# Supplementary material for: Integration of transcriptomics and metabolomics reveals the responses of the maternal circulation and maternal-fetal interface to LPS-induced preterm birth in mice
Source: Front Immunol. 2023 Aug 15;14:1213902. doi: 10.3389/fimmu.2023.1213902 (PMC10464907; doi:10.3389/fimmu.2023.1213902)
Supplement: Supplementary Table 1 — Sample data quality summary. [file Table_1.xlsx]

## Sheet: Sheet1
Sample	Raw_reads	Clean_reads	Clean_bases	Error(%)	Q20(%)	Q30(%)	GC(%)
LPS-1-P	50450600	50446494	7.55G	0.04	97.56	92.22	48.27
LPS-2-P	48950360	48947046	7.32G	0.04	97.81	93.11	48.14
LPS-3-P	48533370	48528572	7.27G	0.04	97.38	91.8	48.5
LPS-4-P	46417654	46413124	6.95G	0.04	97.46	92.07	48.54
PBS-1-P	48343498	48339042	7.24G	0.04	97.14	91.13	48.31
PBS-2-P	51977500	51972576	7.79G	0.04	97.35	91.71	48.34
PBS-3-P	49047664	49044630	7.35G	0.04	97.39	91.79	48.38
PBS-4-P	56441362	56438514	8.45G	0.04	97.67	92.18	48
LPS-1-C	56319514	56313294	8.44G	0.04	97.29	91.52	48.89
LPS-2-C	56334122	56328124	8.44G	0.04	97.11	91.07	50.12
LPS-3-C	55035664	55031014	8.24G	0.04	97.65	92.69	48.56
LPS-4-C	62580116	62574154	9.37G	0.04	97.06	90.83	48.88
PBS-1-C	60603050	60597310	9.08G	0.04	97.06	90.86	48.71
PBS-2-C	66863464	66856022	10.01G	0.04	97.39	91.85	48.88
PBS-3-C	56664428	56658716	8.48G	0.04	97.38	91.85	49.04
PBS-4-C	62290924	62285820	9.33G	0.04	97.36	91.78	48.84
LPS-1-D	42154666	42152204	6.31G	0.04	97.39	91.76	48.08
LPS-2-D	47521244	47517532	7.12G	0.04	97.29	91.55	48.11
LPS-3-D	44680710	44677358	6.69G	0.04	97.67	92.58	48.53
LPS-4-D	45038880	45034592	6.74G	0.04	97.48	92.07	48.57
PBS-1-D	52705364	52700546	7.89G	0.04	97.29	91.58	48.33
PBS-2-D	42343252	42338732	6.31G	0.04	98.33	94.64	48.79
PBS-3-D	48153056	48147960	7.19G	0.04	97.92	93.39	48.59
PBS-4-D	45514052	45511148	6.81G	0.04	97.95	93.37	48.37
LPS-1-U	50592114	50424510	7.49G	0.04	97.34	92.35	50.1
LPS-2-U	50681036	50512200	7.51G	0.04	97.7	93.32	50.41
LPS-3-U	59825396	59620944	8.86G	0.04	98.09	94.48	50.6
LPS-4-U	54473690	54293602	8.07G	0.04	97.08	91.62	50.49
PBS-1-U	49744808	49574902	7.34G	0.04	98.31	95.13	51.08
PBS-2-U	59454824	59255174	8.81G	0.04	97.46	92.62	50.5
PBS-3-U	59814906	59611262	8.88G	0.04	98.07	94.42	50.43
PBS-4-U	58284120	58087432	8.63G	0.04	97.85	93.76	50.63
LPS-1-B	47641986	47632904	7.12G	0.04	97.98	93.57	55.66
LPS-2-B	78527728	78513042	11.73G	0.04	98.15	93.98	55.57
LPS-3-B	55352220	55343982	8.27G	0.04	97.98	93.46	55.91
LPS-4-B	56691272	56682492	8.45G	0.04	98.21	94.24	55.53
PBS-1-B	56332630	56324120	8.41G	0.04	98.01	93.71	55.46
PBS-2-B	54414442	54403226	8.12G	0.04	98.25	94.34	55.36
PBS-3-B	50479854	50472514	7.55G	0.04	97.89	93.29	55.46
PBS-4-B	53320624	53310020	7.97G	0.04	97.93	93.44	55.24
