# Supplementary material for: Integration of transcriptomics and metabolomics reveals the responses of the maternal circulation and maternal-fetal interface to LPS-induced preterm birth in mice
Source: Front Immunol. 2023 Aug 15;14:1213902. doi: 10.3389/fimmu.2023.1213902 (PMC10464907; doi:10.3389/fimmu.2023.1213902)
Supplement: Supplementary Table 3 — Co-expressed DEGs in different tissues. [file Table_3.xlsx]

## Sheet: VEEN
group	intersection_number	intersection_elements
Blood	2255	CYFIP1,FCGR3,C3,1600014C10RIK,GAS7,ANXA3,GPR174,A530064D06RIK,SH3PXD2A,KIF21B,DAB2,RASGRP1,B230303A05RIK,CCR1,ITGA4,ITGB2L,CD6,TRIM7,CD96,ZFP831,DACH1,CD28,RGL1,ST3GAL6,SLC7A8,HDAC7,CD3G,HMBS,FOXO1,DOCK2,CD8A,CR2,ZBTB7B,MFSD7A,RESF1,NADK,HSP90AA1,CD3E,SLC43A1,RAB44,ACP1,MRTFA,CD101,RASAL3,TPX2,GNG12,USP14,ZFP740,LDLR,ZNRF2,TSPAN33,TLR4,SKAP1,METAP2,MBOAT7,ALS2CL,KRT7,GM42047,HEMGN,TBC1D10C,EMILIN…
Fetal.Membrane	930	GM15288,CYTIP,RGCC,GM20756,ACNAT1,GM10602,GM47430,CFAP91,ANAPC15,4732463B04RIK,NPPB,GM13034,GM14443,CCN1,GM12498,CITED2,GM49783,PCSK4,ACTG2,GM26756,STC2,GM44777,GM21885,RUFY4,RALGAPA2,GM6641,RDH16F2,A930007I19RIK,GM34590,GM28187,GM17529,LONRF3,WEE1,GM44215,BATF3,GM11771,GAP43,ERV3,GM15010,MAMDC4,DQX1,SSTR3,GM12576,GM43379,PTN,GM2895,PLCXD1,CTLA2A,GCNT4,CLDN4,GM14321,CAPN8,FAM131A,GM47794,CDRT4,17…
Fetal.Membrane,Blood	206	BTG2,MAP3K5,JUN,VLDLR,SRGN,DUSP5,GM10033,RHOB,SUN2,HLX,ACVRL1,ETS2,4632415L05RIK,NXN,DTX1,B130055M24RIK,CARD6,GM15675,THEMIS,IFRD1,TRAT1,4833418N02RIK,NLRC4,ITM2A,TRIM10,INPP5F,ZFP709,ART3,GYPA,1700012D14RIK,CLN8,CERS6,IRAK2,LARS2,ZKSCAN7,BEND5,MCM9,CITED1,1700094D03RIK,AMIGO3,ZFP943,ATP8B4,GM45552,RPS27A,ARGLU1,F2RL2,ZKSCAN8,AA414768,HSPA4L,RN18S,RLN1,CREB3,SFI1,KLHL13,CARD11,GM49284,ITK,BAG1,LY…
Decidua	85	LAYN,ABLIM2,TXNIP,ITPKC,SYNE3,TNFAIP8L3,MMP15,HOXD9,SEC61A2,MTM1,CFTR,CALD1,ATXN1,NR2F6,PCDH1,RFX5,ZFP707,AGAP3,SLC39A3,FICD,IL12B,CDH11,MAPK1IP1L,ZFP316,PRICKLE2,CHRM3,CXADR,HSPA2,PCYOX1L,INAFM1,CCR3,KCNS3,5930403N24RIK,GM10762,CAD,TMEM101,FAM135B,FEM1A,MAP3K10,PHYHD1,SYK,VSIG8,RAP1GAP,ORM3,NOL4,SPRR2D,GIN1,MOCS3,LRRC14,MIGA2,MDGA1,9630050E16RIK,AMACR,GM43430,GM32618,SDE2,NXPH4,POLRMT,2410022M11…
Decidua,Blood	31	PMAIP1,PLET1OS,CISH,TNFRSF14,EHD4,MIB2,HIPK2,FAP,CTSC,MRI1,MRGPRE,POLD1,HDC,CLASP2,GTF3C1,NUDT16,KLF7,U2SURP,BTBD6,MMP14,GM10130,IMPA2,PLK2,NTN4,CCDC166,IRGQ,RNF152,MAZ,PI4K2B,TOP2A,TRPS1
Decidua,Fetal.Membrane	3	RBM10,HSD17B7,TNFRSF18
Decidua,Fetal.Membrane,Blood	3	IL1F6,ABCA1,COPS2
Uterus	3183	SPATS2L,DIO3,CD209F,CLEC10A,ASAP3,BDKRB1,CSF3R,COLGALT2,SCRN1,TMEM200C,BTNL9,H2-Q10,RPRM,AOX1,CCDC141,CHP2,TSPAN18,GPR176,NXPE5,SH2D6,CHODL,4933402J15RIK,ADGRL4,GGCT,IL19,GDF10,ABCA8A,PDZRN3,KRT84,AOX3,GUCY1A1,OPHN1,ACSS3,GAS6,ACSL4,ATP1A2,ROBO2,SLC4A5,STK38L,EXOC3L2,AI593442,4930432M17RIK,F13A1,SECTM1B,BDKRB2,PLCL1,TMEM243,CFAP69,CACNB2,RBP7,CXCL13,APLN,PDGFC,PTPRB,ISM1,THA1,TMTC1,ERICH3,ARHGAP1…
Uterus,Blood	1017	CD300LG,FGD2,SLC13A3,DRAM1,CYP27A1,IL27,NOCT,GGA2,TRDC,NT5DC2,PARP11,AZI2,NFAM1,LRMP,PCGF5,ENO1,GPR35,LAG3,VCAN,SLC9A9,ADAMTS10,SMARCA2,H2-T23,SELL,OTUD1,TTYH3,TBC1D4,WDFY4,GPR34,SPI1,GALNT10,SLC16A1,HMGA1B,SLC7A2,SEC14L1,GM4735,TSPAN32,LAIR1,GM18445,PLD4,LRRC75B,MEF2C,CD38,RIPPLY3,ARHGAP19,KCTD12,A530032D15RIK,TTC3,RNASE6,FBXL5,STAB1,ZFP862-PS,NLRP1B,ACADL,FCRLB,PPP1R15B,SGSH,APOL11B,PBX1,GNB4,B…
Uterus,Fetal.Membrane	321	KLHL4,MAJIN,ADM2,DNAH10,SAA2,COL22A1,TWIST2,TMEM45A,OLFR523,LRRC17,TMEM132E,LDAH,LHX2,APOB,DLL1,IGDCC4,PRELID2,MINAR1,BMPER,GM13889,PLIN4,DPYSL2,ABRACL,HEATR9,NUP62,NAA20,5930430L01RIK,LRRC8A,SLC16A12,SLC7A3,LRP2,SPIB,CUBN,TMEM212,AU020206,TLE2,C2CD5,GM34294,SPRY1,GM10499,YAP1,PRXL2B,MAX,GJB2,CCDC152,HYKK,LY6M,PLAT,IL5RA,TMEM260,FER1L5,GANC,GM48140,SERPINA3M,S100A10,LRRC74B,RNF126,ANGPT2,SMAD1,GM…
Uterus,Fetal.Membrane,Blood	131	LIPG,SLC16A3,AFF3,TARM1,ACKR1,ITGA5,RETNLG,PLAAT3,IL18RAP,TOX,KLF15,SLC2A1,STOM,APOD,DDN,RTN4RL1,RRAS2,CEBPB,ARG1,GM13822,PSMA6,FSCN1,CNR2,TGFBR3,PRG2,ESPN,S1PR1,ABAT,CCDC88C,NSG2,ENPP2,EGLN3,CDKN1A,CSF2RB,S100A11,SERPINB2,SVBP,TNFAIP6,SLC19A2,EIF2S2,SEPTIN9,KIT,IQCE,GM12989,HBB-BS,SLC25A27,BCL2A1B,STFA2L1,CAR2,SERPINE2,EIF4A1,TFEC,HBA-A1,SPHK1,ING2,ZFP239,PRSS22,RANBP1,DBNL,CFL1,PRDX5,SERTAD1,VP…
Uterus,Decidua	117	MCOLN2,PLEKHA4,SLCO2B1,PTGIR,CTPS,TAPBPL,FMO5,INSIG2,MTHFD1L,TCP10B,TM4SF1,MS4A4D,ENPP4,LAMC2,CEP85,AFTPH,RIPK2,CYP7B1,LRRN2,PDPN,GM11843,TPH1,A530040E14RIK,STEAP2,GM13394,DDR2,DENR,FUT2,CHMP1B,SF3B3,MAB21L3,GM8773,TNFSF15,NPTX1,C1RA,CSF2,GM19684,IL17RA,SLC27A1,GM50431,FAM83C,BIRC2,GM33228,OLFR1033,SLC26A4,G530011O06RIK,PTPRJ,KRT36,GM49427,GM26682,PELI1,SERPINB9,GM21123,MCL1,TNFSF8,GM2451,MAP4K4,…
Uterus,Decidua,Blood	68	GVIN2,CD44,CCR7,IFI203-PS,MMP25,GVIN1,SLFN5,GM5970,IL18BP,CCL22,SH2D5,PEG13,CFB,KRT6B,PLSCR1,GVIN-PS7,EPOR,F10,SUSD6,CEMIP2,ENGASE,WDR6,MORC3,GRK5,MAPKAPK2,IL1RL1,STX6,NFE2L2,UBE2D3,ABHD8,ORAI2,USP3,VPS54,SLC25A37,FRMD6,MSN,RNF149,ZFP52,TEAD1,GORASP1,MACIR,GM26535,HECTD3,MKNK2,RABGEF1,MARVELD1,FMNL2,STAP2,KTN1,ABLIM1,ABI1,ALAS2,DHX58OS,RRAGD,RNF125,KSR1,AMER2,LY75,FAM234B,COL11A2,CCDC50,OTUB2,TNF…
Uterus,Decidua,Fetal.Membrane	16	SAA1,BTC,TSKU,APOL6,SEMA3A,TGIF1,RELL1,IL15,STEAP1,SPRR2F,BCL6,AZIN2,CD302,BTG1,C9ORF72,GPC1
Uterus,Decidua,Fetal.Membrane,Blood	16	FAS,IL10,SDC4,NLRC5,SLC39A14,NOD1,NGP,PTGES,IFITM2,PIM1,SLC6A14,CSRNP1,HK2,ADGRL1,RAMP3,DVL2
Placenta	1332	DCAF12L1,PRSS12,TOX2,ADCYAP1R1,PAK4,STK17B,TRIML1,SLC38A3,SLC4A11,KANK4,USP47,ADGRL2,XRN1,RUSC2,UBE2A,SHROOM1,CENPJ,PPM1K,LGALSL,BCR,WNT9B,USP31,GM17067,PWWP3B,TTC24,CCDC184,MAPK4,GPR137B-PS,SIPA1L2,SLC35F5,PLOD1,NBEAL2,ZSWIM7,CILK1,CAMSAP2,BEND3,ZBTB14,EIF2C5,MAP4K3,MLST8,TOP3A,TFAP2C,USP33,BTRC,MAGI3,GM9115,GM9869,LRSAM1,ESYT3,RASGEF1B,TASOR2,SLC6A2,TEX30,TRIML2,CLDN14,RSAD1,ZSCAN21,GM12551,BLO…
Placenta,Blood	444	TSNAX,LDLRAP1,NIBAN1,ZFP644,EZH2,GM6545,H2-D1,ADAP2,RAD21,PABPC4,ZUP1,RMC1,ABHD5,MIGA1,LGALS3,TRIM26,NOSTRIN,ARL6IP1,TGFB1,ARRDC3,SPTLC2,VSIR,PTP4A3,ZFP961,EIF2AK3,TRIM24,PPP1R12C,PLCXD2,FNDC3A,TRIT1,ZFP280B,MYO1E,SCARB2,MAPK14,MPEG1,SAMHD1,SGPP1,RAB3IP,MAP4K5,TPD52,PLEKHA5,GRIPAP1,TOP1,UROD,FAM160A2,KLHL20,SERPING1,PHF8,D130040H23RIK,CNOT6L,ENC1,LPCAT2,NEDD4L,ABL2,UBTF,ESYT1,RPL38,PHLDA1,GPALPP1…
Placenta,Fetal.Membrane	277	TFPI,ADAMTS1,RASD1,BCAR3,SP4,EVA1A,FGL2,B3GNT7,GOT1,CD69,EFNA1,CD83,GPR146,DCLK1,CRELD2,2610528A11RIK,APOLD1,WBP1L,RPL34,CSPP1,PARVB,IL2RB,ANKRD37,DMXL1,BIN1,FHL2,RPS16,MDK,CEACAM16,GM47917,DUSP6,HIGD1A,PHTF2,PLEK,SH3GL3,MALSU1,RPS16-PS2,BMI1,TMSB4X,ZYX,RPL21,EEF1B2,SCT,MAT2A,TAF5,SPIN2C,GM10073,MED28,PLEKHA2,4933407L21RIK,DIDO1,SPRY2,SIK1,ADAM1A,BMP10,IRX2,FOS,CDKN1C,OXSM,P3H1,RPL27A,ZFP933,NR4A…
Placenta,Fetal.Membrane,Blood	117	NAMPT,AMZ1,IGFBP1,CSRP1,RASSF5,SYNRG,KRT8,CCDC88B,GM10736,KRT18,HMOX1,KBTBD11,TRIM44,ZFP24,POLR3F,ADAL,METRNL,HSPB1,AP5M1,RELT,SYT14,ANK1,EPM2AIP1,ZYG11B,NCF4,CSTA2,KRT19,CCNG2,ZFP846,SIKE1,AGPAT4,HPS3,ZFP273,AKAP8,RBL2,ADAM8,ZFP318,TPT1-PS3,YIPF6,TPM2,ARL4C,NR4A1,ERRFI1,COX6A1,PPP1R15A,TPT1,S100A6,ALDH3B2,RHOX6,VAPA,SHPRH,MARCO,IL1R2,UBE4A,RPL39,SLC25A48,ZFP882,PPP1R3B,ELP5,RPLP0,TASOR,MPO,RGS1,…
Placenta,Decidua	61	4833427F10RIK,RNF139,LRIF1,ZFP516,BHLHA15,CHRNA2,OCEL1,GM8250,TRIM6,PIAS3,GET1,SLC44A1,IL23A,SPON2,COL19A1,IRS3,FNTA,GM10705,GM20186,A530058O07RIK,BMP2,GM37123,ELF4,MYRF,MPZL2,CXCL5,TNS3,KANK3,DTX4,DNAJB9,FAM133B,HEXIM1,GREM1,BCL2L12,SEPHS2,OTOP1,LCMT2,CTLA4,4930551O13RIK,GM47218,TMEM252,VEZF1,DEK,NAA16,PTP4A1,WIPF1,NXNL2,CLCN5,G2E3,ENAH,ZFP235,MLYCD,CHST15,GPRC5B,B430010I23RIK,DNAJC5,ELL,GM20470…
Placenta,Decidua,Blood	21	SLC66A2,JAK2,TPM1,SCYL2,CRAT,RBM47,SOCS2,LCP1,PWWP3A,GM26648,CBLB,CSF1,MYLIP,ENTPD1,ARG2,GPR68,TMEM129,PTAFR,CBX8,KDM7A,SAMD10
Placenta,Decidua,Fetal.Membrane	15	RGS16,GEM,STC1,GM48372,ATF3,GM37940,ADM,1700052K11RIK,AI480526,9930012K11RIK,KCNG3,ANKRD1,SEPSECS,EGR2,IFI202B
Placenta,Decidua,Fetal.Membrane,Blood	8	TIPARP,LILRB4A,CXCL3,IL1A,MAP3K1,GM28151,ICOSL,GNAI3
Placenta,Uterus	613	CXCL9,DTX3,TCIRG1,ADARB1,MEGF9,LRRC4,TMEM266,PROS1,ACAN,DECR2,ARHGEF10,PLCD1,CNST,SLC52A2,WDR43,ELMO1,FAM89A,SPRED2,RGS17,ADAMTS8,TSGA10,PITPNM1,ZAN,OVOL1,TRAM2,DOCK5,CPSF2,UTP14B,GM15990,EHBP1,SHISA5,SLC29A3,SNAP91,FNDC4,SV2B,TRAF4,GM39090,TRP53,RPS20,BIVM,TRIM40,KCNJ12,DRC1,DZANK1,CHCHD10,GM35996,HPGD,KITL,ARHGEF25,PRL2C5,COQ2,MVB12B,PHLPP1,RALGDS,LRRFIP2,AMPD2,M6PR,PAG1,ACSL3,GFUS,ANKRD35,GABP…
Placenta,Uterus,Blood	359	RBM43,HSH2D,SLC25A22,BACH2,PLEC,PKD1,TFDP2,CCDC25,CCNL2,H2-K1,SAMD4,ASCC3,GM26797,PXN,SLC35B4,ILRUN,GHITM,PPA1,USP25,EGLN1,PPP1R18,PRL7D1,CPOX,PDK1,PDE1B,MOV10,GM7592,ITSN1,PITPNM2,IFNAR2,SMG7,CDR2,TOR1AIP1,SLC15A2,NSUN2,9530082P21RIK,FCGR1,YARS,AREL1,ARHGAP32,LRRC8D,PI4K2A,MYO1D,F11R,RNF31,SPECC1,FAM107B,TOR1AIP2,TENT4A,VPS26B,INPP5B,TGFBRAP1,QSOX1,GPCPD1,MXD4,MSR1,CMAH,POLR3E,ARIH2,GM20559,4930…
Placenta,Uterus,Fetal.Membrane	196	IGSF8,TNFRSF10B,TNFRSF21,FLRT1,USF1,ARHGAP8,PAWR,2610507I01RIK,ALDH6A1,SMIM3,MAFF,PER3,SDC1,NUDT9,ATRN,HOOK3,TYRO3,CLEC2D,BNIP3,MPP7,PPIP5K2,FAM162A,PRL2A1,TEK,FAM110B,PROCR,VGF,TAGLN2,GM49172,H2-M3,TMEM255A,GRPEL2,C130083M11RIK,ZFP775,RPAIN,NGDN,EIF5A2,MYO5C,GM43814,RTN4R,INTS6L,INHBB,DUSP10,RASGRP2,ZFP518A,ANGPTL4,RPS5,ZFP612,MACROH2A1,STAR,1700016P03RIK,GM3788,DNASE1L3,GNL1,NAV3,AI413582,PPP1R…
Placenta,Uterus,Fetal.Membrane,Blood	160	IFI35,PTTG1,STAT1,SH2B2,PRKCH,RHOC,TGM1,CREM,ISG20,B2M,NEK6,ANXA7,CHMP4B,NUB1,PFKL,TAPBP,PXDC1,SSH2,NECTIN2,ZFAS1,GADD45B,MRPL30,TSPO,GPRIN3,-,SDCBP,MVP,IER5,FAM126B,TLE3,MRPL52,DUSP2,SPP1,GADD45G,PSME1,D3ERTD751E,MUC1,SLC39A1,H2-T22,TAP2,GRAMD1A,SLAMF7,TUBA8,PGF,GM10076,EDN1,CDC42EP4,ALDOA,SELENOW,CDKN2D,KDM1B,TGM2,ABCA9,FAU,MARCKSL1,SNAI1,WDFY3,BCL10,DCAF17,NRG1,PKM,SAMSN1,INVS,BATF,ADORA2A,SER…
Placenta,Uterus,Decidua	95	ZFP217,FBXW17,SHFL,CCL5,NFKB1,1600025M17RIK,DCP2,SLC2A6,PHACTR1,TBK1,SNAPC1,GFPT2,AW112010,FNBP4,SEH1L,AKAP1,SEPTIN11,TLK2,RELA,ADAMTS7,TRIM34A,RCAN1,CPNE8,PRL7B1,XRN2,E2F3,ITGA2,TAF15,VMA21,TMEM67,RASSF1,ST3GAL1,FAM171A1,ITGAV,CX3CL1,SOX13,BC023105,GM16485,UBD,SERPINB6B,GRB2,GM17334,BID,F830016B08RIK,CCNL1,ZC3H7A,IRF5,TRAF2,TNIP2,HNRNPDL,SMYD4,DNAH17,APAF1,CCL20,COL5A3,TPM4,PTK2B,SERPINA3I,S1PR3…
Placenta,Uterus,Decidua,Blood	166	UBA7,EIF2AK2,DDX58,B4GALT5,PARP9,NFKBIZ,CXCL10,STAT2,PARP14,HELZ2,GM6548,ZC3HAV1,TDRD7,RNF213,PARP12,TRIM25,DTX3L,PPM1J,MX1,IL13RA1,MAP2K1,ADAR,GCNT2,SP100,ZNFX1,BIRC3,NFKB2,GBP2,ETV6,GBP5,VCAM1,IL1RN,SH3PXD2B,TRAFD1,CSF3,CMPK2,NAA25,CXCL11,IFI211,PIK3AP1,SAMD9L,PLSCR2,OASL1,PGS1,G3BP2,ISG15,TNFAIP3,OSMR,TNIP3,IFI204,IFI47,CCR5,IGSF6,IFIT1,GNA13,SERPINA3G,PNPT1,SLC15A3,GBP7,ANKFY1,IIGP1,ZC3H12A,S…
Placenta,Uterus,Decidua,Fetal.Membrane	41	MADCAM1,H2-K2,ADAMTS4,PDE4B,ODC1,PTGS2,HAMP,HILPDA,NUDT12,DDIT4,LIX1L,CXCL2,H2-Q5,PVR,EEF1E1,C430049B03RIK,CD40,SH3BP4,RNF225,EFNB2,GM28373,STX11,PRKAR2A,PTPN2,CCL9,MTCL1,CRYAA,IFI203,DEPP1,LIF,LMCD1,F3,HNRNPD,CALHM6,WSB1,NDRG1,MPHOSPH6,CH25H,SYT13,CD200,GM8818
Placenta,Uterus,Decidua,Fetal.Membrane,Blood	152	JUNB,SOCS3,TRIM21,STAT3,TLR3,PML,ADORA2B,RNF114,LITAF,HAP1,TAP1,DAXX,IFIH1,DHX58,WHAMM,MX2,OAS1B,TOR3A,PARP10,ACOD1,OAS1A,MLKL,USP18,CD274,IFI205,IER3,MYD88,IGTP,OAS1G,NOD2,SMOX,RASSF2,NMI,TNFRSF1A,PSMB9,CCL3,CCL4,IFIT2,TNF,TIMP1,GBP3,SOCS1,CLEC4E,CCL2,CXCL1,OASL2,MITD1,MARCKS,HCAR2,ICAM1,OGFR,RELB,TNIP1,CSNK1A1,IRF1,CASP4,IL1B,SNX10,CCL7,RSAD2,SELP,ZBP1,GM4951,PTX3,NFKBIA,SLFN4,GM12250,BHLHE40,P…

## Sheet: Co-expressed genes
Chorioamniotic Membrane						Placenta						Decidua						Peripheral Blood						Uterus
log2FoldChange	pvalue	padj	symbol			log2FoldChange	pvalue	padj	symbol			log2FoldChange	pvalue	padj	symbol			log2FoldChange	pvalue	padj	symbol			log2FoldChange	pvalue	padj	symbol
2.2116	2.586e-07	0.00022634	AA467197	AA467197		1.0698	0.003939	0.071992	AA467197	AA467197		1.2915	6.6809e-08	8.8002e-06	AA467197	AA467197		6.2939	2.66e-36	1.38e-33	AA467197	AA467197		2.2896	4.9496e-08	1.7853e-06	AA467197	AA467197
6.934	2.263e-08	3.2681e-05	Acod1	ACOD1		5.392	2.5987e-28	2.1831e-25	Acod1	ACOD1		5.5136	2.0934e-38	1.0295e-34	Acod1	ACOD1		4.4404	5.5e-20	8.65e-18	Acod1	ACOD1		8.0443	1.286e-53	8.8533e-51	Acod1	ACOD1
0.7303	0.016985	0.38805	Acot2	ACOT2		-0.758	0.00062658	0.017646	Acot2	ACOT2		-1.0019	2.283e-11	5.9611e-09	Acot2	ACOT2		-2.0281	0.0060384	0.039301	Acot2	ACOT2		-1.5099	6.9213e-10	3.3588e-08	Acot2	ACOT2
1.968	0.00012496	0.024553	Adora2b	ADORA2B		3.5101	2.6241e-45	6.7969e-42	Adora2b	ADORA2B		2.6229	4.5649e-15	2.2081e-12	Adora2b	ADORA2B		4.0552	6.91e-10	3.28e-08	Adora2b	ADORA2B		2.3562	2.8088e-07	8.5849e-06	Adora2b	ADORA2B
1.2702	0.026513	0.45093	Apobec3	APOBEC3		0.9754	0.011137	0.14832	Apobec3	APOBEC3		1.5359	1.9673e-05	0.0014548	Apobec3	APOBEC3		0.8121	4.01e-09	1.66e-07	Apobec3	APOBEC3		1.0903	2.1772e-20	3.0838e-18	Apobec3	APOBEC3
2.1761	0.02261	0.42804	Batf2	BATF2		1.1166	0.030411	0.28342	Batf2	BATF2		3.1554	3.5629e-06	0.00032974	Batf2	BATF2		5.6138	2.49e-05	0.00039652	Batf2	BATF2		4.6818	1.9363e-33	5.7896e-31	Batf2	BATF2
3.8478	0.032092	0.48453	Bcl2a1a	BCL2A1A		4.3714	6.9461e-05	0.0028596	Bcl2a1a	BCL2A1A		1.9542	0.0013513	0.045257	Bcl2a1a	BCL2A1A		4.234	1.11e-11	7.01e-10	Bcl2a1a	BCL2A1A		3.0229	2.2904e-23	4.0357e-21	Bcl2a1a	BCL2A1A
4.3221	0.00058599	0.066258	Bcl2a1d	BCL2A1D		4.5134	2.806e-08	3.071e-06	Bcl2a1d	BCL2A1D		2.235	2.9969e-05	0.002066	Bcl2a1d	BCL2A1D		2.6222	4.81e-09	1.95e-07	Bcl2a1d	BCL2A1D		1.6831	3.2063e-10	1.6308e-08	Bcl2a1d	BCL2A1D
2.3498	1.9142e-06	0.0010632	Bcl3	BCL3		1.3014	9.4811e-06	0.00055186	Bcl3	BCL3		1.4466	4.2352e-05	0.0027465	Bcl3	BCL3		2.2099	2.64e-12	1.82e-10	Bcl3	BCL3		3.5378	5.7329e-34	1.7864e-31	Bcl3	BCL3
1.8264	9.1182e-07	0.00057806	Bhlhe40	BHLHE40		0.7467	8.4514e-10	1.294e-07	Bhlhe40	BHLHE40		0.8408	0.0001748	0.0089387	Bhlhe40	BHLHE40		2.0693	4.74e-06	9.13e-05	Bhlhe40	BHLHE40		0.7168	0.036625	0.17888	Bhlhe40	BHLHE40
1.6379	0.003205	0.1808	Casp4	CASP4		2.0382	1.7673e-11	3.7368e-09	Casp4	CASP4		2.2102	1.514e-10	3.6616e-08	Casp4	CASP4		3.0705	1.46e-26	3.76e-24	Casp4	CASP4		3.0044	7.7797e-61	8.2248e-58	Casp4	CASP4
1.988	0.0064743	0.25072	Ccl12	CCL12		2.3606	1.1408e-05	0.00063571	Ccl12	CCL12		2.6722	0.0007399	0.028878	Ccl12	CCL12		7.3651	5.78e-10	2.79e-08	Ccl12	CCL12		3.1843	8.6351e-18	9.9076e-16	Ccl12	CCL12
5.6507	5.5973e-11	3.2333e-07	Ccl2	CCL2		2.5365	4.9135e-14	1.4273e-11	Ccl2	CCL2		4.5983	1.1736e-20	1.3318e-17	Ccl2	CCL2		6.9558	4.23e-13	3.2e-11	Ccl2	CCL2		5.7993	7.7551e-40	2.9432e-37	Ccl2	CCL2
3.5131	4.5077e-07	0.00035811	Ccl3	CCL3		3.8622	2.0247e-16	7.492e-14	Ccl3	CCL3		3.7888	9.9167e-13	3.3632e-10	Ccl3	CCL3		6.1072	9.06e-16	9.24e-14	Ccl3	CCL3		4.3555	2.0533e-35	6.8293e-33	Ccl3	CCL3
5.6345	1.5018e-08	2.4098e-05	Ccl4	CCL4		4.3769	2.2249e-15	7.436e-13	Ccl4	CCL4		4.3526	1.1918e-14	5.3279e-12	Ccl4	CCL4		4.5359	2.69e-11	1.62e-09	Ccl4	CCL4		4.4954	1.5134e-07	4.8909e-06	Ccl4	CCL4
4.5077	2.0698e-11	1.4946e-07	Ccl7	CCL7		2.7496	5.2354e-11	1.0636e-08	Ccl7	CCL7		5.9281	1.7491e-10	4.162e-08	Ccl7	CCL7		8.0478	3.06e-13	2.38e-11	Ccl7	CCL7		5.4199	7.2132e-87	1.7794e-83	Ccl7	CCL7
3.0596	7.8191e-08	9.4099e-05	Ccrl2	CCRL2		1.3659	1.529e-08	1.7536e-06	Ccrl2	CCRL2		1.3989	2.1911e-08	3.0496e-06	Ccrl2	CCRL2		4.2048	4.06e-17	4.71e-15	Ccrl2	CCRL2		3.3112	1.6474e-14	1.3622e-12	Ccrl2	CCRL2
1.9576	3.997e-05	0.010731	Cd14	CD14		2.0498	3.7083e-09	4.8429e-07	Cd14	CD14		1.8533	2.9649e-09	5.1461e-07	Cd14	CD14		4.7243	2.71e-23	5.62e-21	Cd14	CD14		3.7648	2.5482e-16	2.5061e-14	Cd14	CD14
1.984	0.012377	0.3425	Cd274	CD274		2.9572	1.8306e-24	1.2644e-21	Cd274	CD274		2.6408	2.0235e-43	1.9901e-39	Cd274	CD274		3.5261	2.25e-76	4.16e-73	Cd274	CD274		3.8911	4.1653e-27	8.935e-25	Cd274	CD274
2.821	0.0019211	0.13768	Cd300lf	CD300LF		1.5179	0.00076598	0.020588	Cd300lf	CD300LF		0.9744	0.00054131	0.022623	Cd300lf	CD300LF		2.7253	1.11e-16	1.25e-14	Cd300lf	CD300LF		1.9741	1.2212e-07	4.0345e-06	Cd300lf	CD300LF
0.7144	0.017388	0.38872	Cd47	CD47		0.6896	7.4508e-07	5.9533e-05	Cd47	CD47		0.6099	1.5682e-08	2.2462e-06	Cd47	CD47		1.2515	2.28e-14	1.98e-12	Cd47	CD47		1.4411	2.7471e-11	1.5852e-09	Cd47	CD47
4.6192	1.9121e-05	0.0065746	Clec4e	CLEC4E		3.0841	3.9375e-14	1.1656e-11	Clec4e	CLEC4E		2.1915	1.0504e-05	0.00084914	Clec4e	CLEC4E		1.5069	1.95e-05	0.00031786	Clec4e	CLEC4E		2.7758	1.0845e-15	1.0095e-13	Clec4e	CLEC4E
1.3404	0.035942	0.50444	Crispld2	CRISPLD2		2.1172	2.1752e-09	3.0318e-07	Crispld2	CRISPLD2		1.6066	4.1046e-38	1.7301e-34	Crispld2	CRISPLD2		3.1599	1.94e-25	4.59e-23	Crispld2	CRISPLD2		0.6005	0.043977	0.20325	Crispld2	CRISPLD2
0.3898	0.049195	0.55173	Csnk1a1	CSNK1A1		0.5501	1.0991e-11	2.3561e-09	Csnk1a1	CSNK1A1		0.4714	2.2629e-06	0.00022109	Csnk1a1	CSNK1A1		0.3815	0.025049	0.11918	Csnk1a1	CSNK1A1		0.47	2.1628e-06	5.4673e-05	Csnk1a1	CSNK1A1
5.6106	5.8348e-10	1.5827e-06	Cxcl1	CXCL1		3.7824	1.5267e-13	4.1994e-11	Cxcl1	CXCL1		5.0229	2.1939e-35	8.0917e-32	Cxcl1	CXCL1		6.2525	1.15e-05	0.00020039	Cxcl1	CXCL1		6.4533	1.5076e-10	8.0122e-09	Cxcl1	CXCL1
1.4782	0.00023953	0.03742	Cxcl16	CXCL16		1.043	0.007145	0.10823	Cxcl16	CXCL16		1.6111	1.702e-07	2.1101e-05	Cxcl16	CXCL16		2.7125	0.00055577	0.0056206	Cxcl16	CXCL16		2.1147	6.9207e-08	2.4216e-06	Cxcl16	CXCL16
1.3644	0.00014558	0.028026	Daxx	DAXX		1.3246	1.541e-34	2.3949e-31	Daxx	DAXX		1.3313	6.4078e-07	7.1617e-05	Daxx	DAXX		2.8158	2.78e-42	2.09e-39	Daxx	DAXX		2.0777	3.4887e-17	3.6751e-15	Daxx	DAXX
2.181	0.0025365	0.16031	Dhx58	DHX58		1.577	2.2308e-32	2.7736e-29	Dhx58	DHX58		2.0347	1.3283e-06	0.00013752	Dhx58	DHX58		3.1443	2.5e-27	7.04e-25	Dhx58	DHX58		2.8798	6.4769e-75	1.3695e-71	Dhx58	DHX58
0.8242	0.025979	0.44751	Eif6	EIF6		0.6355	4.6221e-06	0.00029621	Eif6	EIF6		0.8359	0.0011108	0.039065	Eif6	EIF6		0.6827	0.017352	0.089733	Eif6	EIF6		1.3928	3.8563e-09	1.6738e-07	Eif6	EIF6
1.3863	0.0043083	0.20473	Epsti1	EPSTI1		1.3389	0.0026396	0.053623	Epsti1	EPSTI1		1.6044	0.0012166	0.041795	Epsti1	EPSTI1		0.9857	3.04e-05	0.00046859	Epsti1	EPSTI1		1.7921	6.2346e-14	4.8696e-12	Epsti1	EPSTI1
0.8306	0.003723	0.19306	Fcgr2b	FCGR2B		1.2191	0.0030014	0.059006	Fcgr2b	FCGR2B		1.5106	5.7661e-06	0.00050485	Fcgr2b	FCGR2B		2.3962	1.66e-10	8.61e-09	Fcgr2b	FCGR2B		1.2097	6.5919e-13	4.4716e-11	Fcgr2b	FCGR2B
1.6504	0.0021937	0.14735	Fcgr4	FCGR4		2.0987	0.00021525	0.0073118	Fcgr4	FCGR4		1.5378	0.00081002	0.03108	Fcgr4	FCGR4		3.7886	4.29e-41	3.11e-38	Fcgr4	FCGR4		3.0618	1.4683e-68	2.0697e-65	Fcgr4	FCGR4
5.5245	0.00019367	0.033983	Fpr2	FPR2		3.6597	3.8657e-07	3.3657e-05	Fpr2	FPR2		2.6807	3.2259e-08	4.3662e-06	Fpr2	FPR2		3.5658	4.65e-48	4.49e-45	Fpr2	FPR2		5.0441	1.4018e-56	1.1215e-53	Fpr2	FPR2
3.1831	0.00016211	0.029822	Gbp3	GBP3		2.0789	1.7846e-14	5.3854e-12	Gbp3	GBP3		2.8228	2.2388e-15	1.1389e-12	Gbp3	GBP3		2.7868	4.37e-31	1.71e-28	Gbp3	GBP3		3.7201	7.6035e-51	4.3285e-48	Gbp3	GBP3
2.2018	0.014444	0.36661	Gbp4	GBP4		0.7435	0.044063	0.35601	Gbp4	GBP4		2.2484	1.5402e-16	1.0099e-13	Gbp4	GBP4		1.8507	6.02e-10	2.9e-08	Gbp4	GBP4		3.4898	4.5095e-98	1.3349e-94	Gbp4	GBP4
3.3765	0.00021874	0.036673	Gbp6	GBP6		1.7435	5.2109e-06	0.00032972	Gbp6	GBP6		3.6492	5.4829e-21	7.0339e-18	Gbp6	GBP6		2.7395	1.65e-18	2.33e-16	Gbp6	GBP6		4.2917	5.1817e-140	3.8347e-136	Gbp6	GBP6
1.7111	0.035315	0.50402	Gbp9	GBP9		1.0858	0.00037167	0.011564	Gbp9	GBP9		2.0385	3.7418e-15	1.8401e-12	Gbp9	GBP9		1.4659	1.11e-17	1.41e-15	Gbp9	GBP9		3.2704	1.1359e-66	1.401e-63	Gbp9	GBP9
1.3341	0.0012369	0.1036	Glipr2	GLIPR2		0.6462	0.0010691	0.026691	Glipr2	GLIPR2		1.3676	4.9354e-09	8.0014e-07	Glipr2	GLIPR2		1.3278	4.58e-21	8.08e-19	Glipr2	GLIPR2		2.1018	5.1903e-20	7.113e-18	Glipr2	GLIPR2
3.3488	0.00042942	0.053154	Gm12250	GM12250		2.5945	5.4696e-10	8.5862e-08	Gm12250	GM12250		3.4538	9.1089e-10	1.7566e-07	Gm12250	GM12250		3.1715	5.39e-40	3.77e-37	Gm12250	GM12250		4.3627	9.8002e-112	3.6263e-108	Gm12250	GM12250
4.4219	0.0022117	0.14758	Gm4841	GM4841		3.6427	0.0032309	0.062336	Gm4841	GM4841		4.2075	1.027e-05	0.00083249	Gm4841	GM4841		3.5848	0.018202	0.093109	Gm4841	GM4841		5.1552	2.9817e-66	3.5306e-63	Gm4841	GM4841
1.7988	0.049534	0.55219	Gm4951	GM4951		2.3516	1.5393e-10	2.7656e-08	Gm4951	GM4951		2.9617	1.3302e-08	1.943e-06	Gm4951	GM4951		5.5759	7.04e-06	0.00013041	Gm4951	GM4951		3.3958	2.8918e-32	8.1527e-30	Gm4951	GM4951
4.3532	0.026841	0.45197	Gpr84	GPR84		1.9065	0.016642	0.19236	Gpr84	GPR84		3.6583	5.1615e-06	0.00046011	Gpr84	GPR84		5.3812	1.81e-06	3.94e-05	Gpr84	GPR84		4.4567	5.2699e-14	4.1489e-12	Gpr84	GPR84
1.309	0.0019837	0.13974	H2-Q4	H2-Q4		1.4692	9.7925e-07	7.7056e-05	H2-Q4	H2-Q4		1.6604	2.1785e-06	0.00021426	H2-Q4	H2-Q4		0.4268	0.012258	0.068188	H2-Q4	H2-Q4		1.9229	5.3062e-46	2.4165e-43	H2-Q4	H2-Q4
4.2219	2.2051e-05	0.0073208	Hap1	HAP1		2.7129	5.8898e-40	1.16e-36	Hap1	HAP1		1.8137	1.5823e-07	1.9783e-05	Hap1	HAP1		2.8639	0.021166	0.10468	Hap1	HAP1		3.9424	2.1362e-75	4.8643e-72	Hap1	HAP1
2.6997	0.0010987	0.097033	Hcar2	HCAR2		1.9623	2.672e-13	7.0382e-11	Hcar2	HCAR2		2.9198	4.8388e-13	1.6977e-10	Hcar2	HCAR2		2.0402	1.26e-07	3.67e-06	Hcar2	HCAR2		3.3846	2.75e-10	1.4084e-08	Hcar2	HCAR2
1.2247	0.021275	0.41863	Hck	HCK		2.4575	1.1341e-06	8.7037e-05	Hck	HCK		1.3951	0.00016497	0.0086002	Hck	HCK		2.5467	5.58e-18	7.35e-16	Hck	HCK		2.5609	3.2629e-37	1.1499e-34	Hck	HCK
2.6463	0.00138	0.11103	Herc6	HERC6		1.6699	5.4835e-09	6.9283e-07	Herc6	HERC6		2.4867	4.6031e-10	9.7014e-08	Herc6	HERC6		3.5555	2.63e-33	1.19e-30	Herc6	HERC6		3.1373	1.9759e-58	1.7203e-55	Herc6	HERC6
1.7077	0.035304	0.50402	Hp	HP		1.8966	0.00019634	0.0067732	Hp	HP		2.7455	1.1043e-10	2.7381e-08	Hp	HP		2.8393	7.28e-24	1.64e-21	Hp	HP		1.4165	0.00021296	0.0029934	Hp	HP
1.3491	0.01621	0.38016	Icam1	ICAM1		2.3917	3.8757e-13	1.0123e-10	Icam1	ICAM1		2.1622	3.2712e-12	9.7496e-10	Icam1	ICAM1		1.8111	4.23e-07	1.07e-05	Icam1	ICAM1		3.2156	1.4156e-12	9.2631e-11	Icam1	ICAM1
1.899	2.7486e-06	0.0014701	Ier3	IER3		2.0056	2.0117e-22	1.2505e-19	Ier3	IER3		1.1315	8.9324e-10	1.7339e-07	Ier3	IER3		4.7808	1.27e-31	5.05e-29	Ier3	IER3		0.8679	0.0014515	0.014649	Ier3	IER3
4.7253	6.6792e-07	0.00049466	Ifi205	IFI205		4.9526	5.7305e-23	3.7107e-20	Ifi205	IFI205		5.8128	5.6227e-16	3.253e-13	Ifi205	IFI205		4.812	1.91e-20	3.18e-18	Ifi205	IFI205		3.4811	8.0785e-70	1.1957e-66	Ifi205	IFI205
2.3363	0.0045463	0.20744	Ifi209	IFI209		2.4176	4.0411e-06	0.00026555	Ifi209	IFI209		2.1149	7.6059e-09	1.1937e-06	Ifi209	IFI209		1.1285	1.62e-09	7.22e-08	Ifi209	IFI209		3.3221	3.8135e-41	1.4853e-38	Ifi209	IFI209
2.8278	0.00051432	0.060882	Ifi44	IFI44		1.1086	0.0002566	0.0084938	Ifi44	IFI44		1.9338	4.1262e-07	4.7933e-05	Ifi44	IFI44		4.3212	5.39e-19	7.7e-17	Ifi44	IFI44		3.585	6.6278e-124	3.2699e-120	Ifi44	IFI44
1.5654	0.017016	0.38805	Ifih1	IFIH1		1.3884	3.1035e-33	4.194e-30	Ifih1	IFIH1		1.1682	4.8906e-13	1.6977e-10	Ifih1	IFIH1		3.7669	2.37e-35	1.17e-32	Ifih1	IFIH1		2.6195	2.6777e-39	9.6664e-37	Ifih1	IFIH1
3.0837	0.00022264	0.036673	Ifit2	IFIT2		2.7252	3.3796e-15	1.1057e-12	Ifit2	IFIT2		3.1879	1.0933e-12	3.6363e-10	Ifit2	IFIT2		2.6759	7.14e-61	9.06e-58	Ifit2	IFIT2		3.5148	1.1579e-19	1.5511e-17	Ifit2	IFIT2
1.0943	0.0049243	0.21615	Ifitm1	IFITM1		0.7737	0.039631	0.33327	Ifitm1	IFITM1		2.4704	1.7134e-05	0.0012799	Ifitm1	IFITM1		1.2293	0.00029003	0.0032526	Ifitm1	IFITM1		2.8913	1.666e-21	2.4782e-19	Ifitm1	IFITM1
1.806	6.3827e-05	0.014988	Ifitm3	IFITM3		0.9632	1.384e-05	0.00074552	Ifitm3	IFITM3		1.8562	3.0761e-05	0.0021157	Ifitm3	IFITM3		2.7573	2.07e-21	3.75e-19	Ifitm3	IFITM3		2.1865	5.5333e-19	7.0602e-17	Ifitm3	IFITM3
2.4186	0.00046365	0.055846	Igtp	IGTP		2.0507	8.3607e-21	4.4805e-18	Igtp	IGTP		2.1539	3.2181e-12	9.6892e-10	Igtp	IGTP		2.6043	5.09e-27	1.36e-24	Igtp	IGTP		3.8981	5.0945e-164	5.0269e-160	Igtp	IGTP
1.7742	0.035688	0.50444	Il15ra	IL15RA		1.2253	0.0068116	0.10502	Il15ra	IL15RA		3.8065	3.1035e-10	6.7331e-08	Il15ra	IL15RA		2.2837	1.54e-05	0.00025876	Il15ra	IL15RA		2.4776	6.6013e-13	4.4716e-11	Il15ra	IL15RA
5.6562	6.4859e-10	1.5827e-06	Il1b	IL1B		2.1612	2.7413e-11	5.7184e-09	Il1b	IL1B		3.0033	5.742e-08	7.6317e-06	Il1b	IL1B		2.5942	2.61e-06	5.44e-05	Il1b	IL1B		4.4453	2.0862e-15	1.8804e-13	Il1b	IL1B
1.316	0.03494	0.50224	Il1f9	IL1F9		1.7286	0.0046636	0.080307	Il1f9	IL1F9		2.5998	1.0119e-05	0.00082251	Il1f9	IL1F9		2.9323	1.74e-16	1.94e-14	Il1f9	IL1F9		4.8301	1.8116e-07	5.7603e-06	Il1f9	IL1F9
3.8488	0.00017156	0.031363	Il6	IL6		3.9882	3.8994e-08	4.0946e-06	Il6	IL6		6.0121	5.2596e-23	8.1679e-20	Il6	IL6		5.7288	1.28e-05	0.00021883	Il6	IL6		5.8545	3.6963e-22	5.6988e-20	Il6	IL6
0.6499	0.031196	0.47982	Irf1	IRF1		1.8805	1.4149e-11	3.0123e-09	Irf1	IRF1		3.214	1.7991e-14	7.8063e-12	Irf1	IRF1		1.5854	2.19e-14	1.91e-12	Irf1	IRF1		2.8098	1.1185e-25	2.2221e-23	Irf1	IRF1
1.9995	0.0010579	0.094145	Irf7	IRF7		1.5154	1.35e-08	1.5834e-06	Irf7	IRF7		0.8236	2.0067e-05	0.0014766	Irf7	IRF7		2.382	4.75e-09	1.94e-07	Irf7	IRF7		3.046	3.9695e-46	1.8652e-43	Irf7	IRF7
1.4999	0.014397	0.36661	Irgm1	IRGM1		1.4921	1.0649e-06	8.2747e-05	Irgm1	IRGM1		1.744	8.7729e-09	1.3553e-06	Irgm1	IRGM1		3.1572	9.99e-87	3.38e-83	Irgm1	IRGM1		2.5902	1.3824e-60	1.4111e-57	Irgm1	IRGM1
2.2026	5.141e-16	1.4849e-11	Junb	JUNB		2.3597	1.3222e-83	2.0548e-79	Junb	JUNB		1.5487	4.73e-09	7.7199e-07	Junb	JUNB		1.4114	0.0001515	0.0018925	Junb	JUNB		1.423	0.00010418	0.0016527	Junb	JUNB
-0.6646	0.04352	0.53383	Kifc2	KIFC2		-0.3489	0.035388	0.31186	Kifc2	KIFC2		-0.8237	0.0010668	0.037834	Kifc2	KIFC2		-2.3249	0.01401	0.07563	Kifc2	KIFC2		-1.3098	9.5962e-08	3.2539e-06	Kifc2	KIFC2
2.7149	0.023607	0.43118	Lcn2	LCN2		2.7385	4.1181e-08	4.2953e-06	Lcn2	LCN2		3.1901	4.7982e-06	0.00043295	Lcn2	LCN2		6.2569	3.2e-65	4.32e-62	Lcn2	LCN2		2.1824	7.7939e-06	0.00017323	Lcn2	LCN2
1.2648	0.019159	0.4026	Lcp2	LCP2		1.3515	4.8123e-05	0.0021307	Lcp2	LCP2		1.4672	3.9782e-06	0.00036341	Lcp2	LCP2		1.1022	1.83e-05	0.00029999	Lcp2	LCP2		1.2034	9.6308e-09	3.9222e-07	Lcp2	LCP2
2.0666	0.00085257	0.081539	Lilr4b	LILR4B		1.5459	3.5329e-09	4.653e-07	Lilr4b	LILR4B		1.3952	1.0844e-06	0.00011469	Lilr4b	LILR4B		2.2936	9.05e-11	4.92e-09	Lilr4b	LILR4B		1.2234	0.00023946	0.0033248	Lilr4b	LILR4B
0.7459	0.0034876	0.18759	Litaf	LITAF		1.1959	6.8278e-42	1.5159e-38	Litaf	LITAF		0.6954	3.6833e-08	4.94e-06	Litaf	LITAF		0.9514	2.45e-08	8.53e-07	Litaf	LITAF		0.7668	4.1884e-07	1.2362e-05	Litaf	LITAF
1.096	0.036115	0.50514	Map3k8	MAP3K8		0.986	0.00067345	0.018673	Map3k8	MAP3K8		1.8798	9.9459e-10	1.8933e-07	Map3k8	MAP3K8		2.0174	4.29e-17	4.95e-15	Map3k8	MAP3K8		1.662	7.1111e-08	2.4765e-06	Map3k8	MAP3K8
0.7234	0.013578	0.35816	Marcks	MARCKS		0.6481	2.1239e-13	5.691e-11	Marcks	MARCKS		1.1699	0.00023055	0.011281	Marcks	MARCKS		2.7196	1.74e-20	2.95e-18	Marcks	MARCKS		0.8057	1.2681e-13	9.5033e-12	Marcks	MARCKS
4.759	0.0077614	0.27074	Mefv	MEFV		3.2461	1.9237e-05	0.00098341	Mefv	MEFV		2.6265	7.0531e-06	0.00060322	Mefv	MEFV		2.9178	2.19e-18	3.07e-16	Mefv	MEFV		3.7676	3.2655e-21	4.7854e-19	Mefv	MEFV
0.6089	0.047836	0.54833	Mitd1	MITD1		1.007	1.8825e-13	5.0881e-11	Mitd1	MITD1		0.9308	5.5299e-06	0.00048852	Mitd1	MITD1		1.3232	1.53e-07	4.38e-06	Mitd1	MITD1		1.6161	1.7524e-19	2.3055e-17	Mitd1	MITD1
2.6591	0.00076116	0.076514	Mlkl	MLKL		1.8081	6.1082e-26	4.4153e-23	Mlkl	MLKL		1.9045	8.8878e-06	0.00073457	Mlkl	MLKL		4.089	1.52e-09	6.85e-08	Mlkl	MLKL		2.7116	8.8055e-40	3.2995e-37	Mlkl	MLKL
1.4247	0.01783	0.39162	Mndal	MNDAL		1.1908	0.0019412	0.042418	Mndal	MNDAL		2.7193	6.426e-10	1.2987e-07	Mndal	MNDAL		0.4428	0.043985	0.18056	Mndal	MNDAL		2.6639	1.3482e-29	3.2184e-27	Mndal	MNDAL
2.4489	0.0049011	0.21573	Ms4a4c	MS4A4C		3.2176	1.2146e-08	1.4355e-06	Ms4a4c	MS4A4C		2.2785	2.1953e-05	0.0015876	Ms4a4c	MS4A4C		2.1233	3.69e-13	2.83e-11	Ms4a4c	MS4A4C		4.0852	1.1896e-31	3.1724e-29	Ms4a4c	MS4A4C
0.8391	0.026517	0.45093	Ms4a6d	MS4A6D		1.8101	0.00087749	0.022891	Ms4a6d	MS4A6D		1.2092	7.1944e-05	0.0043058	Ms4a6d	MS4A6D		3.6302	2.58e-15	2.51e-13	Ms4a6d	MS4A6D		2.2433	5.961e-21	8.6925e-19	Ms4a6d	MS4A6D
2.4352	0.00035636	0.048435	Mx2	MX2		2.5457	1.192e-29	1.1951e-26	Mx2	MX2		3.1667	1.671e-11	4.4419e-09	Mx2	MX2		3.0039	1.31e-20	2.23e-18	Mx2	MX2		3.4313	1.2766e-32	3.6691e-30	Mx2	MX2
1.054	0.0432	0.53383	Mxd1	MXD1		0.9195	1.5211e-06	0.00011311	Mxd1	MXD1		1.8355	6.7683e-21	8.321e-18	Mxd1	MXD1		2.5775	1.99e-20	3.27e-18	Mxd1	MXD1		1.5557	1.1125e-08	4.4684e-07	Mxd1	MXD1
0.8911	0.020657	0.4128	Myd88	MYD88		1.3996	5.0935e-21	2.827e-18	Myd88	MYD88		0.7791	0.00057531	0.023741	Myd88	MYD88		1.4966	1.94e-16	2.15e-14	Myd88	MYD88		1.6413	1.5342e-27	3.4146e-25	Myd88	MYD88
1.2012	3.8802e-05	0.010731	Nfil3	NFIL3		0.9752	4.1562e-08	4.3205e-06	Nfil3	NFIL3		1.0204	0.0011967	0.041251	Nfil3	NFIL3		2.0668	4.5e-05	0.00066848	Nfil3	NFIL3		0.9008	0.00086643	0.0096931	Nfil3	NFIL3
1.2348	1.0025e-05	0.0040783	Nfkbia	NFKBIA		1.4409	2.1372e-10	3.7111e-08	Nfkbia	NFKBIA		2.7855	4.2204e-16	2.4906e-13	Nfkbia	NFKBIA		2.8103	6.17e-14	5.13e-12	Nfkbia	NFKBIA		2.3445	7.4291e-16	7.0037e-14	Nfkbia	NFKBIA
0.7599	0.0027415	0.16955	Nfkbib	NFKBIB		0.7534	1.9617e-05	0.0010012	Nfkbib	NFKBIB		1.0418	3.4303e-05	0.0023267	Nfkbib	NFKBIB		0.8974	0.01804	0.092491	Nfkbib	NFKBIB		1.5735	9.869e-08	3.335e-06	Nfkbib	NFKBIB
1.9563	0.0027878	0.17014	Nfkbie	NFKBIE		1.6677	9.6598e-05	0.003728	Nfkbie	NFKBIE		2.7564	1.3317e-14	5.8647e-12	Nfkbie	NFKBIE		0.5891	0.029692	0.1353	Nfkbie	NFKBIE		2.6508	1.7358e-18	2.1321e-16	Nfkbie	NFKBIE
1.3973	0.0011704	0.10031	Nmi	NMI		1.6114	2.8945e-17	1.1838e-14	Nmi	NMI		0.8824	0.00018208	0.0092629	Nmi	NMI		2.2734	3.91e-17	4.56e-15	Nmi	NMI		2.496	4.0015e-27	8.6462e-25	Nmi	NMI
2.3213	0.0040621	0.19924	Nod2	NOD2		2.7313	6.1219e-20	3.0203e-17	Nod2	NOD2		2.1437	1.3602e-15	7.297e-13	Nod2	NOD2		2.0533	1.68e-05	0.00027882	Nod2	NOD2		3.0849	4.3641e-13	3.0686e-11	Nod2	NOD2
4.0917	5.3942e-05	0.013466	Nos2	NOS2		0.4284	0.00027756	0.0090243	Nos2	NOS2		2.2101	5.8081e-12	1.6937e-09	Nos2	NOS2		7.246	4.27e-11	2.47e-09	Nos2	NOS2		7.3567	9.2375e-13	6.1588e-11	Nos2	NOS2
2.0603	0.00023968	0.03742	Oas1a	OAS1A		1.3045	1.5929e-26	1.2695e-23	Oas1a	OAS1A		0.8666	1.9183e-06	0.00019187	Oas1a	OAS1A		3.7879	1.01e-37	5.71e-35	Oas1a	OAS1A		2.636	4.2265e-38	1.5074e-35	Oas1a	OAS1A
1.1799	0.039324	0.5165	Oas1b	OAS1B		1.4891	8.0495e-29	7.5817e-26	Oas1b	OAS1B		1.1877	1.2437e-08	1.8348e-06	Oas1b	OAS1B		1.5084	1.47e-07	4.26e-06	Oas1b	OAS1B		2.3688	1.2653e-25	2.4805e-23	Oas1b	OAS1B
2.1949	0.0023613	0.15361	Oas1g	OAS1G		1.7691	3.1058e-20	1.6089e-17	Oas1g	OAS1G		1.0294	7.4972e-07	8.2235e-05	Oas1g	OAS1G		4.2623	2.5e-22	4.93e-20	Oas1g	OAS1G		2.9087	4.2238e-47	2.0839e-44	Oas1g	OAS1G
3.1303	0.00068367	0.073957	Oas3	OAS3		1.6212	0.00068719	0.018986	Oas3	OAS3		1.8754	1.0382e-09	1.9636e-07	Oas3	OAS3		3.2985	5.82e-40	3.91e-37	Oas3	OAS3		3.4433	6.161e-44	2.682e-41	Oas3	OAS3
1.5114	0.035983	0.50444	Oasl2	OASL2		1.4319	1.845e-13	5.0303e-11	Oasl2	OASL2		1.5835	2.8857e-24	6.0819e-21	Oasl2	OASL2		3.1401	4.17e-43	3.26e-40	Oasl2	OASL2		3.1242	3.5059e-133	2.0756e-129	Oasl2	OASL2
0.8963	0.0012525	0.10393	Ogfr	OGFR		0.9616	7.9473e-13	2.0247e-10	Ogfr	OGFR		0.6942	0.00017088	0.0088306	Ogfr	OGFR		2.1391	1.51e-22	3.01e-20	Ogfr	OGFR		1.5802	1.2176e-22	1.9696e-20	Ogfr	OGFR
3.5621	0.00010125	0.020888	Olfr56	OLFR56		2.0497	1.4871e-09	2.1803e-07	Olfr56	OLFR56		4.5591	1.0231e-23	1.8868e-20	Olfr56	OLFR56		4.6945	5.38e-26	1.3e-23	Olfr56	OLFR56		4.2004	2.3273e-56	1.813e-53	Olfr56	OLFR56
0.9039	0.010911	0.32361	Parp10	PARP10		1.7182	2.4907e-28	2.1505e-25	Parp10	PARP10		1.2471	2.8728e-06	0.00027344	Parp10	PARP10		2.6858	5.97e-40	3.91e-37	Parp10	PARP10		2.0376	1.027e-39	3.8002e-37	Parp10	PARP10
1.9211	5.1456e-07	0.0003911	Pfkfb3	PFKFB3		1.8197	1.0595e-09	1.5909e-07	Pfkfb3	PFKFB3		2.8037	2.0531e-41	1.5144e-37	Pfkfb3	PFKFB3		2.9999	4.38e-15	4.1e-13	Pfkfb3	PFKFB3		1.444	1.2713e-05	0.00026597	Pfkfb3	PFKFB3
2.6434	0.0015086	0.11739	Phf11b	PHF11B		1.8524	2.5269e-05	0.0012369	Phf11b	PHF11B		2.7045	3.1855e-08	4.3314e-06	Phf11b	PHF11B		2.4435	1.52e-28	5.07e-26	Phf11b	PHF11B		3.3167	3.6328e-64	4.1361e-61	Phf11b	PHF11B
2.2593	0.0062125	0.24513	Phf11d	PHF11D		1.1797	0.0012273	0.029686	Phf11d	PHF11D		2.5735	1.104e-10	2.7381e-08	Phf11d	PHF11D		3.5819	2.89e-10	1.46e-08	Phf11d	PHF11D		3.0783	9.0645e-60	8.6557e-57	Phf11d	PHF11D
2.2568	0.01248	0.34369	Pik3r5	PIK3R5		1.6353	2.9208e-06	0.00019822	Pik3r5	PIK3R5		2.0409	6.3241e-09	1.0141e-06	Pik3r5	PIK3R5		0.6561	0.013867	0.07498	Pik3r5	PIK3R5		1.9785	4.5594e-08	1.656e-06	Pik3r5	PIK3R5
1.0561	0.038571	0.5139	Pml	PML		1.8899	8.0449e-48	2.7783e-44	Pml	PML		1.3872	1.7085e-15	9.0019e-13	Pml	PML		1.7181	2.15e-16	2.36e-14	Pml	PML		1.7592	2.1142e-21	3.1292e-19	Pml	PML
1.1472	0.0059632	0.23955	Pnp	PNP		0.7972	0.008859	0.12625	Pnp	PNP		1.3737	2.5678e-05	0.0018039	Pnp	PNP		3.587	5.83e-17	6.69e-15	Pnp	PNP		1.2352	6.6537e-08	2.3448e-06	Pnp	PNP
0.9262	0.0024662	0.15783	Pnrc1	PNRC1		0.5318	0.0034946	0.066071	Pnrc1	PNRC1		1.0594	1.6072e-06	0.00016245	Pnrc1	PNRC1		0.3868	0.040496	0.16953	Pnrc1	PNRC1		1.3228	2.2414e-17	2.4393e-15	Pnrc1	PNRC1
1.2169	0.0065076	0.25072	Psmb10	PSMB10		1.2948	0.00011703	0.004367	Psmb10	PSMB10		1.9225	1.3853e-05	0.0010672	Psmb10	PSMB10		1.4644	3.08e-08	1.04e-06	Psmb10	PSMB10		2.4628	3.277e-24	5.915e-22	Psmb10	PSMB10
2.082	0.00010924	0.021759	Psmb8	PSMB8		1.0763	1.3936e-05	0.00074942	Psmb8	PSMB8		2.0752	1.0805e-06	0.00011468	Psmb8	PSMB8		0.8306	1.11e-05	0.00019489	Psmb8	PSMB8		2.0818	2.0567e-17	2.2717e-15	Psmb8	PSMB8
1.2712	0.0022266	0.14758	Psmb9	PSMB9		1.5074	1.0138e-16	3.9389e-14	Psmb9	PSMB9		1.4822	0.00026384	0.012516	Psmb9	PSMB9		0.9875	5.58e-07	1.37e-05	Psmb9	PSMB9		1.8334	3.9917e-20	5.5217e-18	Psmb9	PSMB9
1.035	0.020104	0.40941	Psme2	PSME2		0.8309	1.2222e-07	1.1807e-05	Psme2	PSME2		1.3609	1.3792e-05	0.0010653	Psme2	PSME2		2.1277	9.37e-08	2.82e-06	Psme2	PSME2		2.0381	4.4107e-19	5.6522e-17	Psme2	PSME2
0.8107	0.019523	0.40422	Psme2b	PSME2B		0.9298	2.0651e-07	1.9333e-05	Psme2b	PSME2B		1.2816	2.6877e-05	0.0018704	Psme2b	PSME2B		1.7766	5.44e-08	1.72e-06	Psme2b	PSME2B		1.9695	1.3935e-21	2.094e-19	Psme2b	PSME2B
4.1112	0.0032401	0.18162	Ptx3	PTX3		4.4757	1.6341e-10	2.8859e-08	Ptx3	PTX3		8.2655	5.1157e-10	1.0482e-07	Ptx3	PTX3		4.9605	2.41e-05	0.00038552	Ptx3	PTX3		4.3064	3.2734e-22	5.0733e-20	Ptx3	PTX3
0.7126	0.03814	0.51267	Rassf2	RASSF2		2.0492	3.638e-18	1.549e-15	Rassf2	RASSF2		1.1351	3.7049e-05	0.0024732	Rassf2	RASSF2		-1.0511	1.96e-08	7e-07	Rassf2	RASSF2		-0.779	0.001292	0.013361	Rassf2	RASSF2
0.9283	0.016522	0.38255	Relb	RELB		1.8429	1.3783e-12	3.4e-10	Relb	RELB		1.6658	2.2119e-10	5.0592e-08	Relb	RELB		1.0745	0.00027516	0.003115	Relb	RELB		2.346	1.4382e-18	1.7739e-16	Relb	RELB
0.6354	0.019307	0.4026	Rhbdf2	RHBDF2		0.4124	0.0092007	0.12958	Rhbdf2	RHBDF2		1.6508	5.6127e-07	6.3942e-05	Rhbdf2	RHBDF2		1.6101	1.75e-06	3.82e-05	Rhbdf2	RHBDF2		1.6651	9.7176e-14	7.4523e-12	Rhbdf2	RHBDF2
2.8449	0.00019857	0.034551	Rnd1	RND1		1.8928	6.7467e-09	8.4557e-07	Rnd1	RND1		4.6691	5.144e-31	1.5178e-27	Rnd1	RND1		4.3159	2.15e-24	4.97e-22	Rnd1	RND1		4.553	7.0145e-35	2.257e-32	Rnd1	RND1
0.7408	0.016092	0.3788	Rnf114	RNF114		1.1764	2.6881e-42	6.4271e-39	Rnf114	RNF114		0.8402	3.6526e-05	0.0024439	Rnf114	RNF114		1.6577	1.24e-06	2.81e-05	Rnf114	RNF114		1.369	1.0575e-25	2.1151e-23	Rnf114	RNF114
1.1563	0.0054655	0.22845	Rnf19b	RNF19B		1.0341	1.0531e-06	8.2035e-05	Rnf19b	RNF19B		1.2548	1.233e-05	0.00096759	Rnf19b	RNF19B		0.9064	1.17e-08	4.38e-07	Rnf19b	RNF19B		1.4861	6.0371e-07	1.7167e-05	Rnf19b	RNF19B
4.3433	2.7914e-07	0.00023713	Rsad2	RSAD2		1.5969	5.4988e-11	1.1002e-08	Rsad2	RSAD2		2.0437	1.1425e-12	3.7458e-10	Rsad2	RSAD2		2.3773	1.29e-07	3.74e-06	Rsad2	RSAD2		4.7195	4.4897e-29	1.0632e-26	Rsad2	RSAD2
1.0742	0.013113	0.35171	Rtp4	RTP4		0.9744	1.9445e-07	1.8315e-05	Rtp4	RTP4		1.2653	7.8006e-07	8.5246e-05	Rtp4	RTP4		2.7828	2.8e-32	1.14e-29	Rtp4	RTP4		2.4695	4.2119e-50	2.3525e-47	Rtp4	RTP4
0.9378	0.0093534	0.30117	Sat1	SAT1		0.5823	5.5124e-07	4.6559e-05	Sat1	SAT1		1.0501	0.00099182	0.035908	Sat1	SAT1		1.1542	7.26e-06	0.00013425	Sat1	SAT1		0.9598	0.0012197	0.012758	Sat1	SAT1
3.3403	0.00028965	0.042684	Selp	SELP		3.2907	7.3097e-11	1.42e-08	Selp	SELP		3.9183	1.1902e-69	3.5118e-65	Selp	SELP		1.9724	8.43e-09	3.28e-07	Selp	SELP		3.0378	1.2261e-41	4.8394e-39	Selp	SELP
1.4429	0.024163	0.43316	Slco3a1	SLCO3A1		0.386	0.016594	0.19217	Slco3a1	SLCO3A1		0.7296	0.0002469	0.011894	Slco3a1	SLCO3A1		0.9241	0.001696	0.014242	Slco3a1	SLCO3A1		2.1626	6.8736e-19	8.6954e-17	Slco3a1	SLCO3A1
1.5787	0.00035719	0.048435	Slfn2	SLFN2		1.0701	0.0007153	0.01957	Slfn2	SLFN2		2.7524	4.7742e-10	9.9907e-08	Slfn2	SLFN2		1.4082	7.52e-16	7.74e-14	Slfn2	SLFN2		2.7336	1.5958e-33	4.8202e-31	Slfn2	SLFN2
4.3904	0.00091212	0.085535	Slfn4	SLFN4		2.8191	3.8074e-10	6.0688e-08	Slfn4	SLFN4		2.0596	9.488e-11	2.4134e-08	Slfn4	SLFN4		5.0928	1.31e-44	1.11e-41	Slfn4	SLFN4		5.1481	8.2207e-42	3.2885e-39	Slfn4	SLFN4
1.894	0.018826	0.39994	Slfn8	SLFN8		1.7612	0.0001102	0.0041369	Slfn8	SLFN8		3.3056	5.855e-12	1.6937e-09	Slfn8	SLFN8		1.7228	5.45e-18	7.22e-16	Slfn8	SLFN8		3.222	5.7634e-32	1.5797e-29	Slfn8	SLFN8
1.0968	0.025585	0.44699	Smox	SMOX		1.6245	1.5587e-18	6.7288e-16	Smox	SMOX		1.121	1.1986e-15	6.6729e-13	Smox	SMOX		1.6654	1.26e-05	0.00021616	Smox	SMOX		1.8223	1.4554e-06	3.8296e-05	Smox	SMOX
1.0758	0.002891	0.17217	Snx10	SNX10		1.2879	4.4116e-11	9.0211e-09	Snx10	SNX10		1.4545	2.4118e-14	9.8836e-12	Snx10	SNX10		0.779	0.00046999	0.0048596	Snx10	SNX10		2.2739	3.4269e-23	5.8637e-21	Snx10	SNX10
1.9477	3.5727e-05	0.01032	Socs1	SOCS1		3.1478	2.2577e-14	6.7476e-12	Socs1	SOCS1		1.6219	0.00021571	0.010661	Socs1	SOCS1		3.2805	5.86e-12	3.88e-10	Socs1	SOCS1		2.5472	3.8584e-18	4.5505e-16	Socs1	SOCS1
2.6626	4.5875e-07	0.00035811	Socs3	SOCS3		3.5654	1.4513e-69	1.1277e-65	Socs3	SOCS3		3.7605	2.3449e-25	5.7656e-22	Socs3	SOCS3		2.5896	9.63e-14	7.84e-12	Socs3	SOCS3		3.7103	3.2817e-17	3.4695e-15	Socs3	SOCS3
0.5999	0.045929	0.54211	Sod2	SOD2		0.8546	2.9015e-05	0.0014026	Sod2	SOD2		2.2116	1.0968e-12	3.6363e-10	Sod2	SOD2		2.3532	7.13e-16	7.38e-14	Sod2	SOD2		2.845	2.4408e-44	1.0784e-41	Sod2	SOD2
1.9239	0.010387	0.31668	Sp140	SP140		1.0063	0.0006575	0.018265	Sp140	SP140		2.1006	1.4911e-05	0.0011369	Sp140	SP140		2.0411	1.3e-21	2.42e-19	Sp140	SP140		2.3175	9.2688e-31	2.3961e-28	Sp140	SP140
0.9152	0.00086365	0.082056	Stat3	STAT3		1.2333	3.0078e-54	1.5581e-50	Stat3	STAT3		1.0197	1.3559e-08	1.9708e-06	Stat3	STAT3		0.554	9.92e-05	0.0013179	Stat3	STAT3		1.0648	0.00010687	0.0016881	Stat3	STAT3
1.503	0.0012566	0.10393	Tap1	TAP1		1.8119	1.339e-39	2.4481e-36	Tap1	TAP1		1.3335	1.1188e-06	0.00011789	Tap1	TAP1		1.2672	5.66e-16	5.92e-14	Tap1	TAP1		2.5026	3.7682e-51	2.2309e-48	Tap1	TAP1
1.7089	0.0061335	0.24309	Tifa	TIFA		1.0297	2.1901e-05	0.0010931	Tifa	TIFA		2.404	2.3731e-10	5.3046e-08	Tifa	TIFA		2.1835	1.78e-07	4.99e-06	Tifa	TIFA		1.5213	4.2128e-11	2.3709e-09	Tifa	TIFA
2.5084	3.1624e-05	0.0097171	Timp1	TIMP1		2.4289	9.6868e-15	2.9811e-12	Timp1	TIMP1		1.6699	0.00075115	0.029239	Timp1	TIMP1		4.9499	4.02e-09	1.66e-07	Timp1	TIMP1		2.9207	7.226e-26	1.4551e-23	Timp1	TIMP1
2.3029	0.001298	0.10531	Tlr2	TLR2		1.5134	8.4287e-05	0.0033246	Tlr2	TLR2		3.3577	1.9719e-16	1.2379e-13	Tlr2	TLR2		2.9626	3.12e-16	3.35e-14	Tlr2	TLR2		2.5075	1.1067e-11	6.6723e-10	Tlr2	TLR2
1.9119	0.010479	0.31785	Tlr3	TLR3		1.6754	4.2964e-54	1.9077e-50	Tlr3	TLR3		1.2763	6.7376e-07	7.4456e-05	Tlr3	TLR3		2.5924	0.0037227	0.026743	Tlr3	TLR3		1.6925	9.1591e-12	5.5559e-10	Tlr3	TLR3
4.4192	2.3322e-05	0.0076545	Tnf	TNF		2.4936	6.0024e-15	1.9037e-12	Tnf	TNF		2.4731	3.4482e-17	2.7498e-14	Tnf	TNF		4.0092	9.63e-16	9.77e-14	Tnf	TNF		4.2365	6.3601e-23	1.0637e-20	Tnf	TNF
2.5525	3.1524e-05	0.0097171	Tnfaip2	TNFAIP2		0.5975	4.9201e-08	5.0638e-06	Tnfaip2	TNFAIP2		1.3403	0.00047595	0.020353	Tnfaip2	TNFAIP2		1.6472	4.13e-08	1.34e-06	Tnfaip2	TNFAIP2		1.8203	6.3394e-05	0.0010891	Tnfaip2	TNFAIP2
0.7396	0.015561	0.3761	Tnfrsf1a	TNFRSF1A		1.1427	3.1722e-17	1.2805e-14	Tnfrsf1a	TNFRSF1A		0.4386	0.001167	0.040605	Tnfrsf1a	TNFRSF1A		1.0976	4.5e-06	8.75e-05	Tnfrsf1a	TNFRSF1A		0.8	5.8231e-08	2.0668e-06	Tnfrsf1a	TNFRSF1A
1.4769	0.00021586	0.036673	Tnfrsf1b	TNFRSF1B		0.5284	0.0012677	0.030474	Tnfrsf1b	TNFRSF1B		1.4673	1.0111e-08	1.5379e-06	Tnfrsf1b	TNFRSF1B		2.0932	6.21e-15	5.68e-13	Tnfrsf1b	TNFRSF1B		2.1242	8.9459e-09	3.6729e-07	Tnfrsf1b	TNFRSF1B
0.8503	0.0073369	0.26342	Tnip1	TNIP1		1.0789	3.5902e-12	8.4538e-10	Tnip1	TNIP1		1.3415	2.9548e-10	6.458e-08	Tnip1	TNIP1		2.5056	4.9e-15	4.5e-13	Tnip1	TNIP1		1.7447	1.2494e-09	5.8426e-08	Tnip1	TNIP1
2.6694	0.00026535	0.040046	Tor3a	TOR3A		2.0881	2.4481e-28	2.1505e-25	Tor3a	TOR3A		1.5744	2.7334e-07	3.3054e-05	Tor3a	TOR3A		2.4339	4.18e-27	1.13e-24	Tor3a	TOR3A		2.7153	3.8414e-43	1.6016e-40	Tor3a	TOR3A
1.2216	0.025648	0.44699	Trim21	TRIM21		1.8483	2.3054e-56	1.4331e-52	Trim21	TRIM21		1.3448	1.0593e-08	1.5947e-06	Trim21	TRIM21		1.5833	9.61e-11	5.2e-09	Trim21	TRIM21		1.0029	0.00087741	0.0098012	Trim21	TRIM21
1.5885	0.014497	0.36692	Trim30a	TRIM30A		1.5526	3.531e-08	3.7585e-06	Trim30a	TRIM30A		2.4632	3.3482e-10	7.2111e-08	Trim30a	TRIM30A		2.3183	2.65e-32	1.1e-29	Trim30a	TRIM30A		3.0024	3.8799e-53	2.5523e-50	Trim30a	TRIM30A
1.7541	0.015865	0.37701	Trim30d	TRIM30D		1.5609	7.0106e-09	8.7161e-07	Trim30d	TRIM30D		2.1311	6.426e-09	1.0249e-06	Trim30d	TRIM30D		2.0021	3.93e-14	3.34e-12	Trim30d	TRIM30D		3.123	3.5498e-52	2.2358e-49	Trim30d	TRIM30D
1.0567	0.0027264	0.1693	Ube2l6	UBE2L6		0.6759	0.010048	0.13829	Ube2l6	UBE2L6		1.5808	5.4299e-05	0.0034088	Ube2l6	UBE2L6		1.4479	0.00098742	0.0091427	Ube2l6	UBE2L6		2.1193	1.1962e-29	2.8789e-27	Ube2l6	UBE2L6
2.2747	0.00018904	0.033497	Usp18	USP18		2.0026	7.6565e-26	5.4086e-23	Usp18	USP18		1.3712	3.2853e-09	5.6687e-07	Usp18	USP18		4.2023	1.79e-58	2.14e-55	Usp18	USP18		3.1432	8.0785e-48	4.0532e-45	Usp18	USP18
2.5419	0.0044948	0.20644	Wfdc17	WFDC17		3.4119	4.9021e-05	0.0021582	Wfdc17	WFDC17		2.3305	0.0003317	0.015268	Wfdc17	WFDC17		2.2964	8.67e-08	2.62e-06	Wfdc17	WFDC17		1.5661	1.3601e-09	6.3403e-08	Wfdc17	WFDC17
0.6474	0.014049	0.36263	Whamm	WHAMM		0.8589	3.2891e-30	3.5253e-27	Whamm	WHAMM		0.5221	0.00066476	0.026832	Whamm	WHAMM		1.4153	5.23e-05	0.00076152	Whamm	WHAMM		1.0436	1.3454e-11	8.051e-10	Whamm	WHAMM
1.1103	0.023787	0.43118	Xaf1	XAF1		0.9812	8.5728e-09	1.0491e-06	Xaf1	XAF1		1.1617	1.0817e-08	1.6202e-06	Xaf1	XAF1		2.869	2.41e-28	7.75e-26	Xaf1	XAF1		2.3034	3.2148e-62	3.5246e-59	Xaf1	XAF1
3.3028	8.3881e-07	0.0005557	Zbp1	ZBP1		2.7383	7.8737e-11	1.5201e-08	Zbp1	ZBP1		2.5424	9.1719e-13	3.1468e-10	Zbp1	ZBP1		3.5759	1.87e-96	9.5e-93	Zbp1	ZBP1		3.5112	1.4637e-74	2.8885e-71	Zbp1	ZBP1
1.7492	2.0595e-09	4.096e-06	Zfp36	ZFP36		0.8537	5.5273e-08	5.6513e-06	Zfp36	ZFP36		1.1161	0.00023834	0.011567	Zfp36	ZFP36		2.1324	0.00011429	0.0014777	Zfp36	ZFP36		1.0892	0.0068388	0.050699	Zfp36	ZFP36
