# Supplementary material for: Integration of transcriptomics and metabolomics reveals the responses of the maternal circulation and maternal-fetal interface to LPS-induced preterm birth in mice
Source: Front Immunol. 2023 Aug 15;14:1213902. doi: 10.3389/fimmu.2023.1213902 (PMC10464907; doi:10.3389/fimmu.2023.1213902)
Supplement: Supplementary Table 4 — Differential metabolites in the placenta and uterus under positive and negative ion mode. [file Table_4.xlsx]

## Sheet: LPS-P_vs_PBS-P-NEG
ID	adduct	Name	VIP	Fold change	p-value	m/z	rt(s)	HMDB	KEGG	SuperClass	Class	SubClass	LPS-1-P	LPS-2-P	LPS-3-P	LPS-4-P	PBS-1-P	PBS-2-P	PBS-3-P	PBS-4-P	QC-1	QC-2	QC-3
M259T442	[M-H]-	Fructose 1-phosphate	6.67902	0.433693	7.66345e-05	259.022	441.766	HMDB0001076	C01094	Organic oxygen compounds	Organooxygen compounds	Carbohydrates and carbohydrate conjugates	520422	480259	379578	325037	1.02521e+06	930343	1.06641e+06	910084	646179	621740	619813
M229T427	[M-H]-	D-ribose 5-phosphate	3.38781	0.422918	0.000155321	229.011	426.992		C00117	Organic oxygen compounds	Organooxygen compounds	Carbohydrates and carbohydrate conjugates	121658	124955	90275.6	83995.1	240829	215561	278271	260528	142832	145121	142819
M259T461	[M-H]-	D-glucose 6-phosphate	7.48207	0.574792	0.000612137	259.022	461.317		C00092	Organic oxygen compounds	Organooxygen compounds	Carbohydrates and carbohydrate conjugates	1.24971e+06	1.087e+06	1.02979e+06	1.0486e+06	1.73163e+06	2.01356e+06	2.20068e+06	1.73536e+06	1.37871e+06	1.38016e+06	1.47729e+06
M367T270	[M-H]-	Curcumin	5.08335	0.594162	0.00077384	367.105	269.649	HMDB0002269	C10443	Phenylpropanoids and polyketides	Diarylheptanoids	Linear diarylheptanoids	580494	681351	487830	421026	938820	882507	948011	884044	610487	619016	619006
M300T434	[M-H]-	N-acetyl-d-glucosamine 6-phosphate	5.47454	0.52974	0.00114297	300.048	434.421	HMDB0001062	C00357	Organic oxygen compounds	Organooxygen compounds	Carbohydrates and carbohydrate conjugates	439822	501632	550400	375622	895601	748074	1.03781e+06	843788	567591	567597	566593
M199T461	[M-H]-	D-erythrose 4-phosphate	1.21055	0.632096	0.00138588	199.001	461.077	HMDB0001321	C00279	Organic oxygen compounds	Organooxygen compounds	Carbohydrates and carbohydrate conjugates	42826.2	38149.3	37768.5	38638.1	57171.5	61685	73504.3	56623.6	45730.7	45731.2	45249
M253T23	[M-H]-	Djenkolic acid	2.31174	0.335443	0.00170055	253.017	23.306		C08275	Organic acids and derivatives	Carboxylic acids and derivatives	Amino acids, peptides, and analogues	24767.6	24702.2	35578.8	48524.8	126432	76422.2	88498.5	106848	59331.8	56341.1	59002.1
M227T401	[M-H-H2O]-	Isopentenyl pyrophosphate	1.14883	0.539934	0.00188525	226.996	401.066	HMDB0001347	C00129	Lipids and lipid-like molecules	Prenol lipids	Isoprenoid phosphates	26364.8	22413	23583.2	18846.3	35835.3	45270.8	50165.3	37651.6	29707.3	29574.1	29786.9
M219T404	[M-H]-	Ser-Asp	1.35246	0.355538	0.00199157	219.062	404.124			Organic acids and derivatives	Carboxylic acids and derivatives	Amino acids, peptides, and analogues	11831.9	11469.9	10499	17713.5	32214.4	26473.1	41909.9	44294.1	21791.5	21796.8	21547.5
M289T450	[M-H]-	Sedoheptulose 7-phosphate	2.55117	0.560231	0.00213385	289.032	450.1	HMDB0062754	C05382	Organic oxygen compounds	Organooxygen compounds	Carbohydrates and carbohydrate conjugates	143200	137816	104207	89281.4	186676	200317	245334	214651	133717	133718	132657
M361T167	[M-H]-	Humulone	3.78861	1.88371	0.00221033	361.202	166.597		C10695	Organic oxygen compounds	Organooxygen compounds	Carbonyl compounds	313575	322396	251047	343042	135577	139555	155560	222306	229690	229684	232002
M187T299	[M-H]-	N-acetylglutamine	1.11974	1.50411	0.00430167	187.072	299.377	HMDB0006029		Organic acids and derivatives	Carboxylic acids and derivatives	"Amino acids, peptides, and analogues"	32130.5	39636.2	32778.5	42498.9	22492.8	24739.4	27265.7	23263.7	28732.7	28733.5	28529
M760T144_2	[M-H]-	2-oleoyl-1-palmitoyl-sn-glycero-3-phosphoserine	1.52383	0.755451	0.0046896	760.494	143.87	HMDB0012357		Lipids and lipid-like molecules	Glycerophospholipids	Glycerophosphoserines	137491	149624	132594	121571	176907	160411	179039	200141	183844	181585	183819
M161T293	(M-H2O-H)-	L-Sorbose	1.27469	0.587621	0.00469581	161.045	293.498	HMDB0001266	C00247	Organic oxygen compounds	Organooxygen compounds	Carbohydrates and carbohydrate conjugates	36134.1	39802.1	33373	20486.2	57814.4	46031.2	59080.9	57956.2	42417.4	42401.3	41275.1
M190T189	[M-H]-	N-acetyl-l-methionine	4.24273	0.60343	0.00513849	190.054	189.345	HMDB0011745	C02712	Organic acids and derivatives	Carboxylic acids and derivatives	Amino acids, peptides, and analogues	448094	462192	415744	427983	548414	706176	846864	805285	537495	537495	533106
M155T217	[M-H]-	Orotate	1.41533	1.62258	0.00538956	155.009	217.06	HMDB0000226	C00295	Organoheterocyclic compounds	Diazines	Pyrimidines and pyrimidine derivatives	45052.4	57792.6	64167	56708.6	35084	42500.3	27528.6	32767.1	42638.2	42506.8	42469.5
M194T80	[M-H]-	2-(n-morpholino)ethanesulfonic acid	1.27564	0.403542	0.00567099	194.048	79.987			Organoheterocyclic compounds	Oxazinanes	Morpholines	12531.7	15543.8	18408.8	13836	38624.6	26703.6	33168.2	50980.6	12280.6	15029.1	15242.4
M503T437	[M-H]-	Maltotriose	2.84917	0.7286	0.00612685	503.161	437.437	HMDB0001262	C01835	Organic oxygen compounds	Organooxygen compounds	Carbohydrates and carbohydrate conjugates	367200	329026	345428	451060	518841	523191	550434	456277	373747	384654	384646
M707T436	[2M-H]-	Neochlorogenic acid	1.4296	1.46157	0.00668127	707.207	435.768		C17147	Organic oxygen compounds	Organooxygen compounds	Alcohols and polyols	65911.3	74356.2	57774.7	57887.8	37070.6	49715.6	40269.4	48050.4	57115.3	56531.6	56532.6
M429T335	[M-H]-	Bungeiside c	2.92478	0.31719	0.00675238	429.125	335.184			Organic oxygen compounds	Organooxygen compounds	Carbohydrates and carbohydrate conjugates	56265.7	78758.8	47701.1	28718.4	191336	94854.6	164490	215935	91773.7	92608.9	92608.6
M144T37_1	[M-H]-	Indole-3-carboxaldehyde	1.5766	2.10606	0.00811599	144.044	37.216	HMDB0029737	C08493	Organoheterocyclic compounds	Indoles and derivatives	Indoles	53963.5	65660.6	36567	49712.6	23054.9	33603.3	24552.5	16556.7	32681.9	27353.7	32727.9
M565T429	[M-H]-	Udp-d-glucose	2.49187	0.283766	0.00839395	565.047	429.442	HMDB0000286	C00029	Nucleosides, nucleotides, and analogues	Pyrimidine nucleotides	Pyrimidine nucleotide sugars	53395.7	68354.2	12034.4	3491.19	73805.9	134970	145161	129827	55005.9	55005.8	54693.4
M225T35	(M-H)-	Pentobarbital	9.82375	2.73484	0.00901239	225.124	34.938						1.32713e+06	1.48782e+06	1.61673e+06	2.18661e+06	1.02684e+06	571955	759428	61771.6	994793	1.00963e+06	994753
M283T209	[M-H]-	Xanthosine	5.65766	0.51233	0.0094168	283.068	209.183	HMDB0000299	C01762	Nucleosides, nucleotides, and analogues	Purine nucleosides		525807	717092	361265	384373	957345	710970	1.05494e+06	1.15811e+06	655203	654142	652685
M367T295_2	[M-H]-	Trans-3'-hydroxycotinine o-.beta.-d-glucuronide	8.64617	0.837719	0.0104624	367.104	294.68			Organic oxygen compounds	Organooxygen compounds	Carbohydrates and carbohydrate conjugates	1.40118e+07	1.43007e+07	1.22331e+07	1.39834e+07	1.65631e+07	1.5456e+07	1.76883e+07	1.53848e+07	1.39677e+07	1.39168e+07	1.39173e+07
M277T41	(M-H)-	all cis-(6,9,12)-Linolenic acid	1.51289	0.8799	0.0126362	277.216	41.097						796372	776199	710896	704319	848776	825849	822435	898540	829118	829122	833530
M243T158	[M-H]-	Uridine	11.4041	0.439325	0.0130424	243.062	158.366	HMDB0000296	C00299	Nucleosides, nucleotides, and analogues	Pyrimidine nucleosides		1.63969e+06	2.11511e+06	1.11309e+06	949564	3.53648e+06	1.95318e+06	3.76202e+06	3.99012e+06	2.31411e+06	2.3141e+06	2.30778e+06
M118T342_2	[M-H]-	Threonine	2.99251	0.67261	0.0132926	118.05	342.423	HMDB0000167	C00188	Organic acids and derivatives	Carboxylic acids and derivatives	Amino acids, peptides, and analogues	248087	262701	318971	348631	461336	344363	441445	504823	292386	284132	284066
M188T369	[M-H]-	Gly-Asn	1.03037	0.38133	0.013806	188.067	368.916			Organic acids and derivatives	Carboxylic acids and derivatives	Amino acids, peptides, and analogues	10886.2	4803.48	6392.18	14363.3	15964.5	19196.9	29811	30601.2	15049.7	15050.4	15163.1
M253T41	[M-H]-	Cis-9-palmitoleic acid	7.14793	1.47963	0.01402	253.216	40.684	HMDB0003229	C08362	Lipids and lipid-like molecules	Fatty Acyls	Fatty acids and conjugates	1.87372e+06	1.745e+06	1.80985e+06	1.7439e+06	1.06515e+06	1.03059e+06	1.71163e+06	1.04011e+06	1.05296e+06	1.05301e+06	1.05854e+06
M165T100	[M-H]-	Phenyllactic acid	2.06619	2.55413	0.0146478	165.055	100.215	HMDB0000779	C01479	Phenylpropanoids and polyketides	Phenylpropanoic acids		48031.7	64380	76305.9	107524	41415.1	23983.7	28101	22485.6	42197.7	42161.9	38558.5
M153T233	(M+Na-2H)-	L-Asparagine	1.0164	1.45179	0.0152112	153.03	233.195	HMDB0000168	C00152				31165.1	41316.9	28541.4	36845.9	19669.7	25131.2	24212.3	25952.1	27523.1	27977.7	27724.2
M119T256	[M-H]-	Tartronate	1.23025	3.27039	0.0152445	119.017	256.372	HMDB0035227	C02287	Organic acids and derivatives	Carboxylic acids and derivatives	Dicarboxylic acids and derivatives	24701.1	30267	26734	29846.8	3747.54	1837.44	25312.4	3211.36	15384.4	10049.3	14807.8
M161T378	[M-H]-	3-hydroxy-3-methylglutaric acid	1.69099	0.823321	0.0157535	161.045	377.501	HMDB0000355	C03761	Lipids and lipid-like molecules	Fatty Acyls	Fatty acids and conjugates	377399	404451	350418	452771	458614	498517	509209	458838	404981	404981	405978
M157T178_2	[M-H]-	L-dihydroorotate	5.87174	2.26915	0.0158723	157.036	177.678	HMDB0003349	C00337	Organic acids and derivatives	Carboxylic acids and derivatives	Amino acids, peptides, and analogues	420965	884929	644400	825682	376681	160549	300232	385894	317449	317652	318385
M127T364	[M-H]-	Dihydrothymine	2.27916	0.666003	0.0164799	127.051	363.951	HMDB0000079	C00906	Organoheterocyclic compounds	Diazines	Pyrimidines and pyrimidine derivatives	187032	157912	146828	191035	258232	194761	262562	309676	189110	190297	190300
M341T376	[M-H]-	D-Maltose	2.04007	0.808603	0.0189877	341.108	376.015	HMDB0000163	C00208	Lipids and lipid-like molecules	Fatty Acyls	Fatty acyl glycosides	390704	419504	381216	502944	503993	536169	560319	494947	460709	460733	463476
M267T209	[M-H]-	Inosine	12.5252	0.332897	0.0193021	267.072	208.604	HMDB0000195	C00294	Nucleosides, nucleotides, and analogues	Purine nucleosides		1.20924e+06	1.72412e+06	989932	568060	4.21902e+06	1.55424e+06	3.20638e+06	4.51206e+06	1.89984e+06	1.95804e+06	1.89976e+06
M145T364_2	[M-H]-	Glutamine	5.11832	0.668775	0.019343	145.061	364.082	HMDB0000641	C00064	Organic acids and derivatives	Carboxylic acids and derivatives	Amino acids, peptides, and analogues	965635	799554	787135	992413	1.33552e+06	987016	1.37229e+06	1.60551e+06	1.00065e+06	1.02031e+06	1.00071e+06
M906T175	[M-H]-	Pi 40:8	1.58499	1.76826	0.0201184	905.52	175.187						39546	68852.1	71881.4	76211.2	39957.8	27089.3	38607.1	39398.3	46127.9	46234.8	50607.1
M535T209	[2M-H]-	3-deoxy-d-glycero-d-galacto-2-nonulosonic acid	1.39125	0.22347	0.0216061	535.154	208.593			Organic oxygen compounds	Organooxygen compounds	Carbohydrates and carbohydrate conjugates	8675.69	14961.6	6123.09	2276.79	47484.2	13562.4	31036.5	51278.8	18233.6	17902.3	17897.3
M181T289	[M-H]-	(n-(-2-acetamido))-2-aminoethanesulfonic acid	1.30292	0.673615	0.0231385	181.028	288.95			Organic acids and derivatives	Organic sulfonic acids and derivatives	Organosulfonic acids and derivatives	65341.9	65356.3	53348	46424.5	91217.4	69335.3	76536.9	105051	63898.9	62289.9	62293.9
M794T33	[M-H]-	1-palmitoyl-2-docosahexaenoyl-sn-glycero-3-phospho-(1'-rac-glycerol)	1.44776	0.849788	0.0252323	793.503	32.681			Lipids and lipid-like molecules	Glycerophospholipids	Glycerophosphoglycerols	597598	506910	522088	524098	565174	650823	632107	682754	662082	662052	666590
M284T161	(M-H)-	N4-Acetylcytidine	1.47422	2.04794	0.0260911	284.088	160.576	HMDB0005923		Nucleosides, nucleotides, and analogues	Pyrimidine nucleosides		34252.2	35430.7	42336	66211	15629.5	24696.6	25499.4	21203.2	29449.9	29612.4	29450
M509T35	[M-H]-	1-oleoyl-2-hydroxy-sn-glycero-3-phospho-(1'-rac-glycerol)	3.12253	0.711403	0.0294105	509.286	34.938			Lipids and lipid-like molecules	Glycerophospholipids	Glycerophosphoglycerols	638919	399156	426191	408334	591786	644575	754925	640977	472540	472514	502677
M241T59	[M-H]-	His-ser	8.24628	0.170655	0.0302175	241.074	58.753	HMDB0000273	C00214	Nucleosides, nucleotides, and analogues	Pyrimidine nucleosides	Pyrimidine 2'-deoxyribonucleosides	350715	181152	93905.6	242150	1.55711e+06	1.86422e+06	1.4726e+06	191909	145109	143196	142458
M243T233	[M-H]-	Pseudouridine	2.34203	1.50004	0.0315531	243.062	233.274	HMDB0000767	C02067	Nucleosides, nucleotides, and analogues	Nucleoside and nucleotide analogues		164323	235732	141675	194417	97652.6	130723	131655	130723	140361	141056	141060
M606T418	[M-H]-	Udp-n-acetylglucosamine	2.06392	0.402654	0.033379	606.074	417.647	HMDB0000290	C00043	Nucleosides, nucleotides, and analogues	Pyrimidine nucleotides	Pyrimidine nucleotide sugars	74181.2	56618.2	30243.2	20894.5	78114	123931	168667	81133.1	67341.8	67350.7	65353.3
M427T444	[M-H]-	Inosine 5'-diphosphate	1.26169	0.326813	0.0376104	427.004	443.964	HMDB0003335	C00104	Nucleosides, nucleotides, and analogues	Purine nucleotides	Purine ribonucleotides	26350.5	7357.41	10563.5	6912.33	47196.7	56386.9	37600.7	15430.7	14245.6	14236.9	13752.4
M815T32_2	[M+FA-H]-	Ginsenoside f3	1.54679	0.627368	0.0431723	815.49	32.314			Lipids and lipid-like molecules	Prenol lipids	Triterpenoids	92414.2	76560.4	42575.7	41145.8	97867.3	82609	104463	117848	84955.3	84253.1	84260.8
M125T71	[M-H]-	Thymine	2.48629	1.61704	0.045818	125.035	71.09	HMDB0000262	C00178	Organoheterocyclic compounds	Diazines	Pyrimidines and pyrimidine derivatives	141136	123036	160456	227116	130022	89249	94737.5	89037.4	130149	130124	133228
M743T33	[M-H]-	Pg 34:3	1.11593	0.755539	0.0464405	743.488	32.7955			Lipids and lipid-like molecules	Glycerophospholipids	Glycerophosphoglycerols	104870	83863.1	70084.9	65474.8	91078.9	108236	115430	114476	99605.6	102260	102296
M882T177	[M-H]-	Pi 38:6	2.11453	1.56797	0.0482705	881.52	177.183						106108	206084	130354	143195	86864.2	97790.1	93056.7	95855.8	135776	137343	135788
M167T316_2	[M-H]-	Uric acid	3.17052	2.55288	0.0484403	167.02	315.766	HMDB0000289	C00366	Organoheterocyclic compounds	Imidazopyrimidines	Purines and purine derivatives	117958	105378	218775	297635	71944.1	61630.3	73447.9	82747.1	131919	130392	131925
M161T438_2	[M-H-C6H12O6]-	Lactulose	1.17183	0.819794	0.0537295	161.045	437.746	HMDB0000740	C07064	Lipids and lipid-like molecules	Fatty Acyls	Fatty acyl glycosides	178067	163578	167435	211854	199613	238724	243709	197364	178715	180685	180717
M111T82	[M-H]-	Uracil	2.46637	0.897073	0.0546551	111.019	81.652	HMDB0000300	C00106	Organoheterocyclic compounds	Diazines	Pyrimidines and pyrimidine derivatives	6.44835e+06	6.95731e+06	5.80945e+06	6.288e+06	7.63737e+06	7.0539e+06	7.0464e+06	6.69157e+06	6.13765e+06	6.15674e+06	6.15666e+06
M180T294_2	[M-H]-	Tyrosine	4.09906	0.644998	0.055604	180.066	293.551	HMDB0000158	C00082	Organic acids and derivatives	Carboxylic acids and derivatives	Amino acids, peptides, and analogues	451790	524419	546940	733970	844791	591114	904724	1.15879e+06	644210	640510	640737
M282T253	[M-H]-	His-Lys	1.42735	0.570079	0.0612427	282.084	253.381	HMDB0000133	C00387				43784.8	73822.2	44918.7	32910.1	116106	53107.6	77415.1	96193.9	58297	58196.3	58181.1
M341T438	[M-H]-	D-lactose	1.61481	0.814999	0.063592	341.108	437.746	HMDB0000186	C00243	Organic oxygen compounds	Organooxygen compounds	Carbohydrates and carbohydrate conjugates	245072	229126	233305	323344	308047	333714	340407	282675	246447	248475	248466
M221T60	[M-H-C6H12O]-	8,11-tridecadienoic acid, 13-(3-pentyl-2-oxiranyl)-, (8z,11z)-	1.13046	1.25244	0.0683455	221.154	60.372			Lipids and lipid-like molecules	Fatty Acyls	Fatty acids and conjugates	72039.9	76555.1	72764.2	55701.4	48295.9	66752.6	56835.8	49332.1	21740.6	23764.8	24557.3
M271T190	[M-H]-	Dl-.beta.-hydroxypalmitic acid	1.06912	1.88616	0.070161	271.227	190.144	HMDB0061658		Lipids and lipid-like molecules	Fatty Acyls	Fatty acids and conjugates	40144.9	26843.3	35517.1	14646.7	7377.18	17352.3	17484.4	19897.5	21127.7	21396.4	21055.9
M103T183_2	[M-H]-	Dl-a-hydroxybutyric acid	2.98944	1.94207	0.0757718	103.039	183.029	HMDB0000008	C05984	Organic acids and derivatives	Hydroxy acids and derivatives	Alpha hydroxy acids and derivatives	404555	157798	176799	286993	142646	101728	153557	130447	183785	183782	182878
M789T143_1	[M-H]-	2-oleoyl-1-stearoyl-sn-glycero-3-phosphoserine	2.35466	0.800992	0.0791511	788.523	142.51	HMDB0010163		Lipids and lipid-like molecules	Glycerophospholipids	Glycerophosphoserines	878038	1.02155e+06	1.12563e+06	891459	1.19407e+06	1.31493e+06	959485	1.4213e+06	1.89539e+06	1.89949e+06	1.88732e+06
M205T28	[M-H]-	2,4-di-tert-butylphenol	1.32691	0.682949	0.0861996	205.159	28.288			Benzenoids	Benzene and substituted derivatives	Phenylpropanes	89420.6	51874.1	39625	110288	107159	111154	105824	102261	97539.3	95473.2	97498.6
M237T176	[M-H]-	4-(2-hydroxyethyl)piperazine-1-ethanesulfonic acid	2.18597	0.508818	0.0925002	237.09	176.298	HMDB0062295		Organoheterocyclic compounds	Diazinanes	Piperazines	104509	128060	71416.3	78103.4	126040	106059	222365	296468	126435	126584	126435
M599T234	[M-H]-	Nocardamine	2.57064	0.750345	0.0958324	599.319	233.935						379301	301147	337997	531582	468235	625031	533806	438681	410251	410251	404423
M214T382	[M-H]-	sn-Glycerol 3-phosphoethanolamine	4.80933	0.744586	0.0981693	214.048	381.575	HMDB0000114	C01233	Lipids and lipid-like molecules	Glycerophospholipids	Glycerophosphoethanolamines	1.56267e+06	2.84876e+06	2.05568e+06	2.13447e+06	3.11031e+06	2.16284e+06	2.85525e+06	3.42377e+06	2.12626e+06	2.13555e+06	2.14662e+06
M241T387	[M-H-H2O]-	.alpha.-d-galactose 1-phosphate	0.715534	0.610636	0.0514362	241.011	386.554	HMDB0000645	C00446	Organic oxygen compounds	Organooxygen compounds	Carbohydrates and carbohydrate conjugates	20693.3	20727.3	13740.6	12915.3	18339.1	37331.6	29472.1	26341.8	20085.6	19645.5	19632
M261T444	[M-H]-	.alpha.-L-Glu-L-Asp	1.22545	1.56133	0.167059	261.072	443.955	HMDB0028815		Organic acids and derivatives	Peptidomimetics	Hybrid peptides	29848.7	47703.7	53874	72706.9	23887.8	18911.5	34603.3	53340.6	45528.5	44888.4	44885.2
M421T412	[M-H]-	.alpha.,.alpha.'-trehalose 6-phosphate	0.410645	0.649694	0.00608176	421.06	411.926	HMDB0001124	C00689	Organic oxygen compounds	Organooxygen compounds	Carbohydrates and carbohydrate conjugates	5550.84	4376.58	4813.32	4774.63	8610.03	6762.75	8403.87	6261.15	6886.88	6527.93	6880.61
M777T400	[2M-H]-	.beta.-alanine, n-[2-(3-pyridinyl)-6-(1,2,4,5-tetrahydro-3h-3-benzazepin-3-yl)-4-pyrimidinyl]-	0.159977	0.456096	0.0481345	777.363	400.137			Organoheterocyclic compounds	Diazines	Pyrimidines and pyrimidine derivatives	319.836	298.246	343.544	459.216	530.785	451.553	1098.03	1034.85	547.965	555.668	547.931
M359T336_2	[2M-H]-	.beta.-d-allose	0.231257	0.975562	0.707982	359.124	335.934			Organic oxygen compounds	Organooxygen compounds	Carbohydrates and carbohydrate conjugates	9664.8	9160.58	9879.84	11940.1	10827.3	10119.3	9982.97	10733.9	9237.15	9236.21	9023.55
M343T460	[2M-H]-	.beta.-glycerophosphate	0.0774383	0.88868	0.375878	343.025	460.257	HMDB0002520	C02979	Lipids and lipid-like molecules	Glycerophospholipids	Glycerophosphates	3352.58	2615.04	3325.87	2461.83	2514.56	3134.87	3824.7	3753.72	1945.5	2568.07	2568.5
M319T98	(M-H)-	(+-)12-HETE	1.37575	1.20292	0.581369	319.226	98.038						73595.6	124035	64804.5	192949	99412.4	54697.9	97825.5	126631	91593.3	93374.8	91592.6
M215T350	[M-H]-	(+)-6-aminopenicillanic acid	0.361882	0.681244	0.316301	215.064	349.873	HMDB0060618	C02954	Organic acids and derivatives	Carboxylic acids and derivatives	Amino acids, peptides, and analogues	5328.69	5856.42	3445.66	12646.4	12617.8	4779.39	8478.19	14164.9	4883.47	4884.15	5516.85
M734T180	[M+Hac-H]-	(2-{[3-hydroxy-2-tetradecanamidooctadec-4-en-1-yl phosphonato]oxy}ethyl)trimethylazanium	0.074339	0.836573	0.537998	733.549	179.609	HMDB0012097		Lipids and lipid-like molecules	Sphingolipids	Phosphosphingolipids	3030.88	3077.23	2239.95	3128.6	2226.34	5878.36	2594.1	3019.86	3241.32	3414.84	3416.32
M747T141	[M-H]-	(2-aminoethoxy)[2-[docosa-4.7.10.13.16.19-hexaenoyloxy]-3-[hexadec-1-en-1-yloxy]propoxy]phosphinic acid	0.0494501	0.913432	0.640627	746.513	140.748	HMDB0005780		Lipids and lipid-like molecules	Glycerophospholipids	Glycerophosphoethanolamines	1.19699e+06	1.30829e+06	1.76446e+06	1.18188e+06	1.33899e+06	1.97089e+06	942580	1.71582e+06	3.27836e+06	3.2168e+06	3.27837e+06
M773T34	[M-H]-	(2-aminoethoxy)[2-[docosa-4.7.10.13.16.19-hexaenoyloxy]-3-[octadeca-1.9-dien-1-yloxy]propoxy]phosphinic acid	1.44974	0.931172	0.506058	772.523	33.543	HMDB0011460		Lipids and lipid-like molecules	Glycerophospholipids	Glycerophosphoethanolamines	675824	595477	626529	448517	555232	692888	577467	694192	931155	925150	931195
M723T36	[M-H]-	(2-aminoethoxy)[3-[hexadec-1-en-1-yloxy]-2-[icosa-5.8.11.14-tetraenoyloxy]propoxy]phosphinic acid	0.427547	0.95125	0.841947	722.513	35.904	HMDB0011352		Lipids and lipid-like molecules	Glycerophospholipids	Glycerophosphoethanolamines	108525	113395	249029	147375	169300	208677	113666	158368	438345	428272	428223
M425T23	[M-H]-	(2e,6e,10e)-13-[(2r)-6-hydroxy-2,8-dimethyl-3,4-dihydrochromen-2-yl]-2,6,10-trimethyltrideca-2,6,10-trienoic acid	2.00227	1.86294	0.519498	425.257	23.056			Lipids and lipid-like molecules	Prenol lipids	Quinone and hydroquinone lipids	26199	18597.3	22329.5	203396	37430.9	55322.6	26389.9	26068.6	55564.6	54513.2	55105.4
M235T19	[M-H]-	(2r)-8-ethyl-7-hydroxy-5-methoxy-2-methyl-2,3-dihydrochromen-4-one	0.385116	0.598497	0.298992	235.101	19.4175			Organoheterocyclic compounds	Benzopyrans	1-benzopyrans	5211.14	1534.21	4133.76	9730.8	6872.32	4286.61	7407.72	15869.5	7692.14	7698.08	7957.92
M485T383	[M-H]-	(2s,3r,4as,12br)-2,3,4a,8-tetrahydroxy-12b-(5-hydroxy-6-methyloxan-2-yl)oxy-3-methyl-2,4-dihydrobenzo[a]anthracene-1,7,12-trione	0.616584	0.708432	0.00456946	485.129	383.051			Benzenoids	Anthracenes	Anthraquinones	18638.6	20262.4	19535.9	18937.1	26839.4	31940	27136.2	23302.9	19498.6	18769.8	18755.6
M327T99	(M-H)-	(4Z,7Z,10Z,13Z,16Z,19Z)-4,7,10,13,1 6,19-Docosahexaenoic acid	0.760075	1.04079	0.85499	327.232	99.421						259757	198130	121675	234790	250537	229231	183406	119259	293828	295450	348837
M829T510	[M-H]-	(e)-n-[2-[3-acetamido-4,5-dihydroxy-6-(hydroxymethyl)oxan-2-yl]oxy-6-[2-[5-(2,4-dioxopyrimidin-1-yl)-3,4-dihydroxyoxolan-2-yl]-2-hydroxyethyl]-4,5-dihydroxyoxan-3-yl]-13-methyltetradec-2-enamide	0.138511	0.625061	0.0601226	829.422	509.823			Organic oxygen compounds	Organooxygen compounds	Carbohydrates and carbohydrate conjugates	586.56	596.927	519.512	756.077	607.741	871.356	1261.63	1193.42	987.64	1054.51	984.994
M147T379_2	[M-H]-	(S)-2-Hydroxyglutarate	0.887865	1.07052	0.652983	147.029	378.875	HMDB0000694	C03196	Organic acids and derivatives	Hydroxy acids and derivatives	Short-chain hydroxy acids and derivatives	109872	115212	85467	85854.6	76769.9	97647.8	73272.8	122602	84171.4	84152.2	83260.1
M445T33	[M-H]-	(z)-2,6-dimethyl-7-(4-methyl-5-oxooxolan-2-yl)-3-[[3,4,5-trihydroxy-6-(hydroxymethyl)oxan-2-yl]oxymethyl]hept-5-enoic acid	1.02629	1.27309	0.30823	445.188	32.989						54708.2	82858.2	36041.8	46216.4	51931.4	35932.7	41223	43582.4	22919.8	33187.1	33403.8
M887T470	[M-H]-	[(2r,3r,4r,5r,6r)-2-[[(2r,3r,4r)-3,4-dihydroxy-4-(hydroxymethyl)oxolan-2-yl]oxymethyl]-4-[(2s,3r,4r,5r,6s)-4,5-dihydroxy-6-methyl-3-[(2s,3r,4s,5s)-3,4,5-trihydroxyoxan-2-yl]oxyoxan-2-yl]oxy-6-[2-(3,4-dihydroxyphenyl)ethoxy]-5-hydroxyoxan-3-yl] (e)-3-(3,4-dihydroxyphenyl)prop-2-enoate	0.252677	0.484186	0.00693073	887.306	469.818			Organic oxygen compounds	Organooxygen compounds	Carbohydrates and carbohydrate conjugates	784.839	1078.07	828.405	816.408	1420	1438.24	2129.83	2256.51	1333.09	1184.16	1175.18
M587T393	[M-H]-	[(2r,3s,4s,5r,6s)-6-[3,5-dihydroxy-4-[3-(4-hydroxyphenyl)propanoyl]phenoxy]-3,4,5-trihydroxyoxan-2-yl]methyl 3,4,5-trihydroxybenzoate	0.230387	1.11197	0.836791	587.126	392.994			Phenylpropanoids and polyketides	Flavonoids	Flavonoid glycosides	2968.79	13174.8	3231.58	2876.03	6034.98	5243.94	5388.13	3343.62	3555.11	3893.08	3890.04
M546T431	[M-H]-	[1,1'-biphenyl]-2-carboxylic acid, 4'-[[2,3-dimethyl-5-[[[(1s)-1-(4-nitrophenyl)ethyl]amino]carbonyl]-1h-indol-1-yl]methyl]-	0.242239	0.707634	0.0849085	546.204	430.739			Organoheterocyclic compounds	Indoles and derivatives	Indolecarboxylic acids and derivatives	1530.24	2770.35	3710.96	3670.24	3673.36	3603.06	4540.68	4691.12	3067.42	2964.84	3060.71
M293T61	[M-H]-	[6]-gingerol	2.67986	1.36312	0.194975	293.175	60.966		C10462	Benzenoids	Phenols	Methoxyphenols	368954	460267	665118	331251	261380	406151	390695	281049	136476	132583	132601
M761T490	[M-H]-	1-(1-2r-phosphothiotidyl)inositol-3,4-bisphosphate	0.276598	0.646032	0.303286	761.174	489.522			Organic oxygen compounds	Organooxygen compounds	Alcohols and polyols	4647.01	3131	4096.2	4762.32	4441.81	4894.18	12384	4031.9	4066.85	4025.56	4025.33
M562T336	[M-2H]2-	1-(1-octadecanoyl-2r-(5z,8z,11z,14z)-eicosatetraenoylphosphatidyl)inositol-3,4,5-trisphosphate	0.673602	0.130887	0.0854769	562.225	335.798			Lipids and lipid-like molecules	Glycerophospholipids	Glycerophosphoinositol phosphates	691.35	904.898	977.22	2015.79	3283.84	1565.98	14286.2	15926.7	4750.14	4462.13	4745.72
M591T398	[M-H-H2O]-	1-(1,2-dihexanoylphosphatidyl)inositol-5-phosphate	0.931973	0.430145	0.00101343	591.18	398.15			Lipids and lipid-like molecules	Glycerophospholipids	Glycerophosphoinositol phosphates	8098.86	12594.1	9048.02	4569.64	19816.8	17287.5	20943.2	21717.8	12882.7	12761.8	12812.5
M689T477	[M-H]-	1-(1,2r-dihexanoylphosphatidyl)inositol-3,5-bisphosphate	0.128155	0.903682	0.433358	689.163	477.216			Lipids and lipid-like molecules	Glycerophospholipids	Glycerophosphoinositol phosphates	11882.1	9680.36	10265.1	12696.8	10916.4	15372.6	13138.4	9842.55	10984.2	11029	10908.6
M745T477	[M-H]-	1-(1,2r-dioctanoylphosphatidyl)inositol-3,4-bisphosphate	0.466652	0.737721	0.056842	745.181	477.232			Lipids and lipid-like molecules	Glycerophospholipids	Glycerophosphoinositol phosphates	13017.6	9487.96	12108.3	15849.1	17392.1	19242.3	18652.9	13116.6	12436.6	13122	12435
M457T229	[M-H]-	1-(5z,8z,11z,14z-eicosatetraenoyl)-sn-glycero-3-phosphate	0.198362	0.90803	0.388503	457.236	228.733			Lipids and lipid-like molecules	Glycerophospholipids	Glycerophosphates	8230.62	9044.9	7248.65	5542.83	7332.98	8620.41	8730.86	8428.1	7927.56	8586.76	8616.37
M544T227	[M-H]-	1-(5z,8z,11z,14z-eicosatetraenoyl)-sn-glycero-3-phosphoserine	1.2869	0.994641	0.978211	544.267	226.901						178637	192949	119690	85385.7	120514	152596	137299	169361	132223	129538	129546
M518T174_4	[M-H]-	1-(9z,12z-octadecadienoyl-2-hydroxy-sn-glycero-3-phosphocholine	0.552966	1.296	0.631681	518.318	173.786	HMDB0010386		Lipids and lipid-like molecules	Glycerophospholipids	Glycerophosphocholines	5145.6	9908.8	12287.8	26332	12590	5056.28	20708.2	3061.01	15285.4	8874.35	15360.8
M476T193	[M]-	1-(9z,12z-octadecadienoyl)-2-hydroxy-sn-glycero-3-phosphoethanolamine	0.443871	0.985306	0.966337	476.277	192.648			Lipids and lipid-like molecules	Fatty Acyls	Lineolic acids and derivatives	158102	61960.5	55431.8	80599.6	84574.2	92153.4	138060	46617.1	87720.1	84279.6	87707.1
M176T262	[M-H-H2O]-	1-deoxy-1-(methylamino)-d-galactitol	0.436968	0.981554	0.77283	176.092	262.13			Organic oxygen compounds	Organooxygen compounds	Carbohydrates and carbohydrate conjugates	53228.4	52086.4	44482.3	44032.6	52095.3	52490.2	47764.9	45122	45524.4	45527.2	44917.7
M273T435	(M+CH3COO)-	1-Deoxy-D-xylulose 5-phosphate	0.307972	0.732063	0.32811	273.039	435.417	HMDB0001213	C11437	Organic oxygen compounds	Organooxygen compounds	Carbohydrates and carbohydrate conjugates	14182.9	9494.95	7493.42	12871.7	24006	7148.36	15048.2	13960.3	11092.7	12556.7	12504.3
M671T146	[M-H]-	1-Hexadecanoyl-2-(9Z,12Z-octadecadienoyl)-sn-glycero-3-phosphoric acid	0.0380004	0.917743	0.158355	671.466	145.844						25345.9	24156.5	27682.3	24655.2	30450.2	28655.7	26945.1	24916.8	27460.2	27463.3	27710.5
M409T188	[M-H]-	1-hexadecanoyl-2-sn-glycero-3-phosphate	0.110607	0.97369	0.797509	409.235	188.464			Lipids and lipid-like molecules	Glycerophospholipids	Glycerophosphates	17195.2	16250.7	12527.4	17619.1	14997.7	16780	19245.5	14287.4	15267.8	15327.7	15354.7
M703T147	[M-H]-	1-hexadecyl-2-(9z-octadecenoyl)-sn-glycero-3-phosphoethanolamine	0.065559	0.951734	0.589292	702.541	146.913	HMDB0011157		Lipids and lipid-like molecules	Glycerophospholipids	Glycerophosphoethanolamines	11182	10056.4	10728.7	10077.5	10311.8	13340.6	9129.58	11394.8	7899.6	10987.6	10929.2
M296T266	(M-H)-	1-methylguanosine	0.0265191	0.893938	0.602726	296.098	266.202	HMDB0001563		Nucleosides, nucleotides, and analogues	Purine nucleosides		1755.94	2833.45	1768.9	2144.85	1410.81	2573.91	3261	2266.28	1791.65	1767.88	1767.87
M168T376	(M-H)-	1-Methylhistidine	0.538156	1.11622	0.741409	168.077	376.193	HMDB0000001/HMDB0000479	C01152	Organic acids and derivatives	Carboxylic acids and derivatives	"Amino acids, peptides, and analogues"	23896.3	17335.1	9889.99	7580.73	12898.6	8759.32	11043	19889	8632.3	7513.48	8697.49
M181T270	[M-H]-	1-methyluric acid	0.426424	1.02454	0.661033	181.047	270.27	HMDB0003099	C16359	Organoheterocyclic compounds	Imidazopyrimidines	Purines and purine derivatives	41217	43565	42697.2	38008.9	39521.9	42856	43405.1	35741.9	41462.2	41413.3	41276.7
M741T126_1	[M+Cl]-	1-myristoyl-2-palmitoyl-sn-glycero-3-phosphocholine	0.261387	0.898963	0.0873168	740.522	125.678	HMDB0007869		Lipids and lipid-like molecules	Glycerophospholipids	Glycerophosphocholines	159644	140964	145281	151319	148119	182059	162925	171229	208344	208350	202505
M171T303	[M-H]-	1-naphthoic acid	0.10103	1.1006	0.777702	171.064	302.717		C14091	Benzenoids	Naphthalenes	Naphthalenecarboxylic acids and derivatives	4317.37	3765.8	3822.74	3133.74	2964.53	5518.93	4776.64	404.854	1069.46	1028.08	1027.85
M403T29	[M-H]-	1-o-(9z-octadecenyl)-sn-glycero-2,3-cyclic-phosphate	1.42741	0.453077	0.329002	403.262	29.025						45660.9	40736.5	52809	77132.1	69095.1	48315	58359.8	301717	141184	140787	140791
M795T37	[M+Cl]-	1-oleoyl-2-palmitoyl-sn-glycero-3-phosphocholine	0.923525	1.10497	0.563273	794.567	36.544	HMDB0008100		Lipids and lipid-like molecules	Glycerophospholipids	Glycerophosphocholines	90504.3	150659	157172	110688	119705	136575	82119	122267	186824	186742	192458
M457T208	(M+Na-2H)-	1-Oleoyl-L-.alpha.-lysophosphatidic acid	0.444604	0.526536	0.0159854	457.236	207.954						4116.08	3644.24	2514.99	2394.02	6854.23	4057.12	5706.32	7443.96	4053.89	4118.9	4056.09
M478T191	[M-H]-	1-oleoyl-sn-glycero-3-phosphoethanolamine	0.891233	0.867006	0.578654	478.292	190.745	HMDB0011506		Lipids and lipid-like molecules	Glycerophospholipids	Glycerophosphoethanolamines	164450	97157.3	106783	198636	125500	213074	210346	105085	137354	129194	129142
M782T36_3	[M-H]-	1-palmitoyl-2-arachidonoyl-sn-glycero-3-phosphoserine	0.412245	0.938003	0.658741	782.499	36.348	HMDB0012361		Lipids and lipid-like molecules	Glycerophospholipids	Glycerophosphoserines	20199.6	15945	24711.7	30251	27169.4	22649.5	22819.5	24490.7	37326.7	37480.9	37480.9
M483T157	[M-H]-	1-palmitoyl-2-hydroxy-sn-glycero-3-phospho-(1'-rac-glycerol)	1.42476	1.15086	0.589029	483.272	157.31			Lipids and lipid-like molecules	Glycerophospholipids	Glycerophosphoglycerols	107136	87880.5	110012	193357	83052.2	137281	135992	76728.8	111180	107906	107926
M452T194	[M-H]-	1-palmitoyl-2-hydroxy-sn-glycero-3-phosphoethanolamine	0.936834	0.866502	0.570642	452.278	193.505	HMDB0011503		Lipids and lipid-like molecules	Glycerophospholipids	Glycerophosphoethanolamines	134399	141908	111131	204105	100001	234583	215821	132273	135208	132024	132006
M671T95	(M-H)-	1-Palmitoyl-2-linoleoyl-sn-glycero-3-phosphate	0.484275	0.766085	0.0509487	671.465	95.461						19583.9	11289.8	19693.4	20481.8	23530.4	24410.4	21932.8	22869.3	27596.4	25785.4	25782.4
M746T33	[M-H]-	1-palmitoyl-2-linoleoyl-sn-glycero-3-phospho-(1'-rac-glycerol)	0.660575	0.875119	0.172734	745.502	33.458			Lipids and lipid-like molecules	Glycerophospholipids	Glycerophosphoglycerols	316140	296598	298844	262710	294445	403591	339322	304508	399880	393904	399544
M748T35	[M-H]-	1-palmitoyl-2-oleoyl-phosphatidylglycerol	0.593584	0.941291	0.72969	747.517	34.798			Lipids and lipid-like molecules	Glycerophospholipids	Glycerophosphoglycerols	531615	489497	751665	572579	538451	867819	507200	578167	1.12862e+06	1.12864e+06	1.16312e+06
M717T147	[M-H]-	1-palmitoyl-3-oleoyl-sn-glycero-2-phosphoethanolamine	0.6158	0.944618	0.649721	716.524	147.2			Lipids and lipid-like molecules	Glycerophospholipids	Glycerophosphates	219256	166569	291194	254294	269364	256510	239718	220324	242984	240809	242980
M798T73	[M-H]-	1-stearoyl-2-arachidonoyl-sn-glycero-3-phospho-(1'-sn-glycerol)	0.68597	1.06479	0.724267	797.534	72.928			Lipids and lipid-like molecules	Glycerophospholipids	Glycerophosphoglycerols	105072	116366	56582.4	114572	87464.7	111444	73631.3	96163.5	197858	197760	190322
M811T140	[M-H]-	1-stearoyl-2-arachidonoyl-sn-glycero-3-phosphoserine	0.540158	0.98727	0.909692	810.508	140.257	HMDB0012383		Lipids and lipid-like molecules	Glycerophospholipids	Glycerophosphoserines	209790	192792	165223	179817	136465	196880	208350	215567	217644	215141	217657
M480T122	[M-H]-	1-stearoyl-2-hydroxy-sn-glycero-3-phosphoethanolamine	0.895223	0.614247	0.0823436	480.308	122.159	HMDB0011130		Lipids and lipid-like molecules	Glycerophospholipids	Glycerophosphoethanolamines	29599.6	19454.2	23262.8	29636.8	60080.5	36989.6	43621.7	25289.4	22275.1	22243.4	22191.9
M699T31	[M-H]-	1-stearoyl-2-linoleoyl-sn-glycero-3-phosphate	1.32932	1.48979	0.137762	699.499	31.463	HMDB0007861		Lipids and lipid-like molecules	Glycerophospholipids	Glycerophosphates	74772.8	77523	59271.8	54914.9	23117.1	48819.6	31656.1	75279.5	97018.3	90370.9	97071.2
M787T143_1	[M-H]-	1-stearoyl-2-linoleoyl-sn-glycero-3-phospho-l-serine	1.29862	0.946902	0.529428	786.508	142.51	HMDB0012380		Lipids and lipid-like molecules	Glycerophospholipids	Glycerophosphoserines	486434	430421	479634	590326	530635	499542	476961	591089	620021	616952	620015
M743T146	[M-H]-	1-stearoyl-2-linoleoyl-sn-glycero-3-phosphoethanolamine	0.612541	0.944779	0.150983	742.539	145.89	HMDB0008994		Lipids and lipid-like molecules	Glycerophospholipids	Glycerophosphoethanolamines	890246	822273	862953	883264	982185	909734	917024	851951	902237	902224	909184
M779T115	[M+HCO2]-	1-stearoyl-2-myristoyl-sn-glycero-3-phosphocholine	0.545314	1.26618	0.462287	778.561	114.676	HMDB0008031		Lipids and lipid-like molecules	Glycerophospholipids	Glycerophosphocholines	40024.3	32805.1	17013.5	29122.4	14693.4	42345.6	18666.4	18250.8	39361.7	39385.2	37845.9
M833T108	[M+HCO2]-	1-stearoyl-2-oleoyl-sn-glycero-3-phosphocholine	0.289257	1.03658	0.709352	832.585	108.306	HMDB0008038		Lipids and lipid-like molecules	Glycerophospholipids	Glycerophosphocholines	10747.6	10259.6	12729.2	14290.9	9927.73	12247.6	11930.8	12226.4	8748.82	8566.52	7070.85
M165T88	[M-H]-	1,2-benzenedicarboxylic acid	0.514535	0.600899	0.00978932	165.028	87.994	HMDB0002107	C01606	Benzenoids	Benzene and substituted derivatives	Benzoic acids and derivatives	7835.17	5909.68	5521.01	4859.66	11000.3	8802.84	11973.6	8372.29	4899.52	5119.61	5078.68
M718T142_2	[M+HCO2]-	1,2-di-(9z-tetradecenoyl)-sn-glycero-3-phosphocholine	0.703604	0.677343	0.0346681	718.483	142.225	HMDB0007900		Lipids and lipid-like molecules	Glycerophospholipids	Glycerophosphocholines	23058.8	23498.5	20410.8	19373.8	26220.4	32423.7	26854.3	41973.1	38452.5	37702.2	37719.1
M770T100	[M-H]-	1,2-dilinoleoyl-sn-glycero-3-phospho-(1'-rac-glycerol)	0.180279	0.95419	0.833653	769.504	100.461			Lipids and lipid-like molecules	Glycerophospholipids	Glycerophosphoglycerols	131411	110363	37448.4	112178	87231.1	111414	109883	101663	113157	109776	110228
M510T173	[M-2H]2-	1,2-dioleoyl-sn-glycero-3-phospho-(1'-myo-inositol-3',4'-bisphosphate)	0.409585	1.34147	0.508798	510.256	173.026			Lipids and lipid-like molecules	Glycerophospholipids	Glycerophosphoinositol phosphates	24321.3	14534.5	1392.86	21173.7	13195.4	16796.3	6322.23	9473.59	16706	16412.7	16412.1
M770T33	[M-H-NH3]-	1,2-dioleoyl-sn-glycero-3-phospho-l-serine	2.40603	0.971319	0.778558	769.502	33.135	HMDB0012390		Lipids and lipid-like molecules	Glycerophospholipids	Glycerophosphoserines	1.51753e+06	1.46408e+06	1.12096e+06	1.10412e+06	1.14134e+06	1.35888e+06	1.38436e+06	1.47585e+06	1.39871e+06	1.3861e+06	1.39866e+06
M771T124	[M-H]-	1,2-dioleoyl-sn-glycero-3-phosphoethanolamine-n,n-dimethyl	0.979559	1.06266	0.598114	770.569	124.263	HMDB0010564		Lipids and lipid-like molecules	Glycerophospholipids	Glycerophosphoethanolamines	168087	192628	229551	188895	166409	226112	151620	189075	283557	278584	277197
M721T120	[M-H]-	1,2-dipalmitoyl-sn-glycero-3-phospho-(1'-rac-glycerol)	0.968747	1.07166	0.591828	721.484	119.864			Lipids and lipid-like molecules	Glycerophospholipids	Glycerophosphoglycerols	124620	156423	114008	104976	111381	144032	99079.1	112098	113848	112454	112436
M774T33	[M-H-NH3]-	1,2-distearoyl-sn-glycero-3-phospho-l-serine	0.812596	0.890694	0.335078	773.533	33.135	HMDB0012378		Lipids and lipid-like molecules	Glycerophospholipids	Glycerophosphoserines	687701	616982	722279	538918	592271	881422	653373	753700	1.20565e+06	1.19781e+06	1.20571e+06
M195T402_2	[M-H]-	1,2-propanediol, 3-(1,3-benzodioxol-5-yl)-	0.909984	1.05406	0.55403	195.051	402.186	HMDB0030571					102479	113009	88514.9	87444.4	84901	92330.6	86479.3	107660	82677	84553	84521
M163T197	[M-H]-	1,5-anhydro-d-sorbitol	0.715851	1.06594	0.561762	163.06	197.096	HMDB0002712	C07326	Organic oxygen compounds	Organooxygen compounds	Carbohydrates and carbohydrate conjugates	54927.3	49329.7	43962.3	66512	54238.8	54825.7	47130.2	45252.2	48207.9	48556.2	48208.4
M461T27	[M-H-H2O]-	1.alpha.-methyl-5.alpha.-androstan-3.alpha.-ol-17-one glucuronide	0.923301	0.555691	0.162079	461.268	27.3085						38114.1	22601.6	16881.4	28026.2	57418.3	29588.5	24991.8	78077.1	34616.5	32449.4	34597.4
M305T35_2	[M-H]-	11,14,17-eicosatrienoic acid, (z,z,z)-	5.70562	1.21057	0.488549	305.246	34.715	HMDB0060039	C16522	Lipids and lipid-like molecules	Fatty Acyls	Fatty acids and conjugates	1.67082e+06	3.48402e+06	1.87539e+06	1.26017e+06	1.77251e+06	1.70783e+06	1.61931e+06	1.74872e+06	1.59726e+06	1.54854e+06	1.54764e+06
M307T40	(M-H)-	11(Z),14(Z)-Eicosadienoic Acid	4.3681	1.30352	0.462158	307.263	40.355						472228	569872	1.25513e+06	1.43927e+06	815995	550102	1.04725e+06	453130	1.2345e+06	1.23447e+06	1.21736e+06
M319T34	[M-H]-	12s-hydroxy-5z,8z,10e,14z-eicosatetraenoic acid	4.17946	1.12071	0.730744	319.227	33.674		C14777	Lipids and lipid-like molecules	Fatty Acyls	Eicosanoids	767111	1.76567e+06	905863	2.37802e+06	1.46009e+06	681559	1.39781e+06	1.65069e+06	1.11731e+06	1.12069e+06	1.125e+06
M295T34	[M-H]-	13-hydroxy-9z,11e-octadecadienoic acid	1.10859	1.37977	0.378994	295.227	34.465	HMDB0112194		Lipids and lipid-like molecules	Fatty Acyls	Lineolic acids and derivatives	53731.7	127720	46054.6	55137.1	44059.3	38077.7	71742.1	50968.9	41518.4	42161	41482.1
M391T21	[M-H]-	13,14-dihydro-16,16-difluoroprostaglandin f2.alpha.	1.14019	0.497091	0.238315	391.25	21.384			Lipids and lipid-like molecules	Fatty Acyls	Eicosanoids	56356.8	27474.4	14734.1	15581.6	26775.5	31879.7	57794.5	113180	41505.6	39497.2	41579.3
M349T53	(M-H)-	15-keto-Prostaglandin E2	1.46413	2.01598	0.173445	349.202	53.127						58194.1	94244.2	24530.4	27451.7	23459.1	18749.9	23383.2	35807.7	28691.5	24488.5	24353.2
M339T718	[M-H-H2O]-	15-ketoiloprost	0.140655	1.1719	0.366329	339.2	717.782			Lipids and lipid-like molecules	Fatty Acyls	Eicosanoids	1934.75	1964.26	3372.07	2088.69	2109.38	1989.81	2064.69	1822.94	2019.53	2020.06	2035.79
M271T34	[M-H]-	16-hydroxyhexadecanoic acid	0.777999	1.09416	0.316374	271.226	33.518	HMDB0006294	C18218	Lipids and lipid-like molecules	Fatty Acyls	Fatty acids and conjugates	48814	54490.6	44438.9	43695.5	48506.4	35562.3	46178.8	44717.4	44562.6	45780.8	45193.8
M395T21	[M-H]-	16,16-dimethyl-6-ketoprostaglandin e1	0.398787	1.55902	0.402369	395.259	20.9225			Lipids and lipid-like molecules	Fatty Acyls	Eicosanoids	18318.9	3667.39	6129.92	6626.17	5874.12	8412.82	3117.69	4880.17	8337.59	7584.13	8400.92
M677T480	[M-H]-	2-(3,4-dihydroxyphenyl)ethyl (4s,5z,6s)-4-[2-[2-(3,4-dihydroxyphenyl)ethoxy]-2-oxoethyl]-5-(2-hydroxyethylidene)-6-[(2s,3r,4s,5s,6r)-3,4,5-trihydroxy-6-(hydroxymethyl)oxan-2-yl]oxy-4h-pyran-3-carboxylate	0.1182	1.00273	0.96474	677.224	480.19			Lipids and lipid-like molecules	Prenol lipids	Terpene glycosides	4850.41	5033.82	4872.88	4461.09	4348.38	4652.08	5531.87	4633.57	3743.95	3746.4	3229.57
M739T145	[M-H]-	2-arachidonoyl-1-palmitoyl-sn-glycero-3-phosphoethanolamine	1.04478	0.813499	0.352324	738.508	145.21	HMDB0008937		Lipids and lipid-like molecules	Glycerophospholipids	Glycerophosphoethanolamines	290310	346490	476672	390435	663776	456999	296092	431823	763636	767468	770103
M337T434	(M+CH3COO)-	2-C-Methyl-D-erythritol 2,4-cyclodiphosphate	0.16371	0.553358	0.019619	337.016	433.659						565.098	831.508	396.591	499.882	1269.96	1006.21	736.633	1131.13	786.574	744.351	745.994
M245T80	[M-H]-	2-chloro-2'-hydroxy-4'-methylbenzophenone	1.88513	1.52938	0.471942	245.029	80.261			Benzenoids	Benzene and substituted derivatives	Benzophenones	103582	388436	78778.6	91706.3	119024	108776	114744	90641.3	103270	102747	102747
M265T192	(M+Na-2H)-	2-Deoxy-D-glucose 6-phosphate	0.140773	1.14252	0.516226	265.011	191.871						1868.68	1051.01	2155.85	2420.46	1665.95	1818.19	1906.16	1170.66	1582.65	1587.28	1442.29
M835T36	[M-H]-	2-docosahexaenoyl-1-stearoyl-sn-glycero-3-phosphoserine	0.503221	0.763321	0.446402	834.527	36.28	HMDB0010167		Lipids and lipid-like molecules	Glycerophospholipids	Glycerophosphoserines	68506.2	20473.5	70783.8	41605.1	49602.4	110499	47372.3	56331.9	183865	178803	178810
M144T178	[M-H-C7H14O]-	2-heptyl-4-hydroxyquinoline n-oxide	0.759619	1.32941	0.420834	144.045	177.979		C04284	Organoheterocyclic compounds	Quinolines and derivatives	4-hydroxy-2-alkylquinolines	46419.5	49696	28094.7	42307	13366.9	22238.3	26529	63122.7	33776.3	33775.6	33943.7
M175T208	(M-H2O-H)-	2-keto-D-Gluconic acid	0.260163	0.973375	0.876251	175.024	207.935		C06473				4407.24	5615.87	7318.83	9078.7	5820.22	7920.06	6414.19	6988.88	6530.6	6474.33	5802.15
M715T147_1	[M-H]-	2-linoleoyl-1-palmitoyl-sn-glycero-3-phosphoethanolamine	0.379227	0.992453	0.948223	714.508	147.307	HMDB0008928		Lipids and lipid-like molecules	Glycerophospholipids	Glycerophosphoethanolamines	47908.4	50891.5	76181.2	61801.6	59807.4	64286.7	55549.7	58939.4	95155.2	94752.2	95402.1
M117T138	[M-H]-	2-methyl-3-hydroxybutyric acid	0.975451	1.36583	0.260374	117.055	137.95	HMDB0000354		Lipids and lipid-like molecules	Fatty Acyls	Fatty acids and conjugates	80117.6	27638.7	66804.4	74869.3	28092.5	57765.1	49063.4	47700.2	36914.3	33868.3	33948.2
M296T191_2	[M-H]-	2-methylguanosine	0.736045	1.63098	0.099763	296.099	191.444	HMDB0005862		Nucleosides, nucleotides, and analogues	Purine nucleosides		15110.5	26120.5	11153.2	22003.8	7522.1	15056.2	11461.2	11570	13445.4	13444.9	13308.4
M141T378	(M-H2O-H)-	2-Oxoadipic acid	3.58551	1.31668	0.1316	141.016	377.832	HMDB0000225	C00322	Organic acids and derivatives	Keto acids and derivatives	Medium-chain keto acids and derivatives	517098	675490	691120	656284	512205	277740	483527	655618	528310	529451	524719
M185T451	[M-H]-	2-phosphoglycerate	0.997469	0.843365	0.167158	184.985	450.707	HMDB0000362	C00197	Organic oxygen compounds	Organooxygen compounds	Carbohydrates and carbohydrate conjugates	192212	191682	174334	167751	271008	183212	185377	221216	172532	178804	172348
M265T418	[M-H]-	2,3-diphospho-d-glyceric acid	0.309017	1.09157	0.60788	264.934	418.082	HMDB0001294	C01159	Organic oxygen compounds	Organooxygen compounds	Carbohydrates and carbohydrate conjugates	8445.35	7403.98	5290.63	4488.03	6263.48	5078.68	6738.39	5397.6	5497.9	6009.39	5494.62
M202T267	[M-H]-	2,8-quinolinediol	0.411444	0.754645	0.380748	202.072	266.619			Organoheterocyclic compounds	Quinolines and derivatives	Quinolones and derivatives	5893.38	6300.82	8660.89	15658.3	18443.6	9957.37	8744.49	11239.4	10952.9	12678.9	12756.1
M403T349	(M+NH4-2H)-	2'-Deoxycytidine diphosphate (dCDP)	0.430168	1.44378	0.338246	403.034	349.187	HMDB0001245	C00705	Organic oxygen compounds	Organic oxoanionic compounds	Organic pyrophosphates	6904.61	10653.4	8747.38	4381.43	10152.7	6131.56	2265.79	2704.41	3144.69	4066.57	4062.32
M346T419	[M-H]-	2'-deoxyguanosine 5'-monophosphate	0.484559	0.979189	0.883105	346.055	418.91	HMDB0001044	C00362	Nucleosides, nucleotides, and analogues	Purine nucleotides	Purine deoxyribonucleotides	39556.7	28834.9	26438.8	22503.7	28575.5	25734	31546.2	33972.2	27494.7	27502.8	28142.4
M331T362	[M-H]-	2'-Deoxyinosine 5'-monophosphate	0.654555	1.49226	0.114832	331.045	362.087	HMDB0006555	C06196	Nucleosides, nucleotides, and analogues	Purine nucleotides	Purine deoxyribonucleotides	12641.5	16175	11824.4	17819.5	15016.4	4641.59	8367.61	11150.2	13045.3	13672.7	13668.1
M182T376	[M-H]-	2s-amino-4-phosphonobutyric acid	0.241733	0.970287	0.80863	182.022	376.472			Organic acids and derivatives	Carboxylic acids and derivatives	Amino acids, peptides, and analogues	25706.3	42773.6	33922.8	29871.4	36253.1	29179.3	35809.1	35083.2	35061.7	35057.9	35767.7
M1173T488	[M-H]-	3-((3'-malonyl)glca)-28-xyl(1-4)rha(1-2)ara medicagenic acid	0.0638964	1.0553	0.710442	1173.5	487.52			Lipids and lipid-like molecules	Prenol lipids	Terpene glycosides	1314.67	1350.66	1222.94	1276.07	950.825	1123.91	1725.64	1093.32	1093.99	1095.9	1061.16
M236T27	[M-H]-	3-(cyclohexylamino)-2-hydroxy-1-propanesulfonic acid	1.0844	1.16562	0.496636	236.096	26.658			Organic nitrogen compounds	Organonitrogen compounds	Cyclohexylamines	80016.2	182880	117489	107512	96684.2	112396	81674.1	127818	91077.4	92899.3	91505.1
M405T132	[M-H]-	3-dehydrocholic acid	0.0495248	0.878667	0.794067	405.262	132.381						3465.36	1963.08	9978.33	4723.97	11284.6	3666.67	4242.03	3717.27	4066.23	4055.23	3813.7
M367T26	[M-H]-	3-dehydroepiandrosterone sulfate	0.520501	0.569862	0.253671	367.157	26.306	HMDB0001032	C04555	Lipids and lipid-like molecules	Steroids and steroid derivatives	Sulfated steroids	16348.9	10869.1	2187.78	7418.69	8877.72	12057	14002.4	29682.9	10898.1	11458.8	11466.3
M152T339	(M+Na-2H)-	3-Guanidinopropanoate	0.841633	1.15457	0.121578	152.043	339.458						48152.9	46904.4	36756.3	38285	37401	39377.1	33543.8	37004	36489.8	36691.1	36690.5
M253T336	(M+K-2H)-	3-Hydroxydodecanoic acid	0.0994067	1.14989	0.659677	253.119	336.458	HMDB0000387		Organic acids and derivatives	Hydroxy acids and derivatives	Medium-chain hydroxy acids and derivatives	1269.83	649.705	870.003	1510.78	1620.93	666.963	629.111	822.776	993.733	919.338	1026.99
M147T252	[M-H]-	3-hydroxyglutaric acid	1.06075	0.777806	0.404482	147.045	252.065	HMDB0000428		Organic acids and derivatives	Hydroxy acids and derivatives	Beta hydroxy acids and derivatives	186038	180479	190498	255266	230902	105724	307502	400196	209002	210153	210151
M99T374	(M-H2O-H)-	3-Hydroxyisovaleric acid	0.996466	14.756	0.0240909	99.0446	373.719	HMDB0000754		Lipids and lipid-like molecules	Fatty Acyls	Fatty acids and conjugates	18210.6	17176.5	951.418	18295.1	1088.31	649.874	1415.15	549.144	15915.6	15921	16193.8
M243T196	[M-H]-	3-hydroxymyristic acid	0.576568	1.49901	0.301084	243.196	195.564	HMDB0061656		Lipids and lipid-like molecules	Fatty Acyls	Fatty acids and conjugates	17003.1	11102.1	10099.3	3069.81	3801.5	8110.9	7854.41	7767.48	8079.05	8810.62	8089.07
M159T253_2	[M-H]-	3-hydroxyoctanoic acid	0.209521	0.812656	0.484354	159.092	252.64	HMDB0001954	C20793	Organic acids and derivatives	Hydroxy acids and derivatives	Medium-chain hydroxy acids and derivatives	4265.31	8497.29	6556.26	10752.1	8344.54	4915.68	9792.63	13950.5	7015.2	6842.81	7013.3
M371T468	[2M-H]-	3-phosphoglyceric acid	0.254059	0.775609	0.0529527	370.971	468.045			Organic oxygen compounds	Organooxygen compounds	Carbohydrates and carbohydrate conjugates	5644.98	6154.24	4436.99	3678.35	6427.7	6861.39	6507.71	5879.22	6881.63	5592	6977.16
M181T347	[M-H]-	3,4-dihydroxyhydrocinnamic acid	1.60149	1.06181	0.390158	181.009	346.517	HMDB0000423	C10447				246498	269442	271335	287334	275920	210967	255563	269608	238971	238971	238392
M673T392	[M-H]-	3'-.alpha.-sialyl-n-acetyllactosamine	0.182459	1.09825	0.519752	673.23	391.752			Organic oxygen compounds	Organooxygen compounds	Carbohydrates and carbohydrate conjugates	4295.13	5285.27	3692.75	4103.94	4310.6	3591.77	5020.84	2899.25	3787.59	2949.19	3757.25
M386T32	[M-H]-	4-hydroxytamoxifen	1.80354	1.2344	0.433822	386.237	32.038	HMDB0060530	C05011				208548	129223	126589	301648	160216	117504	165214	177618	163426	163413	166608
M182T34	[M-H]-	4-pyridoxic acid	0.93659	0.652201	0.481607	182.045	34.328	HMDB0000017	C00847	Organoheterocyclic compounds	Pyridines and derivatives	Pyridinecarboxylic acids and derivatives	52906.6	160588	9850.8	35190.9	33948.8	91257.3	84810	186390	64626.2	60569.2	64442.6
M399T12	[M-H]-	4'-demethylpodophyllotoxin	0.0893556	1.07316	0.507141	399.12	12.279		C10553	Lignans, neolignans and related compounds	Lignan lactones	Podophyllotoxins	1601.13	1115.23	1527.86	1500.14	1201.57	1587.48	1255.34	1308.37	1222.32	1138.21	1224.28
M381T22	[M-H-HF]-	5-heptenoic acid, 7-[(1r,2r,3s,5s)-2-[(1e,3s)-3-(2,3-dihydro-1h-inden-2-yl)-3-hydroxy-1-propen-1-yl]-3-fluoro-5-hydroxycyclopentyl]-, (5z)-	2.44677	1.65264	0.556846	381.231	22.426			Lipids and lipid-like molecules	Fatty Acyls	Fatty acids and conjugates	54482.1	30303.8	41023.1	322754	74181.2	94274	43554	59412.9	105693	105697	105114
M293T165	(M+Na-2H)-	5,2'-O-dimethyluridine	0.182997	0.992857	0.969942	293.069	164.656						8195.31	9375.19	6337.81	5360.68	5605.34	9832.22	5939.72	8102.27	6582.96	6475.11	6936.39
M363T34	[M-H]-	5.9-tetracosadienoic acid	1.78024	0.733196	0.34212	363.326	34.2155			Lipids and lipid-like molecules	Fatty Acyls	Fatty acids and conjugates	264886	109493	176714	334800	356196	374475	356728	120862	302636	331477	331218
M255T214	[M-H]-	5'-O-methylthymidine	0.411069	0.692639	0.467767	255.097	214.382			Nucleosides, nucleotides, and analogues	Pyrimidine nucleosides	Pyrimidine 2'-deoxyribonucleosides	4053.11	34703.5	19106	4872.71	29597.6	20638.1	31948.4	8390.29	17620.4	18070.9	18078.1
M337T471	[M-H]-	5'-phosphoribosyl-5-amino-4-imidazolecarboxamide (aicar)	0.417513	0.994194	0.981537	337.039	470.767	HMDB0001517	C04677	Nucleosides, nucleotides, and analogues	Imidazole ribonucleosides and ribonucleotides	1-ribosyl-imidazolecarboxamides	80797	119166	134051	103013	152855	41992.3	116610	128122	113091	113558	115236
M317T33	(M-H2O-H)-	5(S)-HpETE	0.863581	1.00791	0.96885	317.211	32.711						113776	142568	97269.7	192699	151863	87641.2	153808	148714	123608	119812	119789
M212T238	[M-H]-	6-(trifluoromethyl)quinolin-4-ol	0.250525	0.912674	0.814433	212.022	237.892			Organoheterocyclic compounds	Quinolines and derivatives	Quinolones and derivatives	6725.22	13146.5	2619.18	3232.83	5990.48	7703.13	5837.13	8654.23	5096.03	4942.03	5089.16
M168T478	[M-H]-	6-Hydroxydopamine	0.77182	1.04132	0.813905	168.042	477.929	HMDB0001537		Benzenoids	Phenols	Benzenediols	42808.1	38137.7	53973.1	71281.5	59734	48352.5	48913.5	41018.8	40087.8	38905.5	38920.4
M369T198	(M-H)-	6-Keto-PGF1a	1.58784	1.5697	0.135074	369.228	198.475						56519.1	143915	77190.9	95671.4	74999.2	48865.3	63076.5	50872.8	64923.1	68588.9	64842.6
M225T404	(M+CH3COO)-	6-Methylmercaptopurine	0.129264	0.661509	0.487404	225.049	404.103						2688.23	1384.67	2230.23	2499.86	7706.06	2037.44	1005.85	2558.08	2212.69	2207.38	2026.99
M275T477	[M-H]-	6-phospho-d-gluconate	0.531088	1.06574	0.619974	275.016	476.567	HMDB0001316	C00345	Organic oxygen compounds	Organooxygen compounds	Carbohydrates and carbohydrate conjugates	48163.2	44661.1	37672.6	39275.6	30015.6	36451	42159	50674.1	33444.4	33319.5	28692.2
M257T404	[M-H-H2O]-	6-phosphogluconic acid	0.570524	0.645091	0.076794	257.006	404.448	HMDB0001316	C00345	Organic oxygen compounds	Organooxygen compounds	Carbohydrates and carbohydrate conjugates	16255.4	10798.2	11483.7	8061.27	14612.5	17698.6	25166.1	14758.3	15680.9	14901.1	15717.6
M281T377	[M-H]-	6,3'-dimethoxyflavone	0.630276	0.82847	0.0235375	281.086	376.821			Phenylpropanoids and polyketides	Flavonoids	O-methylated flavonoids	53059.9	56402.4	51145.2	65583.9	63916.8	70971.5	72963.9	65170.9	61047.1	61044.8	61471.9
M441T24	[M-H]-	6,8-dihydroxy-2,2,4,4-tetramethyl-7-(3-methylbutanoyl)-9-(2-methylpropyl)-9h-xanthene-1,3-dione	2.91393	3.07323	0.427532	441.251	24.336			Organoheterocyclic compounds	Benzopyrans	1-benzopyrans	25695.8	21824.3	23609.9	386152	35050	43580.7	31973.2	38191.6	81258.3	81261.8	79851.8
M632T417	[M-H]-	6'-sialyllactose	0.398233	0.596864	0.111097	632.204	417.466			Organic oxygen compounds	Organooxygen compounds	Carbohydrates and carbohydrate conjugates	7299.24	2708.73	5807.41	4987.21	12129.6	9597.29	8769.65	4356.56	5805.01	5205.69	5778.9
M383T198	[M-H]-	7-dehydrocholesterol	0.205626	1.28426	0.132562	383.326	197.661	HMDB0000032	C01164	Lipids and lipid-like molecules	Steroids and steroid derivatives	Cholestane steroids	2017.6	2059.25	1857.11	1869.02	2157.85	1226.08	1623.16	1068.77	1703.71	1703.7	1725.85
M617T164	[M-H]-	7-ethyl-10-(4-n-aminopentanoic acid)-1-piperidino)carbonyloxycamptothecin	1.72387	1.37498	0.422508	617.273	164.321	HMDB0060661					73757.7	86278.3	84889	193257	139553	61515.1	69693.5	47920.2	89345.5	109707	90617.7
M469T208	[M-H]-	7-hydroxymethotrexate	0.0199794	0.926561	0.871422	469.135	208.25	HMDB0061104		Organoheterocyclic compounds	Pteridines and derivatives	Pterins and derivatives	12856.5	10050.9	18613.7	14364.3	8507.33	1831.89	19400.2	30575.6	14077.3	14230.4	14228
M181T172	[M-H]-	7-methyluric acid	1.98474	1.82689	0.242847	181.036	172.485	HMDB0011107	C16355	Organoheterocyclic compounds	Imidazopyrimidines	Purines and purine derivatives	124286	144935	145917	14872.1	17301.6	85831.3	29812.7	102433	69013.5	68868.9	45208.2
M477T22	[M-H-H2O]-	7.alpha.,17.alpha.-dimethyl-5.beta.-androstane-3.alpha.,17.beta.-diol glucuronide	1.33979	0.865048	0.153562	477.303	22.165			Lipids and lipid-like molecules	Steroids and steroid derivatives	Steroidal glycosides	481352	415909	317836	353756	429970	458430	445529	479674	463216	458589	459066
M329T35	(M-H)-	7Z, 10Z, 13Z, 16Z, 19Z-Docosapentaenoic acid	5.63332	0.835855	0.197649	329.247	34.8405						1.06892e+07	5.47034e+06	7.95662e+06	8.44847e+06	9.71588e+06	9.65012e+06	1.04487e+07	9.14506e+06	7.03162e+06	6.47083e+06	7.03478e+06
M321T22	[M-H]-	8-gingerol	2.90242	6.6241	0.323518	321.208	21.555		C17495	Benzenoids	Phenols	Methoxyphenols	28946.7	17661.7	18679	346317	24583.7	10046.2	13314.5	14193	55356.3	57928.8	57956.7
M172T46	[M-H]-	8-hydroxyquinoline-2-carbaldehyde	0.569037	1.12296	0.677607	172.04	45.6485			Organoheterocyclic compounds	Quinolines and derivatives	Hydroxyquinolines	91396.6	75413.9	23865.6	81694.2	56015.6	44458.1	82457.8	59615	45908.2	44973.3	45930.5
M333T37	(M-H)-	8-iso-Prostaglandin A2	1.12138	0.791821	0.486792	333.207	37.365	HMDB0002752	C05953	Lipids and lipid-like molecules	Fatty Acyls	Eicosanoids	212428	121978	86370.5	96432.4	100247	105902	244270	202770	116097	118075	116108
M307T59	[M-H]-	8z,14z-eicosadienoic acid	1.02392	0.936963	0.760846	307.262	58.9545			Lipids and lipid-like molecules	Fatty Acyls	Fatty acids and conjugates	250866	208296	202667	337663	340707	317521	149980	258529	281893	279905	279890
M180T32	[M-H]-	Acamprosate	1.31835	0.787909	0.376724	180.033	31.7865	HMDB0014797		Organic acids and derivatives	Organic sulfonic acids and derivatives	Organosulfonic acids and derivatives	246318	77403.7	245990	283607	252295	237995	209342	383386	259705	270922	263483
M139T427	[M-H]-	Acetyl phosphate	0.911426	0.712496	0.0120306	138.98	427.411	HMDB0001494	C00227	Organic acids and derivatives	Organic phosphoric acids and derivatives	Phosphate esters	45337	39669.5	45402.3	30681.7	54002.9	58458.4	63761.2	49870.4	47002.8	46282.8	46261.7
M172T185	[M-H]-	Acetyl-dl-leucine	0.797089	1.73406	0.0510369	172.097	184.642			Organic acids and derivatives	Carboxylic acids and derivatives	"Amino acids, peptides, and analogues"	11880.4	12411.8	13831.6	22481.9	9648.8	10508	8453.47	6339.9	12300.6	11563.9	11580.5
M162T196	[M-H]-	Acetylcysteine	0.335877	0.685346	0.181628	162.022	196.084	HMDB0001890	C06809	Organic acids and derivatives	Carboxylic acids and derivatives	Amino acids, peptides, and analogues	8000.7	6506.94	3345.9	2815.47	7717.69	9027.15	8616.41	4797.27	3585.77	3581.69	3416.72
M134T159	[M-H]-	Adenine	0.477546	1.15179	0.591814	134.047	159.249	HMDB0000034	C00147	Organoheterocyclic compounds	Imidazopyrimidines	Purines and purine derivatives	35200.6	28406.2	31630.5	34361.9	41963.2	32777.4	30521.2	7257.75	26557.1	27073.2	27078.5
M346T395	(M-H)-	Adenosine 3'-monophosphate	0.675094	0.540063	0.0429677	346.055	394.771	HMDB0003540	C01367	Nucleosides, nucleotides, and analogues	Ribonucleoside 3'-phosphates		8060.9	17857.2	10434	6289.83	16955.1	24235.2	23569.2	14197.8	12597.7	13125.5	13125.1
M426T466	[M-H]-	Adenosine 5'-diphosphate	1.25593	1.08823	0.404254	426.024	465.826	HMDB0001341	C00008	Nucleosides, nucleotides, and analogues	Purine nucleotides	Purine ribonucleotides	184203	143236	140686	161708	146594	145486	118788	167898	132104	129874	129864
M444T419	[M+OH]-	Adenosine 5'-phosphosulfate	0.163837	0.801419	0.22544	444.022	418.78	HMDB0001003	C00224	Nucleosides, nucleotides, and analogues	Purine nucleotides	Purine ribonucleotides	5742.67	3440.14	3501.01	5087.97	6832.92	4275.28	4942.01	6125.18	4041.04	4042.74	3440.45
M506T472	[M-H]-	Adenosine 5'-triphosphate (atp)	0.905652	1.20178	0.300423	505.986	472.396	HMDB0000538	C00002	Nucleosides, nucleotides, and analogues	Purine nucleotides	Purine ribonucleotides	47378.8	33792.2	41071.6	62066.7	40780.8	34497	31817.8	46267.7	34267.7	33816.7	33675.7
M444T467	(M-H2O-H)-	Adenylsuccinic acid	0.0210762	0.874991	0.654099	444.045	466.948	HMDB0000536/HMDB0059653	C03794	Nucleosides, nucleotides, and analogues	Purine nucleotides	Purine ribonucleotides	953.379	1813	1848.14	1088.84	996.295	2287.24	1007.7	2226.95	2136.61	2067.39	2067.24
M571T357	[M-H]-	Adenylyl(3'-5')cytidine	0.244409	1.2114	0.793491	571.13	357.37			Nucleosides, nucleotides, and analogues	(3'->5')-dinucleotides and analogues	(3'->5')-dinucleotides	2687.32	9802.74	1050.31	552.704	1041.77	3851.81	3955.35	2784.75	2719.52	2747.94	2721.86
M558T405	[M-H]-	Adp-ribose	0.0721268	0.866736	0.523122	558.064	405.151	HMDB0001178	C00301	Nucleosides, nucleotides, and analogues	Purine nucleotides	Purine nucleotide sugars	1497.43	1623.46	1110.3	1120.21	1147.99	1048.5	2213.21	1764.5	1221.12	1281.48	1243.08
M331T99	(M-H)-	Adrenic Acid	0.480668	0.903424	0.695147	331.264	98.7375						54189.6	150663	80575.4	64051.6	115773	89093.6	89491.5	92480.7	85049.8	85047.6	83542
M409T377	[M-H]-	Aloenin	0.780837	0.991801	0.884454	409.115	376.735			Organic oxygen compounds	Organooxygen compounds	Carbohydrates and carbohydrate conjugates	156207	142704	138192	171739	157583	159943	151867	144481	143113	143121	141782
M896T329	[M+FA-H]-	Alpha-chaconine	0.17783	1.22228	0.347915	896.487	329.485			Lipids and lipid-like molecules	Steroids and steroid derivatives	Steroidal glycosides	1132.74	1235.86	1379.77	2243.67	1158.79	1163.6	1477.66	1102.32	1018.66	1050.69	1051.93
M179T176	(M-H)-	Alpha-D-Glucose	0.202943	0.588044	0.310159	179.056	175.708	HMDB0003345/HMDB0061922	C00267	Organic oxygen compounds	Organooxygen compounds	Carbohydrates and carbohydrate conjugates	1885.62	1905.08	1158.63	2121.88	1939.52	1014.44	6063.76	3007.23	1647.79	1649.41	1791.48
M187T383	(M-H)-	alpha-N-Acetyl-L-glutamine	0.0241097	0.907152	0.72659	187.072	382.905						1236.53	2081.64	2907.1	1922.98	1580.33	1481.33	3420.24	2500.33	2749.67	2757.28	3217.87
M429T29	[M-H]-	alpha-Tocopherol (Vitamin E)	0.539289	0.799811	0.123925	429.372	29.025	HMDB0001893	C02477	Lipids and lipid-like molecules	Prenol lipids	Quinone and hydroquinone lipids	55295.7	57360.1	34097.9	46407.3	57141.8	68378.4	50058	65930.1	95709	88380.8	87811.9
M165T175	(M+K-2H)-	Ammelide	0.176303	1.23807	0.394853	164.983	175.031						2482.85	2855.98	3086.44	1433.58	1327.51	2320.2	2865.91	1449.43	2009.95	2156.56	2153.47
M729T493	[2M-H]-	Amoxicillin	0.121273	0.850689	0.383689	729.209	493.064	HMDB0015193	C06827	Organoheterocyclic compounds	Lactams	Beta lactams	2954.11	2606.81	3172.31	3816.2	3934.47	4560.17	4102.74	2154.7	3031.51	3028.34	3200.7
M502T439	[M+FA-H]-	Amygdalin	0.332337	0.72718	0.156468	502.178	438.807	HMDB0035030	C08325	Organic oxygen compounds	Organooxygen compounds	Carbohydrates and carbohydrate conjugates	7027.43	9352.36	10181.3	5824.79	12751.1	7455.88	9743.79	14585.5	8707.36	8707.92	8923.33
M485T584	[M-H]-	Andrastin a	0.131724	0.920504	0.285379	485.278	584.348			Lipids and lipid-like molecules	Steroids and steroid derivatives	Steroid esters	5295.8	5333.41	5347.06	3923.27	5151.48	5450.91	5661.73	5353.97	5289.43	5217.68	5289.32
M863T479	[2M-H]-	Apigenin 7-glucoside	0.712566	2.36735	0.0383514	863.213	479.255	HMDB0037340	C04608	Phenylpropanoids and polyketides	Flavonoids	Flavonoid glycosides	13130.5	8751.11	13963.1	11571.2	4170.37	11767.3	2663.11	1428.38	7530.38	8873.21	6899.71
M303T35	[M-H]-	Arachidonic acid (peroxide free)	14.1894	0.731062	0.354348	303.232	34.5765	HMDB0001043	C00219	Lipids and lipid-like molecules	Fatty Acyls	Fatty acids and conjugates	2.1993e+07	2.50105e+07	2.16694e+07	1.71573e+07	5.22676e+07	1.94338e+07	2.16209e+07	2.40827e+07	1.89164e+07	1.93024e+07	1.89174e+07
M329T101	[M-H]-	Ascr#17	0.640529	0.689415	0.443389	329.177	100.903			Organic oxygen compounds	Organooxygen compounds	Carbohydrates and carbohydrate conjugates	43085.6	29336.6	32122.9	28659.8	23374.3	12069.2	84977.1	72793.7	36288.2	33539.5	33636.8
M232T335_2	[M-H]-	Asn-Thr	0.573246	0.517914	0.0734766	232.092	335.235			Organic acids and derivatives	Carboxylic acids and derivatives	Amino acids, peptides, and analogues	3845.91	4016.1	6329.12	9672.98	11178.9	5492.13	14684.5	14721.9	8488.85	8591.05	8591.88
M203T296	[M-H]-	Asp-Ala	0.311823	0.982632	0.770174	203.066	296.15			Organic acids and derivatives	Carboxylic acids and derivatives	Amino acids, peptides, and analogues	19892.8	20622.5	22142.6	25440.7	21472	22849.3	22491.7	22842.8	17231.7	15299.7	17323.6
M131T372_2	[M-H]-	Asparagine	1.36812	0.670677	0.234182	131.045	372.376	HMDB0000168	C16438	Organic acids and derivatives	Carboxylic acids and derivatives	Amino acids, peptides, and analogues	108928	108707	100833	124234	72813.2	126097	204497	256677	126697	126708	128022
M476T401	[M-H]-	Batimastat	0.901019	0.25339	0.0352387	476.173	401.151			Organic acids and derivatives	Carboxylic acids and derivatives	Amino acids, peptides, and analogues	1399.89	5058.67	3270.68	7070.97	11898.8	6481.87	24315.3	23605.8	9693.68	9693.58	9751.77
M309T398	[M-H-H2O]-	Benzeneacetic acid, 5-[2-[4-(ethoxycarbonyl)phenyl]diazenyl]-2-hydroxy-	0.282033	0.648104	0.0635792	309.081	397.723						1583.95	1990.96	1525.38	3662.04	3305.41	3234.48	3154.56	3825.5	3333.25	3563.02	3421.44
M588T404	[M-H]-	Benzoic acid, 3-[[(3-carboxycyclohexyl)amino]carbonyl]-4-[3-[4-(4-phenoxybutoxy)phenyl]propoxy]-	0.0846772	0.807441	0.629874	588.24	404.43			Organic acids and derivatives	Carboxylic acids and derivatives	Amino acids, peptides, and analogues	2696.25	1308.99	1154.44	969.904	960.454	3455.78	2242.86	932.277	1718.9	1658.21	1717.81
M368T368	[M-H-CO2]-	Benzoic acid, 4-[(1s)-1-[[5-chloro-2-(4-fluorophenoxy)benzoyl]amino]ethyl]-	0.173075	0.962718	0.791206	368.083	368.383			Benzenoids	Benzene and substituted derivatives	Benzoic acids and derivatives	5666.58	5171.07	3960.61	3511.95	3920.55	4517.82	4770.57	5810.37	3615	3615.84	3500.02
M171T399	[M-H]-	Benzylphosphonic acid	0.275627	0.800977	0.696334	171.04	398.944						2725.95	2148.73	1426.22	7318.56	2605.76	8983.61	2876.73	2537.48	5640.75	4538.92	5624.44
M615T314	[2M-H]-	Bestatin	0.167286	0.819461	0.240522	615.349	313.779		C00732	Organic acids and derivatives	Peptidomimetics	Hybrid peptides	7860.58	8833.17	9034.27	6788.2	10789.3	12471.2	9997.21	6422.25	6164.07	6153.63	5680.42
M319T378	(M+CH3COO)-	Beta-D-Fructose 2-phosphate	0.0892004	0.866327	0.142714	319.039	378.405	HMDB0006800	C03267	Organic oxygen compounds	Organooxygen compounds	Carbohydrates and carbohydrate conjugates	2442.19	2534.86	2260.24	2965.67	2619.69	2689.73	3387.47	3080.37	3217.4	3137.46	3219.24
M103T221	[M-H]-	Beta-hydroxybutyrate	0.618335	0.541288	0.239239	103.04	220.778	HMDB0000011	C01089	Organic acids and derivatives	Hydroxy acids and derivatives	Beta hydroxy acids and derivatives	22810.4	4931.86	5161.34	9612.37	13689.9	7730.21	25233.7	31892.1	12273.3	12321.8	12321.8
M487T374	[M-H]-	Blood group b trisaccharide	1.47126	0.867668	0.103034	487.176	374.01			Organic oxygen compounds	Organooxygen compounds	Carbohydrates and carbohydrate conjugates	999967	821068	773611	991893	1.05347e+06	1.04991e+06	1.1121e+06	918051	984629	977369	984634
M399T25	[M-H]-	Bonactin	0.720644	0.749902	0.673224	399.219	25.336			Organic acids and derivatives	Carboxylic acids and derivatives	Dicarboxylic acids and derivatives	14031	12430.7	7557.71	55968.4	10086.5	18866.3	24056.1	66990.5	26174.2	27518.7	26238.3
M444T31	[M-H-CO2]-	Borrelidin	0.549255	0.827226	0.345682	444.314	31.288		C15687				116612	46292.8	65400	95486.3	101313	83057.9	108771	98275.9	95176.7	95159.4	96612.3
M571T378	[2M-H]-	Brazilin	0.783594	0.885553	0.121242	571.169	377.501		C09920	Organoheterocyclic compounds	Benzopyrans	1-benzopyrans	198392	180525	176610	231533	211862	228599	237329	210988	198840	196623	196621
M937T501	[2M-H]-	Bucladesine	0.151899	0.794248	0.206409	937.285	500.998			Nucleosides, nucleotides, and analogues	Purine nucleotides	Cyclic purine nucleotides	1399.41	2017.6	1905.95	2721.27	3099.18	2762.61	1990.47	2275.86	1639.89	1723.45	1637.3
M275T490	[2M-H]-	Butylphosphonic acid	0.0830343	0.919406	0.759577	275.088	489.545			Organic acids and derivatives	Organic phosphonic acids and derivatives	Organic phosphonic acids	6793.39	5579	6330.69	5875.11	11257.1	4027.47	4446.21	7001.91	5894.23	5857.16	5834.84
M171T673	[M-H]-	Capric acid	0.750811	1.28555	0.387353	171.139	672.737	HMDB0000511	C01571	Lipids and lipid-like molecules	Fatty Acyls	Fatty acids and conjugates	28247.4	57060.8	82893.5	39071.5	40679.9	48384.9	39111	33057.7	32867.6	29821.5	32870.6
M175T404	[M-H]-	Carbamoylaspartate	0.395328	1.21163	0.272964	175.024	403.863	HMDB0000828	C00438	Organic acids and derivatives	Carboxylic acids and derivatives	Amino acids, peptides, and analogues	10966.9	7497.79	10311	12584.5	10994.4	7894.19	9244.07	6003.23	8675.84	8645.52	8645.77
M587T430	[2M-H+4i]-	Carboxyphosphamide	0.475357	0.480262	0.037916	587.031	430.11	HMDB0060449	C07646	Organic nitrogen compounds	Organonitrogen compounds	Nitrogen mustard compounds	5155.41	5583.45	1712.46	1322.9	4675.76	8452.04	7985.66	7567.22	5285.47	5285.65	5195.76
M445T433	[M-H]-	Cdp-ethanolamine	0.430462	0.623054	0.147588	445.051	432.537	HMDB0001564	C00570	Nucleosides, nucleotides, and analogues	Pyrimidine nucleotides	Pyrimidine ribonucleotides	11105.9	8815.56	4075.73	5302.07	5864.45	15718.3	13690.7	11751.8	7654.94	7815.21	7653.82
M683T378	[2M-H]-	Cellobiose	1.03259	0.72391	0.101165	683.225	377.501	HMDB0000055	C06422	Organic oxygen compounds	Organooxygen compounds	Carbohydrates and carbohydrate conjugates	53971.2	55559.7	43338.3	81731.2	71684.8	100128	88483.3	63778.2	67298.8	67898.3	67893.3
M465T22_2	[M-H]-	Cholesteryl sulfate	10.4962	1.07041	0.619575	465.304	22.165	HMDB0000653	C18043	Lipids and lipid-like molecules	Steroids and steroid derivatives	Cholestane steroids	2.15211e+07	1.36764e+07	1.32795e+07	1.47876e+07	1.35821e+07	1.48647e+07	1.46995e+07	1.59565e+07	1.83967e+07	1.83484e+07	1.83481e+07
M407T156_2	(M-H)-	Cholic acid	0.518308	2.39841	0.23206	407.289	155.948	HMDB0000619	C00695	Lipids and lipid-like molecules	Steroids and steroid derivatives	"Bile acids, alcohols and derivatives"	3314.81	2243.94	2990.45	11509.7	1896.06	1293.18	2443.06	2731.08	2703.35	2691.01	2703.35
M293T22	[M-H]-	Cinchonine	9.00165	2.4116	0.239512	293.178	22.081	HMDB0030282	C06528				1.03819e+06	587087	911259	3.49409e+06	588234	514127	909407	488900	934825	927857	934904
M327T34	[M-H]-	Cis-4,7,10,13,16,19-docosahexaenoic acid	14.3241	0.748311	0.368068	327.232	34.148	HMDB0002183	C06429	Lipids and lipid-like molecules	Fatty Acyls	Fatty acids and conjugates	2.246e+07	1.19085e+07	9.13128e+06	9.60187e+06	2.30107e+07	8.06282e+06	1.84286e+07	2.14598e+07	8.28909e+06	8.28922e+06	8.47253e+06
M173T422	[M-H]-	Cis-aconitate	0.141021	0.920835	0.73955	173.008	421.859	HMDB0000072	C00417	Organic acids and derivatives	Carboxylic acids and derivatives	Tricarboxylic acids and derivatives	167136	285191	318242	264285	379679	148705	232567	362868	243361	245719	243386
M141T346	[M-H]-	Cis,cis-muconic acid	10.8391	1.1205	0.234971	141.016	346.485	HMDB0006331	C02480	Lipids and lipid-like molecules	Fatty Acyls	Fatty acids and conjugates	7.96316e+06	8.88909e+06	8.95993e+06	1.01136e+07	8.53721e+06	6.30105e+06	8.31611e+06	8.9078e+06	7.41864e+06	7.44135e+06	7.44134e+06
M129T422	(M-H)-	Citraconic acid	0.335201	0.945111	0.811248	129.019	421.902	HMDB0000634	C02226	Lipids and lipid-like molecules	Fatty Acyls	Fatty acids and conjugates	182583	312541	328352	289620	387376	160602	244277	385486	268984	270694	268982
M191T483	[M-H]-	Citrate	11.8124	0.589621	0.23245	191.019	483.215	HMDB0000094	C00158	Organic acids and derivatives	Carboxylic acids and derivatives	Tricarboxylic acids and derivatives	2.73347e+06	7.00125e+06	1.44714e+07	3.68351e+06	1.68245e+07	9.89304e+06	5.72097e+06	1.48625e+07	6.59702e+06	6.21731e+06	6.26041e+06
M397T30_1	[2M-H]-	Clavulanic acid	0.00364255	0.924022	0.816693	397.103	29.745	HMDB0014904	C06662	Organic acids and derivatives	Carboxylic acids and derivatives	Amino acids, peptides, and analogues	2353.39	2213.02	1732.74	2675.59	2149.49	693.345	2601.99	4267.86	2230.73	2093.66	2093.84
M345T128	[M-H]-	Corticosterone	0.179245	0.855856	0.601694	345.207	127.779	HMDB0001547	C02140	Lipids and lipid-like molecules	Steroids and steroid derivatives	Hydroxysteroids	16084.7	15632.1	14612.8	19279.3	7376.18	21668.5	16687	30927.1	15797.5	15848.5	16687
M513T25	[M-H]-	Cucurbitacin i	0.712562	0.852267	0.736727	513.296	25.415						38693.6	32036.8	13096.5	86563	30884.8	31670.7	46951.3	90418.8	39209.6	38044.6	37947.4
M540T422	[M-H]-	Cyclic adenosine diphosphate ribose	0.231997	1.04943	0.745883	540.053	421.902		C13050	Organic oxygen compounds	Organooxygen compounds	Carbohydrates and carbohydrate conjugates	8209.69	6105.66	4525.22	5208.82	6093.75	5155.86	6132.31	5534.63	5637.64	5636.84	5584.26
M178T99	(M-H)-	Cyclohexylsulfamate	0.779859	1.15225	0.398036	178.05	98.7295						28256.3	29171.2	27855.7	47343.2	28388.3	29977	26483.3	30253.9	26740.7	23552.7	26752.1
M547T437	(M+CH3COO)-	Cytidine 5'-diphosphocholine (CDP-choline)	0.185065	1.05482	0.629484	547.123	436.609	HMDB0001413	C00307	Nucleosides, nucleotides, and analogues	Pyrimidine nucleotides	Pyrimidine ribonucleotides	5641.59	8454.84	5992.7	6421.68	6039.57	6620.56	6775.17	5697.61	5999.33	6979.88	6076.52
M322T426	[M-H]-	Cytidine 5'-monophosphate	0.92605	0.707683	0.26357	322.043	426.127	HMDB0000095	C00055	Nucleosides, nucleotides, and analogues	Pyrimidine nucleotides	Pyrimidine ribonucleotides	71026.2	80610	40189.6	26999	47319.9	108446	87745	65702.2	63917	65693.5	65744.1
M403T485	M-	Cytidine diphosphate (CDP)	0.110217	1.14751	0.631372	403.027	485.252						1857.96	2458.86	1996.55	2092.04	2085.11	569.452	3065.54	1604.8	1819.17	1234.88	1815.76
M613T426	[M-H]-	Cytidine monophosphate n-acetylneuraminic acid	1.74154	0.701214	0.237937	613.138	426.149	HMDB0001176	C00128	Nucleosides, nucleotides, and analogues	Pyrimidine nucleotides	Pyrimidine nucleotide sugars	240897	259564	130968	94257.4	153484	351843	297532	232040	203068	204943	203099
M179T260	[M-H]-	D-(+)-mannose	1.54356	0.754765	0.233215	179.056	260.135	HMDB0062473	C00936	Organic oxygen compounds	Organooxygen compounds	Carbohydrates and carbohydrate conjugates	153883	177559	82809	66005.3	183325	127258	161386	164329	110066	108502	110062
M371T451	[2M-H]-	D-2-phosphoglyceric acid	0.226802	0.778639	0.274931	370.976	451.477	HMDB0003391	C00197	Organic oxygen compounds	Organooxygen compounds	Carbohydrates and carbohydrate conjugates	10479.5	4307.62	7939.2	6466.26	12561.8	9469.36	7557.68	7902.98	6504.09	6426.73	6231.9
M165T29	[M-H]-	D-arabinonic acid	0.262117	0.764218	0.257284	165.04	28.544	HMDB0000539	C00878	Organic oxygen compounds	Organooxygen compounds	Carbohydrates and carbohydrate conjugates	9019.42	7141.82	5017.73	6287.27	10137.3	6036.97	12555.3	7210.71	28812.7	28568.5	28568
M149T147	[M-H]-	D-arabinose	1.20982	0.792337	0.263785	149.045	147.251	HMDB0029942	C00259	Organic oxygen compounds	Organooxygen compounds	Carbohydrates and carbohydrate conjugates	115513	179718	125880	76024.2	193992	119033	150594	163810	130764	127328	127302
M101T70	[M-H-CH6O2]-	D-arabitol	0.0809903	0.947103	0.698841	101.023	70.083	HMDB0000568	C01904	Organic oxygen compounds	Organooxygen compounds	Carbohydrates and carbohydrate conjugates	10807.4	10077.9	12296.6	10982.4	15830.3	10034.7	9426.55	11339.4	8767.77	9370.7	9557.76
M339T487	[M-H]-	D-fructose 1,6-bisphosphate	0.610315	0.813204	0.114039	338.988	486.535	HMDB0060444	C00354	Organic oxygen compounds	Organooxygen compounds	Carbohydrates and carbohydrate conjugates	57705.3	45559.6	64218.7	64439	77959.6	83036.7	57820.6	66379.3	59961.2	59195	59513.8
M191T153	(M-H2O-H)-	D-Galactarate	0.788274	0.860568	0.158595	191.019	153.17	HMDB0000639	C00879	Organic oxygen compounds	Organooxygen compounds	Carbohydrates and carbohydrate conjugates	69072.9	62630.4	81330.8	97147.5	91242	90574.3	85097.6	93524.1	73692.2	73703.5	75907.7
M253T208	(M+CH3COO)-	D-galacturonic acid	0.0144004	0.856827	0.60547	253.059	207.931		C00333				381.506	881.433	765.701	679.265	1287.92	446.619	677.753	748.095	724.563	724.069	678.956
M419T413	[2M-H]-	D-glucarate	0.34169	0.809175	0.373984	419.049	412.799	HMDB0000663	C00818	Organic oxygen compounds	Organooxygen compounds	Carbohydrates and carbohydrate conjugates	25690.1	21130.4	22190.3	26425	18882.9	36365	41956.2	20737.9	27075.1	27832.5	27854.9
M258T341_1	(M-H)-	D-Glucosamine 1-phosphate (Glucosamine-1P)	0.263255	0.593762	0.00237558	258.037	340.935		C06156				1395.55	1319.19	1621.61	1762.1	2788.05	2958.07	2219.95	2304.8	1626.49	1630.88	1705.59
M193T375	[M-H]-	D-glucuronic acid	0.954911	0.760514	0.083605	193.035	374.731		C00191	Organic oxygen compounds	Organooxygen compounds	Carbohydrates and carbohydrate conjugates	91528.3	98109.1	70082.7	63430.5	107787	125070	110369	81684.8	82576.9	81848.6	82467.3
M209T276	(M+CH3COO)-	D-Lyxose	0.835311	0.657136	0.134376	209.066	275.999		C00476				31559.6	33969.2	15526.9	11995.9	30829.9	26832.3	37504	46435.6	22101.6	22439.6	22440.2
M181T341	[M-H]-	D-mannitol	0.761815	0.907884	0.748574	181.047	340.944	HMDB0000765	C00392	Organic oxygen compounds	Organooxygen compounds	Carbohydrates and carbohydrate conjugates	71030.1	71429.7	41278	19818.8	55121.6	79953.8	52270	36864.3	48781	51069.5	51037.4
M297T466	(M+K-2H)-	D-Mannose 1-phosphate	2.15176	1.20311	0.178969	296.982	466.02	HMDB0006330	C00636	Organic oxygen compounds	Organooxygen compounds	Carbohydrates and carbohydrate conjugates	379100	286674	317407	335324	276496	197906	350001	271513	315719	315103	350526
M169T421	[M-2H]2-	D-myo-inositol-1,4-diphosphate	1.50806	0.56094	0.108775	168.99	420.519	HMDB0000968	C01220	Organic oxygen compounds	Organooxygen compounds	Alcohols and polyols	91879.9	59857.4	63578.8	59500.8	92136.9	199597	122592	75595.7	83436.8	83436.8	83544.8
M131T124	[M-H]-	D-ornithine	2.0568	1.51965	0.172261	131.071	124.151	HMDB0003374	C00515	Organic acids and derivatives	Carboxylic acids and derivatives	Amino acids, peptides, and analogues	188371	109069	321543	227840	94363.5	156427	160077	146379	224953	226051	227531
M114T300	[M-H]-	D-proline	0.843552	0.883197	0.416523	114.055	300.157	HMDB0003411	C00763	Organic acids and derivatives	Carboxylic acids and derivatives	"Amino acids, peptides, and analogues"	197270	231010	245634	295485	248991	215511	274512	358589	226053	227071	226974
M179T356	[M-H]-	D-psicose	0.705179	0.777801	0.177292	179.056	355.937		C06468	Organic oxygen compounds	Organooxygen compounds	Carbohydrates and carbohydrate conjugates	65149.9	60880.6	53182.5	36323	58734.4	90923	70480.7	56971.3	44546.2	50655.9	50749.7
M163T293	[M-H]-	D-quinovose	0.862038	0.687258	0.110149	163.039	293.244		C02522	Organic oxygen compounds	Organooxygen compounds	Carbohydrates and carbohydrate conjugates	37405.1	41995.8	44237.9	42383.5	61947.6	41456.3	50614.2	87554.2	44017.5	40765.5	44082.9
M291T456	[M-H-H2O]-	D-ribulose 1,5-bisphosphate	0.843016	1.49511	0.0255907	290.947	456.478		C01182	Organic oxygen compounds	Organooxygen compounds	Carbohydrates and carbohydrate conjugates	25835.1	17055.9	20173	25564.7	16211.9	12697.8	12694.9	17674.5	14231	14712.4	14227.4
M143T376	(M+Na-2H)-	D-Threitol	0.558708	0.812746	0.0104955	143.034	375.716	HMDB0004136	C16884	Organic oxygen compounds	Organooxygen compounds	Carbohydrates and carbohydrate conjugates	33484.1	34587.8	31504.3	40079.6	42064.7	44301.3	45434	40032.1	35383.2	35159.3	35383.9
M451T232	[M+Cl]-	Daidzin	0.302056	0.861964	0.656376	451.089	232.052	HMDB0130491	C10216	Phenylpropanoids and polyketides	Isoflavonoids	Isoflavonoid O-glycosides	96144.5	70499.9	133130	95500.5	73897	61665.4	123621	199391	97396.7	97858.3	97858
M417T24	[M-H-C12H16O2N]-	Dauricine	0.0513495	0.983435	0.953741	417.209	23.936		C09419	Organoheterocyclic compounds	Isoquinolines and derivatives	Benzylisoquinolines	13629.4	5772.37	11486.8	10348	4093.91	14325.6	9869.09	13642.6	19234.6	19237.5	18846.8
M637T171	[M-H]-	Decahydrogambogic acid	0.432888	0.662925	0.0581111	637.39	171.156			Organoheterocyclic compounds	Benzopyrans	1-benzopyrans	6830.52	7984.9	10325.8	7535.86	10537.4	10725.2	10886.1	17143.6	12520.7	12087.3	12512.5
M129T99	[M-H-C7H6O8]-	Dehydro-l-(+)-ascorbic acid dimer	0.83465	0.821237	0.459827	129.019	99.04			Organoheterocyclic compounds	Furofurans	Isosorbides	345447	146452	278350	283312	457903	178704	282881	363407	253898	251363	230940
M173T162	(M-H)-	Dehydroascorbic acid (Oxidized vitamin C)	1.90441	0.513751	0.196841	173.009	161.909		C05422				142408	74195.1	64254.6	49293.1	145813	110020	304611	82184.8	100371	107992	100374
M251T174	[M-H]-	Deoxyinosine	0.789867	0.803607	0.373022	251.078	174.433	HMDB0000071	C05512	Nucleosides, nucleotides, and analogues	Purine nucleosides	Purine 2'-deoxyribonucleosides	97750.5	132075	135032	89458.1	201014	74884.3	131538	157909	109934	110976	110961
M536T429	[M-H]-	Desmethylbosentan	0.171975	0.983444	0.912936	536.137	429.378			Organoheterocyclic compounds	Diazines	Pyrimidines and pyrimidine derivatives	11936.8	11510.8	8469.11	8481.94	6914.48	12180.2	10783.2	11200.8	9785.18	10065.5	10066
M457T449	[M-2H]2-	Diadenosine pentaphosphate	0.126571	0.853303	0.11112	457.015	449.32	HMDB0001192	C04058	Nucleosides, nucleotides, and analogues	(3'->5')-dinucleotides and analogues	(3'->5')-dinucleotides	5805.72	6329.79	8062.91	5797.54	7974.71	6839.58	7701.73	7949.06	6777.29	7589.92	7793.15
M309T205	[M-H]-	Diflubenzuron	0.138743	1.04419	0.72941	309.013	205.254	HMDB0031778	C14427	Benzenoids	Benzene and substituted derivatives	N-phenylureas	4925.86	4303.13	3144.26	3843.23	3497.8	4708.6	3843.37	3480.47	2774.26	2773.13	2676.2
M160T234	[M-H-C7H5F2NO2]-	Diflufenzopyr	0.0523194	0.964279	0.873114	160.041	234.422			Benzenoids	Benzene and substituted derivatives	N-phenylureas	1449.65	1561.3	1461.23	2113.33	2051.15	810.619	1642.08	2325.6	1783.99	1732.41	1836.44
M71T391	(M-H2O-H)-	Dihydroxyacetone	0.0341133	0.917165	0.158933	71.0135	391.04	HMDB0001882	C00184	Organic oxygen compounds	Organooxygen compounds	Carbohydrates and carbohydrate conjugates	46041	45739.1	45645.2	48345.4	50332.1	47957.5	46428.7	57830.5	46816.3	47340.2	48489.9
M229T303	(M+CH3COO)-	Dihydroxyacetone phosphate	0.0424451	0.918466	0.660814	229.007	302.933	HMDB0001473	C00111	Organic oxygen compounds	Organooxygen compounds	Carbohydrates and carbohydrate conjugates	799.164	325.048	602.354	818.795	601.451	726.873	795.363	647.63	552.291	566.778	581.318
M283T454	(M+K-2H)-	Dimethylallyl pyrophosphate	0.479193	1.17926	0.568292	282.953	453.827	HMDB0001120	C00235	Lipids and lipid-like molecules	Prenol lipids	Isoprenoid phosphates	17614.3	22693	20207.4	16940.6	25446.6	5474.18	11828.8	22931.7	14622	9959.24	14671.3
M102T262	[M-H]-	Dimethylglycine	0.264419	1.08716	0.485286	102.055	262.064	HMDB0000092	C01026	Organic acids and derivatives	Carboxylic acids and derivatives	Amino acids, peptides, and analogues	11416.5	11400.9	8782.42	9404.57	7311.91	10587.9	11097.1	8720.12	9860.62	10021.8	9860.82
M905T490	[M-H-H2O]-	Disialyllactose	0.0601943	1.03286	0.722724	905.293	490.251			Organic oxygen compounds	Organooxygen compounds	Carbohydrates and carbohydrate conjugates	527.885	518.827	702.633	679.742	598.522	562.129	556.735	634.417	815.51	725.486	731.534
M160T395	(M-H)-	DL-2-Aminoadipic acid	0.362598	0.98142	0.840594	160.061	395.289	HMDB0000510	C00956				17398.2	18305.7	19316.6	24121	22454	19344.3	17964.3	20877.2	17624.9	17437.6	17437.2
M116T286	[M-H-H2O]-	Dl-homocysteine	0.320493	1.1234	0.527512	116.035	286.32	HMDB0000742	C05330	Organic acids and derivatives	Carboxylic acids and derivatives	Amino acids, peptides, and analogues	14723.7	10616.5	12748.8	14934.8	14523.2	6114.53	13650.6	12911.2	14122.8	14317.7	14904.2
M89T214_2	(M-H)-	DL-lactate	8.13057	1.0869	0.567071	89.0234	213.833	HMDB0001311/HMDB0000190	C00256/C00186	Organic acids and derivatives	Hydroxy acids and derivatives	Alpha hydroxy acids and derivatives	4.54968e+06	4.23244e+06	4.15185e+06	6.77127e+06	4.31423e+06	4.96408e+06	4.11329e+06	4.73815e+06	4.23265e+06	4.30927e+06	4.23275e+06
M203T251	[M-H]-	DL-tryptophan	0.31834	0.944912	0.799874	203.082	251.343	HMDB0030396	C00078	Organoheterocyclic compounds	Indoles and derivatives	Indolyl carboxylic acids and derivatives	290906	289848	233386	349261	265506	199533	289376	476813	247486	247493	250120
M471T156	[M-H]-	Echinocystic acid	0.250734	1.15894	0.565849	471.332	155.73		C08942	Lipids and lipid-like molecules	Prenol lipids	Triterpenoids	5904.94	8722.95	12371.4	9373.52	6914.7	10884.9	9719.47	3865.49	7908.07	7908.03	7984.01
M309T165	[M-H]-	Eicosenoic acid	0.576187	4.42872	0.115641	309.281	164.579		C16526	Lipids and lipid-like molecules	Fatty Acyls	Fatty acids and conjugates	2299.3	1550.08	4814.73	10279.4	355.803	1600.38	1387.67	933.58	3891.3	3889.98	3727.73
M843T486	[M+Cl]-	Epimedin b	0.349822	0.585674	0.0172703	843.262	485.868			Phenylpropanoids and polyketides	Flavonoids	Flavonoid glycosides	2270.24	3213.49	4309.75	2903.58	6403.22	6025.83	3947.43	5302.92	4103.7	4062.66	4061.97
M337T22	[M-H-C2H6O4]-	Eplerenone hydroxy acid	2.72357	1.45217	0.601772	337.204	22.013						86601.1	45448.4	77021.5	422831	107325	138743	95286.5	93789.6	166452	166475	168735
M595T11_2	[M-H]-	Eriodictyol 7-o-neohesperidoside	0.0171808	0.902963	0.449289	595.175	11.08		C09805	Phenylpropanoids and polyketides	Flavonoids	Flavonoid glycosides	1749.17	1289.78	1046.37	1476.93	1592.23	1817.42	1447.72	1302.62	1324.8	1326.4	1223.77
M337T34	(M-H)-	Erucic acid	0.192743	0.895651	0.459648	337.309	34.056	HMDB0002068	C08316	Lipids and lipid-like molecules	Fatty Acyls	Fatty acids and conjugates	83457.7	88256.3	127063	95735.1	135171	119876	98008.1	87420.1	84757.2	90497.7	84938.4
M143T293	(M+Na-2H)-	Erythritol	0.786259	0.589203	0.00105965	143.035	292.998	HMDB0002994/HMDB0094689	C00503	Organic oxygen compounds	Organooxygen compounds	Carbohydrates and carbohydrate conjugates	9269.46	11419.2	14370.5	14218.1	22081.4	19826.6	19279.2	22446.5	16464.7	17584.7	17588.7
M291T431	[M-H]-	Ethylenediaminetetraacetic acid	4.89745	0.492928	0.204953	291.082	431.436	HMDB0015109	C00284	Organic acids and derivatives	Carboxylic acids and derivatives	Tetracarboxylic acids and derivatives	271488	1.13372e+06	684491	175831	1.86169e+06	327271	849294	1.55781e+06	579641	584145	579585
M587T382	[M-H]-	Etoposide	0.22584	0.887133	0.186455	587.183	382.259	HMDB0014911	C01576	Lignans, neolignans and related compounds	Lignan lactones	Podophyllotoxins	51846.3	47234.9	48251	44353.6	43949	61358.9	57916.1	52849.5	46170.9	46171.3	45908.8
M302T390	[M-H]-	Evodiamine	0.940238	0.300195	0.0499635	302.108	390.454		C09187	Organoheterocyclic compounds	Indoles and derivatives	Pyridoindoles	4562.85	5141.93	7700.39	6847.56	12916.8	8012	31127.7	28733.5	12647.6	12858.8	12861
M1057T464	[M-H+2i]-	Fidaxomycin	0.0873987	0.774801	0.185453	1057.43	464.329						739.553	1086.93	763.082	624.422	1044.43	836.318	893.334	1374.05	1139.57	1084.09	1114.33
M533T426	[M-H]-	Flavone base + 3o, c-pen, c-pen	0.627077	0.732322	0.0451304	533.11	426.149			Phenylpropanoids and polyketides	Flavonoids	Flavonoid glycosides	22492	18987.7	19565.7	13102.9	27505.6	20399.6	28608.9	24737.1	21402.6	21646.2	21649.7
M755T455	[M-H]-	Forsythoside b	0.349802	0.398127	0.0482355	755.255	455.476			Organic oxygen compounds	Organooxygen compounds	Carbohydrates and carbohydrate conjugates	1777.33	930.663	1534.65	1185.87	2187.51	3079.4	2597.44	5770.8	2178.37	2103.44	2103.67
M197T374	(M+CH3COO)-	Fosfomycin	0.279959	0.796069	0.353104	197.022	374.031						13219.5	31135.4	25073.6	20180.1	34422.8	16519.3	27015.4	34606.2	23538.1	22749.7	23542.7
M115T192	[M-H]-	Fumarate	0.200734	0.968171	0.93436	115.003	192.195	HMDB0000134	C00122	Organic acids and derivatives	Carboxylic acids and derivatives	Dicarboxylic acids and derivatives	6412.2	17302.9	10185	7699.43	18982.4	7849.9	4275.94	11858.9	8554.82	8644.42	10553
M562T31	[M-H-C6H6O5]-	Fumonisin b1	1.58181	0.414747	0.176622	562.356	31.463	HMDB0034702	C19241	Organic acids and derivatives	Carboxylic acids and derivatives	Fumonisins	53986.3	52393.9	20461.2	23673.2	32665	48274.3	100784	181184	66092.9	64804	66090.5
M195T382	(M-H)-	Galactonic acid	1.38047	0.811292	0.135992	195.05	382.062	HMDB0000565	C00880	Organic acids and derivatives	Hydroxy acids and derivatives	Medium-chain hydroxy acids and derivatives	351563	395544	321972	402371	462693	519952	510254	320815	316691	319068	319045
M627T497	[M-H]-	Gambogic acid	0.265641	0.540085	0.0743464	627.312	497.447		C10062	Organoheterocyclic compounds	Benzopyrans	1-benzopyrans	2030.7	1704.78	1265.3	1242.96	1363.02	2859.89	4207.27	3130.49	2176.42	2175.18	2121.65
M249T363	[M-H]-	Gamma-Glu-Cys	0.269118	0.761229	0.0838148	249.046	363.322	HMDB0001049	C00669	Organic acids and derivatives	Carboxylic acids and derivatives	Amino acids, peptides, and analogues	6051.66	5592.78	5979.64	6182.37	8342.4	5796.1	7140.32	9994.89	4997.31	5487.67	5472.15
M277T356	[M-H]-	gamma-Glutamyl-L-methionine	0.335768	0.577702	0.0325421	277.085	355.918	HMDB0034367		Organic acids and derivatives	Carboxylic acids and derivatives	Amino acids, peptides, and analogues	3684.22	2874.07	1650.96	3207.47	3881.08	5347.76	4030.07	6503.38	4807.77	4575.47	4804.23
M249T378	(M-H)-	Gamma-Glutamylcysteine	0.165378	1.1266	0.661026	249.061	377.695	HMDB0001049	C00669	Organic acids and derivatives	Carboxylic acids and derivatives	"Amino acids, peptides, and analogues"	3798.65	3543.7	3056.27	2625.44	2009.12	1270.22	3811.05	4470.06	1884.42	2331.75	2337.95
M601T27_1	[M-H]-	Garcinol	0.743589	2.52817	0.4432	601.364	26.768		C09929	Lipids and lipid-like molecules	Prenol lipids	Monoterpenoids	2098.23	3169.56	1317.33	26348.1	2535.51	4019.17	2561.48	3910.35	6901.36	6834.18	6887.75
M395T174_2	[M-H]-	Gartanin	0.230338	0.917978	0.609318	395.135	174.433	HMDB0030700	C10063	Organoheterocyclic compounds	Benzopyrans	1-benzopyrans	11546.7	12146.7	12203.1	17906.5	13845.6	10348.8	16616.6	17799.5	10871.6	11015.2	10873.2
M588T439	[M-H]-	Gdp-l-fucose	0.1921	0.804996	0.368952	588.074	439.091	HMDB0001095	C00325	Nucleosides, nucleotides, and analogues	Purine nucleotides	Purine nucleotide sugars	10256	9531.38	4022.49	6676.19	6751.89	12822	9370.98	8926.2	7514.95	7393.1	7651.17
M401T379	[M+FA-H]-	Gentiopicroside	0.480557	0.766067	0.0367898	401.129	378.522			Organic oxygen compounds	Organooxygen compounds	Carbohydrates and carbohydrate conjugates	16960.5	19820.8	16217	22392.5	23816.3	27854	26315.9	20426.6	22241.1	22042.6	22242.9
M313T428_2	[M-H]-	Geranyl diphosphate	0.283535	0.706962	0.158623	313.043	428.449	HMDB0001285	C05847	Lipids and lipid-like molecules	Prenol lipids	Isoprenoid phosphates	4526.26	6702.27	9697.86	2900.2	9305.08	9032.78	7522.82	7842.1	7173.25	7289.06	7288.54
M799T203	[M-H]-	Ginsenoside rf	0.133168	0.780474	0.594975	799.477	203.339			Lipids and lipid-like molecules	Prenol lipids	Triterpenoids	1169.63	1171.66	3488.49	3040.52	5380.47	2865.49	2109.74	1009.56	2133.93	2134.5	1981.21
M216T342	[M-H]-	Gln-Ala	0.223634	0.654494	0.212423	216.099	341.684	HMDB0028790		Organic acids and derivatives	Carboxylic acids and derivatives	Amino acids, peptides, and analogues	1638.21	3486.27	2964.36	3331.63	3192.67	2558.46	4656.66	7041.5	3723.58	3850.64	3851.55
M274T418	[M-H]-	Glu-Gln	0.341751	0.845843	0.502821	274.103	417.592	HMDB0028817		Organic acids and derivatives	Carboxylic acids and derivatives	Amino acids, peptides, and analogues	42847.5	21923.3	26501.5	27446.2	45178.6	21582.2	28061.4	45533.2	30845.4	30773.7	30793.2
M245T366	[M-H]-	Glu-Val	0.185694	0.859311	0.602791	245.113	365.562	HMDB0028832		Organic acids and derivatives	Carboxylic acids and derivatives	Amino acids, peptides, and analogues	5343.26	4391.57	4314.67	2713.19	4609.19	2067.5	5302.84	7527.61	3916.45	3697.06	3693.4
M207T363	[M-H-H2O]-	Glucoheptonic acid	0.503063	0.679601	0.0549161	207.035	362.511			Organic oxygen compounds	Organooxygen compounds	Carbohydrates and carbohydrate conjugates	10494.9	9944.13	9700.1	12092.4	17292.7	10303.4	14762.3	19783.3	10530.5	10598.2	10598.7
M478T440	[M-H]-	Glucoibarin	0.309921	0.842959	0.0576074	478.09	439.968			Organic oxygen compounds	Organooxygen compounds	Carbohydrates and carbohydrate conjugates	23010.8	22815.8	24950.7	18376.2	25599.6	28801	23801.8	27560.2	22368.9	22661.3	25187
M129T341	(M-H)-	Glutaconic acid	1.19193	1.90693	0.150863	129.019	340.935	HMDB0000620/HMDB0061185	C02214	Organic acids and derivatives	Carboxylic acids and derivatives	Dicarboxylic acids and derivatives	19999.7	15647.7	46860.8	56051	18375.3	21499.5	17355.7	15430.1	22377.1	22313.3	21178.2
M146T384_2	[M-H]-	Glutamic acid	1.67003	0.910578	0.122444	146.045	383.585	HMDB0000148	C00025	Organic acids and derivatives	Carboxylic acids and derivatives	Amino acids, peptides, and analogues	2.35579e+06	2.3308e+06	2.32348e+06	2.67952e+06	2.67471e+06	2.56885e+06	2.46426e+06	2.93333e+06	2.33222e+06	2.34559e+06	2.34555e+06
M131T206	[M-H]-	Glutaric acid	0.0924842	0.945872	0.821033	130.998	206.263	HMDB0000661	C00489	Organic acids and derivatives	Carboxylic acids and derivatives	Dicarboxylic acids and derivatives	3936.67	5730.68	2904.28	3807.8	6560.23	3867.4	4092.76	2796.35	1776.4	2536.52	2506.1
M633T383	(M+Na-2H)-	Glutathione disulfide	0.341871	1.55128	0.00418131	633.132	382.919	HMDB0003337	C00127	Organic acids and derivatives	Carboxylic acids and derivatives	"Amino acids, peptides, and analogues"	3760.92	3660.46	3350.81	3149.97	1809.2	2315.01	2881.74	1968.69	3400.92	3446.89	3525.53
M334T383	[M-H]-	Glutathione ethyl ester	0.0584001	0.860875	0.645937	334.092	382.912			Organic acids and derivatives	Carboxylic acids and derivatives	Amino acids, peptides, and analogues	6613.38	3303.28	10189.4	6384.23	12429.9	4652.38	5869.95	7819.15	7008.18	6915.57	9153.76
M611T482	[M-H]-	Glutathione, oxidized	0.681624	1.06884	0.825996	611.144	482.023	HMDB0003337	C00127	Organic acids and derivatives	Carboxylic acids and derivatives	Amino acids, peptides, and analogues	191038	63972.3	73473.4	109441	131767	92793.4	84035.7	101125	102083	102413	98619.6
M268T357	[M-H]-	Gly-Gly-His	0.33584	0.438765	0.038284	268.104	356.563			Organic acids and derivatives	Carboxylic acids and derivatives	Amino acids, peptides, and analogues	1506.15	1175.48	1081.3	1907.38	2858.12	1523.77	4223.36	4318.09	1526.58	1533.65	1654.32
M339T24	[M-H]-	Gly-His-Lys	3.1873	0.776471	0.305267	339.199	23.686			Organic acids and derivatives	Carboxylic acids and derivatives	Amino acids, peptides, and analogues	533527	285009	434950	878426	631950	847093	639390	627207	746768	746765	748449
M175T337	[M-H]-	Gly-Thr	0.997372	0.420625	0.0473063	175.072	336.653			Organic acids and derivatives	Carboxylic acids and derivatives	Amino acids, peptides, and analogues	7769.88	7109.71	11159.1	19271.4	23201.1	13662.8	30734	40123	18033.3	17897.6	17897.7
M339T420	[2M-H]-	Glyceraldehyde, 3-(dihydrogen phosphate)	1.20942	0.492364	0.109419	338.988	420.477	HMDB0001112	C00661	Organic oxygen compounds	Organooxygen compounds	Carbohydrates and carbohydrate conjugates	40857.6	25956.8	28663.2	30995.5	47519.8	112644	61785.1	34920.1	39674.4	39314.3	39312.7
M105T297	[M-H]-	Glyceric acid	0.771605	0.926739	0.648693	105.019	296.798	HMDB0031818	C00258	Organic oxygen compounds	Organooxygen compounds	Carbohydrates and carbohydrate conjugates	118224	137265	73206.5	78204.6	116774	110952	119670	91669.3	80952.2	78605.2	83576.8
M171T374	[M-H]-	Glycerol 3-phosphate	0.423519	0.82339	0.434609	171.006	374.01	HMDB0000126	C00093	Lipids and lipid-like molecules	Glycerophospholipids	Glycerophosphates	54396	126389	98773	84629	130607	61842.1	106903	142950	94688.9	94690	94904.9
M256T374	[M-H]-	Glycerophosphocholine	0.32464	0.819746	0.453614	256.095	374.01	HMDB0000086	C00670	Lipids and lipid-like molecules	Glycerophospholipids	Glycerophosphocholines	33460.7	80841	61765.5	56741.1	87614.6	35511.4	70204	90670.6	58241.2	57822.5	58243
M74T352	[M-H]-	Glycine	1.82006	0.699656	0.237613	74.0242	352.434	HMDB0000123	C00037	Organic acids and derivatives	Carboxylic acids and derivatives	Amino acids, peptides, and analogues	223920	103312	129071	297478	295872	272818	152936	355733	248973	246375	246393
M464T169	[M-H]-	Glycocholic acid	0.58559	0.984664	0.907636	464.313	169.188	HMDB0000138	C01921	Lipids and lipid-like molecules	Steroids and steroid derivatives	Bile acids, alcohols and derivatives	189624	147022	143162	201396	137405	212171	184125	158113	150299	150271	147513
M331T160	[M-H]-	Gossypetin 3-methylether	0.684801	1.41591	0.0557837	331.052	159.888			Phenylpropanoids and polyketides	Flavonoids	O-methylated flavonoids	18272.5	23653.1	21128.4	17328.8	11599.1	19197.1	15751.8	10223.2	19018.2	18569.2	19017
M517T404	[M-H]-	Gossypol	0.0269684	0.898234	0.695574	517.201	403.542	HMDB0040723	C07667	Lipids and lipid-like molecules	Prenol lipids	Sesquiterpenoids	1839.87	1627.47	969.684	1443.93	735.09	2284.56	2148.92	1378.67	1701.83	1819.8	1748.94
M130T244	[M-H]-	Guanidinopropionic acid	1.07103	0.48046	0.1692	130.05	244.125	HMDB0013222	C03065	Organic nitrogen compounds	Organonitrogen compounds	Guanidines	27979.7	29922	26440	25467.4	30906.9	113440	39873.2	44330.5	28906.1	28135.3	28124
M442T458	[M-H]-	Guanosine 5'-diphosphate	0.217074	0.702248	0.0509743	442.013	457.584		C00035	Nucleosides, nucleotides, and analogues	Purine nucleotides	Purine ribonucleotides	2403.84	3396.4	2908.3	2786.79	2787.48	4895.37	4212.03	4474.44	2538.59	2742.34	2748.8
M604T457	[M-H]-	Guanosine 5'-diphospho-.alpha.-d-mannose	0.206841	0.82582	0.436378	604.069	456.83	HMDB0001163	C00096	Nucleosides, nucleotides, and analogues	Purine nucleotides	Purine nucleotide sugars	6649.43	7930.49	3189.63	3571.46	5151.05	7643.2	5391.68	7656.27	4890.89	5045.02	5046.09
M362T429	[M-H-C6H11O7P]-	Guanosine 5'-diphospho-.beta.-l-fucose	0.214862	0.769118	0.356804	362.05	428.629	HMDB0001095	C00325	Nucleosides, nucleotides, and analogues	Purine nucleotides	Purine nucleotide sugars	5829.44	11327.6	7538.69	4852.88	6822.27	12626.9	12480	6489.68	7374.58	7512.58	7373.03
M604T419	(M-H)-	Guanosine diphosphate mannose	0.221386	0.675251	0.118559	604.067	418.846	HMDB0001163/HMDB0062759	C00096	Nucleosides, nucleotides, and analogues	Purine nucleotides	Purine nucleotide sugars	2439.8	2384.61	1984.71	1724.44	4088.05	1681.7	3800.74	3067.14	2308.76	2308.92	2345.44
M529T380	[M+Cl]-	Harpagoside	3.04975	1.0739	0.362036	529.157	379.805		C09783	Lipids and lipid-like molecules	Prenol lipids	Terpene glycosides	1.29834e+06	1.04139e+06	996612	1.13623e+06	1.03743e+06	1.15631e+06	978473	992576	1.01369e+06	1.01188e+06	1.01369e+06
M469T377	[M-H-C41H66O12]-	Hederacoside c	0.359867	0.903156	0.117629	469.136	377.132			Lipids and lipid-like molecules	Prenol lipids	Terpene glycosides	212657	195291	187977	219248	203074	244122	238168	217220	201761	200385	200372
M579T385	[M-H-H2O]-	Hematoporphyrin	0.0786263	0.849551	0.279804	579.254	384.937			Organoheterocyclic compounds	Tetrapyrroles and derivatives	Porphyrins	3230.8	2907.42	1966.89	3163.23	2551.9	3406.04	3281.54	4024.4	2654.16	2705.29	2703.55
M269T42	(M-H)-	Heptadecanoic acid	0.959116	0.839738	0.253416	269.248	41.5835	HMDB0002259		Lipids and lipid-like molecules	Fatty Acyls	Fatty acids and conjugates	260789	211407	321182	288629	397906	336839	318765	234996	308517	293959	292739
M178T183	[M-H]-	Hippuric acid	0.817903	0.567607	0.0475222	178.05	182.518	HMDB0000714	C01586	Benzenoids	Benzene and substituted derivatives	Benzoic acids and derivatives	23581.2	18870.5	10559.7	8582.74	19630.3	31834.1	24260.7	32790.3	17505	17516.1	16693
M205T445	[M-H]-	Homocitrate	0.255148	0.968682	0.858146	205.035	444.648	HMDB0003518	C01251	Organic acids and derivatives	Carboxylic acids and derivatives	Tricarboxylic acids and derivatives	14588.5	16503.3	10726.7	10395.7	10506.9	12605.8	12417.4	18372.2	10825	10828.7	11089.7
M577T403	[M-H]-	Hydrangenoside c	0.320529	0.311891	0.0527221	577.224	403.103			Lipids and lipid-like molecules	Prenol lipids	Terpene glycosides	643.921	716.993	814.198	817.203	1143.14	1444.55	4090.56	2915.87	1724.74	1724.44	1761.47
M325T24	[M-H]-	Hydroquinidine	2.40228	0.788291	0.26724	325.183	24.336		C10696				430082	255314	302974	608228	458267	602899	531112	433113	545650	536602	536709
M545T383	[M-H]-	Hypocrellin a	0.68466	0.776313	0.0858415	545.154	382.905						55894.5	49962.5	32829.9	43655.4	50824.9	56967.1	56942.2	70148.3	44120.3	43043.4	44094.5
M108T206	[M-H]-	Hypotaurine	0.929465	1.03694	0.453137	108.02	205.933	HMDB0000965	C00519	Organic acids and derivatives	Sulfinic acids and derivatives	Sulfinic acids	130080	116909	111829	129829	117909	125502	111917	115911	108344	108366	109448
M513T255	[M-H]-	Icariside ii	0.0791759	0.856845	0.491404	513.162	255.012			Phenylpropanoids and polyketides	Flavonoids	Flavonoid glycosides	1553.8	2316.54	1090.91	1285.39	2113.71	1603.5	2295.82	1277.24	2025.61	2210.82	2202.21
M258T404	[M-H]-	Ile-Lys	0.141212	0.974343	0.902782	258.038	403.688	HMDB0001254	C00352	Organic oxygen compounds	Organooxygen compounds	Carbohydrates and carbohydrate conjugates	7198.88	8177.79	3332.51	5825.63	6093.04	6238.95	4699.14	8149.75	5563.3	5602.8	5563.75
M227T112	[M-H]-	Ile-Pro	0.897598	0.760233	0.371979	227.067	111.663	HMDB0000012	C00526	Nucleosides, nucleotides, and analogues	Pyrimidine nucleosides	Pyrimidine 2'-deoxyribonucleosides	99385.3	102529	104418	74994.3	204829	61325.7	100972	134465	100326	100745	100324
M116T291	[M-H]-	Indole	1.74739	0.743215	0.17052	116.071	290.947	HMDB0000738	C00463	Organoheterocyclic compounds	Indoles and derivatives	Indoles	209374	159817	212563	285854	257937	216718	287280	405437	233701	235425	235428
M158T31	[M-H-CH2O2]-	Indolelactic acid	0.724844	1.29094	0.367252	158.06	30.898	HMDB0000671	C02043	Organoheterocyclic compounds	Indoles and derivatives	Indolyl carboxylic acids and derivatives	36900.3	34377.4	20142.3	35624.7	41767.2	12333.5	23971.1	20340.8	52026.6	38699	40495.9
M713T455	[2M-H]-	Indomethacin	0.134937	0.701173	0.103957	713.166	454.743	HMDB0014473	C01926	Organoheterocyclic compounds	Indoles and derivatives	Benzoylindoles	1432.85	1180.04	1299.7	1053.14	1608.64	2457.18	1825.2	1191.02	1511.24	1509.48	1552.93
M212T25	[M-H]-	Indoxyl sulfate	8.39031	0.684448	0.129365	212.001	24.573	HMDB0000682		Organic acids and derivatives	Organic sulfuric acids and derivatives	Arylsulfates	5.70359e+06	3.20017e+06	2.58594e+06	3.68136e+06	4.61583e+06	5.33238e+06	4.54891e+06	7.66829e+06	4.33497e+06	4.34236e+06	4.34314e+06
M144T260	[M-H]-	Isobutyrylglycine	0.30069	0.990099	0.977319	144.045	259.919	HMDB0000730		Organic acids and derivatives	Carboxylic acids and derivatives	Amino acids, peptides, and analogues	8880.14	8002.55	9149.18	16689.2	9343.87	12670.2	17682.4	3451.87	14307.5	14935.2	14304.3
M497T382	[M-H-H2O]-	Isochlorogenic acid b	0.263894	0.990678	0.937176	497.131	381.892	HMDB0030705	C10468	Organic oxygen compounds	Organooxygen compounds	Alcohols and polyols	27862	29846.2	21932.8	23005.7	20364.5	30323.3	24289	28635.8	25529.5	25530.4	25944.9
M217T25	[M+Cl]-	Isoevernic acid	0.360591	1.00315	0.991675	217.017	25.386			Benzenoids	Benzene and substituted derivatives	Benzoic acids and derivatives	18758.8	41967.6	13179.8	17154.1	22290.2	20153	23475.2	24855.4	19868.8	18835.5	18828.5
M353T170	[M-H]-	Isoprostaglandin-f2.alpha.-iv	0.929431	1.12125	0.798071	353.233	169.846			Lipids and lipid-like molecules	Fatty Acyls	Eicosanoids	82843.7	206036	92530.5	83004.5	57737	62228	83881.3	210346	122343	139721	121162
M158T187	[M-H]-	Isovalerylglycine	0.325441	0.762115	0.55776	158.081	187.287	HMDB0000678		Organic acids and derivatives	Carboxylic acids and derivatives	Amino acids, peptides, and analogues	26885.2	7572.89	5092.91	12375.2	10845.5	8568.35	22204.3	26516.1	6253.19	6249.49	6692.44
M485T24	[M-H]-	Kendomycin	2.02429	1.75644	0.537475	485.28	23.686						29393.7	30504.7	17211.9	222788	38165.9	44687.8	44001.2	43887.7	212849	201070	201072
M529T26	[M-H]-	Kukoamine a	1.59236	2.51625	0.462741	529.305	25.7595	HMDB0030392		Benzenoids	Phenols	Benzenediols	8972.11	9316.61	7472.08	120999	8348.45	16642.4	14864.1	18469.8	20785.2	22629.3	22842.9
M88T389	(M-H)-	L-Alanine	0.832459	0.775907	0.290883	88.0398	388.877	HMDB0000161	C00041	Organic acids and derivatives	Carboxylic acids and derivatives	"Amino acids, peptides, and analogues"	114536	60162.3	61262.5	115702	110302	75985.2	150694	116245	72593.9	72205.9	72208.4
M132T520	[M-H]-	L-aspartic acid	0.21375	0.810317	0.0827348	132.029	520.429	HMDB0062186	C00049	Organic acids and derivatives	Carboxylic acids and derivatives	Amino acids, peptides, and analogues	6078.41	4046.58	6308.22	6447.83	7141	6872.46	6363	7860.68	6351.51	6256.45	6261.28
M152T369	[M-H]-	L-cysteinesulfinic acid	0.157244	1.32596	0.604398	152.002	368.526	HMDB0060179	C00606	Organic acids and derivatives	Carboxylic acids and derivatives	Amino acids, peptides, and analogues	406.177	333.815	606.003	1673.13	634.286	281.592	449.177	911.873	693.511	948.941	615.377
M243T436	[M-H]-	L-fucose-1-phosphate	0.572188	0.684712	0.0226232	243.028	435.761	HMDB0001265	C02985	Organic oxygen compounds	Organooxygen compounds	Carbohydrates and carbohydrate conjugates	19198.9	10336.9	14335	12271.1	19266.4	23129.8	20524.1	19073.3	13553.7	13552.5	13738.6
M145T401	(M-H)-	L-Glutamine	0.227319	0.891968	0.40964	145.061	400.682	HMDB0000641	C00064	Organic acids and derivatives	Carboxylic acids and derivatives	"Amino acids, peptides, and analogues"	67271	64376.2	64410.6	67057.3	88348.6	47661.2	78334.9	80637.9	97027	97045.1	104069
M195T342	[M+OH]-	L-gulono-1,4-lactone	1.88527	0.85844	0.532482	195.05	341.685	HMDB0003466	C01040	Organoheterocyclic compounds	Lactones	Gamma butyrolactones	528689	448775	747867	759695	603099	1.10653e+06	688182	496999	571369	582572	582420
M133T480	(M-H)-	L-Malic acid	0.861639	0.823373	0.403652	133.014	479.916	HMDB0000156	C00149	Organic acids and derivatives	Hydroxy acids and derivatives	Beta hydroxy acids and derivatives	53747.6	56397.2	65757.6	104839	111974	66927.9	63639.3	98424.1	43600.8	48467.4	47970.4
M130T184	(M-H)-	L-Norleucine	0.299482	1.23884	0.322181	130.087	183.699	HMDB0001645	C01933	Organic acids and derivatives	Carboxylic acids and derivatives	"Amino acids, peptides, and analogues"	2930.37	4979.49	6641.09	6489.35	5026.9	3813.75	3429.59	4713.66	4982.83	4941.14	5074.01
M104T401	(M-H)-	L-Serine	0.0309802	0.912685	0.403467	104.034	401.199	HMDB0000187/HMDB0062263	C00065	Organic acids and derivatives	Carboxylic acids and derivatives	"Amino acids, peptides, and analogues"	5335.51	5787.91	5603.86	5819.24	4602.89	5944.46	6984.98	7171.18	6223.48	6339.34	6223.57
M135T323_2	[M-H]-	L-threonate	1.35509	0.969278	0.594292	135.029	323.058	HMDB0000943	C01620	Organic oxygen compounds	Organooxygen compounds	Carbohydrates and carbohydrate conjugates	554531	519886	474613	551452	603256	524618	493906	545280	499830	507085	507086
M180T335	(M-H)-	L-Tyrosine	1.25032	0.495544	0.202714	180.065	334.695	HMDB0000158	C00082				26814.8	41981.4	42730.1	45773	46299.2	53663.9	55293.3	162171	45972	46241.8	46244.3
M116T316	(M-H)-	L-Valine	0.343468	0.965456	0.689193	116.071	315.567	HMDB0000883	C00183	Organic acids and derivatives	Carboxylic acids and derivatives	"Amino acids, peptides, and analogues"	36377.9	34163.5	36360.1	45457.9	35047.2	36873.3	43358.1	42532.2	35397.3	34861.9	35404.5
M613T378	[M-H]-	Leiocarposide	0.410767	0.82054	0.0423061	613.181	377.501		C10805	Organic oxygen compounds	Organooxygen compounds	Carbohydrates and carbohydrate conjugates	20314.7	19125.8	18471.1	24656.8	24485.2	27212.9	26481.9	22446.9	21387.8	21198.1	21389.8
M130T261_2	[M-H]-	Leucine	2.24672	0.918302	0.68513	130.087	261.48	HMDB0000687	C00123	Organic acids and derivatives	Carboxylic acids and derivatives	Amino acids, peptides, and analogues	2.86238e+06	3.10302e+06	3.12704e+06	3.98862e+06	2.87956e+06	3.1441e+06	2.7633e+06	5.45787e+06	2.899e+06	2.7973e+06	2.79824e+06
M495T27	[M-H]-	Leukotriene d4	0.90478	0.583993	0.161175	495.278	26.975	HMDB0003080	C05951	Lipids and lipid-like molecules	Fatty Acyls	Eicosanoids	38555.6	21523.7	46217.4	23037.6	57272.3	69195.8	18004.7	76993.1	39644.8	38995	38958.3
M788T477_2	[M+C2F3O2]-	Lewis y tetrasaccharide	0.22804	0.801331	0.261386	788.225	477.105			Organic oxygen compounds	Organooxygen compounds	Carbohydrates and carbohydrate conjugates	3926.68	2125.33	3295.65	5499.45	4427.1	5071.97	4971.41	4057.57	3978.14	4015.87	3977.93
M379T104	[M-H]-	Limaprost	0.218859	0.877929	0.575089	379.247	104.046			Lipids and lipid-like molecules	Fatty Acyls	Fatty acids and conjugates	24405.3	28045.9	17591.2	32710.7	16236.9	26084	36140.5	38578.7	24912.1	24944.9	26088.6
M279T40	[M-H]-	Linoleic acid	8.39082	0.994686	0.973569	279.232	40.2885	HMDB0000673	C01595	Lipids and lipid-like molecules	Fatty Acyls	Lineolic acids and derivatives	2.45798e+07	1.84641e+07	1.79281e+07	1.99307e+07	2.85422e+07	1.73832e+07	1.79375e+07	1.7472e+07	1.79279e+07	1.78711e+07	1.44617e+07
M328T292_2	[M-H]-	Lithosprmoside	0.135784	0.894226	0.676107	328.105	291.576			Organic oxygen compounds	Organooxygen compounds	Carbohydrates and carbohydrate conjugates	4980.71	13124.9	6666.9	5593.16	9582.82	8180.95	9878.71	6315.02	8822.44	8206.6	8864.22
M888T458	[M+Cl]-	Lnfp v	0.263338	0.510462	0.0149221	888.284	458.196			Organic oxygen compounds	Organooxygen compounds	Carbohydrates and carbohydrate conjugates	1226.88	1178.6	999.75	1201.49	1417.9	2433.87	2199.34	2973.48	1333.99	1269.72	1330.6
M593T9	[M-H]-	Lonicerin	0.170362	1.0614	0.78568	593.159	9.3615		C17557	Phenylpropanoids and polyketides	Flavonoids	Flavonoid glycosides	1607.67	2656.17	4365.45	3950.87	3217.86	3094.47	2689.58	2850.56	2254	2523.81	2520.75
M464T255_2	[M-H]-	Luminespib	0.33747	0.435181	0.088297	464.208	254.647			Benzenoids	Benzene and substituted derivatives	Cumenes	1164.79	1255.47	1632.49	2336.66	2480.57	2109.16	3634.05	6458.4	2076.34	2045.97	2045.74
M213T167	M-	m-Chlorohippuric acid	1.53512	0.538568	0.159137	213.016	166.904						67818.1	79977.1	41075.3	65628.1	101859	80290	215361	75036.6	136016	153996	153837
M133T391_2	[M-H]-	Malate	2.22562	0.964015	0.442512	133.014	391.154	HMDB0000156	C00149	Organic acids and derivatives	Hydroxy acids and derivatives	Beta hydroxy acids and derivatives	1.93645e+06	1.80837e+06	1.75178e+06	2.03118e+06	2.02249e+06	1.90266e+06	1.81446e+06	2.06917e+06	1.70538e+06	1.70133e+06	1.70539e+06
M114T380	(M-H)-	Maleamic acid	0.265715	0.883345	0.363934	114.019	379.591						31298.3	24682.2	28173.8	35294.4	28904.3	31355.3	43611.4	31352.3	28316.4	28314.7	28825.7
M325T318	[M-H-H2O]-	Maltitol	0.503316	0.673836	0.00983418	325.114	317.67	HMDB0002928		Lipids and lipid-like molecules	Fatty Acyls	Fatty acyl glycosides	9186.07	10137.8	7036.17	10586.1	15941.8	14138.1	13120.3	11629.4	8126.62	8123.55	8341.28
M129T379	(M-H)-	Mesaconic acid	1.06142	1.10212	0.375439	129.019	379.201	HMDB0000749	C01732	Lipids and lipid-like molecules	Fatty Acyls	Fatty acids and conjugates	104356	107700	79782.4	81290.7	76952.1	86363.2	76618.5	98622.5	78753.7	77428.3	78748.7
M309T23	[M-H]-	Mestranol	3.70316	1.52103	0.554248	309.173	22.5405	HMDB0015446	C07618	Lipids and lipid-like molecules	Steroids and steroid derivatives	Estrane steroids	182227	104137	128517	794295	222027	217491	192312	163145	273541	263885	273505
M311T230	[M-H]-	Met-Tyr	0.202588	0.73725	0.332687	311.114	230.355			Organic acids and derivatives	Carboxylic acids and derivatives	Amino acids, peptides, and analogues	8003.25	7237.75	2145.36	4987.33	7783.29	11216.9	4761.46	6585.89	4940.13	5047.2	5047.05
M689T432	[M-H]-	Methyl (5z)-5-[2-(4-hydroxy-3-methoxybenzoyl)oxyethylidene]-4-[2-[2-(4-hydroxyphenyl)ethoxy]-2-oxoethyl]-6-[(2s,3r,4s,5s,6r)-3,4,5-trihydroxy-6-(hydroxymethyl)oxan-2-yl]oxy-4h-pyran-3-carboxylate	0.337186	0.647906	0.0161266	689.225	432.303			Phenylpropanoids and polyketides	Tannins	Hydrolyzable tannins	2960.61	2762.52	3841.87	3985.35	6249.56	4993.46	4073.99	5597.06	6436.89	6369.33	6431.09
M307T404	[M-H]-	Methyl 2-[(4ar,5r,6r,7s,8ar)-8a-ethenyl-5,7-dihydroxy-4-methylidene-3-oxo-1,4a,5,6,7,8-hexahydroisochromen-6-yl]prop-2-enoate	0.0385783	0.892453	0.811344	307.113	404.286			Lipids and lipid-like molecules	Prenol lipids	Terpene lactones	4698.06	1482.96	1689.04	2545.64	1178.71	5458.49	3680.36	1353.3	1633.13	1610.7	1650.58
M117T341	(M-H)-	Methylmalonic acid	0.354335	1.28649	0.565871	117.019	341.266	HMDB0000202	C02170	Organic acids and derivatives	Carboxylic acids and derivatives	Dicarboxylic acids and derivatives	12094	10475.2	6221.44	7304.57	12708.5	1215.18	11701.3	2432.21	9512.38	8815.59	9509.98
M307T428_1	[M-H]-	Mevalonic acid 5-pyrophosphate	0.460465	0.674544	0.187001	306.988	427.733	HMDB0001981		Organic oxygen compounds	Organic oxoanionic compounds	Organic pyrophosphates	9119.34	9443.12	14988.5	12784.5	13673.3	14010.6	27606.1	13401.4	13331.4	14012.9	13957.5
M397T23	[M-H]-	Mitragynine	3.61988	1.92432	0.543537	397.224	23.056	HMDB0041933	C09226				66845.9	43814.5	51472.5	680896	98111.1	106650	89050.4	144279	165855	168936	167810
M310T264	(M+CH3COO)-	Muramic acid	0.0956581	0.929365	0.597642	310.113	263.966						10641	11792.2	10747.7	13577.4	10550.6	10360.6	12839.4	16561.5	10458.4	10355.5	10356.4
M179T380_2	[M-H]-	Myo-inositol	1.60118	0.984407	0.790249	179.056	380.245	HMDB0000211	C00137	Organic oxygen compounds	Organooxygen compounds	Alcohols and polyols	610802	621131	526480	586506	649698	591298	527041	614026	519373	527463	527459
M227T41	[M-H]-	Myristic acid	1.31084	1.01246	0.898427	227.201	40.894	HMDB0000806	C06424	Lipids and lipid-like molecules	Fatty Acyls	Fatty acids and conjugates	347565	289762	413384	412021	404057	368141	341517	331021	383240	383326	387887
M534T31	[M-H]-	N-(1.3-dihydroxyoctadeca-4.14-dien-2-yl)palmitamide	4.54612	2.54479	0.158242	534.487	30.545			Lipids and lipid-like molecules	Sphingolipids	Ceramides	240213	1.07549e+06	268406	504253	289436	215622	124783	190799	419120	412402	419049
M222T253	[M-H]-	N-acetyl-d-galactosaminitol	0.354343	1.11014	0.696152	222.097	253.123			Organic oxygen compounds	Organooxygen compounds	Carbohydrates and carbohydrate conjugates	7903.76	7703.15	7819.57	14673.2	7588.77	7033.94	6543.9	13153.2	7484.34	7485.68	7220.31
M220T248	[M-H]-	N-acetyl-d-mannosamine	0.998625	0.707738	0.0313235	220.082	248.34	HMDB0001129	C00645	Organic oxygen compounds	Organooxygen compounds	Carbohydrates and carbohydrate conjugates	49831.2	55415.6	38764	51560.2	67926	56441.4	65585.3	86379.5	47381.8	46796.8	46793.1
M130T380_2	[M-H]-	N-Acetyl-L-alanine	0.28853	0.876754	0.311432	130.05	380.076	HMDB0000766		Organic acids and derivatives	Carboxylic acids and derivatives	Amino acids, peptides, and analogues	67718.5	55024.4	58854.6	61176.2	57888.5	66748.8	90274.3	61989.1	55371.1	55598.6	55307.9
M174T380_2	[M-H]-	N-acetyl-l-aspartic acid	0.369032	0.918199	0.581469	174.04	379.912	HMDB0000812	C01042	Organic acids and derivatives	Carboxylic acids and derivatives	Amino acids, peptides, and analogues	855623	601762	734549	749210	665761	803231	1.08185e+06	652326	652296	652306	662496
M188T374	[M-H]-	N-acetyl-l-glutamate	0.148098	0.958217	0.5374	188.056	374.031	HMDB0001138	C00624	Organic acids and derivatives	Carboxylic acids and derivatives	Amino acids, peptides, and analogues	21331.1	19356.4	17822.7	18300.6	17062.8	20521.8	21599.4	20976.1	17357.7	17392.5	17347
M285T428	[M-H-H2O]-	N-acetylaspartylglutamic acid	0.786414	1.13757	0.5039	285.072	428.389	HMDB0001067	C12270	Organic acids and derivatives	Carboxylic acids and derivatives	Amino acids, peptides, and analogues	88982.7	71563.5	68079.2	55234.5	44788.2	65176.2	89041.1	50526.7	62422.6	63944.8	62416
M308T361	[M-H]-	N-acetylneuraminic acid	0.501351	0.939246	0.854509	308.098	360.913	HMDB0000230	C19910	Organic oxygen compounds	Organooxygen compounds	Carbohydrates and carbohydrate conjugates	306554	280017	156078	185276	86219.4	417939	279351	204437	204764	204768	205843
M360T114	[M-H-CH2O]-	N-arachidonoyl-l-serine	0.263586	1.62166	0.23238	360.253	114.06			Organic acids and derivatives	Carboxylic acids and derivatives	Amino acids, peptides, and analogues	941.343	2123.18	2423	3308.64	2348.67	566.228	845.416	1663.86	1154.2	932.238	901.359
M324T383	[M-H]-	N-glycolylneuraminic acid	1.96456	0.781623	0.203811	324.092	382.905	HMDB0000833	C03410	Organic oxygen compounds	Organooxygen compounds	Carbohydrates and carbohydrate conjugates	673258	521047	511819	444156	448480	904062	718891	679610	520679	520669	519206
M362T32	[M-H]-	N-palmitoyltaurine	3.7796	1.47892	0.42236	362.236	32.254			Lipids and lipid-like molecules	Fatty Acyls	Fatty amides	378959	145267	312780	887994	339065	226121	331404	269805	327690	327693	338022
M390T32	[M-H]-	N-stearoyltaurine	4.16273	1.32931	0.461468	390.268	31.845			Lipids and lipid-like molecules	Fatty Acyls	Fatty amides	517697	261844	519316	1.15568e+06	523619	371110	483400	468346	523271	523208	533368
M212T190	[M-H]-	N,n-bis(2-hydroxyethyl)-2-aminoethanesulfonic acid	0.133328	0.744784	0.126348	212.036	190.045			Organic acids and derivatives	Organic sulfonic acids and derivatives	Organosulfonic acids and derivatives	1000.54	1733.21	1614.51	1794.48	2166.51	1579.92	1836.89	2664.37	1721.3	1717.35	1802.29
M247T29	[M-H-C8H12O]-	Nabilone	0.212207	0.854695	0.0649686	247.169	28.544	HMDB0014629		Organoheterocyclic compounds	Naphthopyrans	Naphthopyranones	12797.9	14121.3	12324.6	14326.1	17865.4	14587.8	16278.2	13945.8	14255.4	13715.4	14251.6
M413T303	[M-H]-	Nafcillin	0.125412	0.845428	0.311314	413.094	303.477	HMDB0014745	C07250	Organic acids and derivatives	Carboxylic acids and derivatives	Amino acids, peptides, and analogues	3622.68	2339.15	2735.74	4140.85	3549.85	3030.15	3986.13	4619.57	2861.01	2847.82	2861.2
M413T31_1	[M-H]-	Naltrindole	0.851492	0.391727	0.112234	413.197	30.8995		C18128				3359.12	14533.3	5040.81	14631.6	15427.1	12918.6	22796.1	44753.5	19085.7	19249.1	18982.6
M583T438	[M-H]-	Neomangiferin	0.63531	0.702195	0.000918879	583.127	438.217			Organoheterocyclic compounds	Benzopyrans	1-benzopyrans	15619.2	12507.9	14282.5	13754.8	21756.1	18651.8	18884.9	20691.3	13755.5	14394	14392.2
M955T492	[2M-H]-	Nepetin 7-glucoside	0.0450661	0.924613	0.484465	955.215	492.047	HMDB0030548		Phenylpropanoids and polyketides	Flavonoids	Flavonoid glycosides	1638.08	1368.7	1556.35	1826.05	2000.83	1821.28	1776.39	1311.62	1745.33	1745.22	1762.01
M215T8	[M-H]-	Nepodin	0.169693	1.51263	0.0618441	215.051	8.4915		C09954	Benzenoids	Naphthalenes	Naphthols and derivatives	1302.74	980.82	1241.82	1191.54	638.676	730.405	1239.37	509.905	1139.47	1139.51	1132.6
M365T34	[M-H]-	Nervonic acid	2.3435	0.63813	0.169208	365.341	34.0115	HMDB0002368	C08323	Lipids and lipid-like molecules	Fatty Acyls	Fatty acids and conjugates	280542	67749.8	139757	315008	308098	403328	349639	197387	305052	305463	316976
M211T427	[M-H-C6H5NO2]-	Nicotinate d-ribonucleotide	0.981357	0.468951	0.0130526	211	427.078	HMDB0001132	C01185	Nucleosides, nucleotides, and analogues	Pyridine nucleotides	Nicotinic acid nucleotides	12412.3	18513	11227.5	8002.73	25330.5	17694	33133.8	30794.2	16913.9	15632.8	15589.4
M528T380_1	[M-H]-	Nilotinib	0.952313	1.0186	0.766403	528.16	379.861	HMDB0015595		Benzenoids	Benzene and substituted derivatives	Anilides	232992	197052	190063	207883	202885	225102	192810	192074	193726	192030	192032
M196T466	[M-H]-	Norvaline, 5-phosphono-	0.0918166	0.975544	0.8545	196.06	465.846		C13734	Organic acids and derivatives	Carboxylic acids and derivatives	Amino acids, peptides, and analogues	7033.22	3928.24	5646.25	4988.25	5774.1	5771.73	4701.16	5890.35	4828.43	4597.14	4832.4
M151T231	[M-H]-	Nudifloramide	0.124654	0.96536	0.79861	151.06	230.592	HMDB0004193	C05842	Organoheterocyclic compounds	Pyridines and derivatives	Pyridinecarboxylic acids and derivatives	21462.6	19902.1	12397.1	20719.2	18857.4	20791.4	15635.7	21869	18071.4	18071	18276.1
M198T398	[M-H]-	O-phospho-l-homoserine	0.155515	0.699124	0.0718481	198.017	397.827	HMDB0003484	C01102	Organic acids and derivatives	Carboxylic acids and derivatives	"Amino acids, peptides, and analogues"	830.028	1657	2086.45	1441.19	2074.34	2145.31	2527.35	1856.16	2246.25	2422.21	2241.46
M283T59	[M-H]-	Octadecanoic acid	6.5844	1.10666	0.673774	283.262	58.8455	HMDB0000827	C01530	Lipids and lipid-like molecules	Fatty Acyls	Fatty acids and conjugates	1.14151e+07	6.53619e+06	4.76471e+06	8.75927e+06	7.4317e+06	8.56899e+06	4.39185e+06	8.04909e+06	8.73501e+06	8.73551e+06	8.62327e+06
M892T477_2	[M-H]-	Octanoyl coenzyme a	0.144479	0.739512	0.242428	892.234	477.065	HMDB0001070	C01944	Lipids and lipid-like molecules	Fatty Acyls	Fatty acyl thioesters	2157.09	1720.38	2088.57	1958.43	1564.76	2647.18	4108.2	2395.68	2056.79	2056.02	1950.69
M892T455	[M-H]-	Octanoyl-coa	0.185342	1.04779	0.844215	892.232	454.852	HMDB0001070	C01944	Lipids and lipid-like molecules	Fatty Acyls	Fatty acyl thioesters	1589.42	1414.95	2277.45	3300.22	2257.41	2538.67	1749.78	1644.72	1864.67	1918.02	1865.89
M287T297	[M-H]-	Orotidine	0.560859	1.09916	0.768305	287.051	296.818	HMDB0000788	C01103	Organoheterocyclic compounds_Nucleosides nucleotides and analogues	Diazines/Pyrimidine nucleosides	Pyrimidines and pyrimidine derivatives	34717.3	22100.6	44197.2	52748.8	56327.7	21817.6	17885.7	43861	35636.3	35635.9	36037.9
M367T449	(M-H)-	Orotidine, 5'-phosphate (OMP)	0.183657	0.846976	0.372211	367.01	449.246						11662.3	11326.6	10438.1	8386.27	7225.41	14666.8	15163.9	12311.6	11866	11682.6	11860.9
M567T27_2	[2M-H]-	Oseltamivir acid	0.292234	0.742726	0.300859	567.354	27.277			Organic acids and derivatives	Carboxylic acids and derivatives	Amino acids, peptides, and analogues	11789.6	18894.9	13899.5	13642.7	27011.8	26538	13885.8	10960.2	21077.1	20202.9	21079.5
M297T25	[M-H]-	Ostruthin	0.813294	0.895602	0.580958	297.152	24.574		C09281	Lipids and lipid-like molecules	Prenol lipids	Terpene lactones	149816	90459.1	87449.1	182180	120665	154018	165613	129046	151237	149666	151246
M303T209	[2M-H]-	Oxypurinol	0.596802	0.560271	0.0729204	303.05	208.604	HMDB0000786	C07599	Organoheterocyclic compounds	Imidazopyrimidines	Purines and purine derivatives	8809.6	11667.4	5905.54	4467.43	18196.7	7377.82	15104	14384.1	6402.66	5667.65	6366.51
M171T32	[M-H]-	P-toluenesulfonic acid	1.60559	0.426536	0.378549	171.011	31.984	HMDB0059933	C06677	Benzenoids	Benzene and substituted derivatives	Benzenesulfonic acids and derivatives	86258.4	29497.6	105697	69906.8	475906	75822.6	62418.7	68937	108374	108373	101484
M221T477	[M-H-C4H8O4]-	Palatinose	0.703965	0.643755	0.0129266	221.066	477.212		C01742	Lipids and lipid-like molecules	Fatty Acyls	Fatty acyl glycosides	13676.9	9857.9	13603	18290	22321.2	23443.1	22821.3	17515.2	16380.9	16085.5	16096.2
M255T40	[M-H]-	Palmitic acid	9.70588	1.02381	0.868127	255.232	40.215	HMDB0000220	C00249	Lipids and lipid-like molecules	Fatty Acyls	Fatty acids and conjugates	1.96887e+07	1.75607e+07	3.1302e+07	2.59553e+07	2.47364e+07	2.20759e+07	2.28097e+07	2.26871e+07	2.18911e+07	2.18911e+07	2.18262e+07
M218T256	[M-H]-	Pantothenate	3.14275	1.01528	0.966706	218.103	256.386	HMDB0000210	C00864	Organic oxygen compounds	Organooxygen compounds	Alcohols and polyols	1.06791e+06	729733	1.50808e+06	1.90961e+06	2.37485e+06	1.0953e+06	916597	750121	1.05248e+06	1.06079e+06	1.05459e+06
M437T256	[2M-H]-	Pantothenic acid	0.341191	1.1157	0.878031	437.214	256.05	HMDB0000210	C00864	Organic acids and derivatives	Carboxylic acids and derivatives	Amino acids, peptides, and analogues	3865.71	2483.7	10457.9	14944.5	19781.2	3677.53	2987.11	2013.38	5343.87	5418.33	5343.48
M434T31_1	[M-H]-	Paxilline	1.34406	0.940196	0.750217	434.236	31.288	HMDB0030323	C13782				839241	549124	392680	556493	601155	459737	678805	746529	615559	615326	627916
M815T126	[M+CH3COOH-H]-	Pc 34:3	0.55575	0.943044	0.708001	814.557	126.099			Lipids and lipid-like molecules	Glycerophospholipids	Glycerophosphocholines	106797	106062	59097.9	75396.3	83446.8	92016	109811	83058.3	68706.6	68097.1	68098.4
M889T138	[M+CH3COOH-H]-	Pc 40:8	0.935411	1.07236	0.391694	888.576	138.447			Lipids and lipid-like molecules	Glycerophospholipids	Glycerophosphocholines	97250.5	93166.4	76716.7	83602.2	86120	71791.1	91668.2	77488.7	71050.7	70596.7	70595.7
M843T143	[M+Hac-H]-	Pc(16:0e/5,6-eet)	1.17074	1.00471	0.913487	842.587	143.19			Lipids and lipid-like molecules	Glycerophospholipids	Glycerophosphocholines	301168	333136	306752	284799	314648	321386	288835	295243	320061	316973	316965
M867T118	[M+Hac-H]-	Pc(16:0e/7-hdohe)	2.9648	1.4552	0.296802	866.588	117.772			Lipids and lipid-like molecules	Glycerophospholipids	Glycerophosphocholines	281272	687623	293666	257430	279251	213654	280272	271344	342796	397467	344220
M841T142	[M+Hac-H]-	Pc(16:0e/8-hepe)	2.23004	0.981249	0.73427	840.576	141.821			Lipids and lipid-like molecules	Glycerophospholipids	Glycerophosphocholines	983224	1.06514e+06	954976	836526	1.02513e+06	929039	964755	994314	901596	905986	901579
M865T140	[M+Hac-H]-	Pc(16:1e/17-hdohe)	1.45253	0.995351	0.956083	864.576	140.471			Lipids and lipid-like molecules	Glycerophospholipids	Glycerophosphocholines	393860	410657	307111	330733	365424	319568	368904	395202	320556	324840	320560
M839T122	[M+Hac-H]-	Pc(16:1e/8,9-epete)	0.498695	1.02606	0.872019	838.562	121.947			Lipids and lipid-like molecules	Glycerophospholipids	Glycerophosphocholines	86179.9	61161	42119.5	60020.8	54055.1	66692.6	61811.9	60585.9	59029.6	59032.7	58513.8
M817T146	[M+Hac-H]-	Pc(16:1e/9-hode)	1.31418	0.980008	0.705485	816.575	145.596			Lipids and lipid-like molecules	Glycerophospholipids	Glycerophosphocholines	672976	786870	690644	690267	783521	737574	718636	658978	803193	769942	770234
M845T124	[M+Hac-H]-	Pc(17:1/9-hode)	2.63346	1.21871	0.157584	844.582	124.174			Lipids and lipid-like molecules	Glycerophospholipids	Glycerophosphocholines	450203	525270	519657	497489	280243	523242	373440	458097	624841	626894	626920
M869T119	[M+Hac-H]-	Pc(18:1e/12-hete)	1.80248	1.0677	0.633045	868.595	118.737			Lipids and lipid-like molecules	Glycerophospholipids	Glycerophosphocholines	427146	695441	592155	495664	520919	586130	410771	552432	683008	675852	683017
M893T139	[M+Hac-H]-	Pc(18:1e/20-hdohe)	0.931821	1.05642	0.578483	892.601	139.197			Lipids and lipid-like molecules	Glycerophospholipids	Glycerophosphocholines	125303	164253	130429	127782	114740	138041	116423	149308	159348	159920	159919
M845T125	[M+Hac-H]-	Pc(18:1e/9-hode)	1.32606	1.06667	0.456376	844.592	125.273			Lipids and lipid-like molecules	Glycerophospholipids	Glycerophosphocholines	226498	297272	310026	272649	262425	290451	238563	245850	349723	342533	349691
M805T36	[M-H]-	Pe 41:6	0.319512	0.83584	0.0838078	804.559	35.6965			Lipids and lipid-like molecules	Glycerophospholipids	Glycerophosphoethanolamines	19776.9	15739.4	20866.6	13895.5	21464.5	21162	20312.1	21142.6	22492.9	22714.6	22722.5
M763T144_1	[M-H]-	Pe(16:1e/14-hdohe)	2.48686	0.801902	0.122753	762.509	144.236			Lipids and lipid-like molecules	Glycerophospholipids	Glycerophosphoethanolamines	1.00519e+06	1.09626e+06	1.40377e+06	1.15304e+06	1.5095e+06	1.53963e+06	1.06421e+06	1.69567e+06	2.24366e+06	2.26342e+06	2.27024e+06
M737T33	[M-H]-	Pe(16:1e/14,15-epete)	1.18799	0.77602	0.247274	736.515	33.3595			Lipids and lipid-like molecules	Glycerophospholipids	Glycerophosphoethanolamines	62141.3	122159	144851	165333	190748	122110	140498	183851	163413	159395	163377
M791T118	[M-H]-	Pe(18:1e/20-hdohe)	3.39837	1.11591	0.472678	790.539	117.96			Lipids and lipid-like molecules	Glycerophospholipids	Glycerophosphoethanolamines	1.00556e+06	1.46132e+06	899692	935346	936982	989292	807075	1.12172e+06	1.50738e+06	1.47379e+06	1.50757e+06
M621T459	[M-H]-	Pectolinarin	0.104663	0.767253	0.0555791	621.188	459.194			Phenylpropanoids and polyketides	Flavonoids	Flavonoid glycosides	1107.26	1136.59	1250.42	855.4	1510.76	1634.96	1411.53	1111.9	998.768	898.993	995.069
M157T52	(M-H)-	Pelargonic acid	2.0872	1.05397	0.869489	157.123	52.101	HMDB0000847	C01601	Lipids and lipid-like molecules	Fatty Acyls	Fatty acids and conjugates	1.86185e+06	659630	715988	1.02532e+06	1.40935e+06	1.07826e+06	674942	881947	558229	558031	607643
M211T320	[M-H]-	Perseitol	0.435075	1.69024	0.2235	211.082	319.835	HMDB0033750	C08255	Organic oxygen compounds	Organooxygen compounds	Carbohydrates and carbohydrate conjugates	3561.7	3853.35	2840.79	9172.03	2964.26	2462.92	2921.86	3145.12	3421.56	3332.88	3423.98
M767T33_2	[M-H]-	Pg 36:5	1.07945	0.917408	0.777324	767.49	32.681			Lipids and lipid-like molecules	Glycerophospholipids	Glycerophosphoglycerols	118532	163843	50942.3	49995.9	86808.3	96388.1	106339	128287	96228.3	98550.7	95307.7
M818T32_1	[M-H]-	Pg 40:8	2.77457	0.84643	0.245728	817.503	32.314			Lipids and lipid-like molecules	Glycerophospholipids	Glycerophosphoglycerols	1.74908e+06	1.29902e+06	1.24968e+06	1.19501e+06	1.43494e+06	1.42758e+06	1.5786e+06	2.04825e+06	1.59503e+06	1.59505e+06	1.60025e+06
M842T32	[M-H]-	Pg 42:10	1.87366	0.977731	0.904745	841.504	32.078						1.65109e+06	1.10541e+06	1.03923e+06	1.05183e+06	847052	1.24587e+06	1.21051e+06	1.65454e+06	1.30765e+06	1.30774e+06	1.34329e+06
M866T32	[M-H]-	Pg 44:12	7.87318	0.792946	0.20731	865.503	31.984			Lipids and lipid-like molecules	Glycerophospholipids	Glycerophosphoglycerols	7.36634e+06	4.72094e+06	4.48333e+06	3.42802e+06	5.25408e+06	6.45141e+06	6.37711e+06	7.13808e+06	5.7991e+06	5.74031e+06	5.79816e+06
M597T235_2	[M-H]-	Phe-met-arg-phe-amide	0.497934	0.93942	0.585483	597.304	234.632			Organic acids and derivatives	Carboxylic acids and derivatives	Amino acids, peptides, and analogues	59405.2	54749.1	57803.6	79235	72555.8	59865.1	75832.7	59137.9	56689.3	57394.5	56696.6
M192T177	[M-H]-	Phenaceturic acid	0.570164	1.37628	0.301748	192.065	176.744	HMDB0000821	C05598	Organic acids and derivatives	Carboxylic acids and derivatives	Amino acids, peptides, and analogues	18273.2	20050.6	6418.94	9964.92	10419.4	11160.1	9307.56	8863.25	13202.5	13386	13383
M93T21	[M-H]-	Phenol	0.36214	0.893912	0.659529	93.0339	21.384	HMDB0000228	C00146	Benzenoids	Phenols	1-hydroxy-4-unsubstituted benzenoids	83175.9	25301.1	43287.5	43087.8	59473.7	49880.8	50702.4	57919.9	40899.1	39586	39429.1
M173T448	[M-H]-	Phenyl phosphate	0.734647	1.05406	0.822705	173.008	448.121		C10610	Organic acids and derivatives	Organic phosphoric acids and derivatives	Phosphate esters	84249.9	141846	116042	113323	150028	56321.9	87179.9	138570	97821.6	97980.1	101807
M164T252	[M-H]-	Phenylalanine	2.50868	0.82792	0.42148	164.071	251.897	HMDB0000159	C00079	Organic acids and derivatives	Carboxylic acids and derivatives	Amino acids, peptides, and analogues	1.3182e+06	1.34055e+06	1.3525e+06	1.79491e+06	1.05119e+06	1.3558e+06	2.13748e+06	2.46847e+06	1.48531e+06	1.48822e+06	1.4853e+06
M273T188	[M-H]-	Phenylbenzimidazolesulfonic acid	0.0725449	0.820674	0.349799	273.027	187.858			Organoheterocyclic compounds	Benzimidazoles	Phenylbenzimidazoles	1725.02	1964.56	1707.14	1943.67	1780.48	3336.61	1602.52	2224.75	1893.05	1927.23	2085.29
M422T418	[M-H]-	Phenylethyl glucosinolate	0.454506	0.578447	0.0424656	422.059	417.559		C08417	Organic oxygen compounds	Organooxygen compounds	Carbohydrates and carbohydrate conjugates	4902	5250.88	6957.15	4896.57	8477.35	9415.99	6565.72	13585.2	8154.37	8100.8	8859.14
M540T191	[M+CH3COO]-	Phosphatidylcholine lyso alkyl 16:0	0.2438	0.835208	0.436195	540.364	191.415			Lipids and lipid-like molecules	Glycerophospholipids	Glycerophosphocholines	25421.2	29336.7	22366.9	25608.4	16305.5	42891.8	37372.6	26433.2	27696.9	26766.6	26788.7
M167T445	[M-H]-	Phosphoenolpyruvate	1.34488	0.581226	0.20856	166.975	444.727	HMDB0000263	C00074	Organic acids and derivatives	Organic phosphoric acids and derivatives	Phosphate esters	126636	34285	63775.1	56219.3	152670	182448	102308	45890	69385.2	69142.9	69141.1
M369T426	[2M-H]-	Phosphoserine	0.961096	0.394358	0.000914361	369	426.07	HMDB0001721		Organic acids and derivatives	Carboxylic acids and derivatives	Amino acids, peptides, and analogues	11032	8781.9	7193.12	3536.67	18891.2	18605.4	22577.5	17377.6	11284.9	11279.5	10804.1
M311T36_2	[M-H]-	Phytanic acid	1.27532	0.5335	0.118632	311.294	36.371	HMDB0000801	C01607	Lipids and lipid-like molecules	Prenol lipids	Diterpenoids	67939.7	27010.5	42446.9	38536.6	51975	134181	54008.1	89608.8	92099.4	75666.2	75285.3
M858T184	[M-H]-	Pi 36:4	1.23153	1.18547	0.74766	857.519	183.968			Lipids and lipid-like molecules	Glycerophospholipids	Glycerophosphoinositols	228323	265833	725874	275982	168734	697077	176707	219436	894951	894728	798689
M886T181	[M-H]-	Pi 38:4	1.18676	1.18339	0.792764	885.55	181.232			Lipids and lipid-like molecules	Glycerophospholipids	Glycerophosphoinositols	193090	215341	693781	264235	135067	744644	122470	152511	1.03305e+06	1.02763e+06	1.03103e+06
M884T177	[M-H]-	Pi 38:5	3.44692	1.61666	0.102025	883.536	177.126			Lipids and lipid-like molecules	Glycerophospholipids	Glycerophosphoinositols	276076	641907	383668	348326	211970	295853	247802	264984	443655	448623	443660
M924T178	[M-H]-	Pi(18:1/17-hdohe)	0.711747	1.49163	0.104888	923.508	177.826			Lipids and lipid-like molecules	Glycerophospholipids	Glycerophosphoinositols	13215.2	11722.8	12837.8	22858.9	9314.72	9903.67	10188.6	11243	9991.92	9860.46	9990.27
M497T26	[M-H]-	Poricoic acid a	0.0362067	0.918085	0.811451	497.326	26.182			Lipids and lipid-like molecules	Prenol lipids	Triterpenoids	65875.8	58985.6	39244.4	69249.7	57219.8	39456.6	36275.2	121225	66027.8	65447.2	65443.9
M395T23	(M-H)-	pregnenolone sulfate	0.623626	0.528753	0.468214	395.189	23.2655	HMDB0060382	C18044	Lipids and lipid-like molecules	Steroids and steroid derivatives	Sulfated steroids	21867.9	24914.1	8293.22	5642.27	3588.93	17189.8	15788.9	78264	21978.1	21978.3	22351.2
M463T22	[M-H]-	Pristimerin	0.702925	0.936003	0.370977	463.288	22.165		C08633	Lipids and lipid-like molecules	Prenol lipids	Triterpenoids	373403	302110	278640	296915	316625	338764	329365	351852	364335	364341	362402
M171T340	[M-H]-	Pro-gly	0.816929	0.588487	0.0152654	171.077	340.175			Organic acids and derivatives	Carboxylic acids and derivatives	Amino acids, peptides, and analogues	14686	13122.3	17609	15770.6	22030.6	20070.3	28547.6	33326.6	19954.3	20477	20476.3
M515T49	[M-H]-	Probucol	0.332252	0.4255	0.318589	515.304	48.804	HMDB0015537	C07373	Benzenoids	Benzene and substituted derivatives	Phenylpropanes	1263.45	5755.88	2376.21	514.343	2200.97	3919.62	2863.42	14306	5603.99	5739.93	5604.49
M865T477	[M-H]-	Procyanidin c1	1.32764	1.03685	0.792753	865.228	477.105	HMDB0038370	C17624	Phenylpropanoids and polyketides	Flavonoids	Biflavonoids and polyflavonoids	285799	370886	433680	396268	458724	284274	348344	342459	358929	368170	368182
M388T426	[M-H]-	Progoitrin	0.809765	0.38602	0.0199787	388.056	425.538		C08425	Organic oxygen compounds	Organooxygen compounds	Carbohydrates and carbohydrate conjugates	4980.24	12352.2	4270.22	3709.63	18250.7	10579.2	14580.3	22162.5	6576.27	6827.84	6539.69
M213T15	[M-H]-	Propanoic acid, 2-(4-chloro-2-methylphenoxy)-	0.316486	0.825109	0.153807	213.055	15.451		C18742	Benzenoids	Benzene and substituted derivatives	2-phenoxypropionic acids	12791.7	7907.89	12276.7	14925.3	14314.6	14556.4	13372.7	15811.1	14610.7	14438.2	14269.7
M295T487	[M+Cl]-	Propanoic acid, 3-[[[2-[(aminoiminomethyl)amino]-4-thiazolyl]methyl]thio]-	1.96396	0.90057	0.74647	294.993	487.492			Organoheterocyclic compounds	Azoles	Thiazoles	468431	913905	609789	1.0974e+06	578494	931306	1.41447e+06	506358	557870	557954	566373
M333T99	[M-H]-	Prostaglandin a2	3.31191	1.21999	0.594581	333.206	99.4295	HMDB0002752	C05953	Lipids and lipid-like molecules	Fatty Acyls	Eicosanoids	711921	908813	404958	245874	205834	391181	669387	595556	490813	520935	520473
M351T99	[M-H]-	Prostaglandin e2	5.23531	2.01518	0.133186	351.217	99.4295	HMDB0001220	C00584	Lipids and lipid-like molecules	Fatty Acyls	Eicosanoids	1.12557e+06	980730	194865	705445	218732	367150	331346	574751	620588	694866	633563
M357T34	[M-H]1-	Prostaglandin f2.alpha.	3.19634	0.649508	0.16458	357.279	33.7915		C00639	Lipids and lipid-like molecules	Fatty Acyls	Eicosanoids	465957	185285	298741	598938	749240	609949	702552	323020	503599	506894	516266
M349T82	[M-H-H2O]-	Prostaglandin g2	0.848447	1.20718	0.644679	349.201	81.575		C05956	Lipids and lipid-like molecules	Fatty Acyls	Eicosanoids	46431.1	74637.9	28121.4	20546.2	19086.6	20440.3	53476.4	47603.2	37349.1	37349.1	35968.3
M351T122	(M-H)-	Prostaglandin H2	1.98093	0.909254	0.838142	351.217	121.856	HMDB0001381	C00427	Lipids and lipid-like molecules	Fatty Acyls	Eicosanoids	425237	802492	142713	177032	195814	353760	653517	498824	495230	479448	479126
M807T36	[M-H]-	Ps 38:6	0.345022	0.845098	0.395843	806.501	36.348			Lipids and lipid-like molecules	Glycerophospholipids	Glycerophosphoserines	39265.4	15648.6	44299.2	38352.3	37358.8	43134.8	35481.5	46805.6	60137.9	60121.9	63584
M839T137	[M-H]-	Ps 40:4	1.34295	1.11296	0.402817	838.542	137.123						160169	142696	125624	109427	121013	91923	141460	128923	144182	138375	138435
M166T97	[M-H]-	Pyridoxal	0.784283	1.01452	0.916396	166.051	96.6295	HMDB0001545	C00250	Organoheterocyclic compounds	Pyridines and derivatives	Pyridine carboxaldehydes	208211	183822	207095	186903	186908	128370	213835	245666	154179	196851	196073
M71T214	[M-H]-	Pyruvaldehyde	0.667718	1.31916	0.18016	71.0134	213.921	HMDB0001167	C00546	Organic oxygen compounds	Organooxygen compounds	Carbonyl compounds	26643.5	22988	12484	27673.6	17090	17165.6	14742.9	19067	16693.1	16250.1	16249.8
M87T118	[M-H]-	Pyruvate	2.32505	0.768852	0.282346	87.0083	117.881	HMDB0000243	C00022	Organic acids and derivatives	Keto acids and derivatives	Alpha-keto acids and derivatives	802372	332035	762451	789903	1.1733e+06	596949	983907	740354	795496	795767	743360
M595T332	[M-H]-	Quercetin-3-o-vicianoside	0.2671	1.13654	0.851817	595.142	332.165			Phenylpropanoids and polyketides	Flavonoids	Flavonoid glycosides	2938.71	15203.6	2166.45	1468.88	2716.63	4947.35	6361.33	5136.1	4394.1	4364.5	4230.08
M173T375	(M-H2O-H)-	Quinate	0.404571	1.23793	0.725834	173.046	374.587	HMDB0003072	C00296	Organic oxygen compounds	Organooxygen compounds	Alcohols and polyols	30855.5	1328.22	32631.6	32612.3	39793.9	2229.55	2137.9	34540.8	18145.9	18067.3	6370.24
M767T355	[2M-H]-	Rac-2-despiperidyl-2-aminorepaglinide	0.253694	0.537763	0.231551	767.41	354.82	HMDB0061005		Benzenoids	Benzene and substituted derivatives	Phenylacetamides	2176.51	2711.17	1200.26	1046.05	2011.78	1503.77	3430.62	6319.88	2097.97	2303.19	2136.86
M520T374	(M+NH4-2H)-	Raffinose	0.177508	0.676801	0.0553755	520.176	374.143	HMDB0003213	C00492	Organic oxygen compounds	Organooxygen compounds	Carbohydrates and carbohydrate conjugates	1212.28	1940.3	1997.36	1290.09	1700.35	2494.7	2426.61	2893.73	1533.03	1525.65	1387.36
M353T23	[M-H]-	Rauwolscine	4.48849	2.01803	0.487498	353.199	22.643						131820	83308.2	104208	1.01383e+06	172393	188959	165096	134179	276764	276792	271866
M257T139	(M-H)-	Ribothymidine	0.442549	0.613805	0.148435	257.077	139.348	HMDB0000884		Nucleosides, nucleotides, and analogues	Pyrimidine nucleosides		7739.04	6968.86	6557.82	9095.94	15595.3	4163	13156.6	16549.8	7377.74	7376.01	7587
M485T520	[M-H]-	Rutaevin	0.113512	0.921282	0.364252	485.198	519.68		C08779	Lipids and lipid-like molecules	Steroids and steroid derivatives	Steroid lactones	9892.2	11027.5	10337.7	12397.2	11366	11728.4	13991.7	10298.6	10316.6	10002.2	10289.9
M378T332	[M-H]-	S-lactoylglutathione	0.642139	1.10426	0.148041	378.103	332.333	HMDB0001066	C03451	Organic acids and derivatives	Carboxylic acids and derivatives	Amino acids, peptides, and analogues	29205.4	30699.5	27232.8	26507.3	29600.8	24156.3	25001.9	24155.7	23934.9	24141.8	23935.1
M343T26	[M-H]-	Santin	0.447706	0.725918	0.377765	343.104	25.626		C10180	Phenylpropanoids and polyketides	Flavonoids	O-methylated flavonoids	27278.2	36529.7	15449.7	25434.7	10595.6	45986.9	33791.8	53846.3	33688.8	34416.3	33653.9
M88T336_2	[M-H]-	Sarcosine	1.58361	0.995978	0.948462	88.0395	336.108	HMDB0000271	C00213	Organic acids and derivatives	Carboxylic acids and derivatives	Amino acids, peptides, and analogues	386789	409406	410103	481218	440034	407333	391168	455797	373367	374066	372673
M191T101	[M-H]-	Sedoheptulosan	0.434663	1.18045	0.15908	191.072	101.134						11127.1	13988.9	10447.1	14110.9	10425.1	8690.93	12050	10914.5	10069.5	10073.6	9845.1
M205T325	[M-H]-	Ser-Thr	0.282622	0.653315	0.104122	205.081	324.559			Organic acids and derivatives	Carboxylic acids and derivatives	Amino acids, peptides, and analogues	2123.72	2885.85	2711.56	4293.25	4141.03	2919.79	6156.67	5172.37	3264.52	3384.48	3266.29
M104T368	[M-H]-	Serine	0.813532	0.776491	0.141744	104.035	368.34	HMDB0000187	C00065	Organic acids and derivatives	Carboxylic acids and derivatives	Amino acids, peptides, and analogues	71880	80245.4	75879.1	84611.3	84462.1	77342.1	105443	135353	75066.8	76757.6	76723.9
M526T377	[M-H+2i]-	Sertraline carbamoyl glucuronide	0.0747509	0.97606	0.921626	526.11	377.279			Benzenoids	Tetralins	Tametralines	4513.75	8196.14	3646.11	4828.65	3874.4	6517.18	6992.23	4320.44	5051.79	5049.97	4908.26
M173T41	(M-H)-	Shikimate	0.51417	1.51762	0.637629	173.045	41.156	HMDB0003070	C00493	Organic oxygen compounds	Organooxygen compounds	Alcohols and polyols	8501.87	44266.5	38163.1	3225.33	3042.02	52856.6	4481.65	1662.08	1320.99	1686.94	1351.09
M499T399	[M+OH]-	Silydianin	0.560651	0.519957	0.020459	499.13	398.671			Phenylpropanoids and polyketides	Flavonoids	Flavans	4804.73	6458.94	5895.11	5683.26	6494.79	12164	10941.7	14330.1	9018.46	8543.14	8551.28
M762T180	[M+CH3COOH-H]-	Sm d34:1	0.271898	0.865592	0.630186	761.582	180.015			Lipids and lipid-like molecules	Sphingolipids	Phosphosphingolipids	34552.3	23496.3	24171.7	15468.9	20677.6	47170	24255.8	20754.8	39770.3	40535.6	39775.9
M760T178_1	[M+CH3COOH-H]-	Sm d34:2	0.3134	0.809364	0.469678	759.566	177.942			Lipids and lipid-like molecules	Sphingolipids	Phosphosphingolipids	46012.5	25050.1	38627.2	31816.1	29509.7	71974.8	31329.4	42022.2	37139.3	36810.5	37131.8
M861T471	[M-H]-	Smiglaside c (not validated) + 1acetyl	0.316791	0.648953	0.393233	861.238	470.76			Organic acids and derivatives	Carboxylic acids and derivatives	Hexacarboxylic acids and derivatives	5372.95	6131.08	1519.11	1049.18	4816.94	1600.79	5861.51	9405.41	3754.91	4114.27	3761.73
M261T440	[M-H]-	Sorbitol 6-phosphate	0.741285	0.470706	0.00283578	261.028	440.21		C01096	Organic oxygen compounds	Organooxygen compounds	Carbohydrates and carbohydrate conjugates	8477.63	7797.5	7107.57	5535.29	16556.5	19150.2	13420.4	12308.3	7806.47	7996.79	7998.59
M422T239	[M-H]-	Spiro[isobenzofuran-1(3h),9'-[9h]xanthen]-3-one, 3'-(4-aminophenoxy)-6'-hydroxy-	0.473991	1.09054	0.780944	422.109	238.531			Organoheterocyclic compounds	Benzopyrans	1-benzopyrans	12739	13569.5	8854.73	2832.26	8300.65	5696.54	9657.58	11186.3	7124.37	7535.74	7128.14
M117T374	[M-H]-	Succinate	0.529584	1.10793	0.243661	117.018	373.762	HMDB0000254	C00042	Organic acids and derivatives	Carboxylic acids and derivatives	Dicarboxylic acids and derivatives	22640	21486.7	19472.4	26324.3	19231.3	22420.2	18456.9	21055.1	18099.9	18101.2	18371.5
M323T300	[M-H-H2O]-	Sucrose	0.162016	0.858212	0.307935	323.077	299.997	HMDB0000258	C00089	Organic oxygen compounds	Organooxygen compounds	Carbohydrates and carbohydrate conjugates	18373.8	28500.7	18046.6	22291.3	19246.3	27710.2	25945.6	28719	16327.4	16330.3	15868.7
M574T28	[M-H]-	Sulfobacin b	1.31825	1.09923	0.668417	574.45	27.655			Lipids and lipid-like molecules	Fatty Acyls	Fatty amides	224648	191502	106649	135617	121222	142126	128930	206701	194327	189763	189774
M373T376	[M-H]-	Swertiamarin	0.168097	0.807381	0.107643	373.094	376.275		C09800	Organic oxygen compounds	Organooxygen compounds	Carbohydrates and carbohydrate conjugates	4542.11	5136.46	6241.19	5079.94	5611.31	7488.9	7447.8	5461.64	5257.05	5038.27	5262.45
M124T284	[M-H]-	Taurine	3.9543	0.927427	0.17719	124.006	284.386	HMDB0000251	C00245	Organic acids and derivatives	Organic sulfonic acids and derivatives	Organosulfonic acids and derivatives	8.84088e+06	9.16498e+06	7.56651e+06	8.0217e+06	9.68067e+06	8.64935e+06	9.04816e+06	8.84469e+06	7.92577e+06	7.9672e+06	7.96722e+06
M498T152	[M-H]-	Taurochenodeoxycholate	1.45416	0.506158	0.176035	498.288	152.097	HMDB0000951	C05465	Lipids and lipid-like molecules	Steroids and steroid derivatives	Bile acids, alcohols and derivatives	60448.8	59327.2	44489.5	48708.1	84989.1	66092.7	64526.7	205157	76446.9	78608.8	76415.5
M514T173	[M-H]-	Taurocholate	2.56388	0.48586	0.34655	514.284	172.768	HMDB0000036	C05122	Lipids and lipid-like molecules	Steroids and steroid derivatives	Bile acids, alcohols and derivatives	203153	380967	80308.6	89186.3	191707	176759	250203	932428	253913	254526	254525
M482T23	[M-H-O3S]-	Taurolithocholic acid sulfate	0.43933	0.856043	0.125689	482.301	23.285	HMDB0002580	C03642	Lipids and lipid-like molecules	Steroids and steroid derivatives	Bile acids, alcohols and derivatives	72963.9	60057.6	53694.9	64316.9	65476.2	69693.9	72459.3	85619.1	68089.3	68102.7	67288.4
M286T253	[M-H]-	Tenofovir	0.169106	0.974505	0.803766	286.072	253.277	HMDB0014445	C17407	Organoheterocyclic compounds	Imidazopyrimidines	Purines and purine derivatives	5698.19	7875.46	7538.5	8928.67	6922.56	7884.57	8561.1	7458.49	8646.38	8605.79	7986.96
M349T149	[M-H]-	Tetrahydrocorticosterone	0.418891	1.6212	0.106436	349.237	148.737	HMDB0000268	C05476	Lipids and lipid-like molecules	Steroids and steroid derivatives	Hydroxysteroids	5702.75	8905.97	4710.64	4822.96	1721.75	3926.38	5157.96	4085.52	3869.73	3888.38	3967.27
M631T499	[M-H]-	Tetrahydrogambogic acid	0.193977	1.18518	0.144562	631.342	498.7			Organoheterocyclic compounds	Benzopyrans	1-benzopyrans	2806.98	3054.95	3014.44	2762.61	2075.81	2038.53	3156.03	2550.07	2855.4	2933.87	2826.78
M189T302_2	[M-H]-	Thr-Ala	0.0942569	0.926261	0.758264	189.087	302.008			Organic acids and derivatives	Carboxylic acids and derivatives	Amino acids, peptides, and analogues	782.54	1828.28	1415.24	2266.49	1632.95	1092.32	2135.71	1932.5	1855.98	1843.4	1877.64
M233T395	[M-H]-	Thr-Asp	0.416814	0.760672	0.0123241	233.077	395.144			Organic acids and derivatives	Carboxylic acids and derivatives	Amino acids, peptides, and analogues	9925.9	9703.22	10751.3	12495.1	12830.7	14003.8	13421.4	16109.4	14805.7	15208.3	15207
M303T234	[M-H]-	Thymidine 3',5'-cyclic monophosphate	0.0473801	0.945159	0.648871	303.016	234.284			Organoheterocyclic compounds	Diazines	Pyrimidines and pyrimidine derivatives	846.051	1079.45	830.089	799.881	963.533	775.658	850.282	1172.29	611.056	606.668	680.07
M311T24	[M-H]-	Thymol-beta-d-glucoside	1.77204	0.87608	0.531763	311.168	24.336			Lipids and lipid-like molecules	Prenol lipids	Terpene glycosides	471376	277032	287283	612586	384574	545001	508556	443292	505706	508930	505709
M527T291	[M-H]-	Tremulacin	3.03551	1.54792	0.111143	527.143	290.931		C09973	Organic oxygen compounds	Organooxygen compounds	Carbohydrates and carbohydrate conjugates	380399	360849	182041	200357	149282	188282	200553	187790	280606	280345	242322
M227T153	[2M-H]-	Trifluoroacetic acid	1.13716	0.952049	0.759276	226.996	152.904	HMDB0014118		Organic acids and derivatives	Carboxylic acids and derivatives	Alpha-halocarboxylic acids and derivatives	170112	130191	190594	248821	224953	170998	165240	215782	169793	166018	165976
M306T431	[M-H]-	Trp-Cys	0.247211	0.705393	0.0487524	306.055	430.507	HMDB0001202	C00239	Nucleosides, nucleotides, and analogues	Pyrimidine nucleotides	Pyrimidine deoxyribonucleotides	4245.99	3634.68	2818.2	3535.13	5859.72	6022.37	4378.99	3917.75	4587.6	4554.79	4641.76
M446T404	[M-H]-	Trp-Gly-Trp	0.439728	0.453908	0.111926	446.163	403.863			Organic acids and derivatives	Carboxylic acids and derivatives	Amino acids, peptides, and analogues	4359.7	5375.97	842.116	3269.89	3100.57	11748.9	10186.7	5471.47	4048.17	3317.4	4052.39
M203T280	[M-H]-	Tryptophan	0.274423	0.577879	0.0629169	203.103	280.341	HMDB0000929	C00078	Organoheterocyclic compounds	Indoles and derivatives	Indolyl carboxylic acids and derivatives	3113.98	1131.72	1434.24	1332.88	2794.11	2220.62	3581.06	3539.65	2319.65	2480.64	2475.92
M237T269	[M-H]-	Tyr-Gly	0.659956	0.280178	0.0804108	237.087	268.852			Organic acids and derivatives	Carboxylic acids and derivatives	Amino acids, peptides, and analogues	1372.97	1875.93	2299.89	5920.83	6612.44	3048.82	13231.3	18044.3	5912.9	5919.04	5912.9
M535T421	[M-H]-	Udp-xylose	0.260713	0.604356	0.0426902	535.036	420.93		C00190	Nucleosides, nucleotides, and analogues	Pyrimidine nucleotides	Pyrimidine ribonucleotides	2310.46	2972.77	1501.92	1141.18	2521.51	3938.56	3201.56	3453.71	2237.33	2259	2199.39
M403T417	(M-H)-	Uridine 5'-diphosphate (UDP)	0.426477	0.508222	0.00976171	402.991	416.94	HMDB0000295	C00015	Nucleosides, nucleotides, and analogues	Pyrimidine nucleotides	Pyrimidine ribonucleotides	2878.93	3452.79	2262.01	3463.78	4627.03	7201.14	7184.06	4712.62	3508.23	3582.15	3586.75
M579T463	[M-H]-	Uridine 5'-diphosphoglucuronic acid (UDP-D-glucuronate)	2.11329	0.482202	0.118146	579.026	462.574			Nucleosides, nucleotides, and analogues	Pyrimidine nucleotides	Pyrimidine nucleotide sugars	132978	155975	34244.1	22835.5	96038.2	279120	184735	157716	108486	110174	110184
M323T428	[M-H]-	Uridine 5'-monophosphate	0.782475	0.545361	0.0181982	323.029	428.436	HMDB0000288	C00105	Nucleosides, nucleotides, and analogues	Pyrimidine nucleotides	Pyrimidine ribonucleotides	10904.8	17255.5	10402	5889.28	23082.7	15771.8	19986	22668.1	14342	14697.8	14344
M565T333	(M-H)-	Uridine diphosphate glucose(UDP-D-Glucose)	0.173494	0.55584	0.00452338	565.059	333.382	HMDB0000286/HMDB0060079	C00029	Nucleosides, nucleotides, and analogues	Pyrimidine nucleotides	Pyrimidine nucleotide sugars	613.673	533.245	490.758	418.915	983.934	690.347	940.957	1084.73	750.764	746.313	757.122
M407T210	[M-H]-	Ursocholic acid	0.107813	0.852019	0.769407	407.278	209.834	HMDB0000917	C17644	Lipids and lipid-like molecules	Steroids and steroid derivatives	Bile acids, alcohols and derivatives	1718.31	956.475	11050.8	3769.03	6896.99	5796.7	5227.38	2612.1	3909.01	3508.82	3909.68
M187T340	[M-H]-	Val-Ala	0.0534144	0.894098	0.446315	187.108	339.524			Organic acids and derivatives	Carboxylic acids and derivatives	Amino acids, peptides, and analogues	9907.72	11507.4	10704.1	11506.2	10574.7	10452.4	10963.5	16802.1	11032.6	11117.5	11118.7
M230T300	[M-H]-	Val-Asn	0.268791	0.81176	0.42853	230.114	300.021			Organic acids and derivatives	Carboxylic acids and derivatives	Amino acids, peptides, and analogues	3509.72	5382.12	4523.99	9167.87	6417.41	4591.65	8695.36	8116.27	6343.72	6160.06	6332.14
M233T27_2	[M-H]-	Valerenic acid	0.794239	0.74564	0.152538	233.154	26.919		C09743	Lipids and lipid-like molecules	Prenol lipids	Sesquiterpenoids	79701.7	44445.1	33557.5	63923	79558	63167.5	68074.6	86430.8	61800.2	65072.8	65194.8
M115T316	[M-H-C2H4O2]-	Vitamin c	0.515806	0.938867	0.191313	114.98	316.496	HMDB0000044	C00072	Organoheterocyclic compounds	Dihydrofurans	Furanones	172888	167830	167852	159804	198355	168213	173019	172306	156774	156785	158412
M151T205	[M-H]-	Xanthine	6.72423	1.05999	0.210007	151.025	205.297	HMDB0000292	C00385	Organoheterocyclic compounds	Imidazopyrimidines	Purines and purine derivatives	5.36509e+06	5.46917e+06	4.75915e+06	5.53333e+06	4.88435e+06	5.32451e+06	4.93078e+06	4.79135e+06	4.58172e+06	4.61335e+06	4.58177e+06
M265T22	[M-H]-	Zinniol	15.337	3.43456	0.376869	265.147	22.165		C10840	Benzenoids	Benzene and substituted derivatives	Benzyl alcohols	1.2265e+06	663026	685181	1.06264e+07	859929	809591	1.48054e+06	693556	1.92642e+06	1.90043e+06	1.91846e+06
M568T442			0.373094	0.415087	2.38438e-05	568.067	441.798						1309.59	1483.96	882.299	1257.06	2926.21	2782.78	3154.65	3020.4	2052.97	2053.76	2001.64
M252T418_2			0.202969	0.606906	3.09626e-05	251.958	418.082						790.505	937.383	960.509	866.722	1454.39	1372.62	1532.48	1498.28	1183.44	1183.14	1163.97
M399T441			0.891928	0.291611	3.1994e-05	399.011	441.128						4439.97	4465.19	3938.32	2835.25	15599.7	13178.4	11957	13030.9	5417.48	5417.89	5335
M266T443			0.486304	0.448024	3.50654e-05	266.011	442.659						2244.22	2685.69	2010.92	2554.91	5789.99	4757.43	5169.84	5477.46	3323.78	3234.62	3234.67
M763T441			3.99588	0.445689	5.27544e-05	763.192	441.081						178569	174726	158693	144202	361983	367912	416097	326316	217588	218809	217588
M1023T436_2			1.54789	1.38438	7.30403e-05	1023.3	435.761						78096.9	79858.3	85251.3	80995.5	58479.5	63369.1	54833	57504.8	77989.7	76210.1	76209.9
M411T426			0.378347	0.583592	7.32292e-05	410.96	426.288						2955.39	3233.25	2478.46	2716.23	4472.56	4960.27	5068.96	5003.85	4090.27	4129.13	4090.93
M517T425			0.492504	0.357111	8.00558e-05	517.038	424.669						2176.08	2108.22	1181.31	1197.46	4522.29	4498.7	5137.86	4499.35	2795.01	2795.26	2753.92
M685T437			1.13933	2.0605	8.35947e-05	685.115	437.437						24622.8	23074.4	27316.1	27698	11232	15056.3	11873.6	11685.9	22499.4	22371.7	22370.8
M271T340			1.74154	0.61984	9.94634e-05	271.1	340.195						69738.1	68323	57127.7	72536.4	111598	101969	103924	114435	58199.1	63254.7	63236.2
M787T441_1			0.689904	0.409172	0.00010433	787.139	441.138						5004.76	4219.37	3627.63	3443.74	11549.6	9777.55	9082.36	9416.02	5427.07	5578.89	5426.28
M230T200			0.275479	0.639461	0.000109431	230.066	199.764						2096.14	2090.77	1754.01	1875.87	2871.84	2976.66	3081.96	3293.59	2586	2522.78	2520.66
M399T423			1.37694	0.339189	0.00011006	399.008	423.229						14706.8	12845.3	11774.6	9713.84	34542.8	40207	39952.3	29879.7	17710	17956.8	17961.7
M169T442			1.46327	0.539909	0.00011516	168.99	441.774						38123.4	38350.2	33716.3	30083.7	64859.9	71917	64489.9	58542.8	42453.4	41705	42507.7
M1022T436			1.08607	1.41939	0.000119709	1022.31	435.764						34728.1	39070.6	40577.2	38171.4	26518.3	27529.3	26149.9	27276.2	35986.3	35987.6	35634.6
M517T461_2			0.334155	0.402805	0.000148975	517.425	460.969						1223.11	674.647	1003.35	946.358	2469.1	2705.9	2167.49	2209.2	1312.06	1298.31	1312.09
M239T36			2.86481	0.131435	0.000163631	239.103	36.161						25840.7	7464.67	22486.3	2777.27	85072.1	106390	122927	131222	54776.5	56089.2	55081.9
M282T438_1			0.744798	0.672682	0.000172103	282.037	437.746						16064.2	14370.2	17444.6	17397.3	25423.4	22536.2	24962.5	24116.6	18413.2	18411.9	17444.8
M571T450			0.694289	0.445566	0.000174886	571.043	449.945						5525.26	6214.23	4314.51	4379.85	11253	11931.4	12808.1	9867.92	7374.04	7314.35	7373.91
M457T469			0.541507	1.56955	0.000195732	456.844	469.029						7520.1	7735.39	6854.59	7943.43	5317.67	4840.74	4848.86	4140.6	6243.01	6411.18	6411.7
M543T461			1.73516	0.377241	0.000208538	542.997	460.969						29414.5	22540.8	21385	18369.3	55820.4	59383.3	72866.1	55036.3	31227.8	32079.5	31239
M242T342			1.3426	0.603036	0.000217392	242.064	341.723						45255.1	43106.5	35200.4	32778.8	63564.6	67595	62105.2	65991.5	41803.7	43016.8	43009.8
M733T437			4.05082	0.44397	0.000236275	733.182	437.086						169230	167813	168342	155911	402823	320607	430634	335443	213529	212599	213525
M359T443			0.813228	0.500956	0.00023955	358.947	442.688						9012.34	9893.18	5924.57	10049.1	17853.9	15832.5	18540.9	17397.9	9164.04	9124.08	9113.69
M456T449			0.500349	0.509384	0.000263522	456.03	449.135						3959.82	3514.25	4170.7	2291.07	6511.42	7094.62	6773.72	6978.44	4376.57	4383.24	4148.15
M526T461			1.27181	0.469817	0.000267883	526.041	460.926						22444.9	17997.8	18077.6	16354	33282.3	39080.7	44396.9	42608.9	24533.7	24946	24533.3
M295T340			0.316741	0.469469	0.000296983	295.091	340.282						1061.86	1394.29	1302.74	999.063	2115.41	2494.57	2754.24	2770.53	1848.45	1939.27	1943.39
M890T434			0.365863	0.548882	0.000311048	890.181	433.659						2285.34	2570.8	2477.23	1670.63	4087.94	3991.25	4506.99	3818.09	2596.83	2609.29	2794.83
M487T383			0.316094	0.550702	0.000322187	486.629	383.058						1646.48	1504.32	1719.67	1674.19	3004.79	2609.84	3437.77	2831.81	1778.68	1969.16	1802.5
M541T461			1.30887	0.450298	0.000338405	541.034	461.184						21905.5	19380.2	18830.2	13499.5	35222	41248.4	47407.7	39603.4	29081.5	29131.2	30789.2
M445T450			1.38165	0.495031	0.000341145	445.014	450.1						32254.4	25417	21683.2	19321.4	47786.2	49616.9	55483.5	46446.4	27909.5	27490.8	27492.5
M393T427			0.610512	0.606588	0.000353597	392.948	426.939						7447.74	9899.13	9627.7	7439.66	13797.8	13506.3	15237.4	14192.6	10593.1	10594	10869.6
M459T426			1.19907	0.254469	0.000357321	459.029	425.689						6799.63	7389.1	5565.77	4039.72	22774.4	17903	29108	23720.1	9033.3	9032.99	9113.98
M325T335			0.795488	0.696013	0.000366012	325.016	335.184						24161.8	20572.9	23725.3	22047.3	33803.1	32844.3	29303.3	34086.2	25241.6	25604.3	25607.3
M336T353			0.281467	0.692425	0.000379093	336.025	353.134						2710.36	3014.3	2796.64	2726.96	3940.08	3685.04	4190.73	4428.88	2219.89	2218.79	2405.34
M732T440			1.18085	0.33768	0.000398688	732.197	439.968						4632.87	10919.5	12034.5	8984.74	21340.5	28511.9	29913.4	28536.4	11477.1	11214.6	12332.6
M275T340			0.685559	0.354547	0.000413724	275.064	340.464						2634.34	2488.19	5051.61	3043.23	10535.3	10149.6	7914.28	8680.47	3162.81	3099.86	3297.35
M332T458			0.585614	0.447573	0.000419789	332.021	457.5						2949.88	3967.06	4388.92	2970.94	9168.43	6882.63	8444.61	7402.57	5199.32	4900.54	4911.04
M527T274			2.33227	0.530642	0.000426406	527.142	273.729						91761.9	104857	72793	80850.5	155280	173929	184384	146481	116101	117360	117359
M565T461			0.60155	0.453613	0.000441739	564.98	460.627						5250.81	3166.87	4070.62	3358.84	7944.48	9222.7	9905.95	7862.24	5876.68	6370.1	6375.04
M317T22			0.971061	0.467492	0.000482838	317.106	21.559						10720.9	6512.47	12722.8	12732.7	20905.3	23422.7	21583.3	25403.3	13908.3	14761.9	14744.6
M229T218			1.04891	0.168486	0.000486511	229.082	217.936						1413.54	5094.79	3941.43	393.391	16153.2	12893.6	20550.4	14759.3	7299.95	7003.05	7298.77
M771T442			1.64529	0.535019	0.000493976	771.178	441.567						48109.4	53084.9	37677.2	30382.8	79200.9	77215.6	83971.9	75963.5	52776.2	52776.7	52181.3
M530T430			0.992591	0.227736	0.000495935	530.067	430.029						3864.51	4593.93	4030.64	1503.66	16082.6	10890.4	18540.2	15929.7	6240.67	5741.75	6037.16
M271T224			1.93815	0.591364	0.000516737	270.974	223.628						91308.3	78598.2	82972.8	56864	131560	136888	132658	122671	133669	132933	133409
M748T436			1.12068	0.558271	0.000529566	748.194	435.768						21288.7	24501	24564.8	21321.7	36654.3	40692.9	48242.5	38624.7	30256.2	31042.5	31041.7
M297T365			0.361857	0.757737	0.000541712	297.069	364.896						8339.92	7378.98	7158.16	8147.4	9982.55	10283.8	10871.7	9805.52	7680.05	7544.53	7545.4
M244T434			0.916986	0.493164	0.000560981	244.022	434.168						13421.2	8450.52	12987.6	7444.55	22203	20017.1	21060.6	22499.9	13842.9	13264.1	13837.4
M198T41			2.03887	0.36209	0.000569459	198.041	41.344						31727.6	27280.8	33807.7	22472.8	93915.8	61894.7	74064.2	88523.7	35704.5	35739.2	33805.4
M215T292			1.3453	0.544855	0.000571023	215.032	291.647						29957.5	29754.2	28948	24795.5	61478	46558.5	52261	47932.3	38612.4	36884.5	36865.3
M740T436_1			0.67922	0.560817	0.000575517	740.172	435.789						9708.32	9836.16	7966.6	6255.27	15169	16493.1	14532.1	14015	11024.6	10680.4	11032.3
M561T461_2			0.479343	0.474505	0.000579967	561.008	461.047						3287.84	3226.16	2694.41	2088.06	5056.99	6284.12	6819.1	5646.62	3909.38	3997.98	3911.06
M287T339			0.616109	0.577239	0.000583403	287.074	338.895						6619.75	6621.7	7107.24	6869.16	13792.3	10383.4	10980.3	11995.8	6677.69	6690.28	6799.49
M519T442			2.84712	0.197418	0.000583971	519.051	441.789						24106.2	41621	27746.1	7176.68	149434	147758	122072	90569.3	55286.5	56155.7	55289.6
M823T461			0.563868	0.380111	0.000652383	823.047	461.008						3248.35	2719.62	2490.14	1619.57	5673.46	6728.02	8100.85	6010.1	3993.25	4141.75	3985.43
M267T442			0.778116	0.570526	0.000693827	267.007	442.287						13407.3	13381.5	9796.23	9574.79	21635.7	21653.8	19247.4	18370.7	12950.9	13286.7	12953.8
M435T469			0.30824	1.43357	0.000696727	434.862	468.786						2660.83	3246.27	3032.64	3208.34	1972.62	2166.12	2220.59	2114.67	3158.6	2948.49	2945.14
M894T477			0.481613	0.524001	0.000699982	894.249	477.216						3007.31	4303.47	3799.45	3543.34	7672.9	7612.36	6930.17	5749.3	4935.21	4908.17	4957.33
M339T427			0.400754	0.545483	0.000715125	338.933	427.099						2995.97	2781.24	2972.75	1719.62	4719.77	4560.94	5273.14	4639.39	3541.89	3477.3	3477.64
M199T437			1.46628	0.610963	0.00073179	199.001	437.119						54030.1	48390.2	55831.7	37553.4	78572.6	76260.6	88137	77516.6	54535.6	54535.9	54392.9
M132T389_1			0.378224	0.531807	0.000734793	131.623	389.107						2520.46	2145.74	1863.2	2122.31	3875.77	3402.11	4607.41	4383.2	2909.64	2618.53	2912.78
M293T438			0.65262	0.624455	0.000735644	293.044	438.451						9603.61	12929.3	11068.1	8994.3	17485.6	15933.4	16543.6	18249.3	11474.6	11792	11565
M804T436			2.27454	0.584722	0.000744534	804.218	436.067						95459	111376	118828	100945	182971	171656	212361	162603	123526	123519	124337
M346T461			0.732975	0.269736	0.000746597	346.008	461.115						2925.07	2684.5	1627.01	2769.86	9445.25	9132.21	11787.3	6732.41	3902.41	3991.52	3905.78
M440T429			0.524542	0.546441	0.000757783	440.036	429.26						4477.16	4967.83	5155.14	3285.38	8522.67	6969.92	8845.1	8393.21	4537.63	4806.64	4823.91
M390T170			0.960625	3.95615	0.000800716	390.312	169.846						14763.3	9665.57	17460.8	13873	2799.41	3925.21	2786.28	4584.27	8399.15	7087.49	8393.45
M741T436			1.17012	0.561224	0.000819819	741.168	435.538						23192.7	29118.7	23847	19715	45828	35995.4	45839.3	43166.7	29804.9	29802.1	30246.1
M757T435_1			0.37433	0.701104	0.000827519	757.121	435.399						4872.9	4986.7	5888.38	5804.59	8070.3	7987.66	6933.4	7749.51	6101.72	6101.43	6177.45
M362T443			0.352742	0.497342	0.000827654	361.998	442.718						1690.97	1411.27	1976.14	1355.12	3373.03	2786.43	2988.87	3787.43	2233.73	1983.05	2008.01
M466T426			0.441927	0.400368	0.000830334	466.02	425.529						1893.5	2213.12	1213.51	1347.67	4704.71	3411	4729.68	3808.79	1307.82	1278.97	1279.97
M237T445			1.42104	1.63707	0.000844769	236.987	444.673						53853.6	49473.5	53562.3	55359.4	24053.6	38481.4	31716.2	35400.4	49685.2	49577.3	49489.2
M588T465			1.57916	0.562992	0.000853925	588.078	465.334						59483.2	44459.3	43230.2	35883.9	76818.2	89008.1	76286.6	83036.8	58196.4	57510	57510.3
M279T288			0.433673	0.490056	0.000876938	278.98	287.698						1552.87	2362.64	3031.35	2647.76	5653.73	4524.42	4832.36	4568.09	3283.89	3034.29	3043.27
M204T137			1.29599	1.72552	0.000881524	204.066	137.001						36907.3	38300.5	40017.2	44539.2	18751.8	28052.5	20219	25565.4	21193.9	21020.3	21192.6
M615T436			2.99368	1.24765	0.00090611	615.154	436.426						389965	386212	348048	358127	306234	278953	305174	297756	351327	343589	343624
M329T426			0.763981	0.459873	0.000925186	328.936	426.149						7247.23	8489.92	5404.11	5494.01	13222	12768.7	17467.6	14460.5	10890.9	10376.4	10359.2
M210T428_2			0.52512	0.28782	0.000965567	210.028	427.832						1797.24	436.483	1960.89	1241.54	5918.37	3816.85	4747.35	4404.81	2830.64	2833.67	2587.87
M366T270			2.48484	0.594435	0.00100113	366.108	269.606						135860	148113	113114	103265	234563	189195	217909	200059	136327	136340	137748
M461T472			0.251551	1.25226	0.00102549	460.799	472.349						2607.59	2984.66	2766.26	2857.62	2116.29	2203.76	2271	2365.64	2564.18	2473.64	2575.86
M189T169			1.03734	0.247385	0.00103091	189.034	168.536						5644.94	2296.98	5169.89	4192.35	23082.9	14805.7	13806.4	18253.3	10258	10298.9	8787.99
M499T455			0.338552	1.72535	0.00105614	498.801	455.238						2438.16	2451.99	2449.15	3179.41	1473.72	1627.3	1543.35	1452.19	2069.88	2188.28	2070.57
M474T388			0.775	0.572285	0.00106881	474.146	387.69						11501.4	12272.8	8576.63	11492.7	20721.4	16568.9	17982.6	21338.5	13821.7	13820	13328.9
M901T446			0.201658	0.728201	0.00106963	901.383	446.178						1942.99	2225.23	2028.42	2040.98	2614.03	2684.46	3133.67	2880.13	2236.64	2274.61	2274.47
M337T469			0.609911	1.34244	0.00106976	336.885	468.83						13052	12614.4	11442.5	13286.2	9252.15	8912.37	8931.91	10443.4	11163.2	11179.3	11287.6
M145T238			0.429293	0.699074	0.00107018	145.013	238.08						6737.16	7054.52	6978.46	6821.51	10810.2	9904.76	8475.84	10278	6714	6886.32	6883.74
M776T439			1.38366	0.342265	0.00107391	776.171	438.807						17007.6	14081.2	13106.6	8735.16	43581.6	46651.1	35209.6	29205.7	17997.3	18171	17997.5
M553T428			0.345704	0.327437	0.00109509	553.052	427.722						416.115	843.179	638.756	1019.19	2646.1	1779.7	1920.99	2562.52	933.137	932.87	995.465
M665T494			0.238841	0.683721	0.00109629	665.13	493.894						1937.37	1840.9	2172.87	2186.71	2608.89	2975.82	3256.83	3060.75	2122.95	2090	2058.75
M443T158			1.08945	0.454573	0.00114497	443.076	158.447						13847	15328.6	10994.3	10632.2	30447.2	21363.6	27800.6	32146.6	18307.8	17950.1	18308.4
M947T493_3			0.259545	0.665119	0.00118736	947.229	493.337						2398.05	1955.7	2161.14	1904.88	3007.63	3242.71	2872.56	3536.14	2440.72	2367.4	2363.36
M475T451			0.463413	0.69157	0.00119661	475.025	451.057						9228.62	8129.98	6882.4	6692.3	10947	11403.4	11213	11165.7	7414.91	7075.95	7419.71
M532T442			0.76904	0.281182	0.00119812	532.03	442.058						4536.57	2856.05	3369.05	914.507	11121.5	10740.1	12286.4	7377.42	3156.98	3153.85	3439.39
M273T467			1.0901	0.514802	0.00121262	273	467.424						22202.6	20706.5	15529.6	13333.6	29399.6	38137.2	37981.1	33899.5	23543	23154.2	23539.8
M549T451			1.29167	0.317547	0.00121383	549.061	451.007						14024.2	11339.4	5954.62	8532.78	26411.9	28243.7	41042.8	29797.7	12976.2	12495	12975.9
M738T515_1			0.242272	0.664736	0.00123511	737.739	515.141						1878.55	1709.73	1541.43	2170.71	2666.77	3000.02	2721.43	2594.19	2062.01	1980.66	1980.91
M457T421			0.606254	0.433094	0.00124351	457.015	421.188						5203.96	3839.49	3429.25	2735.55	7604.49	9612.93	10313.7	7584.21	5299.36	5299.36	5343.71
M457T471			0.550576	0.48281	0.00124804	457.019	470.909						4287.55	3161.52	4158.66	3276.48	9534.81	7543.07	6685.9	7064.52	4682.19	4749.88	5015.91
M457T486			0.591149	1.5548	0.00125086	456.844	485.788						10216.6	9259.42	8082.65	8639.25	6062.67	4981.18	5677.26	6560.26	6508.97	6693.97	6691.03
M520T484			0.344191	2.04	0.00126966	519.949	484.015						1946.24	2529.34	2833.53	2647.97	904.843	1292.6	1236.58	1446.89	1558.98	1517.11	1509.66
M361T154			2.47849	2.21685	0.00132471	361.201	153.547						126905	108735	92660.4	133324	38915.4	45440.6	55455.5	68423.3	63137.7	63718.5	63133.2
M519T461			5.32087	0.29615	0.00133426	519.051	461.047						205203	151868	149316	113219	415059	581060	671720	424365	245000	248592	248593
M841T441			0.441738	0.566208	0.00134208	841.171	441.115						3992.32	4143.62	3680.91	3160.2	5626.26	6475.67	7854.61	6494.94	5319.39	4919.56	5319.67
M810T439			0.368701	0.726573	0.00137079	810.251	439.487						6251.14	6985.7	7039.71	5504.28	9376.88	8595.72	8356.58	9153.61	6663.14	7005.75	6658.42
M348T354			0.360149	1.43406	0.00137148	347.885	353.753						4137.11	4566.64	3685.76	4039.14	2785.21	3110.8	3019.13	2540.9	3656.63	3836.48	3826.78
M587T465			0.684564	0.618349	0.00138237	587.082	465.116						14515	10711.9	11795	9361.94	18272.1	20700.9	17723.2	18316.4	14422.3	14404.4	14318.5
M155T209			0.983812	0.35435	0.00139348	155.046	209.23						4255.3	10038	9676.42	3781.13	19721.6	15953.7	19336.6	23303.1	8964.05	7870.41	8990.98
M787T460			0.371551	0.50656	0.00139845	787.138	460.326						2219.82	1926.56	2356.59	1835.81	4249.1	5019.71	3469.51	3723.27	2946.08	2971.69	2946.19
M369T425			0.430793	0.475826	0.00146771	368.945	425.359						2615.64	2874.02	2762.14	1237.82	4611.79	5642.8	5241.24	4447.67	3289.32	3289.92	3239.99
M101T232			0.266684	1.79598	0.00148099	101.061	232.052						1873.59	1724.29	1541.67	1503.3	805.794	1129.63	1061.75	701.555	1529.1	1459.56	1459.99
M424T160_1			0.27449	0.557126	0.00150308	424.017	160.249						1125.95	1081.1	1464.58	1415.52	2415.79	1887.99	2212.43	2614.84	2415.01	2413.05	2519.96
M527T461			2.57511	0.455209	0.00153042	527.037	460.969						91573.7	68822.7	83852.4	62138.9	142021	182268	204727	144054	101169	101623	101622
M492T331			0.341649	0.548861	0.00154022	492.138	331.336						1959.42	1384.72	2237.06	2153.41	3386.58	3001.81	4024.66	3679.03	3083.69	2928.43	3082.39
M97T375			0.407309	0.783701	0.00154213	97.0289	375.017						12831.7	16352.2	14617.4	14947	18840.6	18584.2	18422.4	19115.5	14768.1	14940.6	14735.6
M300T477			0.535914	0.732187	0.00166534	300.049	476.786						16153.8	15587.7	15816.3	14371	19529	21404.4	23797.6	19849.7	17346.7	17346.8	17015.6
M767T336			0.238845	0.509185	0.00167265	767.179	335.851						863.335	1002.01	722.217	559.348	1580	1265.75	1567.36	1767.18	1304.92	1257.97	1258.02
M125T159			5.07234	2.0381	0.00167667	124.991	158.68						576426	570834	413678	535116	228511	196987	345056	257881	383814	380475	383033
M439T451			0.518359	0.433503	0.00171691	438.949	450.774						1824.83	4039.59	3269.56	2829.93	5667.2	8344.9	6500.41	7085.73	4732.6	4727.69	4732.6
M397T585			0.138972	0.8704	0.00173374	397.226	585.365						8805.61	9478.41	8944.58	8646.01	9789.04	10451.6	10497	10478.6	10160.1	10110.3	10110.4
M557T451			0.646066	0.367873	0.00173478	557.047	451.423						4360.72	2756.32	2974.72	2431.29	7163.25	7139.5	10999	8740.05	5083.34	5718.27	5739.4
M520T426			0.776587	0.343119	0.00177376	520.107	426.242						5327.24	5640.49	3396.02	2020.24	9327.45	11082.6	15030.5	12309.7	5318.11	5261.61	5326.14
M445T461			1.11824	0.555205	0.00184289	445.014	461.184						30655.5	19745.2	21974.5	18640.9	41634.9	45898.3	40775	35624.2	28640.8	28640.7	28799
M215T337			0.463351	1.281	0.00191839	215.039	337.382						7720.44	8424.23	8207.17	9343.99	6491.08	6524.35	6446.21	6842.67	7669.9	7669.86	7712.91
M217T218			1.35316	2.17252	0.00192952	217.051	218.493						26114.3	35256.6	32103.8	42608.6	17455.9	15956.7	14386.1	14839.5	24311.9	24309.4	25407.5
M457T455			0.634892	2.13188	0.00194838	456.843	454.576						6847.73	10191.3	6850.38	7618.29	3603.11	3516.26	3677.78	3982.17	4902.35	4749.22	4904.72
M543T442			0.903999	0.313932	0.00207056	542.996	441.798						6601.93	4777.28	4088.24	3491.59	15114.3	10524.9	19762.5	14990.6	6317.04	6365.46	6317.09
M328T274			0.602755	0.503336	0.00211383	328.105	273.527						4289.07	6255.06	4790.51	5074.14	9719.13	7991.67	10606.6	12229.7	6695.61	6518.19	6518.55
M243T403			0.752187	0.538521	0.0021149	243.098	402.573						9168.68	6753.93	10510.2	10350	14135.5	16602.4	17303.9	20261.5	12433.8	12126.8	12432.3
M560T442			0.889717	0.288165	0.00211731	560.078	441.841						4528.97	6933.53	3821.02	1227.04	15547.6	12446.3	18206	11095.7	5266.35	5266.36	5249.68
M864T209			0.589229	0.298657	0.00213847	864.179	209.196						2383.99	2028.56	1955.84	954.957	7546.12	4043.59	5879.04	7052.21	3434.36	3680.04	3680.18
M272T439			2.25895	0.335524	0.00216708	271.999	439.091						49629.4	38396.6	30113.5	19989.5	125367	120888	85821.3	79605	50109.3	49752.5	49755.7
M492T401			0.420066	0.529056	0.00218935	492.194	401.103						3137.13	2944.46	3591.09	1883.22	4514.36	5694.45	6177.73	5455.96	4195.36	4195.41	4135.27
M463T420			0.196095	0.71215	0.00219794	462.978	420.282						1520.69	1676.56	1672.18	1714.14	2626.29	2386.34	2105.26	2126.75	1733.29	1656.33	1733.05
M931T353			0.346253	1.19018	0.00220576	930.692	353.204						6296.62	6723.81	6810.35	6218.79	5511.3	5080.94	5736.65	5558.24	6095.77	6093.02	6219.08
M932T454			0.273382	0.452899	0.00221982	932.367	453.877						988.089	791.674	833.017	745.233	1397.81	1774.37	1916.37	2325.93	1189.44	1193.17	1192.67
M488T276			0.660992	0.444795	0.00229062	488.143	275.988						4233.58	5003.19	3864.35	5653.95	8987.09	8784.58	10952.7	13441.3	5766.88	5753.76	5753.74
M283T442			0.767331	0.573609	0.00230103	282.968	441.567						11162.3	15208.4	10726.8	9659.3	21596.9	17963.2	23165.7	18787.6	14731.6	14150	14731.5
M1037T501			0.181269	0.647947	0.002321	1037.34	501.064						783.213	980.729	1164.93	931.049	1555.41	1287.01	1564.18	1550.56	1081.7	1081.58	1200.09
M223T461			0.380236	0.61048	0.00232349	223	460.926						3860.76	3454.17	4138.99	2624.09	5181.86	5786.1	6577.22	5515.38	5431.66	5864.29	5451.61
M949T477			0.31993	0.662539	0.00239473	949.193	476.567						3006.94	3571.16	3188.58	3660.07	4700.91	4900.69	5964.06	4699.92	4430.86	4428.83	4289.52
M516T432_2			0.427565	0.486909	0.00241953	516.197	432.361						2028.4	3081.36	1528.39	3066.18	5035.39	4372.19	4634.44	5888.45	3712.94	3786.19	3787.8
M330T275			0.276489	0.409045	0.00243595	329.992	275.322						647.208	561.507	754.184	801.26	1482.57	1251.6	2018.01	2005.42	1300.32	1421.63	1320.81
M241T71			7.02194	0.270154	0.00244211	241.119	71.315						259928	344649	254837	100621	1.04123e+06	950791	1.02585e+06	535792	542773	526422	526680
M247T262			0.375906	0.809023	0.00247892	247.165	262.1						13210.8	12611.2	12638.1	14388.1	15776.9	15403.7	16651.5	17491.3	13521.8	13302.4	13304.2
M716T382			0.442105	0.81581	0.0024967	716.203	381.817						21314.6	20315.9	20529.7	19118.5	25786	22709.9	26350.4	24783.2	21229.4	21229.3	21302.3
M770T442			0.663045	0.628583	0.00250173	770.182	441.567						11979.6	11932.3	15007.4	8259.26	18294.3	18544.6	18861.4	19355	12582.4	12694.8	12581.4
M237T455			2.09506	1.69939	0.00254992	236.902	455.316						112565	96824	84193	122511	59318.6	62548.4	57727.9	65253.3	73367.4	73362.9	71278.6
M895T477			0.620988	0.612508	0.00260411	895.237	477.216						11115.3	8919.63	9605.59	10019.7	14448.9	18810.1	17551.1	13940.4	12018.9	12019	11993.7
M204T157			1.76748	1.96023	0.00270877	204.066	157.26						56031.2	75687.5	76762.8	66455.7	32604.9	48054.4	24469.1	35129	55830.2	49392.4	52404.3
M241T442			0.622608	0.618126	0.00271339	241.011	441.808						9142.21	11773.7	8986.47	8905.59	16997	13884.9	17835.9	14065.4	11637.7	10421.1	10588.5
M352T289			0.20901	0.722027	0.00277401	352.117	289.274						1855.95	1854.73	1606.03	1991.87	2600.33	2343.24	2339.24	2839.49	989.363	996.443	1208.14
M597T431_2			0.263583	0.58695	0.00281106	597.226	430.87						1651.92	1784.37	1334.32	1286.39	2085.94	2536.94	2918.31	2778.27	1721.76	1725.75	1853.5
M282T488			0.18831	0.659306	0.00281989	282.028	487.548						870.691	1216.08	1419.4	1180.35	1709.58	1668.26	1855	1875.44	1180.29	1077.82	1182.64
M351T433			0.341936	0.52772	0.00282162	351.104	432.537						1813.24	2740.79	1491.25	1641.92	4271.2	3542	3446.81	3306.79	2095.42	2144.08	2143.92
M139T461			0.713873	0.645795	0.00285951	138.979	460.942						16074.3	13101.7	11859	12404.9	21786.4	18635.3	18824.6	23504.2	14547.3	14603.5	14547.2
M1044T436_1			0.361297	1.65898	0.0029476	1044.29	436.411						2645.66	3375.5	3255.48	3890.21	1916.36	1997.13	2228.19	1795.03	2488.91	2377.46	2389.37
M371T426_2			0.710998	0.533045	0.00295785	371.019	425.899						7895.05	10409.3	7606.76	5931.57	16143.1	11830.4	14870.2	16893.7	9578.05	9919.59	9912.85
M661T460			0.643903	0.500258	0.00299495	660.992	460.326						5612.13	9037.4	4455.49	5858.58	10928.3	12272.1	14885.5	11815.6	7296.26	8192.5	7265.92
M430T341			0.791201	0.528478	0.0030054	430.154	341.036						9053.3	8516.35	9150.88	10568.5	20555.4	13097.8	17169.1	19737	10787.7	11171.1	10786.4
M481T427			0.457544	0.406339	0.00307103	481.013	427.099						2986.66	2073.88	1437.45	949.732	4499.42	3994.27	5621.48	4213.65	4078.3	3794.08	3878.65
M289T477			0.980786	0.608687	0.00308088	289.032	477.024						24278.1	24073.7	20808.9	19743.7	33714.9	30297.8	42531.3	39515.2	27175.5	27486.9	27178.2
M812T436			1.02332	0.606083	0.00309989	812.207	436.421						22111.9	24706.7	31185.3	20575.1	41824.7	33853.9	45218.3	41752.4	28801.3	28812.2	27496.5
M342T347			0.330583	0.707441	0.00312627	342.016	346.534						4908.49	4831.74	5521.65	4803.68	7162.18	7248.86	7944.95	6007.6	2819.02	3846.86	3816.42
M245T23_2			1.76033	0.435906	0.0031592	245.048	23.306						28720.7	39331.2	29278.6	37594.8	54674	82066.2	75853.8	96934.7	47965.3	47312.2	47945.1
M312T340			0.588822	0.369564	0.00319992	312.115	340.282						2105.57	1849.88	3196.81	3388.17	6104.83	5475.79	7563.6	9377.07	3724.11	3723.61	3853.57
M528T426			0.681009	0.377809	0.00322556	528.093	426.149						4153.19	6693.37	2451.03	2042.94	8507.68	8993.04	11684.2	11419	5673.04	5693.31	5693.27
M195T429			0.777414	1.46973	0.003241	194.905	429.078						20080.4	18175.3	20496	20748.1	11747.1	16813.7	13878.3	11652.5	20292.8	19524.7	19525.7
M467T448			0.420192	0.454544	0.00324404	466.996	448.483						2563.52	2152.09	2537.53	1095.4	3434.15	5221.63	5054.75	4656.31	3440.98	3486.49	3441.12
M749T493			0.450486	0.673846	0.0033813	749.237	493.337						7249.03	5996.36	8023.42	7426.77	9250.09	10669.3	12205.6	10459.8	8437.26	8718.21	8427.14
M113T436			0.363809	0.513419	0.0033863	113.023	436.411						1964.74	2147.69	2259	2267.04	4325.41	5353	3346.62	3800.36	2299.61	2588.76	2294.59
M901T423			0.454729	0.498749	0.0034455	901.206	422.608						3387.1	2825.97	3097.76	2868.64	5690.85	6983.97	7270.89	4474.34	4402.05	4310.16	4309.96
M648T507			0.2049	0.705506	0.0034542	648.209	507.192						1820.09	1801.49	1789.82	1428.75	2290.9	2302.18	2316.33	2785.95	1985.41	1915.77	1916.14
M307T167			0.465102	6.48569	0.00346335	307.264	166.912						3294.75	1432.55	3810.32	3583.75	467.161	710.788	378.406	312.584	1364.79	1331.3	1305.38
M527T335			0.442154	0.388012	0.00348205	527.102	334.679						1778.02	2075.96	1534.71	1065.74	4535.13	2664.64	4575.87	4859.02	2615.72	2640.9	2615.24
M337T353			5.59819	0.499528	0.00351594	337.077	353.163						410564	430873	421157	556095	665072	1.07856e+06	877787	1.01939e+06	569818	569790	572924
M509T460			0.237671	0.629089	0.00353791	509.025	460.278						1868	1578.4	1812.23	1311.08	2310.12	3083.7	2520.7	2528.68	1604.08	1722.68	1724.86
M241T50			11.7514	0.276973	0.00354753	241.119	49.694						244477	1.22692e+06	1.16306e+06	282796	2.8567e+06	2.95625e+06	3.01098e+06	1.7087e+06	1.86817e+06	1.86821e+06	1.87885e+06
M289T158			0.398041	2.1908	0.00358973	289.177	158.092						3427.86	3211.3	3299.33	3036.4	1698.07	1068.25	2422.21	733.918	2903.2	3045.77	3057.45
M277T439			0.428975	0.532558	0.00360396	276.979	439.311						2099.06	2121.88	3827.56	3492.54	6343.06	5107.54	5080.23	5140.13	5455.2	5453.32	5144.54
M935T176			0.423851	1.53009	0.00362988	934.555	175.764						4938.9	5229.16	6741.34	5686.18	3303.61	4009.86	3610	3844	6834.95	6933.61	6836.45
M366T295_3			3.34235	0.85229	0.00366558	366.108	294.68						2.41672e+06	2.60793e+06	2.29116e+06	2.60074e+06	3.06567e+06	2.87935e+06	2.85444e+06	2.83571e+06	2.62929e+06	2.59302e+06	2.62928e+06
M258T402			0.212542	0.569254	0.00368122	258.157	401.702						638.106	658.066	776.104	1105.09	1350.35	1222.26	1437.67	1571.36	1189.59	1138.99	1189.78
M669T430			0.246824	0.538664	0.00370939	669.027	429.791						1386.17	1118.36	994.812	700.865	1602.09	2150.22	2173	1872.13	1328.42	1328.96	1308.9
M734T145_2			0.512461	0.712606	0.00378575	734.478	145.21						12708.6	13203.2	14054	10819.5	15255.8	18025.2	19119	18867.2	23077	21252.4	21321.6
M396T387			0.298963	0.480601	0.00381676	396.03	387.415						1597.79	1436.63	895.101	1037.06	1964.87	3123.77	2498.56	2746.9	1670.03	1718.99	1669.64
M378T432			1.60402	0.590369	0.00389335	378.024	432.309						49521.1	66174	67962.7	43282.7	99661.1	80355.2	109789	94598.3	72505.3	70970	70944.9
M332T261_2			0.283698	1.54409	0.00391584	332.217	261.43						2449.66	2255.49	2462.9	2216.97	1434.7	1921.91	1107.33	1614.1	2018.45	2054.62	2003.87
M258T461			0.392666	0.622522	0.00392021	258.216	460.969						3292.49	3140.3	3015.59	4656.27	6337.39	5239.67	5895.36	5184.84	5299.01	5915.88	5304.79
M551T461_1			0.424345	0.604275	0.00393893	550.983	460.926						4788.32	3344.16	3693.73	3355.37	7262.91	5200.26	6515.13	6145.32	3672.92	3670.86	3563.2
M145T221			0.438661	2.01259	0.00394213	145.05	220.929						4466.01	4003.73	5029.32	3016.25	2405.45	1773.27	2269.67	1757.61	3366.59	3160.8	3151.82
M289T395			0.447586	1.54339	0.00400259	289.018	394.579						4694.82	5725.26	6448.54	6589.32	3627.38	4008.12	4075.28	3488.16	3674.83	3958.81	3637.86
M643T211			0.432357	0.399798	0.00400444	643.115	210.526						1609.12	2783.75	1857.42	387.649	4211.44	3475.59	4643.68	4272.51	3397.57	3358.93	3336.32
M294T299			0.473346	0.426919	0.00410401	294.118	299.277						2078.69	2699.85	2643.96	2569.31	5460.89	7515.08	4054.99	6373.53	4272.83	4859.01	4276.87
M663T418			0.478454	0.733915	0.00419941	663.199	418.252						10487.8	10321.9	11006.4	12834	16329.4	15736.2	15597.2	13175.5	11328.7	10947.8	10974.7
M996T502			0.804452	0.588452	0.00422944	996.309	501.614						12435.6	10300.3	12151.4	17846.7	23499.7	25383.5	21053.3	19678.2	14331	13886.3	14331.2
M391T397			0.499235	0.404079	0.00430732	391.146	396.901						2337.99	3037.05	2319.96	1785.29	3753.64	5911.07	6870.3	6926.48	3612.14	3725.07	3636.06
M319T443			0.525728	0.55063	0.00431128	318.988	442.511						5056.13	5809.47	4155.91	4266.4	9205.13	6430.36	10017.4	9375.88	6842.23	7104.68	6833.23
M429T161			2.24305	0.430007	0.00432302	429.095	160.56						56659.1	65934.8	39645.7	40407.5	146338	83093.3	130843	110991	82127.8	83709.3	82115.6
M372T295_2			0.847121	0.566288	0.00435405	372.094	294.836						17169.7	16236	12882.8	12948.1	29284.8	30538.6	24124.4	20657.2	17861.2	16847.7	16876
M791T359			0.213719	0.553838	0.00435609	791.231	358.673						840.198	649.27	699.457	1055.06	1177.4	1455.69	1742.93	1481.27	1092.08	1033.86	1104.93
M847T317			0.100151	0.806917	0.00435905	846.684	316.673						1351.38	1242.38	1246.87	1190.02	1438.34	1701.42	1491.58	1603.08	1134.76	1113.81	1135.52
M892T359			0.241145	0.594231	0.00442407	892.279	358.883						1360.55	1195.88	1012.34	1628.58	1732.28	2363.21	2330.13	2320.7	1766.18	1760.82	1759.21
M198T47			1.83581	0.247082	0.00445411	198.114	46.83						4420.49	27709	18828.1	9507.6	61813	54597.3	42686.9	85619.3	40141.2	38841.7	40061.3
M598T336			0.601952	0.449324	0.00445623	598.15	335.934						4648.79	5414.06	3210.9	2569.06	9058.37	6414.2	9112.4	10674.2	5830.78	5829.91	5911.41
M851T460			0.443351	0.468141	0.00449314	851.283	459.536						2481.29	2565.07	2225.09	2062.86	6031.3	3422.85	5741.6	4743.34	3294.78	3305.7	3465.89
M452T36			0.540991	0.494293	0.00455646	452.276	36.2025						4937.37	1896.81	5674.47	3486.92	8774.92	6924.52	8490.54	8170.54	8892.33	9404.74	8821.8
M345T442			0.705186	0.64404	0.00459725	344.986	441.808						18589.3	13593	12154.5	11739.8	20791.6	21529.5	24081.3	20667.7	15780.4	15530	15779.6
M181T169			3.77639	2.77834	0.00461285	181	169.186						193568	199607	223741	330161	60086.5	65899.6	116445	98447.4	124535	124672	132363
M806T318			0.358187	0.581944	0.00461672	806.337	317.866						2419.91	2250.45	2807.54	2950.53	4739.84	3675.82	5459.68	4044.66	1894.27	2011.2	2013.28
M347T183			0.28906	2.5901	0.00461914	347.259	182.558						1542.84	1180.95	2186.8	1580.62	449.44	645.148	544.061	867.514	807	850.823	804.511
M240T217			0.705067	2.3027	0.00470327	239.987	217.026						7518.69	9971.33	13085.1	9750.54	5904.07	4015.01	4680.67	2912.56	9241.22	9055.14	9059.13
M233T275			0.363909	0.536532	0.00473846	233.021	274.569						1588.59	2594.27	1900.59	2799.61	3907.92	3570.22	3972.34	5105.99	3291.35	3291.9	3447.16
M492T161_2			0.642328	3.28846	0.0047418	492.264	160.503						6198.93	8267.38	7425.68	3683.4	1752.89	1588.46	1906.81	2529.14	2618	2537.81	2901.95
M300T356			0.197375	1.60225	0.00474382	300.002	355.551						1023.98	1203.2	1293.19	886.868	719.438	641.912	747.801	641.51	855.216	677.786	688.859
M443T274			0.313364	0.585986	0.0047886	443.104	273.919						1997.75	2164.27	2087.84	1654.55	3928.59	2535.68	3639.03	3385.77	2233.02	2493.65	2257.89
M258T342			0.225696	0.498198	0.00479097	258.284	341.775						907.24	518.092	621.397	817.865	1305.51	1406.81	1200.68	1836.92	787.373	781.525	820.123
M421T413			0.462222	0.607025	0.0048194	421.05	413.325						5354.87	5898.53	5236.38	5715.09	8222.48	10314.8	10702.4	7340.09	5638.18	5876.51	5621.51
M563T437			1.2927	0.757447	0.00485213	563.183	437.437						90925	90380.4	80275.6	108902	129011	118961	126566	114584	89568.1	92013.2	92050.9
M517T442			0.511145	0.309079	0.00489094	517.035	442.051						2723.03	1534.83	1264.67	888.795	3870.25	6182.65	6673.94	4016.45	2027.48	1967.95	1968.83
M534T460			0.335201	0.602912	0.00492412	534.028	460.326						3048.71	2374.18	2730.84	2687.08	3498.14	4581.42	5394.26	4506.94	3452.36	3311.47	3318.39
M432T25			1.03553	0.360664	0.00492751	432.277	24.645						7756.54	5941.53	14014.1	5962.82	19858.7	23718	18512.4	31280.3	19448.8	19447.6	19792.8
M472T468			0.486207	0.446376	0.00497596	472.015	467.91						2891.43	3685.4	2566.62	1455.99	6539.96	5508.54	4467.3	7229.73	5379.3	5051.08	5062.2
M707T354			0.211505	1.46852	0.00499853	706.781	353.783						1384.76	1673.82	1549.19	1314.96	787.498	1085.77	1082.67	1077.18	1177.22	1156.38	1155.98
M337T442			1.24817	0.623211	0.00501897	337	441.789						47680.7	47626.6	33691.4	28310.6	62151.7	61758.3	70062.6	58444.5	47310.5	47060.3	46732.6
M905T208			0.542538	0.519879	0.00502143	905.16	207.923						4236.49	6269.23	5362.15	2582.8	9002.38	7547.6	10379.1	8561.19	6406.46	6338.91	6314.73
M434T170			1.36429	2.34798	0.00502651	434.303	169.846						38931	32021.4	45179.3	35565.1	8400.57	27856.2	12304.8	16045.9	27176.1	27229.7	25828
M582T442			0.39779	0.585183	0.0050413	582.061	441.901						3599.9	3072.7	2860.22	2772.12	6160.87	3932.59	5457.55	5476.48	3666.59	3566.42	3674.75
M457T160			0.797064	0.453903	0.00506166	457.091	159.93						7212.03	6409.03	7856.61	7243.94	17826.9	11921.3	13142.2	20386.5	10641.5	10288.1	10750.9
M84T133			0.746948	0.372539	0.00510093	83.9908	132.719						6114.82	4778.72	3693.99	4791.69	10017.8	17924.3	13667.7	10409.4	4922.26	4528.37	4891.12
M582T44			0.958096	2.0313	0.00511195	582.457	43.834						17777.9	24607.8	19384.8	15901.7	8726.48	6317.52	12514.2	10679.5	14947.6	14549.4	14948.3
M580T465			0.540614	0.613406	0.00513604	580.09	465.416						10233.3	5849.09	6649.61	6592.11	11151	13007.9	11330.7	12315.6	8729.53	8514.05	8729.22
M440T470			0.229341	0.788148	0.00514093	440.042	469.543						5162.49	4364.4	4433.93	4964.02	6158.5	6559.14	5603.09	5691.06	4146.91	3969.85	4136.67
M485T214			0.538554	0.575511	0.00525497	485.081	213.94						6375.86	8259.54	4330.35	5262.82	10061.4	9428.53	10322.2	12287.1	8303.48	8570.52	8570.64
M951T502			0.235498	0.696283	0.00533197	951.28	502.314						1799.21	1790	2260.2	2495.85	3048.6	3245.23	2658.83	3032.79	2226.8	2171.79	2239.45
M259T342			4.33308	0.356981	0.00534298	259.091	341.772						115126	109769	105441	218140	409172	276413	336066	514776	146083	148694	148727
M240T42			1.03188	0.247691	0.00535908	240.37	41.5815						555.108	9547.65	7764.89	1706.9	22938.3	21766.8	22639.2	11683.8	10655.7	12748	12751.5
M445T359			0.431075	0.700963	0.0053609	445.13	358.883						8128.06	7910.74	7029.72	7809.14	9919.67	10737	10230.6	13163.1	9309.28	9354.53	9354.53
M644T332			0.363137	0.349743	0.00536518	644.29	331.524						1015.39	578.165	940.044	1230.34	2049.35	2239.67	2688.93	3784.05	1526.45	1526.85	1528.91
M190T203			0.620167	0.664562	0.00537266	190.035	203.334						10742.9	12190.9	11227.5	13522.1	19155.5	16654.4	15107.2	20834.6	13393.8	13602.6	13605.9
M493T205			0.343387	1.74454	0.0054053	493.038	204.677						2929.13	2948.84	2068.81	3168.54	1494.36	1878.39	1254.33	1744.4	1672.01	1673.87	1801.2
M214T427			0.422883	0.560271	0.00540569	214.011	426.992						3249.65	4208.15	3851.25	1993.17	6860.11	5369.65	6235.67	5277.05	3652.82	3389.45	3661.88
M560T461			0.431394	0.486935	0.00541943	560.078	461.26						2954.83	2219.25	2950.4	2054.88	4161.62	4802.63	6890.32	5050.42	3450.24	3450.08	3481.43
M902T446			0.478687	0.38687	0.00544364	902.362	445.753						1958.6	2178.66	2183.7	1685.44	3324.95	4859.53	5665.54	6845.31	3229.97	3229.19	3105.2
M515T316			0.480962	1.85151	0.0055219	514.817	316.242						5321.34	5629.02	4018.73	4622.3	3762.01	1982.35	2250.55	2586.39	4071.21	4221.79	4066.03
M442T174_2			0.584932	2.1135	0.0055259	442.246	173.819						6572.32	6791.96	4862.58	8251.53	4347.3	3147.5	2796.8	2236.64	6001.03	6286.8	6102.24
M273T449			0.716729	0.557417	0.00554241	273.001	449.247						14018.6	9814.79	7032.57	9158.07	15202.4	19451.1	20333.7	16815.5	13777.2	13773.5	13431.9
M319T455			0.57979	1.47248	0.00555052	318.876	455.297						8545.93	10072.1	8755.94	11029.8	7284.45	5655.28	5877.17	7264.14	6889.08	7112.01	7109.23
M350T440			0.633258	0.435844	0.0055814	349.976	439.968						5019.7	5286.99	4581.74	2601.3	12183.7	10401.5	10920.9	6622.4	5104.33	4932.27	5099.18
M545T493			1.00645	0.664933	0.00560884	545.173	493.175						32867.8	25416.3	36667.4	36453	54180	51235	51325.8	40879.9	33896.3	33890	34146.1
M1159T507			1.68789	0.51418	0.00561089	1159.36	507.114						32652.1	31987.7	31537.9	64869.1	75572.2	87732.7	80053.5	69852.4	43322.5	41914.9	41451.5
M223T441			0.369623	0.62528	0.00565759	223.001	441.348						3742.79	4462.83	2723.71	3846.08	6682.31	5483.39	6412.87	5051.49	3622.95	4053.35	4062.06
M592T398			0.422769	0.500293	0.00573118	592.182	397.951						2354.78	2945.36	3481.13	1652.63	4864.81	4583.84	4759.43	6647.5	3097.65	2861.96	2851.55
M497T271			0.766035	0.434236	0.00573917	497.132	270.962						8190.3	6605.02	5156.46	7109.95	15760.4	18900.3	9885.1	17774.5	7767.93	8047.38	8043.41
M417T274			0.44618	0.743603	0.00581632	417.098	273.709						10652.2	12392.7	11719.2	13350.6	14763.6	16460.7	18357.9	15122.6	15179.7	14934.8	14933.7
M329T365			0.826159	0.593884	0.00583297	329.087	365.272						18694.2	12208.4	12517.9	13044.8	28496.8	21510.4	20908.5	24162.3	16107.5	16257.6	16257.3
M241T38_1			13.8431	0.228148	0.005877	241.119	37.553						258723	950256	1.52699e+06	318489	3.98079e+06	3.12591e+06	4.3652e+06	1.91618e+06	1.6065e+06	1.57526e+06	1.60674e+06
M317T456			0.471541	1.91149	0.00589103	316.869	456.027						4502.09	5934.66	4307.28	4671.18	2619.73	1440.84	2632.86	3463.65	2694.82	2709.67	2481.46
M741T384			0.469107	1.5871	0.00596071	741.08	383.817						5254.75	5415.29	5929.93	7316.95	3071.05	4109.79	4164.36	3724.34	4860.76	4709.26	4889.56
M882T435			0.345102	0.653681	0.00601233	882.196	434.894						3944.58	3545.19	3862.08	2292.07	5070.14	4705.11	5465.08	5632.12	3638.12	3642.66	3518.24
M390T384			0.24712	1.36114	0.00618681	390.017	384.421						2557.73	2265.91	2651.47	2179.4	1782.46	1884.27	1953.6	1472.64	1907.45	2123.43	2123.3
M180T278			0.220396	0.596022	0.00618767	179.997	278.132						1298.47	1168.7	1129.77	826.411	1723.05	1880.33	1553.53	2264.53	1268.44	1188.96	1191.34
M1045T442			0.115251	0.775438	0.00621449	1045.2	441.834						1218.56	1129.31	999.301	1052.98	1461.48	1565.01	1283.45	1364.47	1325.83	1255.26	1319.13
M511T442			0.43677	0.516762	0.00622826	511.022	442.058						3188.56	3706.98	2325.36	2529.76	5294.05	4279.07	6135.03	7030.85	3289.76	3106.43	3108.18
M207T144			0.723082	3.38174	0.00626355	207.087	144.067						5564.76	11086	11364.7	7356.46	1304.12	3814.94	2650.76	2689.85	3707.77	3670.49	3922.98
M429T442			1.2789	0.627045	0.0062679	429.025	441.794						35747.9	53309.8	50143.8	38358.2	80776.9	57967.6	73360.8	71063.9	47033.4	45318.2	45345
M687T438			0.503907	1.55239	0.00634636	687.116	437.683						6457.43	8141.42	7443.72	8098.11	3527.31	6010.72	4654.87	5222.81	6486.41	6487.21	6348.81
M345T251			0.604207	0.665493	0.00639519	345.059	250.56						7700.43	10186	11432.2	13898.9	16442.9	15325.9	16638.4	16533.4	12190.9	12187.2	11994.3
M559T285			1.19404	0.630643	0.00640647	558.98	284.991						40513.1	34848.5	58803	34421.4	63969.3	65731.4	72426.8	65196.4	61235.3	61807.4	61821.3
M527T425			0.278255	0.563501	0.00643026	527.095	425.444						1991.5	1627.37	992.681	1544.5	2203.99	2608.79	3104.29	3007.58	1669.6	1571.79	1570.93
M534T444			0.476283	0.417356	0.00643785	534.062	443.564						3608.04	2248.42	2178.9	729.338	4422.87	5178.46	6558.37	4840.87	1947.96	2171.67	2166.8
M451T442			0.517796	0.453134	0.00654249	451.003	441.726						3928.22	1453.89	2617.05	4100.02	6246.33	5167.4	8232.22	7055.12	3077.11	3205.06	3210
M621T443			0.551282	0.334057	0.00661916	621.038	442.777						2854.22	2953.4	1482.68	649.844	7894.58	4382.68	6560.38	4931.22	2150.84	2431.8	2153.26
M242T159			0.801794	0.431127	0.00665791	242.305	158.706						8059.59	8907.55	4851.53	4893.56	15893.3	10875.1	15062.6	20128.1	10408.9	10639.6	10409.4
M293T26			0.445189	0.577246	0.00676094	293.103	25.5975						4663.33	3836.33	3779.45	3526.36	8636.51	6407.09	6908.14	5429.08	4689.72	4691.83	4773.86
M428T161			1.12508	0.48278	0.00676853	428.099	160.527						19011.6	19693.9	12710.1	13420.8	39575.4	22156	36018.4	36548.2	22484.3	22855	22504.7
M169T197			0.436078	1.78368	0.00684187	169.062	196.844						3700.27	5069.41	5477.22	4461	3508.42	1908.75	2598.47	2472.75	3508.95	3197.77	3504.36
M441T420			0.202977	0.572999	0.00686599	440.911	420.282						894.918	907.227	1169.24	840.593	1500.57	2113.99	1653.67	1384.45	1246.1	1246.39	1274.42
M887T494			0.19584	0.761975	0.00693691	887.289	493.815						3093.86	3272.55	3128.54	3077.53	3844.16	4697.85	3631.47	4326.38	3443.52	3503.55	3505.22
M247T403			0.451044	0.780048	0.00693965	247.093	403.333						17216.4	15739	14604.7	18603.2	20093.7	23231.4	19949.7	21544.8	16664.2	16664.2	16523.1
M370T426			0.626501	0.449072	0.00701231	370.052	426.242						5420.52	7548.43	3214.43	3310.21	7928.56	12344.4	12612.6	10523.1	6458.01	6682.39	6456.22
M233T274			0.311427	2.04172	0.00702567	232.976	273.907						1910.41	2604.36	1888.3	1804.77	908.963	1508.58	630.352	972.154	1641.9	1576.62	1656.01
M142T189			1.32686	0.613945	0.00716597	142.05	189.237						46810.2	49052.8	43414.1	47803.6	55472.9	78077.2	89030.9	82138.1	56091.2	55894.2	56089.9
M263T176			0.589783	0.529665	0.00726753	263.057	176.284						3976.2	5987.68	6000.75	7261.96	9305.9	10796.7	9621.88	14127	7853.74	7853.71	7935.06
M1085T461			0.596261	0.491572	0.007297	1085.28	461.184						6208.69	3575.09	6435.2	4738.65	10862.1	12704.6	11782.6	7284.58	6826.13	6909.94	6825.59
M505T159_1			0.738881	0.675316	0.00736817	505.074	159.247						21171.9	19828.9	22728.3	15878.5	31144.3	28551.9	33564.6	24621.4	29378.7	29376.6	29760.9
M589T161			0.511308	0.562561	0.007381	589.133	161.187						5611.96	5245.38	5256.8	4004.02	7210.56	7687.28	9672.37	11191.5	6527.18	6744.47	6758.56
M771T461			0.699888	0.567113	0.00740611	771.179	461.288						11926.6	9011.44	9540.41	11011.4	14930.2	21594.6	21500.2	15134.6	12498.4	12765.4	12766.5
M663T213			0.542052	0.379775	0.00740751	663.131	212.513						2490.9	3800.12	2474.53	856.753	7406.26	4023.54	7243.75	6663.26	4102.97	4093.82	4084.71
M731T436			0.547147	0.716599	0.00746365	731.167	436.442						16126.6	16064.9	13967	10800.2	18666.8	21302.6	20748.7	18766.7	19600.9	18848.2	19601.5
M422T461			0.440016	0.720772	0.00748486	422.023	461.26						10856.5	8654.5	11534.1	9509.61	14403.7	14732.2	15254.2	11875.6	9773.13	9782.32	9196.99
M989T502			0.762955	0.727106	0.00751841	989.322	502.303						24031.3	20758.1	23800.5	31218.3	35361.8	35735.9	34135.4	32034.9	24675.6	24675.7	24970.2
M1137T209			0.782169	0.287593	0.00759298	1137.26	208.536						3708.09	5350.99	2908.65	1074.08	13302.7	5882.81	12319.8	13842.9	6730.93	6677.79	6677.12
M241T461			0.639623	0.522391	0.00761025	241.01	460.969						9033.95	6189.63	7018.66	5369.22	9430.99	15134.9	15489.2	12800.9	4986.04	5302.15	5298.22
M825T353			0.364615	1.12117	0.0076134	824.727	353.204						9734.19	9663.5	10056.1	9193.83	8386.22	8286.26	8633.75	9164.46	9142.21	9168.55	9165.32
M304T290			0.477321	0.702781	0.00764136	304.071	289.618						9243.57	12365.4	12257.1	8357.4	15782.7	14264.3	15895.5	14138.1	11484.4	10836	11490.2
M180T169			0.820969	3.03086	0.00765175	180.061	168.867						11535	8374.39	16875.1	13291.9	788.373	5800.35	5804.99	4128.46	8959.47	8953.29	8111.99
M177T457			2.24364	1.61543	0.00783408	176.935	456.786						129368	116321	106321	159316	79852.9	69480.5	75437.7	91755.9	79936.7	78917.3	78913.5
M97T178			1.50153	2.13658	0.00783766	97.0036	177.768						32000	56937.8	41742.1	52392.1	24942.7	13631.5	21651.8	25458.6	22789.4	23072	23073.3
M383T157_1			1.98508	1.95716	0.00786233	383.243	156.771						57283.6	101268	98563.9	98108.6	49979.4	34943	48692.4	47885.5	77242.4	78839.2	77218
M1045T493			0.32489	0.752724	0.00789166	1045.21	492.874						6597.19	4920.83	7207.26	6551.4	8698.15	7894.1	8225.03	8763.02	5962.92	6021.09	6020.68
M155T569			3.44414	0.748776	0.00790104	154.947	569.482						809542	615832	609187	767155	961466	965352	972226	842681	690407	733411	683951
M426T346_2			0.408414	0.441837	0.0079166	426.031	345.848						2049.96	1957.24	1782.35	1924.23	4711.98	4357.97	5685.74	2702.76	3184.1	3284.72	3190.44
M231T438			0.585834	0.445584	0.00795522	231.024	437.599						6755.41	2982.48	2114.73	3341.65	8827.57	6683.47	8806.32	9782.35	3732.47	4046.72	4048.56
M279T342_2			0.750329	0.658493	0.00795564	279.156	341.708						19907.4	20696.9	14503.6	12624.5	27607.1	24091.1	27453.8	23707.8	18537.9	18547.4	18785.4
M483T426			0.480622	0.395063	0.00802158	482.975	426.089						2619.32	1964.47	2606.25	860.723	5795.16	3312.34	6412.44	4858.5	2477.48	2193.32	2475.98
M737T515			0.30859	0.693848	0.00804393	737.237	514.813						2723.55	2971	3016.55	4314.46	4743.99	4917.76	4533.83	4577.33	3175.62	3175.98	3235.67
M157T178_1			0.417295	2.34001	0.00805178	156.551	177.768						2387.9	4531.59	3162.41	3641.31	1464.31	829.464	1911.5	1659.31	1471.98	1408.21	1407.42
M552T435			0.38549	0.502909	0.00807735	552.049	434.93						2749.39	2027.67	2973.47	1168.53	3289.17	4599.35	5073.87	4772.53	3455.64	3269.41	3272.6
M784T439			0.446624	0.489465	0.00813282	784.158	439.404						4152.88	3238.87	1971.81	2036.45	6975.05	6581.96	4777.13	4956.66	3256.65	3219.09	3472.42
M115T375			0.197427	0.791585	0.00815617	115.04	374.822						4291.42	4838.81	4854	4208.25	5969.54	6336	5176.73	5500.07	4535.77	3910.09	4513.39
M560T354			0.205719	1.40016	0.00815859	559.817	353.867						1735.91	1451.73	1794.45	1438.28	1013.87	1060.97	1341.11	1169.51	1541.45	1488.16	1540.71
M431T323			0.851413	1.31705	0.00816489	430.739	323.337						27554	28309.5	23386.3	30151.8	21758	22249.5	20902.8	18155.4	23754.6	24860.4	24862.1
M933T477			0.506304	0.684488	0.00818499	933.232	476.655						12128	12575.4	10119.7	9889.21	14109.5	18986.2	17429	14797.6	13238.6	13463.4	13240.7
M402T277			1.65021	0.629006	0.00821145	402.088	276.708						55933.4	64890.5	57545	94118.6	111723	108657	119139	93683.7	82285	82070.4	82285.3
M565T253			0.212838	0.606248	0.00823095	565.173	253.47						1125.33	1164.48	1242.82	1208.66	1924.27	2159.97	2319.94	1416.53	1190.04	1280.13	1191.45
M1038T501			0.206812	0.761392	0.00830098	1038.34	501.064						3195.91	3133.01	3516.19	3204.14	4649.46	4718.44	3650.87	4119.91	3157.69	3153.14	3110.76
M642T210			0.704618	0.454489	0.00830571	642.113	209.851						7052.11	6287.91	5864.37	2557.03	14226.6	8040.75	12308.7	13305.1	8998.02	8897.72	8998.74
M439T231			0.265199	0.616641	0.00833526	439.223	231.005						1599.18	2197.74	1348.81	2138.66	3546.05	2790.06	2587.6	2889.33	2614.21	2427.12	2429.19
M333T428			0.597765	0.538746	0.00833613	332.985	427.795						6127.58	7663.33	6747.94	2815.95	12618.6	9075.21	10357.6	11298.9	7567.59	7571.48	7008.64
M848T382			0.434449	0.747615	0.00843097	848.246	382.252						11960.7	12851	14716.8	12287.9	18393.4	17845	18566.3	14504.1	14711.8	14711.7	14745.2
M578T425			0.167313	0.725666	0.00850667	578.117	425.099						1684.92	1379.33	1675.07	1549.68	2223.89	2449.95	2201.51	1791.18	1678.41	1540.01	1531.76
M314T440			0.532791	0.382054	0.00861798	313.958	439.968						4320.42	3417.64	1556.98	706.106	7292.58	7965.34	5737.89	5181.48	4152.12	4183.91	4152.04
M547T317			0.41859	0.875183	0.0086828	546.822	316.635						69308.8	66070.1	60745.1	62228.6	77088	75209	72100.7	70800.6	56874.4	57106.9	56874.3
M444T367			0.542965	0.478357	0.00872204	444.138	366.702						3604.74	6077.54	3240.83	2771.53	8999.06	5834.88	8274.61	9700.91	4947.38	4943.75	5095.76
M425T160_1			0.681282	0.466365	0.00879998	425.012	159.896						5451.14	3944.63	8766.11	5169.45	13010.3	8497.83	15119.3	13400.6	10179	10181.3	10453.8
M257T85			3.17027	0.140272	0.00893582	257.113	85.012						10587.6	19233.1	29678.4	27044.3	88138.9	106681	236337	185809	95694.4	95833.3	87127.3
M392T317_2			0.083779	0.823681	0.00904002	391.892	316.94						1221.38	1078.69	1026.44	1167.64	1272.34	1471.72	1406.83	1305.29	1140.64	1140.47	1165.67
M663T357			0.602459	0.400082	0.00911611	663.208	357.352						3347.47	2058.25	2607.91	5225.8	6259.28	7710.39	11458.5	7663.62	5923.77	5750.88	5925.5
M426T377			0.443559	2.47259	0.0091924	426.076	377.042						3486.85	4531.22	4589.78	2398.29	778.028	1805.79	1387.74	2097.44	1765.42	1564.46	1581.4
M523T207			0.355067	1.74574	0.00922177	523.087	207.236						3178.5	3250.17	3589.28	2965.4	2022.44	2723.89	1106.19	1584.66	2779.8	2780.51	2879.62
M636T335			0.195957	0.521412	0.00927467	636.106	335.315						578.879	746.353	599.244	535.076	1212.62	780.178	1271.92	1452.38	804.298	804.199	795.374
M429T433			0.240594	0.54583	0.00933728	429.161	432.969						1212.15	825.76	1068.42	918.032	1819.57	1350.94	1845.81	2356.6	1708.58	1829.9	1664.99
M997T502_1			1.73612	0.559612	0.00934695	997.308	501.627						56003	43413.8	51124.9	79604.8	94270.6	126393	106789	83809.1	60971.9	59521.2	59523.5
M203T342			0.567583	0.620976	0.00937811	203.028	341.708						8699.42	8227.66	5219.83	10174.4	14666.7	10941.3	12700.6	13740.6	10414.2	10700.4	10692.8
M400T431			0.584611	0.550722	0.00939374	399.973	430.849						4645.5	8402.14	8585.35	4863.29	13021.6	9579.3	11590.2	13920.9	8063.07	8061.71	7855.96
M628T437			0.888667	1.41738	0.00943385	628.176	436.747						28249.3	29511	25474.9	27832.8	18338	25440.6	18278.4	16304.5	24788.6	24976.7	24976.9
M747T436			0.694058	0.729189	0.00952441	747.201	435.771						30155.8	26216.2	28683.4	29461.7	36974.2	45957.2	40793.7	33322.1	28840.6	28861.4	29691.2
M823T443			0.41773	0.49684	0.0095443	823.048	442.518						3689.49	1988.23	3134.01	2233.36	4533.73	7364.87	5470.89	4861.17	3975.61	3979.34	3866.17
M155T41			1.21202	0.250994	0.00969194	155.045	40.684						6412.84	5978.25	9631.01	4819.05	22056.1	18471.1	42107.3	24304.8	12295.9	13782.8	14367.6
M514T383			0.307912	0.637833	0.00971284	514.152	382.69						3658.04	3421.85	1845.71	3167.5	4142.94	5159.65	4725.23	4931.86	3833.3	3931.49	3832.89
M323T49			0.739882	1.97138	0.00974599	323.255	49.343						13614.3	10071.9	9608.09	14525.6	4223.62	6494.67	4904.04	8634.78	12256.2	12133.6	12550
M383T256			0.329205	1.98296	0.00975491	383.146	256.426						1678.56	3061.98	2527.4	2413.33	1129.52	1329.42	858.932	1564.36	1225.19	1052.25	1230.85
M230T431_2			0.647049	0.491212	0.00981036	230.014	430.502						3577.56	8459.97	7583.86	4971.58	14417.7	8733.67	13402.1	13512.4	9256.12	8765.88	8967.2
M658T178_2			0.233303	0.781026	0.00985484	658.419	177.82						5313.22	4568.43	3948.24	4846.74	5496.85	6226.5	5787.04	6402.57	4306.22	4471.23	4305.52
M192T129			0.54606	0.70365	0.00990895	192.052	129.021						15957.5	11070.5	11908.6	9701.1	16390.3	17563.7	17470	17698.1	11195.2	10962.2	10955.5
M429T460			1.28196	0.469347	0.00993234	429.023	460.257						19941.1	19100.3	22768.1	21272.6	51367.3	27040.8	55401.5	43206.8	22585.9	23003.3	22876.2
M1007T461_1			0.470554	0.302021	0.010004	1007.29	460.969						1534	1237.86	1204.73	1307.97	2565.21	3754.41	4732.49	6445.19	2625.52	2635.75	2764.69
M377T455_1			0.30385	1.72654	0.0101059	376.836	455.27						2504.7	2293.6	2008.69	2802.08	748.949	1579.58	1682.18	1554.79	1540.26	1535.03	1379.45
M888T336			0.146641	1.25377	0.0102703	888.162	336.127						895.045	972.277	842.181	785.878	763.028	651.493	654.101	719.274	821.975	793.926	791.687
M132T389_2			4.22434	0.617428	0.0103545	132.03	389.19						426655	408092	437985	451893	819783	537793	615371	820294	538160	530600	530566
M674T380			0.895407	0.351799	0.010372	674.276	380.491						5542.65	5899.59	6392.44	6391.67	13854.9	10734.5	20101.3	24173.4	10829.9	10906	10878.1
M257T434			1.15938	0.543646	0.0103839	257.006	434.168						27883.7	39389.3	21533.3	15794.3	43962.9	54252.8	41431.5	52758.6	33661.8	35184.5	33608.7
M313T342			0.155165	0.844563	0.0103862	312.952	341.723						4715.78	4755.13	4415.9	4257.29	5872.37	5404.93	5262.01	4944.12	5467.35	5527.17	5547.57
M239T316			0.268993	0.762057	0.01048	238.993	316.051						5502.47	6410.49	5270	4934.02	7938.89	7745.51	6849.44	6488.88	4933.93	4363.91	4955.85
M468T444			0.349267	0.535627	0.0105369	468.031	443.931						2408.07	2771.68	1495.76	2448.51	4569.32	4457	5083.27	2924.7	2067.09	2061.13	2337.3
M389T153			0.611225	1.64041	0.0105981	389.208	153.275						8879.64	10018.1	9189.35	11221.8	4904.36	7408.84	3999.46	7650.15	7655.43	7577.03	7627.22
M160T150			0.368814	0.66151	0.010651	160.076	149.717						4382.92	3496.41	3806.51	5398.82	7135.82	7037.69	6374	5279.27	4674.12	4819.45	4811.71
M693T435			0.841393	1.41093	0.0108292	693.131	435.116						23169.8	27965.9	21194.5	20434	15777.1	14760.9	16914.7	18294.1	19395.8	20113.1	20101
M225T172			0.659607	1.99409	0.0109004	224.95	172.454						10069.5	6460.96	9001.44	12464.3	3655.17	5430.02	4987.89	4981.33	5191.62	7146.75	7149.22
M925T477_2			1.66543	0.514977	0.011034	925.246	476.567						59157	43502.6	44778.1	43909.4	76792.5	117176	108795	68800.6	58766.2	60680.3	58766.7
M634T388			0.523872	0.68148	0.0110391	634.184	388.394						11334.3	8104.45	9561.56	12389.2	14538.3	17238	16051.8	12906.6	12841.3	12758.2	12759.1
M196T176			2.55781	1.37952	0.0110614	196.028	176.284						224187	279543	205711	220160	153684	178362	159566	182248	188877	191828	188904
M467T334			0.528349	0.38169	0.0111162	467.082	334.475						2367.01	3457.15	2577.29	1061.24	7506.17	3523.34	6279.8	7482.28	3881.25	3923.01	3923.02
M151T74			0.60199	1.85325	0.0111493	151.05	74.0055						9185.92	9009.7	8045.13	8046.81	3445.11	6706.42	2298.45	6051.33	6587.82	6291.96	6586.21
M928T382			0.716206	0.654196	0.0111643	928.252	381.56						13744.8	22297.8	16152.6	17352.4	27477.7	21318	28173.1	29341.3	19927.7	20344.9	20344.6
M311T441			0.919954	0.59016	0.0112958	311.001	440.907						17117.6	20363.2	16794.8	19593.6	37052	22840.9	28505.4	36769.8	18298.4	19466.4	19470
M405T168_2			0.846338	2.07227	0.0113962	405.202	167.597						9428.1	14610.4	16677.8	18421.9	7980.36	8866.79	4929.51	6761.25	7402.52	7405.02	7608.62
M81T376			0.20643	0.691265	0.0114003	81.0343	375.762						1622.3	1415.39	2107.86	1837.38	2775.85	2448.91	2767.13	2109.78	1685.89	1941.77	1929.8
M354T375			0.281484	1.57838	0.011409	354.069	374.822						2711.48	1813.54	1958.53	2260.84	1684.74	1302.56	1239.08	1313.73	2079.23	2083.07	2165.95
M111T217			1.29216	1.57285	0.0115082	111.019	217.026						33954.8	45582.9	50484.4	55848.5	30836.5	30498.1	28679.9	28160	36554.8	34624.7	36559.1
M721T460			0.265112	0.459082	0.0116042	720.961	460.329						655.745	884.243	939.348	1024.63	2167.77	1435.88	2565.89	1463	1139.73	1129.72	1233.9
M255T177			0.535242	0.501093	0.0116194	255.047	176.558						5156.24	4550.96	3163.41	3943.24	8015.84	5836.01	8572.07	11130.4	6483.92	6354.99	6354.54
M547T293			1.36282	0.667045	0.0116884	547.169	293.498						49600	58076.6	58356.3	69131.1	107382	75703.8	90540.3	78920.2	73244.7	72197	72200.9
M263T271			0.789214	0.415874	0.01176	263.057	271.05						6013.53	10112.6	3024.28	7781.95	12809.6	13449.7	22386.2	16115.3	9477.37	9493.41	8479.93
M541T443			1.06251	0.454911	0.011766	541.032	442.56						16607.3	13484.7	16106.1	9679.17	26799.2	27533.1	43815.1	24683.7	15213.2	15441	15441.1
M397T392			0.193385	0.643852	0.0117838	397.005	391.572						925.041	1275.64	1141	1114.62	2138.13	1392.58	1773.33	1617.29	1612.66	1664.88	1665.72
M701T390			0.218713	0.606527	0.0118589	700.99	389.95						1516.31	1528.3	670.294	1113.5	2238.21	1877.67	1924.95	1919.91	1432.14	1334.12	1433.94
M656T512			0.381297	0.683884	0.0118822	656.21	511.741						4660.19	4419.93	3802.88	6545.46	7095.81	6584.14	7653.01	7076.03	5122.02	5035.39	5122.28
M447T452			0.356599	0.649151	0.011887	446.976	451.512						4997.26	3733.64	2920.22	3686.79	5402.93	5074.47	6559.8	6590.43	3758.04	3757.22	3642.12
M687T278			0.463825	0.641339	0.0119037	687.18	278.132						5781.68	6165.59	5886	8122.56	8924.34	11345.3	11816.7	8384.92	8305.95	8074.36	8307.52
M603T439			1.24761	0.42074	0.0119369	603.136	439.158						16517.4	5465.46	18273.1	22747.5	47221.1	32881.4	26058.5	43583.5	19874.8	16971.2	19844.5
M167T301			0.458585	1.17278	0.0120756	167.02	301.357						13352.3	13707.9	13066	11963.1	10670.2	11500.5	11975.7	10268.9	12214.4	12277.5	12387.9
M506T251			0.359813	0.684098	0.0121751	506.166	250.521						6397.95	5201.5	4635.86	4781.91	6317.9	8269.54	7290.27	8844.82	4771.78	4976.33	4976.01
M495T159			2.70376	0.300831	0.0121849	495.116	159.127						47494.8	66074.9	31926.4	29285.2	158611	67528	158569	196286	83803.8	85346.4	85359.5
M134T169			0.808658	2.69534	0.0122582	134.074	169.195						14197.7	8227.28	16998.9	13772.7	1755.81	8414.88	6265.99	3299.8	7646.71	7645.59	7979.3
M538T332			0.411985	0.342956	0.0123007	538.147	332.234						1260.32	1536.39	1119.29	1109.15	3995.58	2228.01	3059.53	5369.32	2212.49	2199.65	2233.32
M545T507			0.73445	0.704794	0.0123085	545.172	507.271						17819.5	16944.9	19376.7	26379.2	29794.7	30876	26923.4	26652.6	21414.2	21693.6	21418
M189T366			0.322246	1.37565	0.0123524	189.013	366.091						3848.95	4158.01	5032.53	4333	2516.92	3289.06	3558.61	3263.98	3563.89	3564.54	3526.35
M607T438			1.31095	1.65161	0.0123777	607.136	437.781						46105.7	37002.1	42711.6	57497.7	23695.8	34237.1	30376.3	22683.7	39016.7	39014.1	40417.4
M148T189_2			1.13768	0.657937	0.0124274	148.043	189.345						47501.3	42936.9	41189.1	42666.5	51078.9	61756.5	72096	79978.1	52949.3	52949.4	52795.6
M564T437			0.399488	1.69682	0.0124802	564.378	437.089						4947.09	3804.86	4881.59	4912.26	1651.66	3579.71	3427.38	2271.02	4732.27	4417.36	4728.95
M480T390_1			0.226735	0.606145	0.0125268	480.017	389.923						1742.48	986.854	989.367	1208.13	2380.33	1959.15	1699.57	2089.08	1250.37	1343.28	1340.9
M907T493			0.302928	0.645529	0.0125289	907.234	493.024						2829.78	2114.24	3452.03	3009.02	5204.16	4575.13	4364.93	3523.57	2740.61	2719.37	2740.14
M725T477			0.657341	0.725697	0.012583	725.236	477.248						24200	20023.1	28328.9	25888.1	32824.4	39293	33763.8	29767.7	25037.1	24572.2	25014.4
M542T272			0.331546	0.587739	0.0125879	542.152	271.615						2935	3723.31	1745.74	2326.42	4507.46	4467.97	5435.38	3846.38	3772.88	3865.81	3778.41
M383T477			1.70092	0.704067	0.0126187	383.118	477.216						144496	107803	127638	145485	191795	204452	201544	148476	140830	140826	139687
M349T133			0.609488	0.731361	0.0126983	349.058	132.691						19346.6	16182.2	15261.4	15031.2	26460.9	19900.5	22240.9	21396.1	12714.4	12426.9	12438.4
M311T426			0.195205	0.727739	0.01271	310.937	426.058						2130.88	1704.54	2153.77	1616	2499.28	2256.16	2789.52	2905.48	1417.5	1507.84	1508.14
M755T460			0.520786	0.376216	0.0127127	755.261	460.299						1619.94	1986.35	3043.75	2689.4	4012.15	5354.29	6467.96	8990.27	2504.3	2453.87	1474.21
M815T36			1.09325	1.24375	0.0127478	814.545	36.015						59487.5	65486.5	61498.7	59329.7	47494.7	48454	58201	43480.3	67736.2	66658.5	66411.7
M114T178			2.39182	2.16625	0.0127489	114.03	177.678						76260.5	142995	106290	136248	70199.6	33871.5	42380.9	66725.1	56848.7	57087.2	57087.8
M102T374			0.168362	0.726622	0.0127912	102.027	373.906						1491.78	1770.31	2075.79	1261.61	2318.44	2225.82	2246.59	2291.58	1187.23	1015.14	1009.49
M260T466			0.404658	0.742338	0.0128685	259.968	465.625						11264.2	10410.4	9390.86	7903.09	11472.5	14030.9	12746.1	14245	13874.9	12773.6	13484.9
M367T168			2.04262	3.00849	0.0128755	367.212	167.899						38466.7	78318.8	59029.9	97100	29779.6	14733.6	25969.5	20232.5	25162.5	28833.4	28883.5
M707T380			0.426115	0.743005	0.012877	707.173	380.24						11760.4	9600.12	8496.56	12527.5	13405.6	15499.6	13646.9	14492.7	11040.6	10931.4	10927.9
M140T178			1.1218	2.0968	0.0129076	140.009	177.609						18905.9	29601.1	25255.5	30730.9	17442.3	4956.65	11168.3	16267.3	14975.6	14978.4	14478.9
M684T418			0.254464	0.472942	0.0129897	684.059	418.431						944.53	1007.82	949.231	633.429	1160.05	1851.04	2003.9	2459.5	1218.01	1217.64	1199.13
M226T277			0.544976	2.49625	0.0130247	226.058	276.719						4360.45	4924.71	5459.64	7108.54	3929.65	363.206	2253.43	2208.17	4438.37	4081.05	4072.36
M383T469_2			0.312257	0.730699	0.0130527	382.985	469.336						6566.55	4844.25	5698.54	5776.86	8235.46	9000.49	6787.72	7297.3	6484.8	6455.76	6531.25
M817T33_1			0.632323	0.563126	0.0130542	816.935	32.614						10121.9	7253.78	5842.2	5825.83	15891.5	9733.45	12755.4	13195.5	11859.6	12263.1	12236.8
M671T316			0.0868634	0.884445	0.0130624	670.837	316.496						3900.36	3596.28	3785.46	3366.64	4169.67	4177.71	4278.2	3937.05	3263.4	3230.61	3230.6
M326T391			0.203681	0.71421	0.0130816	326.003	391.24						2357.06	2539.86	1433.6	2180.44	3059.64	2976.11	2950.6	2930.28	1975.52	1810.06	1974.11
M587T493			0.484691	0.674198	0.0131413	587.184	493.064						9459.47	6309.26	9739.85	8400.83	14798	12244.4	12748	10505.5	9122.28	9136.28	9010.64
M151T324			0.353192	1.91055	0.0131659	150.946	323.615						3348.42	3339.57	2032.19	2321.65	1009.52	1624.45	1402.39	1743.05	2188.49	1894.28	2196.38
M401T158			3.36161	0.497158	0.013259	401.1	157.789						189014	228351	126826	86141.9	341409	217905	350039	358520	218178	218225	222645
M358T399_1			0.437075	0.431026	0.0132674	358.102	398.882						3144.84	2531.48	1387.04	1650.93	3030.44	5468.9	6452.86	5265.36	1819.36	1812.1	2161.72
M193T421_2			0.419127	0.648568	0.0133277	192.99	421.162						6878.1	6967.03	5169.84	5521.83	7896.92	10510	11261	8164.37	7352.14	7459	7429.59
M291T347			0.556323	1.93494	0.0133296	291.007	346.513						5943.13	8078.16	6734.33	6233.67	4840.63	1816.48	2371.34	4919.91	2921.36	3418.93	2974.81
M263T390			0.299026	1.78951	0.0133936	263	389.84						2016.69	2335.75	1505.85	2384.08	1483.56	820.801	909.292	1392.29	1921.64	1702.25	1916.77
M353T426			0.259512	1.3072	0.0134438	352.899	425.642						3121.34	2477.99	2311.78	2731.45	2088.99	2069.41	2066.96	1916.12	2088.38	2218.81	2389.32
M256T247			2.02745	0.759657	0.0135472	256.058	247.161						241347	271515	223606	227675	362219	274898	298491	333574	214946	214003	214947
M918T481			0.489727	0.484819	0.0135508	918.335	480.764						3651.09	3121.81	2879.32	4408.89	6529.68	7877.73	4875.53	9719.86	6118.11	6252.03	6109.97
M503T477_2			0.866774	0.710424	0.0135511	503.161	477.216						37177.9	30974.9	37976	40531.9	49883.8	57948.1	57097.2	41511.9	38476.1	38280.1	38279.8
M200T158			2.53554	0.438273	0.0135762	200.055	158.488						81850.2	97819.5	59787.4	46532.8	167514	97475.4	175319	212229	116704	116711	117547
M163T175			0.838762	1.79128	0.0136341	163.037	175.075						16850.9	14371.5	17091.4	18437.3	13571.7	11264.9	4629.9	7797.89	10943.9	10949.7	10461.5
M489T453			0.721231	0.59751	0.0136434	489.042	452.913						11006.3	18535.3	15455	9267.25	25016.4	22812.4	18129.4	24858.3	24614.2	28924.2	28790.6
M1045T436_1			0.437115	1.49464	0.0137675	1045.29	436.426						5712.51	4759.68	5019.06	7007.72	3710.6	4338.83	3543.64	3460.01	5015.94	4907.21	5012.42
M463T208			0.491843	1.65003	0.0138062	463.069	207.865						6788.8	7815.24	6885.74	5828.3	3218.37	6056.19	3226.47	4055.08	5306.41	4997.83	4948.19
M278T30			0.926371	0.492472	0.0139099	278.249	29.7665						19558.3	6703.36	8792.8	16385.3	28078.5	30419.1	26510.5	19444.1	16739.2	16592.1	18425.3
M279T158			18.3708	0.450457	0.0139291	279.038	158.365						4.44597e+06	5.77517e+06	3.10006e+06	2.58852e+06	9.42191e+06	5.25241e+06	9.98535e+06	1.06594e+07	6.17915e+06	6.21023e+06	6.21024e+06
M293T323			1.00526	1.32291	0.0139615	292.827	323.058						41077.6	44341.4	43984.9	43404.7	30409.7	41554.9	28792.3	29870.9	34101.9	31287.8	31303.1
M736T145_2			0.523211	0.853714	0.0139743	736.494	144.925						84094.4	91249.9	94974.5	78774.9	99514.7	106155	96765.2	106477	132203	127956	128555
M665T493			0.822205	0.672729	0.013986	665.216	493.337						26164.8	17513.4	26510	27303.7	40188.3	38523.6	37552.7	28655.5	26415.6	26348.9	26581.8
M416T168			0.453374	3.18235	0.0140453	416.327	168.204						4665.73	2261.87	5463.2	3383.75	206.154	1725.4	1349.3	1676.03	2561.01	2586.99	2728.74
M1012T437_1			0.625718	1.42463	0.0140639	1012.12	437.119						13164	12767.6	10249.3	15351.1	8528.41	9890.35	9558.42	8195.06	11826	11827	12110.7
M453T207			0.770779	0.542114	0.0140944	453.105	207.327						9851.1	14625.7	11728.2	5471.96	23006.4	15285.4	17666.9	20919.9	14895.3	15115.1	15107.6
M371T316			0.238567	0.722617	0.0141394	370.945	316.406						3515.11	3103.92	2014.24	2812.63	3942.45	3821.98	4041.24	4033.84	3084.15	3083.15	2884.08
M201T22			2.91511	0.498715	0.0141503	201.022	21.555						122204	133691	133836	122243	212224	174407	313133	326820	171233	170514	171232
M317T214			0.20196	0.635614	0.0142216	317.029	213.976						703.357	1521.61	1419.28	1410.21	2208.28	1746.94	1940.24	2056.63	1071.79	1203.68	1021.98
M1007T497			0.434975	0.646987	0.0142453	1007.37	496.782						5277.46	6021.96	6305.03	6418.46	7742.91	8154.78	9378.79	11854	6467.9	6668.5	6468.12
M415T452			1.67676	0.486698	0.0142621	415.003	451.616						59398.8	42546.4	39004.6	32162	69944	115547	103061	67134.4	60606.5	61931.3	61931.7
M1095T493_1			0.316987	0.455045	0.014381	1095.29	493.064						1522.02	1092.43	1278.25	1224.53	2182.47	2809.16	2195.34	4058.57	1659.38	1659.43	1647.42
M586T456			0.469416	0.423893	0.0144152	586.2	455.583						2905.97	1708.55	2395.62	2713.75	4375.98	5891.82	4351.04	8320.62	3068.44	2940.94	3074.83
M515T508			0.383597	0.663952	0.014419	515.162	507.754						4001.77	3923.08	3571.83	6210.37	6950.72	7144.41	6643.52	5930.52	4898.74	5019.67	4898.39
M545T477			2.35777	0.669543	0.0144247	545.172	477.216						227154	167205	198815	228583	309589	336007	349037	232708	222431	224348	222415
M153T158			0.948813	0.402886	0.0144285	153.03	158.178						12100.8	8116.67	8649.8	5134.91	18386.4	13477.5	23018.7	29513.9	14618.3	14872.7	14875.1
M1011T501			0.603287	0.241253	0.0144541	1011.49	500.918						2194.74	2187.23	1252.27	918.643	2467.52	7561.88	9136.52	7995.87	3741.4	3734.54	3761.8
M478T165			1.91066	1.59122	0.0144753	478.292	165.243						124029	83746.3	102756	128344	55524.5	74180.5	83249.9	62855.3	103255	108218	102904
M413T450			0.304503	0.595156	0.0145966	412.988	450.1						2831.99	3341.23	1917.42	1826.65	3570.74	5096.61	4193.7	3802.32	2800.8	2993.25	2988.47
M494T159_2			1.35786	0.301062	0.0145978	494.121	159.15						14687.1	18033.4	5159.34	6683.19	41023.7	17471.4	39152.1	50372.3	20470.5	21760.3	21756
M756T435			0.393311	0.632667	0.0146709	756.177	434.94						5099.19	3555.63	5355.37	3874.89	7763.99	6139.35	8466.18	5899.82	5288.15	5430.37	5288.6
M182T35			1.55669	2.88786	0.0146748	182.118	35.335						29498	40552.4	36083.3	55716	28504.5	10304.3	14803.7	2432.32	27030.7	26701.5	23578.9
M341T457			0.604996	2.15115	0.014706	340.875	457.487						8646.91	8521.64	7104.99	5157.19	2083.4	4589.55	1905.41	5103.02	6895.35	6073.35	6919.55
M266T209			0.741397	0.421694	0.0147382	266.241	208.905						4700.42	10105.7	5042.37	3937.51	16968.5	8650.66	13875.2	16911.5	8597.96	8640.67	8473.1
M904T175			0.545104	1.85437	0.0147592	903.504	175.216						5981.34	9458.68	7259.27	5195.29	3675.82	3745.02	3368.07	4253.71	4868.98	4881.29	4700.37
M153T312			0.609785	1.54878	0.0149174	153.066	311.512						10495.1	13950.4	12221.7	10678.5	7332.13	9869.9	8072.72	5294.94	9990.84	9988.81	10127.4
M573T209			1.01736	0.582999	0.0149859	573.13	209.178						23826	30322.7	18399.8	13511.4	42935.4	29605.8	38689.9	36384.7	29101.6	29365.3	29011.4
M587T451			0.362631	0.32568	0.0150244	587.005	450.767						551.635	1965.86	591.222	666.462	3190.91	1658.32	2840.95	3901.5	1361.95	1331.94	1331.91
M615T208_1			0.674251	0.689827	0.0150844	615.096	207.863						17127.5	21156.6	17538.9	13733.1	28497.3	20626.8	27335	24372	19630.9	19631.6	19544.5
M159T129			0.338695	1.83652	0.0151095	158.992	129.021						3837.8	2143.84	3037.53	2392.84	1706.26	1648.86	1486.05	1372.76	1884.82	1819.04	2126.6
M689T383_2			0.116125	0.887914	0.0152013	689.197	383.101						11238.2	10567.7	11970	10367.3	12005	12426.3	12317.5	12966.6	13790.8	13652.9	14932.5
M87T381			0.367008	0.809675	0.0152245	87.0085	380.524						19483.3	14979.1	16686.8	15577.1	19732.5	21975.2	19455.7	21247.9	18159.2	17715	18192.6
M500T430_1			0.253442	0.450263	0.0152375	500.004	429.978						1085.4	713.35	729.62	316.233	1891.07	1005.7	1859.66	1561.21	1476.26	1360.73	1354.75
M452T208			0.474581	0.539239	0.0153047	452.107	207.85						3573.88	5768.05	4710.66	3124.97	6530.26	6943.17	7775.6	10606.1	5601.67	5593.19	5143.8
M685T189			0.395121	0.581423	0.0153917	685.389	188.775						4481.83	3602.69	2714.29	3691.77	4551.5	6166.95	7925.43	6278.75	3577.56	3228.04	3572.56
M247T176			0.41284	1.96131	0.0154137	247.029	175.725						4278.54	3636.03	4142.88	4472.92	442.035	3040.64	2259.37	2686.19	4167	4149.49	4460.77
M647T477_2			0.537286	0.726511	0.0154269	647.204	477.216						13121.7	12591.4	14893.6	17274.4	20123.7	21862.4	21312.3	16371.6	14869.5	14869.4	15063.5
M713T177			0.353772	1.33535	0.0154633	713.287	177.105						4568.49	4175.79	3839.03	5212.52	3501.69	3637.05	2924.4	3263.6	2345.56	2456.96	2457.9
M246T251			0.686206	0.694178	0.0155019	246.074	251.004						18723.1	16793.5	26346.9	21873.9	26276.4	29971.6	34983.7	29396.4	20299.4	21223	20284.9
M587T477			1.15382	0.717661	0.0155424	587.183	477.216						70085.6	54101.1	64647.5	75691.6	92507.5	101423	100372	74292.4	69342.1	69465.6	68696.3
M718T35			0.650837	0.675971	0.0155605	718.48	35.101						17160.6	19993.2	11339.3	15217.5	24907.2	19676.1	26028.5	23638.8	30406.2	30433	28823
M757T384			0.307474	1.2904	0.0155701	757.054	383.761						3391.7	3856.98	3917.17	4549.24	2904.1	3357.44	3078.15	2838.79	3484.64	3380.64	3485.7
M515T474			0.295409	1.46867	0.0156153	515.161	474.259						2533.15	3510.1	2913.43	2486.41	1948.93	2284.68	1614.35	1943.51	2211.46	2211.48	2233.05
M298T340			0.281047	0.561905	0.0157106	298.114	340.209						1559.51	1929.34	990.87	1978.61	3440.24	2264.28	2451.32	3337.8	1566.73	1949.19	1937.25
M275T380			0.405672	0.463597	0.015726	275.092	379.693						1177	4194.64	1892.17	2055.16	4762.11	3791.15	5942.41	5605.76	1762.21	1857.3	1854.89
M158T336			0.318205	0.740751	0.0157545	158.009	335.934						6071.01	6174.7	5862.41	4888.39	6934.34	6868.52	8187.07	9054.94	7228.18	7124.13	7228.48
M311T336			0.387629	0.771034	0.0157685	311.097	336.286						12781	15411.2	13146.4	13170.9	17721.4	18580.7	14739.2	19655.3	14132.6	14134.6	13856.6
M725T380			0.427125	0.751262	0.0158208	725.183	380.491						11327.8	9620.29	8994.11	13291.7	13360.4	15665.2	14315.7	14207	10607.2	10848.8	10846.1
M487T470			0.161872	0.731734	0.0158293	487.166	469.935						1264.89	1205.06	1332.19	1320.82	1890.71	1406.11	1665.63	2038.69	1608.72	1608.77	1655.28
M691T206			0.258759	1.62623	0.0158562	691.09	205.909						1958.05	1486.72	1892.84	2330.61	1166.9	1161.54	1533.51	853.393	1691.22	1595.31	1595.96
M1025T498			0.306993	1.51071	0.0158982	1025.34	498.204						2888.52	2615.3	2887.88	3400.18	1506.29	2595.01	1603.7	2100.51	2174.16	2236.29	2174.14
M351T425			0.395921	0.414473	0.0160614	350.934	424.748						2160.87	1830.44	1474.76	1300.9	5569.19	4609.12	3870.7	2277.65	2195.42	2079.18	2078.13
M390T433			0.300371	0.652435	0.0161123	390.113	432.741						2483.52	3492.45	3066.75	2815.76	5144.82	3299.3	5045.05	4686.57	3697.71	3547.2	3540.56
M301T457			0.275144	1.58888	0.0161176	300.864	456.909						2234.76	2158.03	2450.35	2188.47	1023.11	1219.86	1311.81	2129.48	1714.47	1561.93	1553.5
M536T397			0.180924	0.799531	0.0161993	536.221	396.981						2836.82	2961.38	3109.4	3025.69	4066.37	3109.39	3746.6	4003.01	2840.82	2827.26	3310.59
M196T429			0.453928	2.3078	0.0163114	195.906	429.362						3907.82	2567.13	4298.93	5726.78	1623.75	1853.38	2506.66	1166.17	3530.91	3345.35	3535.22
M847T209			1.71885	0.321274	0.0163146	847.201	208.531						22974	31315.6	17155.1	6038.53	75747.2	28034.6	62321.8	75071.8	37532.7	37532.6	35599.5
M535T461			0.40378	0.640274	0.0163834	535.025	460.957						5267.84	4267.97	4507.23	5730.61	7623.66	6917.52	9912	6429.93	5759.34	5894.45	5760
M647T362			3.17524	0.679034	0.0164324	647.215	361.751						345899	271172	281294	457345	499517	503786	552664	440561	384539	384044	384347
M253T220			0.715197	0.554447	0.0165168	252.965	220.071						11111.3	11194.9	9968.83	8971.52	12367.6	16956.1	22726.1	22342.4	8023.94	9431.39	9469.6
M359T427			0.279373	0.747179	0.0165291	358.964	426.939						4303.85	4379.17	3644.23	3926.98	6293.2	4763.74	4830.47	5866.71	5342.22	5343.05	5257.68
M1158T507			0.734285	0.508569	0.0165345	1158.36	506.954						8092.6	7399.51	2985.59	14273	15693.6	17417.9	16689.9	14596.2	9618.34	9616.21	9457.18
M237T429			1.54715	1.34155	0.0165479	236.987	428.598						96867.7	83736.3	115818	107610	71825.5	85770.2	69917.9	73654.1	87985.3	88273.8	88273
M431T255			0.240164	0.556963	0.0165729	431.216	255.487						1076.73	1397.17	1557.2	647.374	2145.63	1890.12	1726.31	2637.91	1429.92	1483.37	1483.74
M473T161			0.983612	0.405813	0.0166078	473.085	160.64						13744.1	7836.63	8129.81	8031.26	23139.2	12181.4	27915.5	29767	14389.5	14794	14148.8
M804T474			0.386839	0.792668	0.0166676	804.216	474.306						14513.4	13061	12259.7	15391.8	15954.4	16136.9	19487	18092.7	13636	13518.1	13516.8
M809T512			0.220926	0.689499	0.0167289	809.258	511.741						1876.54	1872.72	1378.07	2470.33	2693.18	2883.9	2411.07	3030.95	2254.06	2254.7	2071.18
M719T336			0.129425	1.09944	0.0168027	719.142	336.064						1410.21	1444.49	1342.94	1303.2	1220.33	1238.41	1310.94	1233.65	1310.76	1301.98	1282.89
M871T437			0.354416	1.46954	0.0168109	871.232	437.268						4406.13	4192.92	4246.4	4722.19	2494.2	4116.91	3063.7	2279.74	4745.63	4745.58	4926.7
M197T455			0.970459	1.51882	0.0168615	196.894	455.065						30270.5	24973.8	22546.2	34617.6	15473.6	18319	19505.9	20711.5	19950.9	20423.4	20426.7
M404T432_1			0.609241	0.605002	0.0168706	404.022	432.038						7855.42	12679.2	10624.2	6442	17100.2	11882.8	15992.8	17174	10675.2	10462.4	10452.2
M400T461_2			0.295664	0.732331	0.0169013	400.038	460.534						5556.25	4917.31	5550.59	4020.89	6757.29	6851.96	7921.04	5841.28	5689.75	5943.75	5951.66
M313T365			5.38558	0.544905	0.0169036	313.112	365.272						607448	438965	424814	608292	1.1131e+06	608083	954740	1.14037e+06	638255	639963	636414
M811T382_2			0.141336	0.747938	0.0169646	811.134	382.023						1063.87	1415.27	1122.44	1356.45	1937.95	1541.33	1590.49	1559.16	1351.34	1352.69	1377.71
M306T276			0.454995	0.590691	0.0169925	306.032	275.908						4561.63	4608.21	4700.59	5371.26	7437.26	6532.32	7535.9	11069.4	5918.81	6043.25	5919.76
M153T381			0.965706	0.625483	0.0170841	152.995	380.736						21929.6	41007.8	27711.8	27019.2	42334.3	40460.4	55897.2	49432.2	43160.6	44225.9	44222.5
M368T27_2			0.422913	0.640131	0.0170971	368.159	27.3915						5212.16	4091.88	4017.79	7074.86	7418.5	9141.06	8445.91	6857.88	7755.61	7755.44	7657.03
M507T361			0.226344	0.606904	0.0172357	507.228	360.913						1479.74	1850.46	1286.89	936.539	1694.08	2469.35	2437.8	2549.53	1685.46	1661.91	1661.86
M778T437			0.618431	0.596466	0.0173146	778.202	437.091						11363.6	11686.4	11400.7	7736.95	18105.1	22424.5	17445.4	12754.5	12809.2	12806.8	12940.9
M296T427			1.18422	2.20181	0.0173555	296.037	427.035						30083.5	17803.4	37162.8	38235.4	7977.4	17021.4	13845	17148.8	22215.6	24986.1	24906.9
M301T442			0.735873	0.706558	0.0173809	300.978	441.766						27428.8	23125.4	24892.8	15018.2	30903.3	31744.3	35084.6	30304.4	24811.2	25999.4	24782.9
M557T209			4.08196	0.284762	0.0175049	557.135	208.534						104844	151553	81034.5	34907.5	430011	138936	316737	421858	185703	187547	185706
M547T363			0.214772	0.750044	0.0175688	547.193	363.24						2927.08	3122.48	2391.91	2732.86	3653.29	3174.04	3723.19	4347.71	2770.39	2771.27	2856.12
M1031T508			0.649165	0.65629	0.017601	1031.33	507.836						10801.2	10923.2	10798.4	17685	16843.5	22074.5	18870.1	18714.4	13238.6	13007.3	13239
M312T431			0.335746	1.84145	0.0176035	312.056	431.212						2046.25	2128.55	3374.78	3431.06	1575.28	1281.87	1537.8	1568.09	2282.37	2217.05	2217.99
M255T455			1.28604	1.55674	0.0176756	254.912	455.41						46458.6	41512.6	36024.2	57515.2	27674.9	30869.7	24289.1	33763.3	33457.1	33440.8	32785.1
M866T384			0.161161	0.777512	0.0177001	866.255	383.585						2446.95	1984.44	2279.7	2109.05	3193.76	3019.46	2453.11	2677.73	2577.15	2575.57	2657.38
M486T389			0.31926	0.580971	0.0177067	486.032	389.402						1329.17	1413.44	2196.75	2889.2	4071.47	3098.7	3188.28	3116.52	2283.26	2147.89	2264.77
M1105T316			0.299871	0.622197	0.0177777	1104.53	316.496						2540.48	1344.73	2082.76	3110.89	4038.88	3929.66	3464.47	3158.61	3150.52	3150.83	3173
M400T158_2			1.68749	0.505642	0.0178427	400.103	157.84						48773	63163.2	33784.1	23464	91549.3	55964.9	89402.2	97676.7	55135.1	55946.5	55934
M241T337			0.988642	1.3108	0.0178894	241.091	337.384						43107.3	43828.9	33709.1	38070.3	25937.4	33106.5	29202.6	32836.9	33912.5	33592.5	33599.2
M146T90			0.219315	0.740184	0.0179558	146.045	90.034						3018.22	4094.02	3043.14	3273.63	4684.64	4531.15	5097.25	3829.76	2634.7	2644.83	2760.9
M470T430			0.431495	0.488881	0.0180323	470.047	429.938						1542.59	4232.59	4068.92	2157.58	4693.83	6030.48	8044.68	5780.32	4659.51	5239.72	4655.32
M188T101			0.493534	0.566622	0.0180973	188.071	100.817						5623.29	6581.3	4829.77	1895.66	9687.36	8477.57	7541.39	7702.21	6189.81	5811.25	6181.93
M605T493			0.36386	0.695047	0.0181676	605.195	493.363						6226.43	4707.72	4237.32	6842.79	8345.43	8650.34	7975.37	6701.93	6188.7	6185.83	6087.44
M242T356			0.527649	0.39444	0.018241	242.114	355.837						1018.08	3142.46	2607.76	3990.41	7714.39	4405.7	5665.5	9490.3	6126.64	5917.18	6125.95
M398T429			0.609862	0.401868	0.0182719	398.015	429.399						3146.69	3882.82	4555.29	3138.17	11647.5	4947.72	8012.48	12028.7	4511.66	4704.55	4566.3
M853T384			0.271497	0.709528	0.0182997	853.252	384.228						3375.28	3537.16	3260.29	4264.49	5452.52	5973.56	4794.72	4126.82	4430.83	4424.47	4541.64
M360T294			2.86322	0.579819	0.018365	360.129	293.588						131332	165864	174366	223867	329813	203368	304007	362201	204078	206221	204051
M862T119			0.414068	1.69007	0.018388	861.857	119.432						3639.23	3991.42	3447.36	5613.71	2106.89	2665.69	2178.28	2925.49	4072.59	3730.05	3707.17
M389T450			0.362837	0.590896	0.0184439	388.96	450.498						3165.05	4375.66	3027.39	3261.29	3929.19	6360.43	6016.84	7097.64	4662.34	4791.01	4658.74
M698T495			0.53548	0.329053	0.0184692	698.349	494.764						2375.58	2698.21	1759.68	1428.16	2971.81	5928.24	9102.78	7104.49	3377.96	3379.06	3270.58
M459T162			0.482129	0.496579	0.0185785	459.106	162.04						5160.05	5486.67	708.559	3603.58	8828	6649.29	7402.94	7243.59	5326.23	4786.07	5290.94
M525T346			0.374514	1.3604	0.0188272	524.993	345.848						4289.67	5532.98	6110.58	6101.95	4030.24	3654.94	4441.52	4070.84	4020.17	3839.04	3833.5
M271T427_1			0.941722	0.605117	0.0189435	270.967	426.675						22368.4	25715.4	24860.2	14478.1	45559	32200.3	37949	28762.9	21399.5	21603	21397.9
M128T133			0.911973	0.508691	0.0189861	128.017	133.476						15515.8	22172.8	11168.2	7613.67	29077.1	30715.1	32034.3	19185	17923.5	17916.3	18635.3
M609T450			0.340633	0.448283	0.0189938	609.026	450.481						876.749	2051.12	1579.05	1922.8	3048.95	5102.37	2489.62	3702.04	2963.23	2961	2362.67
M449T248			1.71095	0.588577	0.0190031	449.157	247.621						78502.7	102289	45179.5	65359.9	142542	116679	96931.3	138822	71340.5	71998.6	72003.5
M335T354			0.644795	1.07353	0.0190479	334.895	353.874						41038.1	40708.1	41950.2	38145.6	37657.9	36945.9	37700.4	38452	39760.9	39581.6	39582.7
M359T393			1.48402	0.441301	0.0191182	359.131	393.31						14000.6	32476.8	24879.6	34966.7	54377.1	36147.6	78072.1	72335.4	49947.2	49782.9	49783.4
M379T213			1.3397	0.53744	0.0191495	379.086	213.213						34415.1	37135.9	33739.4	11542.9	60818.6	39152.6	55708.3	61709.3	43333.1	43988	43996.5
M828T436_1			0.302039	0.684689	0.0192304	828.168	435.882						3848.86	4742.71	3483.96	2718.74	4893.9	5102.37	6381.67	5229.33	3777.65	3721.22	3684.03
M531T317			0.0729639	0.920086	0.0192879	530.791	317.176						51325.7	51265.7	48412	50963.1	57571.9	55485.5	51808	54643	47017.6	47445.2	46947
M1137T154			0.246288	1.60693	0.0193379	1136.65	154.108						1946	1381.43	2228.73	2164.45	874.023	1374.47	1420.67	1135.41	1796.71	1790.71	1821.24
M658T374			0.442779	0.513502	0.0193827	658.232	374.412						2443.94	5485.8	3166.28	2516.75	6537.92	4620.12	7899.01	7452.64	4998.19	4996.41	5272.25
M166T176_2			4.44678	1.18496	0.0194023	166.017	176.269						1.05663e+06	993137	964424	1.10718e+06	835758	783104	892193	967020	941163	919645	919614
M554T443			0.323117	0.492462	0.0195145	554.01	442.947						2503.22	1847.13	1147.7	685.737	2923.69	3607.33	3662.39	2363.49	1847.47	1848.85	1787.11
M309T45			0.743751	0.578576	0.0195319	309.007	44.579						19240	8834.05	10008.9	10574.8	24690.7	21425.8	20417.1	17565.6	10257.2	11347.5	11411.8
M476T441			2.16637	0.676783	0.0196825	476.092	441.231						165439	203457	182758	126199	257819	193340	267073	283348	191107	192675	192685
M647T435			0.684243	1.35351	0.0196953	647.184	434.828						19664.6	20988.6	20009.7	18537.9	9964	16226	15880	16445.4	18924.3	18926.3	18524.9
M309T390			0.472297	0.648834	0.0197737	309.03	389.95						7382.77	5943.25	7828.96	5946.91	12627.9	8608.33	8656.6	11877.4	7405.35	7583.54	7583.65
M513T324			0.665138	1.30615	0.0197893	512.685	324.048						20774	15588	21802.6	20709.8	15776.4	13952.7	15796.6	14861.2	15314.8	18307.9	15267.7
M355T303			0.372908	0.698562	0.0197981	355.124	303.096						6559.53	8721.93	6333.27	6264.11	8673.62	10270.8	8982.68	11981.8	7835.46	7834.94	7936.89
M278T159			1.11227	0.473793	0.0198399	278.169	159.216						18643.3	22416.6	14092.5	11258.2	35425.8	19951	41256.8	43534.2	25212.6	25226.2	24593.6
M109T364			0.6327	0.644696	0.0198564	109.04	363.951						13173.3	10040	10149.4	14147.3	17898.4	14042.9	18980.7	22771.5	12698.9	13153.8	13141.2
M135T208			1.76389	0.439973	0.0199168	135.031	207.954						40250.7	48837.9	32349.1	19321.1	97588	44957.6	77017.5	100363	50096.7	50102.6	51098.5
M912T178			0.457776	1.33967	0.0199258	911.561	177.775						7900.77	8815.69	10214.6	9421.39	6100.02	8411.73	6234.27	6389.37	27287.5	24839.6	24684.6
M736T345			0.509525	1.4009	0.0199366	736.101	344.517						9469.07	8611.68	6628.38	8666.88	6623.17	5693.23	4770.29	6738.03	5515.9	5217.98	5518.18
M283T163			1.94107	1.64793	0.0199641	283.05	163.33						88590.1	109732	77838	129662	57067.7	62655.4	75859	50678.9	75058.1	74355.8	74986.9
M767T492			0.478944	0.70886	0.0199745	767.246	492.414						10808.5	9425.19	13110.3	12042.4	16203.4	16093.6	18923.6	12806.7	11374.8	11375.4	11306.5
M370T363			0.51819	0.320617	0.0199945	370.135	362.557						1217.05	1025.92	2078.1	2944.24	6251.59	2913.65	5102.39	8392.74	3416.74	3349.3	3349.49
M330T209			0.749959	0.465061	0.0200149	330.068	208.524						7428.08	11000.5	6215.79	4005.38	19599.5	9290.19	16220.3	16494.1	10738.8	10547.5	10545.7
M458T461_1			0.180731	0.652106	0.020047	457.596	460.588						905.926	1301.58	1154.66	1188	2222.2	1740.98	1398.12	1616.35	1684.98	1677.14	1748.16
M221T422			0.223392	1.54149	0.0200668	220.891	421.752						1609.34	1728.42	1933.52	1750.76	778.487	1349.68	1547.91	879.283	1485.49	1305.21	1315.71
M227T420			0.751793	0.468948	0.0200856	226.995	419.648						10681.6	5839.42	8197.84	5593.89	22870.5	15672.1	11040	15057.2	9646.06	9607.35	8784.76
M274T403			0.474351	0.580389	0.0201132	274.103	402.556						5116.56	4414.23	4936.89	5611.54	6983.79	6616.28	9611.22	11384.9	6022.35	6155.04	6154.44
M771T316			0.220629	0.605942	0.020124	770.801	315.796						1697.56	1408.58	1301.51	959.463	2330.48	2677.57	2280.61	1568.81	1522.5	1459.27	1522.69
M332T365			0.587426	0.750458	0.0201888	332.089	364.802						21626.4	21921.5	17931	21866.6	27991.4	24083	25769.7	33215.5	22257.2	22257.1	22208.2
M215T213			0.48388	2.12756	0.0201917	215.043	212.564						3761.69	5678.99	3691.54	6081.38	2146.6	2944.46	842.753	3097.01	3049.37	3049.17	3109.67
M339T166			0.445172	0.583111	0.020258	338.984	165.946						6354.97	3832.8	6300.19	4139.01	7580.97	11706.8	8132.26	7954	7010.51	6451.1	6171.06
M517T461_1			0.466777	0.440342	0.0202754	517.035	460.926						3301.72	3580.6	2037.39	2227.94	5763.77	7488.32	8454.68	3609.14	3954.62	3723.57	3955.4
M449T429_2			0.256392	0.527696	0.0203637	449.081	428.629						1538.97	1420.16	631.176	764.578	2237.53	1533.66	1954.93	2526.51	1066.1	1241.87	1058.45
M1114T502			0.230821	0.610196	0.0203832	1114.34	502.337						2100.4	1309.8	1294.09	1579.46	2361.03	3235.93	2013.81	2687.17	2074.9	2021.16	2021.41
M426T161			0.211709	0.684349	0.0204476	426.016	160.554						2266.2	1550.35	2039.23	1656.46	2421.96	2863.86	2371.35	3320.05	2610.4	2694.86	2691.9
M686T133			0.258937	0.887236	0.0204642	685.529	132.668						44386.4	47648.3	48233	50299.4	56005.1	53632	49476.3	55674	51242.3	51240.5	49836.1
M994T502			0.122916	0.626049	0.0205374	994.166	501.824						431.121	488.478	669.413	462.177	655.244	1041.16	749.274	830.725	640.054	640.051	632.904
M815T397			0.174142	0.490695	0.0205839	815.457	396.981						339.626	440.065	430.114	582.367	777.007	583.083	1132.32	1159.9	680.536	670.575	680.588
M181T181			1.31626	1.65762	0.0208452	181.05	181.108						36611.4	40792.1	59225.4	55289.2	34448.7	26339	22627	32364.5	34704.8	35470.6	34703.7
M577T488			0.376158	1.8729	0.0208866	576.803	488.145						3886.84	2778.27	3668.32	4064.62	903.54	2937.31	1449.65	2397.07	2976.92	2855.95	2980.17
M328T267			1.18006	0.385521	0.0209253	328.186	267.441						7961.75	14624.4	14695.1	15439.2	34730.5	18177.3	33688.3	50155.2	16360.1	16788	16371.9
M396T364			0.69764	0.341408	0.0209444	396.148	363.812						3205.02	4434.18	2683.16	4722.39	10254.9	5764.96	11162.3	16884.7	6065.09	6074.11	6200.36
M381T420			0.579755	0.513726	0.0209914	380.944	420.388						7126.99	5834.49	6443.88	5795.27	11421	17343.1	12096.3	8194.28	7860.64	7899.22	7899.21
M553T29_2			0.295529	0.537186	0.0211462	553.361	28.75						1631.54	2824.7	1330.41	1557.02	3350.28	3813.51	4136.14	2370.71	2708.9	2559.84	2566.22
M198T342			0.419724	0.700078	0.0211567	198.074	342.415						8407.35	9290.16	9239.23	9016.17	13539.1	14419.9	14193.2	9203.41	8390.02	9270.48	9264.52
M419T391_2			0.338534	0.419208	0.0211599	418.985	390.519						1094.87	891.444	1669.07	1297.7	3841.87	1736.62	2402.67	3834.16	1717.19	1802.13	1717.81
M356T422			0.237623	0.631621	0.0211622	356.109	421.918						1895.93	1417	1461.8	1986.8	2001.88	2673.78	3384.85	2644.53	2155.13	2155.81	1962.92
M548T453			0.387741	0.661219	0.0212193	548.077	453.14						7547.23	4825.58	5291.86	5280.29	8970.15	10344.8	8557.38	6828.67	6471.93	6643.5	6643.64
M684T175			0.365823	0.539201	0.0212287	684.454	175.117						1488.04	3356.34	3071.64	2778.92	4233.03	4225.93	4599.62	6776.2	3767.42	3790.64	4022.27
M1023T317			0.280469	0.793854	0.02126	1022.67	316.745						7576.51	7494.66	6069.9	5694.94	9168.94	8576.34	8264.55	7794.88	5687.96	5658.97	5687.94
M255T170			2.18823	1.90017	0.0212649	255.232	169.84						150542	98090.3	162330	124443	43503.3	70897.2	111115	56252.1	102465	102286	110755
M245T391			0.574812	0.527244	0.0212734	245.046	390.519						5825.23	7047.3	3751.4	7068.97	12237.4	7406.72	10596.4	14696.8	7773.44	7992.41	7775.75
M274T437			0.77082	0.43357	0.0213227	274.033	437.105						8528.79	5811.8	8250.77	7602.74	14686.4	25901.5	17798.2	11254.5	8091.39	11693.2	8382.51
M476T393			0.283887	0.530791	0.0213893	476.07	392.572						1282.63	2603.37	1590.27	1600.28	3048.23	4545.35	2645.94	3092.58	2854.68	2855.75	3019.14
M869T380			0.21094	0.572253	0.0214932	869.234	380.475						934.08	1049.47	806.544	1215.02	1728.32	1558.53	2383.12	1328.88	1551.18	1561.08	1551.26
M454T373			0.450152	0.754766	0.0215572	454.135	373.341						12190.3	12546.6	12994.3	14951.7	15118.4	15520.6	19183.3	19978	14477.1	13975.2	14480.2
M357T426			0.275503	0.581413	0.02156	356.932	425.81						1569.19	1575.6	2835.56	1276.85	3506.47	2412.52	3249.15	3313.86	2790.09	2800.44	2397.97
M406T380			0.498139	1.13107	0.0215817	406.11	379.861						19878.2	18220.7	18899.5	17173.1	15223.2	16909.2	16931.3	16512.8	17036.3	16743.6	16741.7
M148T277			1.73099	0.584828	0.0216293	148.043	276.729						60374.9	66027	74631	77814	104053	94383	114072	164293	88110.8	84571.8	88193.9
M303T588_2			0.186604	0.591996	0.0217097	303.198	588.388						1136.49	373.886	1072.45	762.983	1485.29	1208.64	1485.57	1472.25	1552.25	1734.16	1734.5
M869T209			0.750006	0.408115	0.0218045	869.18	208.529						6476.21	7898.28	5598.17	1946.62	18390.2	7961.8	11918.7	15437.9	9431.46	10119.4	10124.2
M303T226			0.311968	0.698412	0.0218096	303.054	226.184						4455.54	3188.35	4110.56	3949.29	5999.57	4408.44	5395.52	6681.4	3956.78	3956.64	3977.33
M1012T437_2			0.29227	1.46143	0.0218467	1012.3	437.091						3660.87	2480.81	2917.49	3195.12	1793.65	2661.58	2028.14	1901.74	2690.61	2464.28	2685.34
M340T434			0.556229	0.471581	0.0218821	340.043	433.976						1901.77	8778.88	4667.85	4604.91	11507.5	11118.7	7259.94	12425.7	3405.75	3384.12	2612.12
M151T378			0.243169	1.60235	0.0219103	151.002	377.603						1703.51	1953.38	2353.11	1846.21	1076.31	1608.38	1472.68	745.569	1967.31	2086.02	1991.72
M963T317_2			0.175594	0.837266	0.0219582	962.635	316.979						5472.83	5447.18	4642.39	4697.66	6605.55	6174.8	5869.03	5548.49	4167.4	4167.36	4230.14
M669T213			0.365535	0.545759	0.0219585	669.149	212.838						2913.75	2916.8	2145.51	1582.41	4761.06	2717.63	5180	4855.38	2925.4	3124.95	3121.09
M345T461			0.307412	0.683558	0.0219747	344.986	461.016						5126.29	4024.11	3806.48	3155.97	5074.73	6789.16	6539.43	5168.7	4802.25	4799.92	5069.76
M491T431			0.158643	0.638739	0.0219819	490.996	430.849						795.626	890.156	676.829	600.861	1371.82	901.579	1359.23	1006.93	605.741	633.543	606.35
M172T239			0.34909	0.68386	0.0221707	172.029	238.509						5945.22	5218.11	3834.8	6353.09	6788.96	9149.63	8424.72	6858.31	4901.87	4901.15	4772.03
M595T210			0.354957	0.54525	0.0221737	595.088	209.524						2339.2	4276.56	1950.4	1513.81	4735.38	4029.81	5461.5	4260.18	4078.57	4071.86	3346.79
M710T418			0.308333	0.490729	0.0221896	710.049	418.13						2124.59	1619.58	1067.74	885.239	2626.12	2813.68	4007	2162.76	2186.3	2143.97	2182.22
M503T493			0.280843	0.754753	0.0221927	503.16	493.413						5800.74	4677.11	6806.27	5945.42	8180.67	8095.85	8109.11	6392.05	6627.33	6771.25	6771.06
M594T467			0.234505	0.622905	0.0222004	594.072	466.546						2022.39	1849.2	1473.98	1082.36	2127.25	2934.48	2208.87	3048.7	1673.88	1577.19	1578.86
M227T174			1.69307	2.63999	0.0222096	227.201	173.77						71314.3	55498.8	48579.7	25834.8	9504.78	28298.7	17735.9	20683.5	37588.7	35353.7	35392.3
M517T434			0.806483	0.207708	0.0222362	517.189	434.395						2065.22	1320.12	2345.86	3993.68	8735.31	5536.29	13290.6	19257.6	5293.36	5343.1	5293.62
M449T317			0.30564	0.917533	0.0223004	448.845	316.94						83813.9	83687.4	77332	76188.5	90786	87614.4	86090.3	85384.3	74517.1	73933	74518.2
M139T409			0.654445	1.60298	0.0223733	138.97	409.276						8986.54	12159.7	13957.2	14536.1	7781.88	5493.27	7889.67	9802.27	10349.7	11365.9	10376.9
M327T209_1			0.782788	0.491837	0.0223927	327.029	208.524						10396.1	13838.8	6496.11	5433.72	19121.1	13396.9	16413.7	24598.2	13118.5	13114.1	13312.2
M488T455			0.52688	0.443762	0.0224755	488.049	455.166						5993.74	2949.74	2647.83	1857.75	5280.34	8077.55	10190.3	6758.67	3457.32	3029.28	3026.27
M362T34			1.09747	0.580966	0.0224862	362.313	34.055						34968.6	15241.1	21110.8	36209.3	51677.8	50434.9	47452	35523.3	32948.1	34618.4	34692.1
M128T364			1.10894	0.727735	0.0225229	128.035	363.951						64545.2	60492.6	54341.1	67404.7	84583	67353.4	85453.8	101722	67144.9	67444	67440.7
M682T383			0.236922	0.639986	0.0225544	682.179	383.39						1310.09	2464.2	2333.65	1954.73	3566.56	3149.78	2395.35	3486.52	2308.47	2235.09	2305.8
M615T130			0.295007	0.609326	0.0226197	615.451	130.356						1956.41	2433.7	2864.48	2349.6	3781.03	3295.95	3371.84	5313.14	3656.67	3463.89	3663.53
M473T468			0.444288	0.529195	0.0227567	473.014	467.849						3519.8	4481.7	3049.84	2502.25	8208.59	4216.07	5710.44	7476.59	5174.28	5186.84	5807.37
M606T438			0.758643	1.74064	0.0228038	606.14	437.614						13283.9	10350.8	13809.4	19155.3	7040.65	10341.5	7625.74	7508.49	10025.3	10141	10077.6
M441T422			0.303684	0.453626	0.0230218	440.966	421.918						1084.23	776.467	2400.94	819.464	2381.61	2879.29	2243.74	3696.46	1363.13	1345.79	1347.97
M669T188			0.301283	0.514426	0.0230432	669.353	187.858						731.044	2602.02	2049.19	1449.44	3220.48	2984.8	4324.57	2750.36	2006.88	2006.83	2225.45
M441T31			0.502174	0.600896	0.0230835	441.37	30.793						9885.68	5642.04	4068.48	5664.32	10225.5	9952.11	12266.2	9594.31	8275.41	8275.85	8186.07
M715T289_2			0.291277	0.637509	0.0231653	715.194	288.945						2538.77	2710.63	2371.66	3165.45	4610.98	4282.18	5128.05	2898.57	3410.18	3418.96	3696.3
M247T389			0.415637	0.522105	0.0232268	247.092	389.13						2409.15	2560	3862.86	3210.42	5440.67	3673.91	6195.71	7754.85	4223.49	4063.55	4223.34
M844T470			0.612875	0.399012	0.0232342	844.259	470.236						4883.58	4324.1	3384.49	2186.8	6567.01	6638.09	9894.96	13938.8	6330.29	6408.79	6470.63
M161T477			0.696787	0.673591	0.0232363	161.045	477.216						19934.1	14356.1	20951.2	21375.5	28918	32413.9	31457.5	20954.6	20781.8	20768.9	20271.5
M675T345			0.608878	1.61525	0.0233049	675.046	344.517						8242.22	10591.8	8488.67	12914.7	6802.77	4357.53	7325.08	6425.6	5153.06	5154.21	4966.48
M299T187			0.725849	2.04362	0.0234312	299.258	186.715						14204.2	11227.5	12671.1	6628.75	4019.87	5394.96	4291.06	8182.61	8267.03	8281.3	8873.41
M453T426			0.132939	0.774122	0.0234809	452.917	426.36						1523.48	1140.44	1118.79	1546.62	1637.68	1750.76	1636.03	1859.88	1588.23	1597.17	1525.29
M222T262			1.33596	1.37377	0.0235203	222.133	261.538						73198.7	69749.5	61149.5	52783.5	42448.6	55600.9	39773.1	49167.6	49492.4	49814.4	49813.8
M708T493			0.377704	0.752359	0.0235618	708.23	493.364						8342.58	7878.18	9780.44	10412.2	12633	11889.9	13838.5	10037.5	8390.06	8512.6	8513.73
M302T449			0.266894	0.558365	0.0235707	302.009	449.467						1344.18	1236.21	1661.51	1892.87	2481.73	3677.04	2922.44	1905.8	1898.18	1829.17	1890.15
M679T389			0.250839	0.590517	0.0237711	679.009	389.402						1606.48	1259.96	1574.28	1251.03	3333.36	1939.01	2209.73	2156.49	1632.03	1696.07	1630.54
M409T451			0.330681	0.748121	0.0238402	408.99	450.701						6139.6	6338.18	6169.57	4894.55	8800.12	6302.61	7754.34	8610.95	6035.28	5877.98	6049.3
M279T427			0.299877	0.692258	0.0239128	278.966	426.992						4570.68	3192.91	3302.88	4221.38	5378.39	4887.76	6839.93	4977.94	4020.87	4016.51	3750.49
M691T381			6.05754	0.742939	0.0239568	691.21	380.91						2.59185e+06	2.17087e+06	2.0365e+06	2.75496e+06	2.866e+06	3.63367e+06	3.54297e+06	2.81734e+06	2.64439e+06	2.64924e+06	2.65428e+06
M695T437			0.895855	1.42126	0.0240111	695.19	437.086						30211.2	24100.9	29462.6	34399.1	18531.5	25278.2	22896.4	16441.4	24846.3	24161.6	24821.5
M293T457			0.558591	2.20302	0.0241185	292.922	456.737						5239.63	7677.36	3757.85	8501.79	3684.32	2472.25	2122.57	3149.07	4258.58	4240.68	4240.68
M448T248			0.740409	0.628697	0.0241609	448.16	247.62						18043.2	24108.2	10682.6	18045.8	30997.1	26042	23201.1	32500.5	17343.4	17002.8	17003.2
M673T438			2.3961	0.720667	0.0243341	673.161	437.868						356195	340726	375232	349074	449503	587762	546902	387933	430110	433050	430106
M179T192			0.140581	0.611392	0.0243385	179.082	192.204						593.269	658.447	620.701	661.15	992.04	1398.83	753.988	999.078	596.124	595.964	624.707
M283T337			3.55469	1.29523	0.0243688	283.112	337.382						590742	584757	456693	510219	352030	456854	391972	453218	446922	443149	445889
M665T477			2.64076	0.715715	0.0244678	665.214	477.209						393753	276012	439749	385599	527766	548631	589940	422641	384355	388306	390116
M219T29			1.12865	0.323465	0.0244727	218.996	28.678						11132.7	11065.9	9564.57	5242.33	16410.7	27767.5	23998	46227.4	18059.1	17525	18066.5
M471T426_1			0.102393	0.836554	0.0245939	470.926	425.538						1892.52	1842.92	1714.53	1456.29	2014.39	2204.93	2098.24	1938.05	1570.85	1624.93	1624.14
M490T32_2			0.520116	0.676571	0.0246204	490.353	32.24						9961.16	6285.46	9933.06	12012.6	11958.4	13881.1	13969.7	16640.5	12030.7	12017.5	11694.1
M642T420			0.666282	0.475285	0.0246342	642.157	420.368						9644.53	7610.72	2817.12	4014.57	12589.5	9498.77	11609.8	16980.9	5417.76	5090.83	5091.58
M339T276			0.707962	0.606874	0.024649	339.092	276.042						12394	17281.4	16356.3	11770.1	16749.9	23286.8	30473.7	24734.6	13085.4	13305.4	13305.8
M357T261			0.542516	1.42182	0.0247072	357.202	261.413						11763.7	10571.1	11597.2	8782.27	6087.33	8964.07	6114.14	8876.42	10220	10487.6	10219.7
M1005T352			0.302329	1.50714	0.0247498	1004.76	352.494						3195.63	3043.95	3895.58	2561.38	2057.76	1525.95	2638.83	2201.7	3438.7	3417.94	3417.92
M906T434			0.225259	0.700095	0.024789	906.248	433.508						2718.39	2751.29	2524.14	2534.98	3356.39	4168.49	4579.01	2935.21	2816.68	2476.86	2813.02
M347T376			0.38885	0.747271	0.0248032	347.072	375.643						9158.6	12396	8807.81	9358.66	14251.6	11047.6	13562.9	14292.7	10143.6	9989.2	10144.2
M226T267			0.538033	0.647802	0.0248098	226.083	267.259						12671.9	6881.49	7764.82	6712.29	13515.8	11270.3	14394.2	13352.1	11767.2	11368.4	11374.5
M748T418			0.222431	0.651837	0.0248546	748.006	417.525						1763.84	1369.28	1696.57	889.24	2461.52	1818.96	2028.27	2464.83	1708.89	1651.95	1651.13
M329T318			0.304319	0.735918	0.0248684	328.891	317.816						4999.61	6262.95	4821.89	3480.2	6911.74	6320.06	6436.75	6916.81	6286.15	6280.61	6010.31
M590T435			0.388683	1.27985	0.0248716	590.126	434.578						6233.7	6312.78	6623.71	6882.86	4706.56	4913.36	4330.37	6406.04	6407.57	6014.34	6221.42
M297T40			1.25423	0.488417	0.0249498	297.278	39.955						35305.5	34522	17978.3	21625	61257.6	76748.5	36442.7	49603.1	64436.6	65192.9	54376.9
M548T369			0.335082	1.41815	0.024956	548.183	369.061						3851.19	4484.46	4970.6	3138.62	2916.84	2644.21	2932.84	3102.09	3148.32	3299.63	3139.57
M402T280			0.144509	1.49694	0.0250117	401.946	280.389						836.117	603.236	990.132	774.348	432.603	553.957	627.431	526.261	832.637	887.646	830.241
M304T445			0.974205	1.53376	0.0251018	304.078	444.676						25238.6	22207.7	32619	33667.6	23685.4	17775.5	15115.5	17576.7	23406.4	23409.2	23184.2
M891T209			0.379767	0.495045	0.0252137	891.158	208.593						2553.32	2968.47	1789.02	584.308	4223.22	2721.5	4319.81	4683.75	3207.14	3172.92	3171.7
M996T527			0.285279	0.563054	0.0252666	996.487	527.26						2273.14	1888.8	1256.91	1667.92	2326.55	2964.63	2999.63	4295.5	2403.36	2341.73	2404.25
M434T388			0.34558	0.380356	0.0253642	434.17	387.914						1257.97	966.514	1299.45	888.373	1572.64	2246.19	4164.92	3616.71	1998.11	1911.91	1906.89
M199T280			0.47958	0.609436	0.0253988	199.072	280.389						6285.98	7917.09	5461.37	6093.53	8013.25	8665.6	12636.8	12949.6	8366.23	8366.92	8210.94
M249T302			0.298007	0.600258	0.0255324	249.059	301.538						1667.29	2037.29	2672.47	2722.96	4847.12	4131.55	3376.55	2804.95	3885.45	4111.93	3880.34
M124T323			0.719486	1.1441	0.0255543	124.007	322.995						35144.9	37957.1	32200.2	33007	29522.7	32153	30408.3	28805.3	32304.2	32152.2	32152.1
M221T376			1.93562	0.822813	0.0255568	221.066	376.111						396516	419543	373263	506377	526648	519112	530782	484316	420964	418077	418072
M401T428			0.319349	0.569115	0.0256126	401.049	427.794						2764.45	2383.08	1419.35	2097.92	4246.18	2389.21	4471.79	4117.85	2913.63	2742.14	2745.05
M526T145			1.97683	0.463801	0.02563	526.291	144.884						64686.5	51792.2	52482.4	53041.7	81944.6	142584	168947	85184.2	70123.9	70552.5	71456.3
M344T337			0.675868	0.392179	0.0256508	344.096	336.595						2533.42	2896.96	4953.78	6891.53	9739.85	6160.39	12390.3	15760	6652.91	6649.71	7138.31
M684T437			0.450638	1.72799	0.0256587	684.118	437.242						4232.75	4093.6	5851.23	6883.59	2412.21	3821.18	3412.25	2542.63	3758.26	3758.17	3927.97
M579T333			0.140643	0.787517	0.0256821	579.168	332.681						2386.59	2109.01	1715.37	1861.8	2363.45	2805.36	2698.87	2383.24	2337.72	2310.31	2349.62
M236T204			0.751224	1.39378	0.0257268	236.003	203.66						21132	17518.6	24415.4	24719.5	14408.5	19511.8	14816.5	14246.9	18253.5	18602.1	18288.4
M618T158_2			0.248052	0.54469	0.0258195	618.409	158.478						1579.82	1800.5	795.93	735.555	1604.29	2419	2570.04	2424.28	2472.51	2474.16	2556.27
M168T197			0.290965	1.88496	0.0258379	168.041	197.104						1506	2218.82	1370.82	2623.66	1137.44	1105.58	1069.93	782.27	1191.17	1195.78	1229.21
M132T372			0.665187	0.423408	0.0258629	132.049	372.031						3722.33	4685.96	5450.67	6126.04	10258.7	6151.61	14751.6	16038.4	6621.44	7424.19	7379.45
M499T469			0.316096	1.47681	0.0258862	498.8	468.819						3327.81	4042.08	3276.63	3657.8	2065.97	1922.81	3454.14	2243.06	2563	2564.16	2304.4
M285T379			0.415844	0.491177	0.0259646	285.119	379.052						2327.52	3533.21	2390.64	2674.82	4223.91	4067.87	5934.96	8018.17	4057.93	4016.51	4058.12
M762T454			0.184145	0.721685	0.0260314	762.28	453.799						2035.4	1280.26	1678.81	1418.97	2590.39	2064.01	2021.64	2210.72	1901.85	1762.6	1775.31
M647T508			0.389132	0.711918	0.0260451	647.205	507.836						4934.43	5684.07	5104.36	8315.63	8746.06	9002.18	8159.66	7857.93	6349.2	6347.51	6021.19
M575T507			0.367395	0.702175	0.0260472	575.184	507.124						3959.03	3994.28	4177.31	6681.94	7085.67	6797.11	6520.27	6388.8	5055.75	5055.74	5156.32
M529T363_2			0.280764	0.357848	0.0260528	529.296	362.624						541.314	1022.16	526.585	621.404	1254.52	1193.93	2785.24	2343.44	1354.44	1322.65	1354.42
M479T281			0.538684	0.61998	0.0263171	479.117	281.111						6374.72	7019.97	9869.14	9603.78	10246.6	12029.5	17173.2	13564.7	10533.3	9508.35	9516.51
M403T174_2			0.402399	0.466713	0.0265471	403.172	174.414						1706.04	2683.98	3639.96	827.749	5650.67	2957.33	4904.6	5466.37	3543.33	3196.28	3264.85
M463T456			0.305214	2.07493	0.026588	462.822	456.074						1460.39	1730.68	3134.62	2583.68	1182.3	1182.23	1105.9	823.381	1374.42	1441.85	1426.85
M746T470			0.633327	0.367903	0.0265954	746.285	470.236						4540	4107.26	3037.78	2357.63	6663.53	6542.43	9871.13	15092.4	6358.5	6358.15	6208.5
M335T456			1.07472	1.82588	0.0266916	334.878	455.887						32602.3	25215.3	17893.4	35999.6	17597.4	11824.7	13454.3	18305.4	18224.7	17792.1	18216
M978T286_1			0.292038	0.610055	0.0267225	977.972	285.631						3161.96	1386.78	3258.41	1580.57	3587.05	3819.53	4162.61	3819.15	3874.84	3856.57	3887.52
M508T252			0.536634	0.540025	0.0267364	508.159	252.07						5418.25	9116.14	4110.84	4997.6	8799.4	9247.33	11095	14639.3	6695.2	6342.72	6707.98
M841T209			0.955915	0.310888	0.0269487	841.183	208.535						6575.72	10690.8	5203.39	1686.49	24763.6	7847.87	18658.8	26431	10005.2	9505.5	10003
M417T161_2			0.441282	2.37112	0.0269585	417.127	160.522						4001.27	5825.42	3004.51	2884.82	1034.97	1344.08	2773.78	1475.26	2979.17	3368.76	2953.07
M317T174_2			0.570035	2.35728	0.0269849	317.113	173.819						5430.38	8265.53	3831.81	8790.22	1278.64	3730.8	2627.97	3527.13	6677.87	6418.66	6384.6
M278T316			0.352881	0.551269	0.0270068	278.044	315.81						1359.37	3484.77	3499.1	3138.74	4432.57	7045.48	4858.36	4491.86	2799.58	2744.01	2883.39
M336T29_2			2.76489	0.34427	0.0270393	336.326	29.048						68055.6	29025.1	35995.2	104874	146205	120403	148919	275646	151554	153240	151546
M241T403			0.257357	1.6614	0.0270417	240.87	403.321						2274.22	1782.37	1612.97	2215.88	858.692	801.193	1697.76	1388.61	1672.32	1671.37	1745.32
M364T212_2			1.10512	0.450891	0.0271397	364.094	211.885						17548.5	18639.5	13246.7	11679.9	38767.9	15638.3	38067.1	43068.7	20551.3	21375.3	21353.2
M647T212			0.224523	0.510452	0.0271598	647.154	211.896						845.978	1030.16	656.279	905.41	1779.29	1079.5	1496.53	2379.55	1241.6	1110.84	1239.52
M851T152			0.340421	0.707222	0.0273127	850.5	152.329						5532.19	4631.72	7359.11	5292.59	9301.57	6659.31	8565.45	7734.55	10143	9855.24	10141.2
M628T455			0.20792	0.52475	0.0273131	628.208	454.599						930.114	561.453	922.971	688.891	1061.33	1282.09	1465.71	2104.98	945.794	1015.68	946.274
M319T276			0.483723	0.412334	0.0273253	319.076	275.982						2320	2737.75	1930.39	3262.64	5096.43	4116.35	5923.83	9723.78	3481.72	3581.49	3581.21
M512T517			0.280854	0.425199	0.0273493	512.284	516.713						1223.28	1017.99	689.201	859.01	990.282	2803.36	2786.13	2332.47	1224.31	1274.86	1275.67
M416T451			0.544459	0.484773	0.0274353	416.007	450.701						6472.49	5059.21	4783.77	3564.75	7315.11	15050.1	10380	8264.02	5889.5	5770.67	5889.48
M401T388			0.445935	0.484907	0.027451	401.068	387.947						3345.76	4519.77	1957.42	1669.04	7997.05	4480.91	6482.46	4738.94	1782.2	1781.39	1992.8
M336T262			0.212603	1.49268	0.0274657	336.25	261.633						1288.68	1338.82	1026.15	1565.8	1090.96	756.677	662.616	986.446	911.44	905.035	932.708
M825T316			0.243488	0.861559	0.0274831	824.725	316.496						17682.9	17107.7	15394.9	15435.9	20377.1	19402.6	19311.9	17074.2	13210.1	13082.3	13082.2
M385T160_1			0.463164	0.783958	0.0275939	385.01	159.915						18625.6	14788	14060.3	14519.6	21734.8	18518.2	17519.5	21305.1	19555	19419.7	20380.4
M605T477			0.652461	0.77318	0.0276274	605.194	477.216						33060.6	27496.2	34550.9	38373.4	42375.4	46989.2	46955.8	36318.6	35040.6	35278.5	35043
M189T22			1.89927	0.552308	0.0276686	188.986	21.5855						60205	89933.5	109063	68785.9	93907.9	172238	142827	184875	113872	113936	111540
M367T378			1.85543	1.16959	0.0277509	367.105	378.231						194097	179120	163934	176090	167934	156539	137555	147791	156127	154927	154926
M419T460			0.23551	0.693682	0.0277592	418.965	460.326						2737.05	2710.09	2076.61	3161.13	4085.29	4652.43	3622.33	3043.1	3379.74	3451.53	3379.89
M870T176			0.434735	1.18854	0.0278423	869.552	175.725						10195.1	10738.4	10498.8	11373.1	8003.02	8333.64	9312.25	10366.3	14739.4	15502.2	14726.9
M513T291			0.385171	0.600515	0.0279286	513.106	290.901						3415.29	4428.01	5541.88	4446.5	8084.94	9739.04	6250.36	5619.63	4450.26	4447.49	4512.11
M599T444			0.606101	2.31812	0.0279571	599.164	443.955						9577.11	3838.65	7762.05	10429.9	3806.23	4595.68	3165.96	2067.23	6085.38	6084.93	6265.32
M707T498			0.619716	0.737184	0.0279719	707.225	497.925						25854.1	16451	17443.6	22838.6	31580	25911.7	26928.9	27610.1	29370.7	24286.9	25501.7
M165T276			1.44995	2.54319	0.0280764	165.005	276.069						26441.3	23973.3	42146.5	58143.2	15411.1	15390.7	15269.3	13186.8	23801.7	24044.4	24042.4
M175T453			1.10173	1.29696	0.0281328	174.945	453.087						56141.5	44145.8	47742.8	60327.4	37317.3	45394.6	39834	38104.5	44850.2	44842.4	44277.1
M349T208			0.652804	0.569194	0.0281698	349.075	208.244						9008.67	12285.7	8581.78	6524.7	17582.6	10391.2	15769.8	20208	11312.8	12029.2	11308.6
M101T375			0.447439	0.856044	0.0281734	101.024	375.036						46212.3	51608.3	45147.3	48748.3	59904.7	49373.2	55529.2	59149.1	46674.2	46692.1	48029.6
M318T300			0.346143	0.590451	0.0282261	318.129	300.486						2009.31	3704.83	4381.65	2737.04	4938.34	4155.77	5843.04	6796.78	3888.65	3767.67	3770.33
M593T437			1.35358	1.22865	0.0284163	593.157	437.148						92397.7	98717.6	98910.5	108242	74509.6	95525	83695.2	70420.3	96770.1	95755.7	95761.6
M381T586			0.0926483	0.940826	0.0284363	381.231	586.451						12978.9	12492.9	12126.6	11994.2	13109.2	13630.1	13086.3	12886	13280.8	13160	13135.7
M691T438			0.831913	0.464182	0.0284585	691.173	437.598						4106.23	6536.18	5990.38	16167.1	17705.5	18615.9	21715.8	12624.7	13852.9	12562.1	12592.7
M761T417			1.66816	0.683078	0.0285141	761.168	417.458						115048	78805.1	124182	131058	183921	181782	167870	123881	139444	137040	137042
M805T323			0.292322	1.45923	0.02852	804.542	322.784						2179.7	3601.47	3142.63	3014.26	2250.17	1634.45	2173.18	2123.28	3269.09	3304.52	3304.63
M909T223			0.391122	0.547187	0.028543	909.353	223.215						2750.96	4649.9	2878.64	1711.73	5579.26	3727.91	6516.35	6090.79	3002.74	3000.92	2900.36
M868T381			0.162749	0.769323	0.0285784	868.23	380.91						2195.19	2889.33	2250.71	2200.55	3076.55	2810.4	3622.97	2885.12	2518.93	2432.22	2431.38
M407T226			0.478866	0.712857	0.0286194	407.1	226.241						13120.5	16617.5	12346.5	13470.4	19418.2	21830.4	22019.9	14664.2	17444.7	17443.1	16839.4
M481T365			0.55709	0.387922	0.0286548	481.162	364.553						3149.32	2033.88	2797.23	4002.01	8352.27	3366.05	8107.01	11063.5	4511.02	4510.28	4450.33
M369T160			0.54986	0.701236	0.0287016	369.111	159.977						17420.3	17941.9	11491.2	14733.2	17311.3	22922.3	21864	25728.3	18300.9	18934.6	18937.2
M133T206			0.383502	0.813313	0.0287231	133.015	205.625						18824.6	16137.5	15354.2	17535.8	22409.9	18458.8	23099.4	19458.8	17312.3	17234.3	17234.3
M343T300			0.614858	1.32326	0.0287351	343.05	300.047						15214.9	12937.8	13787.1	17540.1	10999.4	13448.7	9871.75	10629.7	14163.3	13228.6	14172.6
M352T209			2.52649	0.494847	0.0287715	352.05	209.183						101927	128831	92136.5	53969	256665	114570	210896	179446	139221	139221	139534
M225T174			0.852208	3.32743	0.0287816	225.186	173.796						12926.7	17149	12423.6	4588.88	674.819	6483.77	3118.29	3874.62	8126.62	7981.21	7659.96
M630T341			0.24731	0.349135	0.0287948	630.326	340.963						431.968	520.716	438.035	595.506	2167.88	621.131	1590.91	1309.08	1237.99	984.086	989.023
M334T34			0.614337	0.854481	0.0288841	334.282	34.213						103971	82996.1	106042	103959	119864	115177	119579	109952	101773	105657	96387.2
M437T106			0.376429	2.25966	0.0289057	437.304	106.33						3142.28	3254.79	2011.68	3988.61	339.892	2352.22	1821.77	972.503	2136.47	1889.55	1866.45
M367T208			0.694886	0.266094	0.0289318	366.997	207.986						2237.39	4001.49	2536.65	1670.36	14599.4	2896.49	11269.4	10491.2	5558.75	5644.81	5556.69
M179T477			0.409376	0.710239	0.0289357	179.056	477.212						8622.96	7841.95	6619.87	10365.3	11629.7	13679	12399.8	9388.54	9842.42	9842.87	9498.67
M569T461			0.144974	0.684514	0.029028	568.996	460.58						1231.32	1078.74	939.528	941.607	1527.94	1959.75	1243.36	1391.83	1247.81	1245.95	1303
M172T176			0.353546	1.54679	0.0290466	172.041	176.298						4636.7	3937.46	2777.37	3685.31	2253.62	1764.33	2878.09	2825.27	3050.98	3018.85	3018.29
M1153T209_1			0.458937	0.34407	0.0290826	1153.23	208.599						2192.72	2717.9	928.886	591.01	6490.08	2004.65	5093.29	5101.52	2838.81	2838.74	2793.97
M940T375			0.174722	0.595198	0.0291508	940.326	374.935						707.906	845.801	550.883	1039.67	1035.44	1337.2	1750.81	1159.25	908.178	908.131	855.33
M368T34			0.79335	0.70621	0.0291611	368.263	34.328						32080.6	18333.2	29984.8	32962.8	42152.7	37222.4	45775.7	35370.1	31044.6	30312.1	31045
M456T336			0.153949	0.642494	0.0292259	456.183	335.973						870.592	695.732	845.019	768.749	859.935	1216.16	1281.54	1591.96	868.042	856.931	857.005
M157T368			0.582985	1.6043	0.0292617	157.011	367.712						12675.2	8518.72	7306.39	9342.54	6729.07	5610.02	4626.94	6622.33	5170.4	5181.01	5557.36
M411T432			0.60809	0.391174	0.0292778	411.079	431.923						4063.93	4833.43	4028.53	1340.35	6747.11	5817.37	10221.8	13684	6815.33	7040.48	6795.3
M333T216			0.828934	2.59465	0.0293116	333.008	216.493						6631.36	9669.59	14018.6	18114.3	5059.58	6133.54	2661.98	4811.75	7593.89	7597.05	7312.53
M930T175			0.879492	2.21675	0.0293293	929.522	175.093						13114.8	15931.1	24956.5	16830.3	10295.2	10714.3	1172.49	9771.36	14762	14737.2	14126.6
M689T381			0.287481	0.781111	0.0293566	689.041	381.048						9523.77	8601.22	7802.33	8741.12	9126.18	12287	12393.4	10576.9	8732.05	8658.43	8731.44
M568T271			0.233351	0.771764	0.0293639	568.169	271.039						2951.94	3810.49	3134.7	4604.22	4691.59	4620.68	4801.45	4676.17	3911.43	3938.37	3911.42
M415T417			0.193784	0.481007	0.0293807	414.938	417.375						677.988	470.133	632.598	459.97	1120.77	914.095	1756.94	866.521	918.982	919.182	979.789
M296T99			1.06443	1.40335	0.0294477	296.081	98.729						42707.1	35002.1	51057	50510	32579.4	31394.9	37949.9	25824.3	40335.5	40041.2	40335.4
M357T456			0.4374	1.68158	0.0294542	356.861	455.942						4473.68	4827.35	3862.9	6834.59	2350.99	3439.85	3558.19	2543.68	3765.78	3821.25	3788.77
M527T441			0.741096	0.160587	0.0296676	527.038	441.081						2428.74	2269.69	1427.29	711.26	7699.31	19870.5	8831.81	6173.15	5624.52	4656.11	4735.25
M228T442			1.08957	0.412551	0.0297281	228.027	442.103						12178.8	13155.1	14552.9	12049.2	36634.1	13959.3	30705.4	44591.1	17820.9	21694.6	21639.2
M195T457			1.45099	1.56076	0.0297549	194.945	456.737						66159.9	48412.9	49585	75833	41596.3	32317	32494	47358	40541.3	40442.9	45338.5
M341T477			0.637099	0.749819	0.0298037	341.108	477.212						25165.6	21179.7	26797.8	30473	34967.7	39041.9	36249.5	27928.9	27681.3	27679.3	27459.5
M561T382_1			0.625465	0.679999	0.0298144	561.13	382.245						14873.2	21710.7	17499.4	12406.7	21027.5	21453.6	26467.5	28831	18056.4	18035.8	18144.2
M441T302			0.618779	0.664407	0.0298431	441.141	301.991						9845.31	11550.4	12728.5	16911.5	14277.3	19647.1	21889.8	20999.8	9853.46	9330.12	9815.36
M904T385_1			0.18306	1.52378	0.0298589	904.095	384.542						1056.81	1041.73	881.37	1257.31	617.828	1002.66	587.777	572.452	1163.2	1189.83	1162.92
M255T429			0.208836	0.527952	0.0299204	255.008	429.315						545.551	1485.03	875.792	465.751	1831.09	1221.27	1647.92	1686.92	1007.84	1007.48	1067.78
M333T409			0.38142	0.519834	0.0299453	332.837	408.981						2297.23	2719.06	3857.6	1534.11	5495.46	3554.54	4256.49	6715.28	3821.26	4253.04	3815.79
M690T381			2.53744	0.746456	0.0299531	690.215	380.91						453872	384374	363135	506953	503678	657916	619732	507268	462656	464331	464320
M267T146			0.613911	2.78122	0.0299704	267.108	146.453						3422.21	11131.7	8273.8	7162.18	1939.92	4421.89	2243.26	2177.91	3381.78	3374.5	3047.99
M427T21_2			1.14931	0.280892	0.0301642	427.23	21.426						7996.46	12072	6627.29	5500.32	19305.5	24409.6	21030.6	49875.4	14271.9	14282.8	13127.1
M186T326			0.226356	0.393289	0.0301761	186.092	326.171						395.819	644.494	332.626	714.502	947.331	849.266	1499.21	2011.84	746.379	640.361	651.752
M350T222			0.287734	0.593501	0.0301863	350.021	222.362						3352.55	1697.21	1575.73	1812.95	4003.06	3853.35	2689.29	3672.38	3118.71	2837.1	3116.77
M587T461			0.266947	1.576	0.0302088	586.963	460.798						1720.02	2501.33	2291.34	1991.18	1798.29	764.201	1369.54	1463.82	2064.21	2055.58	2379.36
M323T262			1.0993	1.43279	0.030297	323.218	261.538						40109.7	36640.9	38536.9	48619	22648.3	33462	22533	35753.1	30799.1	30451.6	30737.1
M281T477			0.280655	0.711668	0.0303322	281.087	477.212						3550.56	2588.6	3657.55	4412.04	4564.65	4866.8	6007.14	4526.81	3730.09	3948.79	3733.34
M317T153			0.992904	2.05903	0.0303552	317.065	153.275						18162	15915.2	18054.2	30393.7	8851.22	14437.4	10990.9	5800.04	12411.2	11589.6	12399.3
M660T177_1			0.429521	0.747968	0.0303761	659.513	176.512						14390.2	16816.4	13743.5	15718.9	16606.6	24289.4	21547.7	18668.2	19339.6	18189	19342.2
M667T438_1			0.442171	1.54567	0.0303772	667.097	437.786						6723.17	7715.24	6500.61	6117.24	3245.27	5019.96	6263.1	2976.17	6928.71	6814.72	6929.08
M618T458			0.225704	0.600076	0.0304025	618.223	457.834						1422.83	1990.43	1300.81	1409.76	1676.76	3128.89	2963.63	2435.8	2232.95	2501.16	2226.6
M461T429			0.589737	0.519577	0.0304413	461.081	429.362						5777.72	8892.31	5540.79	3799.4	16291.5	8843.18	9753.61	11322.7	5562.24	5025.43	5578.16
M1024T46			0.870253	0.305501	0.0305058	1023.68	46.367						672.977	13314.7	6317.24	1221.1	12196.4	16215.7	26880.8	15168.3	6108.15	6262.05	5877.81
M263T465			0.367249	2.14178	0.0305059	262.897	465.389						2403.55	3067.37	5149.73	2948.92	1350.63	1980.21	1080.82	1923.98	1676.59	2005.99	2014.75
M303T166			1.18576	1.93183	0.0305186	303.232	165.928						37493	27939.1	58906.1	34790.4	18575.8	18967.5	20442.2	24386.4	34701.3	34592.8	38394
M155T308			0.416941	1.57424	0.0305437	155.045	307.927						5021.92	6125.61	6098.47	4908.89	4345.42	4364.06	3696.92	1666.98	4430.73	4518.78	4410.2
M401T490			0.24065	1.61849	0.0305513	400.836	489.584						1711.06	2021.99	2212.63	1758.14	1144.22	1287.21	1730.63	597.833	1541.52	1723.99	1721.72
M519T438			1.03876	1.28446	0.0305684	519.156	437.868						52427.9	43822.5	51189.1	56959.7	36651.8	47794.1	40427.8	34258.6	44379.5	44749.6	44378.3
M983T317			0.237327	0.781667	0.030603	982.724	316.745						5844.99	5600.12	4528.51	4725.3	7457.51	7137.31	6066.2	5819.45	3928.19	3986.08	3948.64
M418T460			0.199624	0.729661	0.030604	417.967	460.326						3016.17	2529.17	2530.05	2359.33	3027.51	4148.87	4084.57	3039.83	3105.7	3069.03	3068.91
M523T460			0.343865	1.87686	0.0306566	522.885	460.116						1894.69	3606.43	3627.78	3488.28	1292.24	2150.11	2269.88	1010.26	2295.36	1997.12	1930.72
M415T456			0.533058	2.43776	0.0307292	414.843	455.887						6618.9	3778.08	3952.22	8381.58	2103.17	1370.63	2377.66	3473.02	2129.75	2031.65	2028.38
M1014T437_3			4.97714	1.53372	0.0307589	1014.32	437.086						693545	575780	686292	958685	436572	580782	482982	399820	643517	643483	635540
M843T440			0.231597	0.509788	0.0307731	843.167	440.109						769.885	1008.67	730.933	1158.87	1355.46	1334.78	1910.03	2595.57	1592.53	1535.9	1535.57
M140T322			0.332065	1.39266	0.0308415	140.005	322.384						4184.1	3755.89	4693.46	4298.54	3756.85	2090.87	3529.58	2780.71	4046.72	3943.92	4050.12
M385T443			0.272924	0.722831	0.0308984	385.036	442.511						3614.26	5150.31	5969.29	4390.5	7670.99	6382.74	6725.4	5678.43	4238.17	3990.74	4235.43
M83T355			0.268388	1.57696	0.0309082	82.9744	355.454						2446.76	2126.4	2620.05	2191.82	839.854	1499.64	1391.67	2220.18	2108.72	1894.39	2107.83
M429T426			0.205385	0.625714	0.0311993	428.966	426.195						1571.52	1245.56	1459.79	535.744	1800.18	2231.57	1921.58	1738.08	1606.44	1881.14	1602.45
M521T430			0.803195	0.316846	0.0312312	521.102	429.894						3483.01	8413.64	4795.61	1486.62	20439.6	6091.79	12771	18072.1	5660.45	5661.41	5712.01
M172T340			0.248987	0.579675	0.0312762	172.08	340.219						1252.49	1389.49	1685.79	1616.14	1810.43	2265.57	2613.67	3564.2	1962.03	2081.72	2083.47
M145T364_1			0.297982	0.715484	0.0313028	144.614	364.243						4636.2	4359.7	3400.83	5395.92	5708.64	5921.78	5595.63	7641.94	3490.08	3611.33	3610.53
M387T394			0.442846	0.239332	0.0313309	387.158	394.298						543.936	1378.05	943.049	835.111	1674.04	2557.27	5241.74	5987.28	1392.42	1489.93	1390.66
M611T359			0.258423	0.548461	0.0313848	611.211	358.886						1204.9	1977.58	1462.88	1381.18	1594.09	3160.25	2756.38	3477.37	1706.14	1842.14	1840.57
M712T435			0.407992	0.671663	0.0314286	712.17	435.401						5553.68	9753.08	7768.6	6148.58	10419.4	9199.98	13304.8	10585.7	9534.43	9544.15	9279.59
M281T383			0.416464	0.539103	0.0315121	281.026	383.202						4351.43	2956.32	2197.69	4145.05	5896.27	5228.77	5171.01	9024.72	4933.23	5146.67	5165.19
M397T167			0.598979	1.687	0.0315144	397.181	166.579						11028.5	8264.94	7509.59	12161.4	5675.15	3626.14	5800.14	7995.47	5625.09	4782.38	5615
M568T391			0.149121	0.692359	0.0315984	567.954	391.421						1090.87	821.113	879.998	933.306	1266.74	1091.15	1290.05	1732.64	1345.51	1428.83	1332.02
M830T360			0.538754	0.295678	0.0315999	830.466	359.501						1362.07	1347.57	1218.12	3257.91	3513.81	3622.21	8915.99	8250.32	3164.16	3165.39	3212.35
M254T209			1.32511	0.540172	0.0316476	254.033	208.518						34760.2	49873.6	26030	17696.2	77831.3	45277.3	53008.5	61510.9	38782.5	38812.6	37990.2
M541T384			0.599524	0.68074	0.031703	541.119	383.585						21603.9	17563	13371.7	16588.4	22352.4	32205.1	24926.4	22062.9	16569	16766.1	16742.4
M254T132			0.297517	0.751576	0.0317191	254.016	131.918						4794.05	3798.62	5111.63	5979.99	7201.06	5722.57	7149.59	6117.46	3713.89	3462.32	3528.48
M192T294			1.62346	0.675262	0.0317383	192.032	294.185						118626	119146	71932.8	65801.6	158701	140941	129921	126526	123463	129321	129384
M216T220			0.674394	2.02979	0.0318392	216.055	220.453						5143.28	10729.1	10702	12830.4	5862.03	5517.84	2734.71	5298.64	7897.14	7910.67	8384.91
M335T262			0.375217	1.50661	0.0318795	335.218	261.633						4613.92	4368.52	4338.62	5003.18	2048.06	3340.68	2367.44	4406.42	2826.62	2747.81	2888.56
M287T421			0.646804	0.636371	0.0318909	287.017	421.089						17049.9	16503.3	11479	9178.92	17264.5	23863.7	25541.3	18518.3	16304.6	16597.8	16311.8
M589T436			0.729561	1.38572	0.0319392	589.126	436.067						19140.2	17616.8	17853.3	23779	11324.9	17771.1	13557.6	13915.6	17130.8	17700.4	17688.4
M535T184			0.218611	1.32626	0.0320657	535.353	183.585						2159.94	2120.02	1479.54	2088.2	1443.08	1517.29	1630.88	1325.92	1370.31	1363.39	1393.06
M152T335			0.197222	0.635453	0.0320789	151.984	335.138						1082.65	1857.99	941.266	1606.04	2512.27	2008.39	1714.98	2400.64	1838.18	1902.42	1839.44
M257T374_1			0.240207	0.581524	0.0320919	257.042	374.107						1481.45	1597.24	1645.29	1633.87	2343.31	3502.37	1768.32	3319.08	1790.22	1915.36	1793.55
M525T317			0.235683	1.43188	0.0321435	524.844	316.635						1925.99	1913.06	2311.59	2162.97	1422.07	895.92	1646.74	1841.33	1972.09	1913.88	1974.66
M885T209			0.506515	0.406	0.0322176	885.147	208.531						4247.41	1832.22	2768.09	1689.6	8728.36	3854.02	4820.26	8551.3	5087.91	5033.3	5087.81
M410T426			0.198905	0.611659	0.0322645	409.964	425.899						1014.17	1090.62	1523.65	819.869	1904.21	1211.65	2110.76	2045.93	1342.94	1327.23	1342.9
M338T336			0.344088	0.471355	0.0322723	338.046	335.855						2050.47	1651.76	1382.71	1575.69	4678.25	2059.97	4609.98	2782.62	3460.04	3019.31	3456.47
M1015T437			11.857	1.51713	0.0323499	1015.32	437.086						3.93934e+06	3.37936e+06	3.99611e+06	5.52147e+06	2.54634e+06	3.42627e+06	2.80688e+06	2.31794e+06	3.7738e+06	3.71787e+06	3.71779e+06
M356T368			0.863962	0.550711	0.0324626	356.119	368.462						14876	12457.3	13001.1	19455.6	21723.8	18522.9	34501	33821.4	21250.3	20628	20625.1
M497T459			0.384151	0.47229	0.0327728	497.027	458.897						2189.75	2363.05	1899.53	2117.15	2965.32	3131.43	5889.21	6158.59	4282.3	3406.3	3390.9
M296T291			0.718278	0.566775	0.0327842	296.133	291.461						8138.98	7981.15	10698.2	15038	19695.9	12167.4	18333	23653.7	10559.5	10115.6	10555.6
M327T588			0.270406	1.82605	0.0328785	327.183	587.608						1568.18	1887.63	2470.07	1937.91	1546.35	1480.52	815.474	464.099	1266.17	1172.43	1174.76
M290T275			0.279112	0.503714	0.0329598	290.055	275.189						984.059	1598.31	1851.84	819.754	2741.94	1439.77	3081.69	3167.07	1880.48	1854.19	1867.35
M178T169			1.7904	2.4543	0.0329687	178.063	168.545						93563.8	65106	51027.2	41750.3	5904.3	39751.2	23267.9	33528.2	29929.2	34570.3	34579.4
M96T276			0.745776	1.55039	0.0329807	96.0196	275.982						13841.5	12967.7	18577	21236.9	11754.7	8168.7	11769.5	11279	12934	12807.6	12933.5
M711T438			0.342311	0.737824	0.0331026	711.159	437.791						7364.47	11462.7	11300.3	7766.52	13414.7	14020.8	11927.2	11996.4	12061.9	11897.9	11989.9
M243T323			0.26563	1.75843	0.0331121	243.09	322.789						1806.39	1750.09	1622.9	2250.65	525.212	1446.86	709.98	1543.32	1132.62	1705.2	1685.61
M703T438			0.99821	0.803503	0.0332404	703.172	437.781						148374	160189	145550	141205	168404	203530	209812	159157	164269	164633	164633
M546T294			0.543321	0.741443	0.0334219	546.171	293.558						17394.5	22762.1	15010.2	21254.2	29762.1	22920.5	23171.8	27216.1	20326.6	20333.1	19199.6
M174T183			0.757828	0.448554	0.0335297	174.023	182.968						9985.64	14259	4319.67	4483.43	21279.2	23851.8	17701.1	10844.1	11551.5	11569.2	11198.3
M684T498			0.615014	0.460801	0.0335313	684.332	497.877						5491.11	7993.48	3906.61	4866.52	6091.19	13917.5	16450.1	11843.5	7856.72	7856.13	7656.41
M542T208			1.10738	0.251056	0.0335631	542.143	207.912						6246.8	13246.2	3866.97	1610.35	31453.2	7868.1	23356.9	36783	13210	13207.3	13042.8
M261T223			0.246809	0.547935	0.0336516	260.979	222.928						1340.55	2143.57	1132.49	1084.03	3244.88	3137.42	2213.8	1807.77	1621.62	1433.04	1617.23
M417T163			0.389295	1.76345	0.0336617	417.283	162.602						5579.85	3333.34	2778.99	4759.54	2506.19	2271.52	2454.97	2096.58	1899.78	2142.24	2011.53
M431T468			0.16513	0.595297	0.0336925	430.943	467.951						931.669	851.559	862.512	589.127	1498.31	1815.56	1124.07	996.099	1255.55	1204.98	1257.11
M332T341			0.157735	0.582868	0.0337086	332.182	340.915						693.2	666.846	545.129	480.12	713.913	845.226	1180.94	1352.26	882.857	920.934	883.021
M1014T506			0.353791	0.404621	0.0337672	1014.5	505.657						1395.23	1477.37	1197.99	1289.74	2184.82	1967.77	4401.7	4693.5	2639.44	2639.52	2482.32
M1151T508			0.638597	0.731712	0.0337837	1151.37	507.836						15101	15957.1	15325.3	24693.9	24427.3	25772.7	23539.9	23398.5	17927.5	17926.9	17644
M709T32			0.486028	0.731994	0.0338092	709.481	32.2995						17508.4	15449.7	20232.6	13729.7	22247.1	26872.5	23817.1	18485.4	28819.2	27571.6	27707.5
M205T316			0.405729	1.94514	0.0338106	204.977	315.741						2469.65	3530.67	3731.77	5085.43	1728.39	1220.82	1680.72	2987.79	2700.98	2705.1	2997.55
M926T384			0.215846	1.2648	0.0339566	926.084	383.912						2070.93	2258.14	2872.1	2528.87	1976.51	2021.22	1967.01	1728.21	2400.14	2582.67	2393.14
M1041T382			0.214763	0.724754	0.0341145	1041.32	382.062						2643.03	2668.52	2225.33	3272.11	3297.77	4536.46	3877.17	3202.63	3130.11	3028.5	3128.4
M1039T437			0.303047	1.17705	0.0342744	1039.27	437.268						5868.04	5803.3	6825.15	5728.95	5529.01	5353.68	5144.91	4553.95	5786.22	5700.95	5787.19
M230T275_2			0.376206	0.647299	0.0342834	230.046	275.322						4417.81	4588.76	4383.74	5646.32	6531.36	6386	6434.13	10057.9	5401.67	5071.01	5064.32
M853T436			0.914537	2.07226	0.0343472	853.263	436.44						14113.2	12115.3	15179.3	26093.3	7159.05	9932.27	8218.03	7264.26	12531.3	12469.1	12531
M293T261			0.933459	1.75341	0.0343725	293.207	261.48						26559.1	26382.9	17173.5	17192.2	9977.1	16693.4	7684.08	15438.3	10983.9	11156.8	10984.9
M473T297			0.611263	0.600523	0.0344358	473.13	297.431						10600.4	11698	6574.52	5377.53	17236.3	10396.7	14386.4	15014.9	8606.44	9203.06	9194.97
M658T382_2			0.239839	0.831804	0.0344434	658.198	381.567						10262.7	12803.1	11284.6	10145.9	14372.9	12978.6	11999	14143.2	12333.8	12333.6	11979.1
M718T420			0.109965	0.848619	0.0345037	718.291	419.629						3422.55	3111.14	3494.56	3483.89	3542.63	4192.98	4430.53	3756.35	2860.78	2861.66	2644.19
M298T432			1.10774	0.634644	0.0345374	298.068	431.609						56712.4	44707.4	30818	46225.2	55732.3	91103	72862.2	61504.3	49548.5	48582	49551.5
M411T175_1			0.16762	0.542148	0.0345656	410.982	175.352						363.206	940.908	860.366	512.995	1454.74	1378.43	775.274	1330.2	790.773	781.252	990.149
M378T61			0.799272	3.59046	0.0346063	378.152	60.7865						6678.2	19358	9333.81	8814.42	3371.94	4943.62	1299.46	2691.07	4526	4532.98	4177.78
M377T204			0.234156	1.64637	0.0347141	376.982	203.993						1962.29	1486.31	1072.79	1511.08	958.338	1048.65	565.585	1091.54	649.377	696.043	695.065
M549T293			0.388829	0.551252	0.0347813	549.173	292.998						3056.62	3638.7	3137.58	2040.2	6883.71	3072.04	6121.28	5461.4	5273.29	5162.58	5264.72
M383T160_1			0.975513	0.674487	0.0347922	383.012	159.93						34731.7	32780.9	38423.1	35166.2	64652.1	36478.1	49246.5	58822.3	49842.9	50696.5	50698
M448T395			0.401974	0.684769	0.0348031	448.112	394.7						9325.58	9352.29	5515.13	6511.23	9615.44	13147.1	12132.1	9944.13	8600.05	8755.13	8757.79
M303T316			0.389625	1.8465	0.0349038	302.952	315.781						2978.55	2333.08	4181.97	4915.18	2404.85	1961.38	1534.43	1902.63	2311.43	2422.14	2418.98
M373T392_2			0.468523	0.422832	0.0349529	373.145	391.572						2177.68	2059.93	2097.87	3757.36	5748.55	2679.26	8100.68	7341.15	4724.05	4724.4	4927.43
M385T160_2			0.390372	0.502654	0.0350356	385.066	159.571						2878.86	2484.12	2806.02	1087.3	6257.56	3103.36	3671.55	5382.39	4037.33	4227.66	4221.83
M777T477			0.25195	0.762609	0.0351554	777.208	477.314						3470.54	3660	4534.16	4968.05	6057.64	5578.63	5621.93	4552.12	4421.36	4422.69	4334.56
M195T359			0.368371	1.28816	0.0351692	194.905	358.887						6044.12	7752.47	7630.73	6568.7	5039.87	6333.08	5833.3	4527.09	6845.5	6640.9	6846.13
M390T398			0.490828	0.51342	0.0352634	390.144	398.08						2800.09	4698.26	4291.12	5284.47	8130.77	4711.83	8929.41	11483.3	5689.77	5685.36	5391.02
M992T424			0.321479	0.410534	0.0352801	992.364	424.31						987.798	1402.24	1205.74	1018.49	1888.04	1657.85	4015.83	3677.94	1897.98	1939.41	1939.72
M370T452			0.358731	0.675233	0.035287	369.969	452.406						5502.26	4950.33	5151.81	4347.71	9590.83	7041.08	5451.52	7465.03	3508.77	4201.21	4100.09
M351T317			0.272617	0.938924	0.0352984	350.869	317.019						123462	124134	121548	119377	137125	129881	129517	123776	114993	114559	114560
M315T172_1			0.447398	0.373867	0.0353286	315.048	172.486						2372.18	1735.78	1333.82	2048.01	5434.58	1749.35	5824.52	7024.83	5096.35	4538.37	4512.7
M296T379			0.323007	0.565109	0.0353934	296.097	378.84						2759.22	2629.9	3275.44	2280.75	3557.96	6949.62	4018.82	4842.06	3361.44	3238.64	3354.25
M531T156			0.373859	1.9121	0.0354555	531.153	155.913						3182.81	5015.77	2540.61	2738.24	1475.44	1455.63	2234.1	1883.31	2095.97	2090.51	1970.19
M567T175_1			0.512639	0.506799	0.0354872	567.102	175.035						4210.34	4239.26	1821.52	7019.43	11840.4	7235.24	8179.69	6861.83	6050.86	6087.62	5961.94
M1092T461			0.261276	0.532874	0.0354909	1092.27	460.957						1511.99	944.404	1565.78	1361.57	1940.94	2691.3	3628.15	1842.83	1560.83	1561.2	1611.75
M482T390_2			1.21321	0.512762	0.035491	482.119	390.454						20239.1	24163.2	23180.3	33540.9	66280.8	32532.8	37371.1	61028.8	29854.1	29382	29851.7
M282T209			0.346543	0.584918	0.0356461	282.184	209.253						3173.6	3625.13	2045.45	1606.4	5180.87	3189.21	4161	5335.65	2581.18	2274.25	2272.3
M555T289			0.699231	0.79226	0.0356653	555.155	288.943						38782.4	39210.5	41315.7	47734.9	59788.7	44852.1	57238.7	48964.7	46815.5	46383.2	46809.5
M337T297_1			1.18534	0.370277	0.0356766	337.043	296.778						6109.16	26492.8	12703.8	9015.04	30442.7	19595.7	44275.3	52389.7	21848.2	21829.3	20513.7
M286T445			0.940062	1.53202	0.0357643	286.067	444.648						22747	20736.1	30514.8	32607.5	22880	15899	14893.4	15912.2	20817.5	20615.4	20614.1
M525T145			1.81084	0.509899	0.0357708	525.279	145.21						73944.7	68613.2	40353.1	54324.4	92844.6	115571	172217	84626.8	72027.5	72599.8	72083.6
M353T273			0.316232	0.764598	0.035795	353.071	273.119						9926.01	10842.3	6302.64	9576.79	10975.6	12327	12445.8	12182.2	10327.7	10244.2	10243.6
M883T179			2.02398	1.76464	0.0358362	882.524	179.195						113883	138474	75729.4	72771.3	48120.1	62522.7	57559.3	58958.8	84212.2	84266.5	93991.8
M243T450			0.613753	0.487424	0.0358508	242.991	450.436						5985.71	11570.7	5387.26	4751.05	13778	17521.7	8137.68	17381.1	6777.31	7072.07	8192.83
M543T302			0.178969	0.780299	0.0358814	543.172	301.517						2785.58	2568.38	2240.25	2222.4	3379.59	2964.35	2629.31	3607.34	2297.13	2333.66	2333.85
M554T289			0.304854	0.840784	0.0359473	554.158	288.943						19336.5	18981.1	23717.1	21199.8	27655.9	23723	24206.4	23410.9	25086.4	24764.2	25085.8
M121T58			0.51151	0.64652	0.0360322	121.04	58.454						9933.94	6748.13	15119.2	8733.72	16798.5	16698	12605.8	16594.8	17175.8	16948.7	15065.3
M825T208			0.448405	0.298926	0.0360819	825.215	207.986						1680.78	2314.31	875.687	401.486	6073.13	2244.83	2911	6408.35	2760.38	2633.25	2759.4
M159T457			0.863075	2.14595	0.036132	158.925	456.797						18163.1	13598.3	12444.3	21852.7	10954.5	735.418	7684.58	11408.3	10484.1	10478.6	10192.6
M227T265			0.504062	0.441408	0.0361828	227.139	265.454						2015.51	1987.08	3221.87	4934.54	5728.67	3991.76	8250.68	9574.81	4481.74	4640.26	4639.03
M784T437			0.430435	1.70236	0.0363139	784.271	437.086						3688.56	3513.1	5327.73	6378.33	2992.75	3353.08	2394.12	2366.79	3938.26	3863.3	3940.06
M543T208			2.20627	0.23578	0.0363198	543.139	207.902						22648.3	46224.4	16822.2	6206.54	124744	25238.9	93366.2	146428	50193.8	50198	49253.9
M465T390_1			0.323259	0.568607	0.0363391	465.104	390.32						2281.12	2189.31	1937.24	2673.29	5588.85	2547.57	3833.39	4000.73	2628.74	2549.53	2553.24
M473T375			3.90491	0.630566	0.0364295	473.161	375.421						422295	451674	409095	577114	544189	613732	856264	935830	567214	571410	571406
M464T156			0.373056	1.36266	0.0364497	464.123	156.344						5594.01	7007.49	6347.81	4826.13	3693.85	5151.04	4766.67	3836.29	4273.09	4014.92	4266.55
M525T275			0.302362	0.647049	0.0364739	525.127	275.322						3524.43	3976.86	3215.84	3731.36	6567.55	6902.86	5060.78	3798.63	4161.08	4298.86	4162.63
M415T29_2			1.03113	0.592444	0.036486	415.248	29.46						30737.3	26860.2	25498.5	29547.5	51157.4	42404.1	31424.5	65147.7	28270.3	28107.6	33324.6
M656T383			0.202085	0.755281	0.0365006	656.18	383.36						3372.08	3878.92	2442.68	2528.58	3800.58	4349.1	4176.74	3855.99	2698.23	2556.39	2568.25
M584T448			0.283627	0.434557	0.0365472	584.027	447.721						1024.24	1552.12	830.857	1046.11	1492.92	3840.01	2917.98	1997.08	1516.86	1510.66	1435.32
M258T442			0.303699	0.627988	0.0366554	258.215	441.782						3270.79	3011.37	2399.53	3750.46	4563.36	6507.91	5216.36	3509.19	2758.33	2950.92	2950.09
M375T456_2			0.362649	0.63326	0.0366576	375.114	456.4						4702.21	3001.32	3060.14	5114.06	5002.63	5516.56	6558.3	7995.51	2573.71	2572.88	2513.72
M649T398			0.686616	0.214115	0.0366821	649.308	398.008						1049.5	2122.89	1324.44	3281.96	5941.29	3399.2	14270.3	12719.3	4847.3	5033.02	5032.82
M284T295			0.835701	0.396892	0.0367432	284.161	295.417						7527.31	11293.4	4766.38	6062.1	13855.2	10708.5	21887.6	28252	9755.78	8485.12	9713.86
M539T207			0.227517	1.49894	0.0367883	539.057	206.584						2009.24	1310.99	1707.02	1776.54	1468.27	722.073	1167.05	1181.67	919.328	922.838	1019.12
M266T432			0.268726	1.38203	0.0367929	266.088	431.609						3282.71	2735.63	2129.76	2593.47	1974.94	1713.82	2337.33	1746.19	2508.89	2498.72	2603.79
M791T437			0.247226	0.744979	0.036859	791.186	436.609						4598.68	6551.11	4533.02	4614.83	6783.83	7421.06	7418.63	5622.37	4472.25	4596.14	4593.05
M483T390			2.78898	0.463155	0.0368612	483.115	390.454						80761	101695	94885.6	155807	320459	147982	168816	297958	127765	127430	127765
M607T342			0.137281	0.730008	0.0368774	606.885	341.836						1186.09	1131.7	736.024	933.845	1635.98	1236.04	1330.78	1259.68	1366.03	1419.16	1366.19
M223T35			0.943205	0.279468	0.0368819	223.107	34.5395						1215.77	5807.84	12373.3	2641.14	16820.4	21292.5	31626.1	9118.12	12595.4	12590.7	12330.5
M411T380			0.131451	0.820905	0.0369465	411.078	380.26						2390.59	2649.96	2660.12	1887.23	2796.07	2879.22	3136.55	2867.83	2820.45	3025.41	2803.89
M577T437			0.438297	1.64625	0.036968	577.153	437.011						4846.52	4975.17	4320.23	7183.54	1975.77	4019.63	3819.13	3139.41	3749.1	3400.01	3739.75
M408T269			0.803285	0.70373	0.0369928	408.131	269.389						30968.2	39603.7	23405.6	24313	43113.1	34148.4	43637.9	47191.3	31946.9	31947	32224.7
M389T398			1.32871	0.413025	0.0370084	389.142	398.15						9987.98	23084.8	21050.5	26065.9	38626.7	25260.6	61421	68842.1	32203.8	32203.1	31912.7
M140T185			1.31672	1.22302	0.0371014	139.984	185.404						81899.1	98603	94935.1	91166.2	68670.6	70331.3	70460.2	90290.4	71615.9	72207	71612
M347T390			0.330865	0.717733	0.0371277	346.987	390.01						5825.59	5206.78	5329.67	5665.59	10011.4	7364.2	6528.42	6786.57	5397.55	5114.21	5389.56
M652T158			0.308764	0.491485	0.0371307	652.158	157.99						1422.79	2436.28	1218.12	858.689	3582.62	1704.39	3025.56	3764.85	2063.09	2125.34	2155.22
M322T440			0.686129	0.662704	0.0372119	322.042	439.781						18815.7	18127.6	11543.9	11773.6	28401.8	18342.4	22503.7	21683.8	14711.5	14711.4	14677.6
M1051T438_2			0.396409	1.66066	0.0372357	1051.29	437.769						3835.67	3814.22	3806.39	5470.79	2423.98	3888.64	1634.36	2246.01	4086.22	3296.03	4108.77
M295T317_1			0.455191	0.909596	0.0372422	294.902	316.519						231197	230320	214630	216728	265922	242651	239252	233793	203468	203185	203185
M407T252_2			1.13365	0.646784	0.0372783	407.133	252.474						51039.6	57309.2	25438.3	30645.5	68048.5	57282.6	58353.5	70546.4	37798.3	37338.8	38549.5
M269T340			0.434745	1.63035	0.0374143	269.096	339.515						5178.18	3712.92	6623.43	6975.91	3576.5	4248.01	3331.02	2639.35	4362.56	4434.75	4433.95
M847T353			0.189729	0.612678	0.0374186	847.217	353.177						530.192	873.816	828.167	1330.73	1164.35	1296.17	1693.42	1661.35	1033.88	1003.59	1032.88
M596T512			0.276509	0.70616	0.0374429	596.19	511.923						2359.34	2802.34	2498.8	4203.51	4534.6	4508.65	3983.49	3773.95	3059.76	3147.88	3059.87
M260T391			0.393815	0.753999	0.0374856	260.058	390.661						9272.99	9148.57	6717.44	12012.8	12846.3	11489.7	11967.5	12969.5	9290.91	9303.87	8970.33
M342T398			0.414541	4.78454	0.037563	341.981	398.15						3763.04	1373.31	5667.05	2233.06	388.454	1342.91	608.049	385.293	1963.23	1963.3	1901.57
M506T394			0.243276	0.649003	0.0375981	506.209	393.631						2338.43	1928.75	2134	1837.82	2373.1	2805.12	3259.85	4256.78	2148.46	1943.52	2155.52
M616T382_2			0.371335	0.534671	0.0375988	616.182	382.259						866.488	2083.39	3499.39	3541.67	4143.32	3740.53	6067.07	4735.23	3409.18	3414.94	2928.5
M219T411			0.689387	1.35705	0.0376398	218.905	410.522						13589.4	20311.2	17705.2	20179.4	15611	12989.6	12459.5	11837.7	13843.6	14857.3	14873.4
M544T383			0.309015	0.821848	0.0376595	544.156	382.94						13800.4	13292.4	11848.5	10547.9	13253.7	15023	15331.9	16608.1	11806.5	12069.2	11804.4
M875T136			0.620375	1.32516	0.0376902	874.598	136.476						14225.9	15353	15066.5	18288.3	9530.56	14152.9	10281.9	13526.3	14256.7	13339	14241.9
M312T364			0.314522	0.620006	0.0377319	312.135	364.493						3049.71	2765.5	2196.8	3372.27	5517.08	2931.73	5481.8	4430.97	2165.55	1530.58	2158.58
M895T437			0.500499	2.03359	0.0377409	895.279	437.086						5368.4	4230.45	3715.63	8124.17	2137.05	3446.05	2318.98	2640.18	4337.5	4337	4444.27
M319T458			0.522248	0.731306	0.0377496	319.042	457.844						20702.7	15220.4	13269.8	12402.6	19132.2	22782.7	22901.9	19409.7	15096.5	15152.1	14758
M239T197			0.456634	2.44238	0.0378919	239.165	196.666						5952.51	4012.53	3659.71	1919.57	1303.98	1468.91	2341.72	1249.79	2686.75	2862.82	2862.42
M367T176			0.434095	1.76332	0.0379072	367.053	176.466						4561.56	5966.18	4741.06	5628.9	1906.63	1490.99	3571.13	4882.61	2562.08	2710.59	3120.9
M365T212			2.23731	0.428002	0.0380669	365.09	211.976						69962.5	80127.8	51788.2	24921.2	157278	58894.9	136375	177355	89178.3	87252.4	89191.9
M742T347_1			0.654664	1.56169	0.0381288	741.959	346.515						12599.5	13223	13989.5	14687.2	9456.57	3596.47	9890.47	11954	8182.72	8332.3	8367.1
M712T344_1			0.310608	1.67133	0.0381404	712.136	343.858						2086.97	3817.38	2780.68	2644.03	1966.57	1072.49	2123.63	1615.77	1599.2	1522.41	1507.45
M408T252			2.57205	0.580825	0.0381586	408.131	252.449						202265	243236	88074.3	84442.1	284364	276868	229848	272954	155674	155774	168107
M313T418			0.197641	1.47228	0.0382067	312.958	418.082						1160.19	1315.66	1394.2	1513.56	630.091	1072.06	712.743	1241.75	1177.66	1176.37	1213.19
M615T316			0.275906	1.43436	0.0382128	614.786	316.496						2398.68	2856.94	2885.07	2117.5	2258.67	1788.11	1174.75	1930.23	1994.02	1095.68	2025.43
M270T317			0.468828	0.511972	0.0382357	270.145	316.827						2150.07	2835.84	5648.96	4683.08	6684.72	5255.14	7432.29	10547.3	4595.86	5239.23	5226.41
M403T189			0.324975	0.602887	0.0382674	403.096	189.345						2508.12	2821.59	2919.5	3310.54	3092.4	4236.12	6178.49	5666.97	2580.73	2580.73	2573.28
M828T35			0.812112	1.58569	0.0383079	827.562	35.264						19454.1	27469.3	18529.2	15703.5	10053.7	15550.8	14349.2	11226.8	22252.2	22274	20192.3
M876T33			0.373157	0.667946	0.0383349	875.574	32.614						4334.7	6455.76	7488.07	6520.58	7007.88	11569	8728.87	9821.66	12684.3	11804.5	11008.8
M375T277			1.12956	0.661437	0.0383381	375.068	276.75						33969.2	66486.5	59719	55406.2	64209.6	74933.9	100090	86694.7	72321.4	73973.5	73571.7
M653T159			0.475056	0.390261	0.0383848	653.155	158.566						1981.25	4004.02	1730.44	1642.86	6705.01	2298.13	6956.51	8020.59	3292.31	3415.32	3419.24
M584T385			0.404936	0.385973	0.0384252	584.259	384.505						1243.39	2254.29	1605.24	1549.04	2387.99	2857.77	6071.11	5917.39	2521.45	2520.13	2394.13
M283T403			0.473064	0.35563	0.0384336	283.105	402.539						1900.44	1002.72	2233.74	2521.68	3992.79	2757.23	6278.47	8506.72	3198.45	3223.54	3223.38
M673T382			0.304893	0.789969	0.0385002	673.2	382.259						12679	10038.6	10375.7	11052	11465.3	16042.5	14083.5	14291.1	11311	11311.5	11191.7
M304T35			0.474758	0.657041	0.0385893	304.077	35.2115						6647.95	9600.9	9105.7	8106.82	17140.6	10309.5	12229.9	11247.4	11439.5	8248.83	9109.28
M155T324			0.537149	1.13922	0.0386073	154.915	323.8						16906.3	19161.7	17986.2	18463.5	17474.2	14172.2	16379.7	15629.6	15381.3	15411.5	16106.7
M889T477			0.13974	0.788875	0.0386087	889.225	477.314						2266.58	2448.51	1866.28	2511.32	2552.14	3113.46	3260.26	2600.29	2647.59	2483.73	2479.81
M349T23			1.07343	0.306609	0.038623	349.002	23.3925						6392.46	6168.69	11422.6	7872.69	15603.9	18133.7	24915.9	45245.7	17233.2	16407	16383.2
M363T420			0.17024	0.644849	0.038656	362.932	420.37						1050.98	1384.56	1321.77	759.205	1544.67	2071.13	2061.61	1326.58	1399.82	1436.75	1360.91
M745T348			0.777287	1.20521	0.0386857	744.912	347.824						28117.8	30985.2	29585.8	30203.1	25879.2	21705.7	21787.6	29276	24688.9	24053.7	24710.9
M421T191			0.163896	1.34542	0.0387628	421.271	190.802						1109.57	1099.96	726.173	1013.77	803.617	733.193	639.254	759.427	1012.12	974.008	974.291
M308T288			0.660402	0.730101	0.0388108	308.098	288.301						21625.9	24666.5	27750.5	26038.6	42820.8	30064.3	28389.1	35804.6	27645.2	27710.9	28269.5
M409T156			1.32727	1.46301	0.0388748	409.09	156.377						63682.7	44807.6	58310.4	76592.5	32323.5	43201.4	46862.6	43977.4	46075.6	45698.5	46072.8
M265T337			0.599888	1.32608	0.0388983	265.102	337.384						16587.7	15854.9	12469.4	12976.1	9033.24	12233.1	9806.69	12580.7	11914.7	11913.5	11825.5
M196T298			0.794139	0.593317	0.038923	196.062	297.687						10196.7	17658.5	11721.2	22502.5	30997.8	17796.4	28306.7	27529.3	18584.8	19071	18574.2
M181T275			0.189751	1.35238	0.0389926	181.467	275.347						1230.75	1622.42	1774.63	1674.71	1100.53	918.977	1385.99	1254.8	1098.56	1204.78	1089.58
M400T465			0.391327	2.45143	0.0390183	399.903	464.855						2005.61	1773.89	2683.55	4492.93	1164.6	1151.1	1029.66	1123.86	2255.06	2050.87	2253.92
M294T345			0.357395	1.56604	0.0390613	294.059	345.156						3559.83	2965.51	3544.05	4790.67	2921.38	1408.14	2440.28	2719.17	2679.71	2580.49	2579.26
M1087T502			1.06071	0.673497	0.0390984	1087.3	501.62						34998.5	28296.1	30392.7	54398.5	50678.5	63637.4	56645.5	48914.5	34420.1	34156.5	34831.1
M1037T353			0.253761	1.3157	0.0391926	1036.66	353.49						2514.94	2947.81	2621.02	2295.21	2057.7	1419.14	2083.43	2328.3	2303.66	2303.73	2358.56
M155T402			0.530443	1.28901	0.0392156	154.947	401.892						16012	14186.9	13927.5	13406.9	8750.18	13352.4	12606.3	9924.89	13049	13032.3	12923.9
M130T232			0.607946	0.76235	0.0394007	130.05	232.222						30229.4	33255.3	30757.6	26658.3	32382.2	37172.4	40894.2	48140.5	30538.7	30536.6	30999
M449T210			0.281695	0.423161	0.039414	449.025	210.496						886.385	1398.37	847.479	720.183	1889.68	1456.16	2107.88	3650.16	1705.47	1599.3	1602.16
M402T444			0.425866	0.515201	0.0394724	402.045	443.971						3790.34	3575.62	2614.71	1929.27	8591.62	4068.27	5292.92	5164.26	3283.2	3302.06	3225
M704T361			0.294382	0.445504	0.0394899	704.237	361.031						673.442	1008.12	732.536	1901.65	2154.19	1348.12	3262.5	2922.52	1949.91	1950.21	2027.76
M331T390			0.512566	0.735919	0.0395073	331.014	389.84						12611.3	11901.2	14806.3	16023.8	22093.4	15424.7	16625	21058.8	14899.3	14883.1	14141
M526T292			1.31522	0.605828	0.0395664	526.145	291.571						65968.3	65478.4	16062.9	65084.9	84734.9	82034.8	101467	82678.5	57003.1	56367.7	43906.1
M1013T353			0.243587	1.22608	0.0395912	1012.69	353.204						3062.19	3616.2	3542.59	2758.39	2528.32	2452.65	2923.11	2681.99	3241.89	3287.16	3287.4
M701T503			0.351516	0.385482	0.0396379	701.359	503.045						1286.33	1659.53	1076.56	923.489	2103.21	1774.73	4460.21	4492.3	2368.99	2370.47	2266.39
M215T255			0.560953	0.683605	0.0396539	215.032	254.566						13510.7	19604.7	11767.7	9099.5	20173.9	20009.1	17375.3	21409.2	13994.9	14372.5	13995.2
M374T337			0.325382	0.371731	0.0397719	374.166	337.241						1191.95	1520.91	648.339	642.342	2008.94	1684.3	2660.53	4416.23	1259.14	1252.4	1093.36
M775T461			0.208676	1.35399	0.0397939	774.933	460.926						1744.62	1702.26	1580.2	1085.91	1132.06	1073.44	1150.84	1158.48	1154.38	897.011	1147.16
M520T294			0.653925	0.56061	0.0398004	520.165	293.638						5701.69	6924.04	8740.08	12879.6	15552.3	9465.58	17606.2	18461.9	9534.94	9543	9985.04
M593T168			0.853268	2.10265	0.0398344	593.273	168.214						25421.2	15194.8	10583.1	13572.1	7420.59	8921.1	7267.39	7195.41	10411.9	11957.4	11927.5
M348T133			0.409562	0.645153	0.0398355	348.066	132.637						7249.62	4717.28	4291.93	4306.46	8050.5	5699.63	9529.49	8596.99	4833.65	4951.54	4841.16
M685T317			0.218976	0.895606	0.0398555	684.737	316.635						18227.9	17190	16784.7	15124.7	19872.6	18523.7	18703.5	18075.2	14722.9	14722.4	14622.7
M752T382			0.126961	0.815855	0.0398696	752.151	382.291						2819.85	3844.47	2984.74	3164.35	4162.23	4192.04	3846.22	3505.01	3206.13	2961.31	2961.91
M845T455			0.904881	0.338809	0.0399556	845.242	455.01						6980.21	7588.82	5937.34	6322.29	12697	13823.5	18332.8	34331.9	11685.2	11855.8	11687.3
M275T189			0.385218	0.610412	0.0400098	275.032	189.472						5513.82	6427.63	1698.69	4689.82	7311.04	6370.4	7837.74	8509.66	5446.08	5646.91	5646.33
M228T362			0.727753	0.495943	0.0400236	228.098	361.674						6328.87	10802.5	9075.16	9629.08	15270.8	10212.2	21272.3	25502.1	12739.4	12731.5	12082
M659T489_2			0.111951	0.726941	0.0400933	659.339	489.225						687.228	675.425	671.886	449.689	800.748	707.126	877.81	1031.69	739.159	743.773	649.749
M311T316			0.692756	0.863306	0.0401115	310.933	316.496						152434	150809	127991	132646	175464	169620	159148	148933	119835	119995	120581
M455T342			0.206977	0.732927	0.040122	455.011	341.721						3122.37	3484.38	2277.45	3181.69	4667.58	4532.17	4066.01	3196.85	3378.67	3369.8	3681.37
M932T384			0.278443	1.44112	0.0402346	932.094	383.761						2318.24	2166.09	2242.24	3268.92	1379.35	1910.41	1653.8	1992.37	1940.94	1976.2	1940.74
M360T429			0.0937794	0.898621	0.0402351	360.108	428.562						4424.3	4789.48	4416.81	4044.32	4942.38	4654.39	4858.83	5213.32	5015.54	5017.6	5093.14
M747T470			0.337753	0.444257	0.0404263	747.287	470.175						2055.69	1311.01	1313.69	1234.63	2344.28	2522.39	3131.96	5315.77	2248.75	2405.61	2357.42
M169T308			0.221308	1.61032	0.0404479	169.001	307.518						1120.81	1431.78	1293.98	1856.12	706.528	1152.83	1079.37	602.617	1012.58	1117.69	1023.28
M463T475			0.217037	0.47837	0.0404566	463.129	475.203						832.101	669.572	727.731	536.178	1789.23	623.311	1845.78	1522.93	1282.61	1185.53	1185.69
M471T276			0.406448	0.619764	0.0404871	471.126	275.945						6976.67	5389.93	3355.99	4617.98	10455	8762.86	6079.74	7522.3	3750.87	3935.69	3938.49
M242T292			0.296535	0.653745	0.0406886	242.051	291.627						2690.93	3941.63	2401.26	4090.41	4551.87	4165.52	4863.15	6494.89	4840.66	4973.2	4835.62
M629T317_2			0.267154	0.905308	0.0408179	628.77	316.874						43699.9	44009.1	39006	39044.2	48350.9	45619.2	45041.4	44085.5	37741.8	38047.2	37742.6
M199T179			0.773837	1.6081	0.0408723	199.17	179.315						21411.2	20322.7	14112	13653.9	8653.8	15237.4	9161	10166.4	16628.9	16608.1	15980.2
M952T493			0.155566	0.792236	0.0409853	952.283	493.362						2735	2412.99	3268.62	2991.55	3770.3	4118.19	3433.95	3077.5	2567.68	2518.77	2518.62
M697T145			0.329918	0.869514	0.0410023	697.481	145.128						32032.5	27959.9	30611	27672	37986.6	32425	32279.3	33333.9	31007.9	30850	31007.3
M1036T433			0.230095	0.530433	0.0410234	1036.49	432.969						1072.83	1299.56	797.763	978.503	1932.98	1044.34	2653.56	2190.38	1590.98	1763.62	1574.21
M442T159			0.476531	0.572108	0.041041	442.079	159.197						3651.83	8078.89	4511.71	6746.86	13534.6	7866.48	8198.77	10583.6	7401.48	7394.12	6958.89
M881T317			0.211017	0.80892	0.0410806	880.689	316.519						5652.05	5022.26	4450.46	4360.08	6850.47	6200.4	5702.37	5334.24	3991.99	4013.5	3964.7
M126T134			0.67628	0.601548	0.0414024	126.001	133.791						20337.8	10135.3	8784.65	11715.1	21260.8	22862.6	24901.1	15711.7	12920.1	12880.1	12667.6
M619T455			0.246002	2.04633	0.0415058	618.763	454.826						706.982	1274.98	1854.97	1776.12	876.774	747.191	623.861	495.162	1087.59	1134.29	1132.89
M308T309			0.293993	1.7066	0.041564	308.125	309.337						2163.34	3185.19	2405.51	1477.07	1046.54	1339.25	1454.68	1568.6	1646.64	1671.61	1872.55
M470T170			0.79238	2.41497	0.0415801	470.279	169.846						14398.5	12198.7	24217	10171.8	2471.09	8368.28	5380.29	9033.65	6817.34	6812.96	8164.96
M662T176			0.315715	0.359612	0.0418771	662.254	176.465						755.455	1539.04	833.432	1100.99	2873.44	4773.52	1315.97	2796.71	2291.58	2167.82	2171.25
M243T39			0.91208	0.486884	0.041911	243.124	39.334						8431.73	29561.9	17827.9	3744.63	29871.7	36763.1	28708	26998.8	24276.4	25396.8	24314.2
M471T443			0.256771	0.470611	0.0419459	470.972	443.209						1182.88	1066.66	1375.54	955.897	2730.2	3546.87	1189.45	2267.59	1700.97	1647.58	1646.41
M875T286			0.244982	0.626411	0.0420362	874.974	285.728						1100.77	1848.85	1004.86	2602.15	2439.49	2621.11	2604.95	2801.44	2610.14	2818.95	2798.01
M511T345_2			0.939017	1.42332	0.0422336	511.038	344.517						28783.7	38491.4	29740.4	36293.7	19264.2	17213.9	28526.8	28655.7	22328	21730.8	21735.6
M496T384			0.265814	0.861612	0.0422748	496.146	383.585						19098.8	19779	17072.6	22313.2	21255.8	23430.6	23781.4	22366	17798.5	16758.8	17820.5
M253T181			0.224808	0.809199	0.0422799	253.092	181.108						7654.78	8814.12	6478.37	6412.83	8460.82	10016.2	9250.44	8555.43	8477.88	8727.31	8485.32
M361T455			0.206734	0.68937	0.0423193	361.098	455.297						1762.34	2983.54	2581.54	2265.1	3806.37	4021.41	3564.25	2522.89	1756.27	1393.21	1759.84
M534T364			0.16565	0.728056	0.0423239	534.241	363.951						1384.69	1593.22	1689.71	1946.48	1972.76	2808.37	2400.49	1902.99	1834.33	1834.65	1809.84
M138T97			0.806854	0.793343	0.0423276	138.055	96.841						64883.7	56339.4	50686.4	50219.7	68289.4	58012.7	76916	76773.4	48873.4	48664.6	49306
M535T445			0.394378	0.5843	0.0424012	535.116	445.337						4362.33	3548.57	3990.63	2621.25	7267.36	4324.65	4986.08	8276.92	4193.44	4138.15	4193.37
M528T364			0.967185	0.540507	0.0424337	528.204	364.082						20958.4	19069.3	16315.3	20426.3	28103.9	26408.4	33821.2	53698.4	23210	23470.8	23468.6
M208T428			0.298778	0.478201	0.0424653	208.002	428.151						1522.1	554.985	1963.78	1355.91	2182.31	1779.63	3661.5	3662.15	2278.97	2185.99	2213.95
M312T346			0.329949	1.82955	0.0424808	312.001	345.846						2535.82	1676.88	3072.73	3746.94	1736.54	925.149	1463.1	1905.31	1852.57	1916.55	1852.83
M471T391			0.283473	0.663128	0.0425031	471.231	391.369						2965.34	3239.12	2837.82	3777.89	3234.49	5560.07	5917.79	4620.53	3246.78	3246.82	3189.26
M490T398			0.995741	0.241351	0.04254	490.188	398.15						4045.75	6086.45	3012.72	6381.04	9851.91	10093.2	30994.8	29962.8	11525.6	11659.9	11659.7
M1003T493			0.411399	0.705223	0.0426258	1003.22	493.337						9579.94	5950.42	8553.3	9946.14	10875.5	14346.6	13259.7	9772.16	8589.66	8467.69	8509.32
M328T233			0.727461	1.45518	0.0427046	328.038	233.274						16573.5	24950.2	14899.7	19176.9	11078.9	13380.2	13124.5	14368.9	15029.1	15136.6	15135.4
M324T178_1			0.677584	0.582681	0.0427555	324.039	177.814						14468.9	14386	8063.26	9230.88	26921.2	20164.4	18487.7	13627.7	4446.93	5362.17	5379.21
M943T316			0.114453	0.806769	0.0427686	942.727	316.349						1806.5	1590.88	1196.88	1464.09	2012.65	1879.16	1904.36	1713.21	1076.55	1081.19	1157.65
M543T395			0.325207	0.646077	0.0428333	543.314	395.36						3630.75	4083.57	3626.63	2428.09	4752.24	3925.1	5709.7	6924.74	3814.34	3868.56	3815.39
M185T328			0.723491	0.369282	0.0429121	185.092	328.076						2922.78	2064.05	4715.85	8900.04	12034.3	6104.8	12913.9	19322.4	7466.33	7360.13	7470.1
M341T210			0.534601	2.54314	0.0431156	341.023	209.812						8962.59	5410.44	5535.43	4740.54	759.688	5703.43	1524.92	1704.33	6577.5	6606.86	7142.22
M865T425			0.238715	0.518114	0.0431314	865.14	425.095						1442.51	964.139	574.328	1387.17	2459.39	1794.08	1321.39	2856	1435.14	1435.11	1456.34
M393T317			0.687783	0.880586	0.0431449	392.879	316.855						205600	197507	179685	181615	237700	219544	210822	200001	165518	165815	165814
M296T302			0.126405	0.716986	0.0432019	296.007	302.444						1116.96	739.443	1033.39	926.564	1549.6	1530.89	1172.44	1069.85	1083.3	1151.23	1152.26
M411T282			0.292631	0.578192	0.0432936	411.015	282.41						2903.88	2519.24	1802.27	1388.23	4749	4457.91	2884.76	2805.83	3113.98	2943.1	2948.2
M281T261			0.196658	0.703686	0.0433032	281.148	261.413						1726.5	2315.86	2143.98	2011.48	2947.39	2100.09	3634.33	2968.02	2006.88	1942.34	2004.29
M403T413			0.567776	0.572528	0.0433171	403.052	412.559						9417.59	5406.88	4560.6	10845.9	11897.1	15822.8	15805	9277.74	10941.3	11036.6	10941.6
M189T189			0.253969	0.598807	0.0433565	189.464	189.237						1396.84	1817.29	2098.79	1881.9	2199.01	2286.47	3983.68	3546.11	2429.44	2446.39	2429.43
M835T440			0.380154	0.635329	0.0434412	835.286	439.781						3718.37	6603.6	5188.06	5033.85	10549.2	6973.93	8752.19	6060.46	6281.83	6080.55	6296.87
M199T192			0.370373	0.56557	0.0434469	198.992	192.39						3284.96	4098.78	2550.5	3125.78	6084.17	3945.09	8232.31	4830.21	3219.85	3270.1	3221.12
M590T429			0.28599	0.483007	0.0434673	590.038	429.362						830.621	1510.98	1825.47	1153.96	2640.08	1454.64	2970.49	3951.27	1410.55	1410.32	1368.76
M417T589			0.150231	0.702095	0.0435257	417.209	588.569						1157.85	935.015	1393.85	641.83	1474.2	1309.54	1486.33	1610.25	1412.14	1443.25	1442.91
M299T368			3.11679	0.496436	0.0435366	299.096	367.561						157865	145769	137123	202551	265971	192238	355994	481650	201993	201285	201286
M769T438			0.411466	1.1756	0.043558	769.316	437.8						8906.29	10534.7	10030.7	11482.6	8347.67	8796.57	9434.06	8258.67	9348.89	9178.47	9347.95
M686T383			0.233581	0.583147	0.0435682	686.191	382.858						1675.01	2438.37	838.111	1200.03	2205.38	2999.58	3161.26	2182.61	2185.93	2163.21	2249.27
M364T242			0.325275	1.41973	0.0437707	364.051	241.911						4600.86	3638.38	3998.5	3554.24	2424.53	3451.05	1843.35	3404.34	3695.95	3681.13	3477.9
M853T287			0.0360277	0.919802	0.043774	852.975	286.961						25794.8	24592.3	25023.5	26127.3	25999.5	26918	29733	27740.6	25097.8	25168.9	25097.8
M287T226			0.327323	0.442278	0.043778	287.012	226.295						2584.8	1215.01	1411.26	397.402	3703.83	4114.29	3166.29	1696.44	1664.38	1672.5	1756.39
M237T470			1.44565	1.429	0.0438035	236.902	470.236						92975.4	66421.2	63057.7	92345.1	45030.5	66817.3	56319.9	52126.1	63672.7	63182.1	63172.8
M1170T502			0.143294	0.753963	0.0438232	1170.36	501.613						1789.85	1356.83	1394.64	1812.2	1836.3	2474.53	1831.04	2284.96	1765.36	1788.43	1765.43
M176T222			0.433083	0.559194	0.0439241	176.001	222.286						6201.06	4479.75	2320.25	2202.61	8437.19	6734.72	6945.46	5071.15	3892.75	3794.96	3906.54
M262T438			0.480578	0.678832	0.0439258	262.07	437.838						8739.94	6000.44	11149.5	10934.2	10015.7	13865.8	15047.3	15317.4	10537.9	10824.3	10472
M834T493			0.602585	0.739312	0.0439291	834.259	492.907						25276.4	15868.6	28934.2	25766.8	33348.7	34264.5	34827.8	27201.1	24502.6	24503.5	24647.1
M628T418			0.274878	0.576569	0.0440723	628.055	417.889						2481.48	2521.73	1227.84	1040.39	2320.15	3524.17	3877.86	2889.4	2259.94	2255.63	2058.22
M185T151			1.53571	0.740353	0.0441161	185.021	150.71						135841	119537	107351	74690.5	149471	128327	146706	166322	112409	112409	111606
M507T250			0.579028	0.695887	0.0441342	507.163	249.613						19368.7	21152	13555.4	12938.7	18968.7	27203.1	22720.2	27409.2	17056.6	17545.3	17544.3
M430T360			0.279672	0.626096	0.0442737	430.151	360.436						3526.27	3688.7	1231	2853.99	3643.14	5211.11	4964.44	4229.61	3577.08	3325.57	3603.29
M193T399			0.375499	0.619124	0.0442791	192.989	398.854						5051.9	3281.83	1952.22	5994.29	5893.84	6231.85	7723.84	6446.09	5196.17	4743.37	5187.02
M827T493			1.16135	0.678981	0.0442886	827.268	493.349						72417.9	41694.9	67927.1	65429.4	96436.4	111576	89389.2	67069.7	69905.2	69926	68816.7
M673T318			0.349651	0.659741	0.0443365	672.692	317.985						4254.18	4179.61	5109.96	4360.43	8493.42	4927.51	5631.08	8086.17	5813.81	5822.01	5500.06
M629T440			0.985766	0.686192	0.0443705	629.134	439.781						39824.9	38298.8	32522.5	22692.6	59931.8	37596.9	47038.4	49749.9	34633.3	34530.3	34360
M621T130			0.398631	0.646908	0.044472	621.4	129.999						6318.46	5340.65	5753.83	4429.19	8206.91	7298.11	6639.57	11619.3	4976.25	4996.13	3229.98
M451T295_2			0.361403	1.40808	0.0445314	451.128	294.68						6034.81	5288.21	6007.35	4796.18	2259	4541.75	4392.75	4520.44	5001.68	4369.83	5066.96
M566T437			6.46021	1.9913	0.0445921	566.157	437.091						790178	617974	840055	1.37824e+06	364754	632213	497157	327018	718791	710637	710798
M408T317			0.151395	0.654989	0.044617	407.632	316.687						620.738	699.245	1077.82	975.559	1486.44	1392.71	1390.55	880.553	1071.87	1035.09	1072.99
M450T348			0.382992	0.354737	0.0446306	449.993	348.477						2186.07	786.403	1418.83	743.044	1100.21	4247.96	4962.79	4162.74	1884.43	1887.49	2517.61
M164T272			0.337839	1.35487	0.0447605	164.021	271.717						3900.13	5112.19	5840.24	5113.8	3392.09	4461.39	2962.06	3921.16	5471.01	5576.27	5578.7
M345T212			0.477843	1.47045	0.0447971	345.031	212.447						8218.42	6902.4	5140.83	9550	5096.21	5226.09	4985.91	4965.55	4876.58	4876.94	4492.25
M1000T501			0.231481	0.692962	0.0450551	1000.32	501.125						2297.82	3358.32	2103.12	3221.76	3411.9	3860.55	3563.22	5010.83	3143.35	3135.2	3008.52
M199T395			0.367888	0.533684	0.0451007	199.071	394.861						2061.01	1263.97	2922.28	3558.3	6287.28	3208.95	3803.98	5073.12	3538.78	3502.09	3539.11
M500T374			0.213048	0.542588	0.0451029	500.232	373.732						1316.74	1227.15	535.681	504.467	1396.49	1593.09	1367.26	2248.6	1457.47	1367.53	1359.82
M538T279			0.252649	0.629744	0.0452157	538.288	278.891						1787.4	1892.88	1657.77	2573.55	2692.43	2308.87	4192.99	3368.9	2389.08	2563.24	2564.99
M625T486			0.28788	1.36811	0.0453126	625.094	486.348						3421.9	2945.69	3635.85	3767.15	2787.79	1612.49	3098.34	2566.76	4897.01	4224.47	4242.53
M497T161			0.601683	0.542653	0.0453629	497.129	161.187						7469.93	10569.7	6198.44	6469.95	15151.1	9415.82	11722	20299.8	11641.3	11604.5	10771.4
M268T22_1			1.37754	0.375758	0.0454678	268.065	22.426						22386.9	13127.1	19004.9	19588.5	16124.6	55511	51711.9	73873.6	37128.8	35889.9	37150.4
M489T318_1			0.904163	1.35001	0.0455295	488.78	318.369						32012.5	32670	29738.8	29315.7	21959.1	18275	19562	31860.4	29854.8	29854.9	29970
M389T431			0.606462	0.448745	0.0455439	389.076	430.981						5346.23	5671.32	4384.05	4193.23	15596	4957.31	13662.3	9450.3	7598.88	7598.67	7105.52
M457T363			0.142085	0.78734	0.0455445	457.167	363.241						1916.69	3015.71	2345.2	2604.71	3396.04	2848.33	3320.31	2986.84	2765.91	2671.8	2687.18
M432T171			0.481402	1.97395	0.0456139	432.287	171.156						7922.59	5146.34	6367.51	3609.5	1675.05	4774.36	2377.48	2848.13	2944.43	3400.21	3414.17
M613T323			0.385091	1.22014	0.0456376	612.659	322.847						8184.65	7004.63	9430.07	9011.06	7287.91	7369.78	6743.17	6161.78	7328.31	7704.36	7312.33
M226T429			0.35641	0.539859	0.0457045	226.012	429.139						2500.96	4025.04	3116.19	892.109	4124.53	5133.41	6468.43	3786.69	4339.16	4334.57	4622.72
M907T353			0.227449	1.22163	0.0458754	906.73	352.813						3119.95	3013.63	3513.37	2638.51	2530.75	2854.29	2443.4	2228.14	3360.86	3429.06	3428.86
M497T460			0.262513	0.627224	0.0458863	496.93	460.102						1564.12	3659.84	2566.76	2447.09	2857.72	4222.94	4836.13	4405.61	3542.76	3547.71	3129.68
M429T378			0.296905	0.807384	0.045896	429.124	377.832						14909.1	13041.3	11468.2	14264.8	14546.8	19195.7	17264.7	15483.2	12545.1	12546.7	12309
M406T174_2			0.865282	2.38914	0.0459188	406.271	173.766						18110.9	17446.7	19897.9	6499.67	3356.11	11612.3	3828.36	7135.25	10051.8	10627.3	10607
M327T456			0.528287	0.353599	0.0459303	327.029	456.421						3304.09	2311.47	2403.24	2030.1	9841.62	4039.87	3926.75	10610.7	7613.6	7673.19	7613.21
M533T442			0.331302	0.682181	0.0459932	533.111	442.056						4484.49	4269.1	4310.48	2672.79	7145.61	4658.18	4893.3	6371.37	4668.24	4670.55	4833.65
M739T452			0.210876	1.36821	0.0460699	738.858	452.39						1962.47	1839.44	1799.72	1622.15	1532.02	1237.52	1662.07	848.112	1885.72	1982.62	1887.37
M581T471			0.115978	1.2158	0.0461928	580.754	471.32						718.348	888.422	870.156	755.862	564.558	704.091	646.084	744.251	782.024	780.819	752.027
M493T367			0.200453	0.682553	0.046354	493.214	366.836						2207.72	1372.05	1705.98	1630.89	2178.49	2335.68	2283.07	3336.25	1857.9	1894.36	1894.07
M1049T438			0.769812	1.92544	0.0463632	1049.29	437.746						12849.3	10798.8	10615.4	20218.1	4804.78	10735.1	7236.44	5519.28	11404.5	11209.3	11211.2
M716T174			0.418712	1.84034	0.0464657	715.569	173.796						6744.22	3505.29	4154.62	3745.83	3203.92	2865.33	2192.09	1600.95	3935.9	4421.38	4435.14
M298T367			0.212648	0.584421	0.0465269	298.163	367.119						1338.69	1009.62	1052.26	1060.71	1831.29	1197.47	1903.88	2701.03	1234.51	1291.63	1290.68
M118T342_1			0.223655	0.586878	0.0465356	117.688	342.498						1358.77	1101.79	1321.56	1210.67	2474.48	1087.04	2459.26	2486.6	1085.81	968.514	1095.45
M110T158			0.573559	0.506307	0.0465705	110.024	157.778						6286.32	9154.68	3892.87	2967.62	8939.01	7500.61	12906.1	14701.7	9062.36	9071.98	9507.97
M150T189			0.23384	0.691674	0.0466047	150.039	189.188						2467.56	2190.78	2098.5	3019.22	3195.08	3094.12	4682.68	3162.02	3063.59	3140.57	3141.01
M835T493			1.46086	0.723998	0.0466163	835.254	492.907						119650	72795.2	137151	135838	163361	173966	172172	133367	115126	114313	115619
M401T445_2			0.375521	0.548981	0.0466281	401.028	445.093						1908.59	5365.75	4628.93	1435.15	5137.89	6019.37	7468.42	5671.03	4329.73	4330.17	4139.61
M658T148			0.370284	0.660365	0.0466444	658.42	148.474						6029.45	3784.33	5360.47	5464.54	5874.24	6513.74	9613.22	9252.4	5170.7	5011.99	5171.74
M423T443			0.261622	0.758177	0.0466575	422.961	443.205						4993.47	6215.92	4457.41	3721.54	6352.82	6021.79	7326.36	5871.34	5753.81	5753.58	5680.92
M295T402			0.335665	0.552797	0.04678	295.066	401.951						2046.5	3333.44	2784.23	1155.48	5373.26	2750.53	3803.26	4932.03	2853.38	2864.97	3100.73
M236T322			0.155579	0.625485	0.0468101	236.124	322.306						929.568	957.692	568.868	810.227	1526.32	1325.64	1564.81	805.345	909.884	947.48	904.323
M69T275			0.384934	1.64562	0.0468132	69.0091	275.253						3147.12	3530.45	4952.99	5532.05	1731.65	3479.22	2793.41	2425.02	3966.38	3959.2	3831.55
M332T153			0.308749	1.46574	0.0468782	332.125	153.186						3049.47	3614.29	2725.67	4130.48	2247.89	2194.49	3111.47	1670.08	2807.75	3298.93	2714.73
M667T156			0.347585	2.06059	0.0469436	667.328	155.557						2439.27	4200.04	2488.44	1702.78	1401.08	1078.26	1786.71	989.982	1353.17	1475.53	1475.23
M435T444			0.279583	0.591534	0.0470622	434.987	444.118						2537.54	2549.53	2315.95	644.162	2997.02	4345.55	3116.69	3144.66	1828.27	2197.05	2196.09
M505T450			0.298064	0.569945	0.0471727	504.98	449.651						3720.86	1760.55	1329.24	1764.48	3949.5	4307.08	4109.09	2679.9	2434.96	2565	2434.02
M1067T442			0.165672	0.677479	0.0472112	1067.18	441.798						1438.15	1321.6	1304.12	728.614	1502.25	2160.07	1922	1489.68	1360.42	1438.35	1437.16
M645T317			0.439024	0.857098	0.0472814	644.8	316.874						55494.9	53235.6	46452.1	48233.5	65427	61205	57948.9	52750	42847	42853	43381.7
M211T367			1.01289	0.451669	0.0472928	211.083	367.452						10288.4	11253.6	13850.8	19874.5	24493.7	16860	34696.2	46312.6	22073.2	22156	22073
M452T461			0.334719	0.723745	0.0474131	452.004	460.926						9211.34	6419.21	7817.14	6537.9	10746.7	12848.2	9289.2	8547.11	8828.19	8560.57	8836.17
M652T181			0.536853	1.53152	0.0475872	652.369	181.029						11699.4	10639.2	7527.54	9212.71	5322.76	9430.17	5644.02	5119.47	8113.98	8356.26	8354.46
M586T239			0.17486	1.15391	0.0476218	586.345	239.071						1868.08	1796.62	1916.93	1591.92	1732.61	1454.14	1464.84	1565.13	1550.55	1536.49	1660.89
M601T438			2.44523	0.672871	0.0477772	601.135	438.459						222824	271904	188303	287966	470690	304441	288047	379888	210333	228633	210383
M989T353			0.235231	1.11143	0.0478138	988.734	352.837						4842.89	4591.82	4231.65	4260.92	3828.51	4171.47	4261.3	3868.6	4403.99	4412.46	4291.26
M335T470			0.690325	1.37594	0.0478169	334.879	469.767						14507	17373.3	13589.2	21295.2	11374.4	11402.8	11794.4	13951.2	11847.8	11847.1	11666.1
M213T280			0.173324	0.534984	0.0478637	213.123	279.605						725.188	528.808	450.901	689.186	1152.99	560.545	1263.55	1497.97	663.631	708.954	662.885
M687T477			0.185554	0.802806	0.0479035	687.196	477.216						5214.08	5036.33	5708.92	4987.84	5158.42	7332.86	7143.06	6458.08	5821.05	5658.54	5660.24
M448T427			0.212791	0.605451	0.0479258	448.083	426.966						1769.26	1998.85	1191.74	1137.57	2592.77	3449.28	2051.49	1977.34	2000.08	2072.6	1570.55
M757T345_2			0.450171	1.78163	0.0480144	757.05	345.182						3816.73	6429.66	5946.07	6661.17	3968.67	989.273	4513.48	3355.97	2768.95	2851.21	2849.41
M338T295			0.539976	0.431979	0.0480671	338.052	295.482						1847.72	4451.37	2288.5	6274.33	10428.3	4051.9	8177.35	11746.7	5285.49	5844.91	5896.74
M827T204			0.209965	1.75206	0.0480696	827.055	203.983						823.276	822.129	1358.03	1564.79	623.133	756.185	729.175	498.845	651.4	675.186	675.77
M300T417			0.710575	0.507397	0.0480724	300.039	417.481						10381.3	11440.4	7301.43	5355.89	17087.3	9755.26	24790.1	16320.2	12118.4	12032.5	12031.6
M371T449			0.237446	0.676288	0.0481281	370.922	449.247						3399.36	2786.49	2484.35	2496.96	3556.17	5460.43	4275.29	3220.53	2508.51	2273.05	2509.78
M496T458			0.284385	0.54819	0.0481391	496.033	457.658						1796.66	1826.26	1790.15	1594.7	4102.07	2230.79	2153.68	4296.93	1748.05	1859.67	1872.67
M287T389			1.16135	0.731098	0.0482426	287.049	389.13						74018.3	70648.7	75422.4	74827.2	132876	84426.8	90627.4	95458.3	86619.4	86607.7	87198.5
M1166T502_2			0.130107	0.791497	0.0483103	1166.28	502.173						1690.86	1541.69	1329.89	2002.94	2009.82	2333.27	2110.69	1841.12	1698.71	1695.28	1630.23
M432T32_1			1.79884	0.634273	0.0483168	432.22	31.845						130206	92092.2	75762.7	92699.2	184693	106552	136912	187918	127523	127516	130020
M173T402			0.461979	1.38916	0.0483276	172.957	402.19						10386.1	8657.57	11593	9840.83	4929.18	9070.2	8670.67	6468.14	9090.62	9061.57	8868.28
M673T452			0.195618	0.593046	0.0483842	673.282	451.976						1150.43	960.024	962.169	994.105	1205.03	1328.36	1914.25	2409.73	1494.98	1517.98	1484.26
M554T466			0.365393	0.4779	0.0484686	554.093	465.562						1976.08	884.087	2780.43	2817.33	3437.35	5574.34	2652.47	6033.94	2264.93	2079.79	2874.47
M714T473			0.325112	0.492295	0.0484697	714.229	473.421						1147.69	558.501	1264.98	2792.92	2323.27	2260.32	3514.89	3610.13	2036.92	1791.76	2032.56
M735T120			0.694594	0.611107	0.048623	735.483	119.642						13281.2	5198.24	13117.6	18007	21998	20981.5	15101.7	23089.6	23092.8	22159.5	22097.7
M445T216			0.352187	0.636355	0.0486424	445.072	216.433						3996.03	5207.03	4198.61	3293.12	6839.9	5121.02	5330.97	8943.15	5356.22	5232.74	5435.24
M716T463			0.260998	0.470233	0.048663	716.324	463.301						686.901	1000.35	1361.54	1106.56	1758.47	1152.84	2884.61	3040.88	1502.07	1501.2	1476.93
M502T186			0.237225	1.52366	0.0486701	502.374	186.458						2323.06	1908.84	2560.06	1606.64	994.55	1942.2	1243.62	1331.76	1761.45	1761.73	1678.48
M327T422			0.885636	0.337745	0.0486913	326.978	421.739						4775.76	8698.96	7401.05	5653.77	31837.9	8077.46	14752.9	23880.8	8898.24	8578.31	8904.7
M173T239			0.492307	0.74368	0.0487731	173.025	239.141						19774.5	18749.5	15477.5	21183.5	21091.1	31526.4	26039.7	22441.4	15797.2	16114.2	15793.7
M637T437			1.42602	1.67649	0.0488059	637.186	436.747						46885	37876.4	47811.2	75355.8	27918.3	38564.9	30144.1	27399	40107.5	42266.1	40116.9
M165T248			0.68966	1.9623	0.048846	165.005	247.621						6896.07	9576.32	8148.99	15884.9	5125.75	4441.8	5790.77	5283.97	7392.03	7084.8	7391.7
M415T327_2			0.338386	0.795602	0.0488746	415.23	327.396						11473.4	13142.2	15406.2	14445.5	16018.6	14798.5	20065.3	17578.1	13388.2	13386.9	13800.8
M648T438			0.881123	0.632191	0.0488966	648.198	438.294						23971.8	39721.1	22922.2	23169.3	55902.3	39545.8	45984.6	32224.3	34327.3	34327.3	34381.1
M811T526			0.164805	0.633022	0.04892	811.408	525.592						855.14	1131.96	948.976	963.416	1068.41	1523.15	1430.74	2137.82	1420.75	1382.1	1381.86
M498T483			0.426825	2.46257	0.0489425	497.964	483.482						3396.71	4834.49	3906.27	1323.78	1361.32	758.38	1070.63	2276.02	1147.11	1768.68	1764.57
M1007T317			0.200421	0.771031	0.0492701	1006.56	317.179						3068.7	3266.24	3411.34	2039.33	3961.86	3706.06	3401.76	4215.85	2624.56	2625.37	2832.82
M182T170			0.908605	6.02227	0.0492776	182.002	169.791						10365.3	3980.22	9187.33	22366.9	2573.3	1906.49	1569.84	1572.04	5554.19	4707.62	4736.66
M353T493			0.187474	0.705167	0.0493439	353.109	492.89						1570.31	1223.73	1635.12	2066.43	2368.35	2732.73	2405.81	1704.55	1672.36	1679.98	1746.76
M77T110			0.747736	0.508264	0.0494666	77.0394	110.281						5967.33	5353.21	19761	11822.2	22714	26811.8	14433.4	20453	11544.3	12316.7	11568.5
M674T383			0.68021	0.689751	0.0496371	674.197	382.919						26616.3	22931.1	23559.2	21810.7	22075	40771.6	38857.6	35906.6	24491.5	24353.5	24353.6
M553T469			0.556215	0.518289	0.0499379	553.095	468.577						7314.31	4837.22	2906.65	8172.01	16227.1	10662.1	10637.3	7294.42	5618.81	5691.85	5691.44
M135T155			1.22285	0.737103	0.0499601	134.894	154.503						113397	61425.5	99504.1	102749	117754	117707	150457	125646	121102	115646	115411
M215T322			0.484121	0.4198	0.0500028	215.103	321.926						884.522	1770.81	2946.94	4835.23	5943.08	3659.58	5798.34	9462.04	4917.23	4791.76	4924.09
M564T444			0.408408	0.657087	0.0502375	564.109	443.944						6796.32	5355.88	5983.32	3053.75	10405.2	7601.51	7375.08	6865.46	6886.42	6886.43	6732.54
M693T142			0.285499	0.673683	0.0502712	693.452	142.414						3119.87	1804.36	4112.65	3849.67	4042.58	5363.35	5490.49	4232.08	4100.37	4111.3	4299.72
M558T465			0.336613	0.55859	0.0504381	558.067	465.334						3765.77	2739.11	2983.15	2108.66	4223.82	7524.29	5467.77	3544.79	3491.58	3431.22	3489.02
M258T274			0.313769	0.58437	0.0505139	258.145	274.449						1904.29	2361.73	2789.26	3003.42	3596.38	2897.08	4641.58	6077.86	2848.45	2769.78	2845.87
M737T189			0.212989	0.703455	0.0505275	737.319	188.79						2527.62	2243.75	2980.36	2025.67	2509.72	3320.91	4193.55	3874.92	2173.5	2080.99	2172.92
M405T449			0.238747	0.488647	0.0507179	404.964	448.521						1227.33	1267.04	698.646	776.787	2686.11	2303.07	2268.9	865.986	2165.35	2118.08	2117.8
M932T209			0.298928	0.598006	0.0507567	932.178	208.57						2276.44	2794.58	2308.6	844.91	3997.57	2339.48	3899.61	3516.6	2787.64	2728.23	2726.98
M798T438_1			0.380299	0.656092	0.0507917	798.153	438.217						7834.58	7212.89	4557.84	5134.42	10486.2	11927.1	7766.93	7527.42	7550.71	7543.01	6716.67
M525T254			0.183704	0.76725	0.0508019	525.125	254.29						2856.44	2816.19	1906.65	1884.16	3097.55	3065.86	3364.17	2806.66	2095.93	2096.61	2064.45
M934T477			0.329916	0.644438	0.050879	934.236	477.046						5256.18	5198.54	4310.85	3453.53	5707.87	9807.92	6766.77	5988.76	5367.81	5521.43	5374.43
M435T254			0.247894	0.634892	0.0510951	435.158	254.109						1620.98	2213.43	2343.29	2267.93	3534.81	2172.93	3146.6	4448.12	2212.31	2089.27	2072.59
M784T176			0.222957	0.602152	0.0512166	784.36	176.459						1527.37	1365.36	1011.4	1688.5	2035.89	1611.18	2373.2	3267.48	1387.41	1378.6	1284.22
M955T436			1.02507	2.2367	0.0512584	955.296	436.483						17643.1	13077.8	17686.6	33528.4	7558.51	12861.3	8997.44	7215.31	14945.7	14943.4	15360.1
M297T454			0.582573	1.48338	0.0512809	296.868	454.417						15198.5	9874.58	9699.51	14417.2	6563.82	10317.6	8054.24	8225.04	10190.6	9932.71	10194.4
M749T317			0.136774	0.784723	0.0512929	748.775	316.897						1507.54	1645.78	1166.01	1122.66	1921.33	1514.04	1716.94	1782.61	1096.58	1121.15	1120.8
M308T303			0.775702	0.472272	0.0513178	308.16	303.11						6947.39	14415.6	9102.44	8212.06	19154.7	11681.2	19401.9	31658.8	13760.4	13391.4	13758.7
M140T159			0.64582	0.523942	0.0513226	140.034	158.804						9236.66	11915.8	4537.86	5728.23	19309.2	9486.77	12412.4	18757.4	10187	9736.64	10217
M316T315			0.177612	0.740721	0.0513608	315.999	315.029						2322.74	2315.1	1500.47	1603.97	2683.92	2649.18	2153.55	2965.7	1572.15	1571.86	1602.66
M206T41			0.502451	0.563026	0.051436	206.038	41.059						3128.96	6660.22	10788.1	5323.18	10112.4	9524.03	15284.8	11081.1	10777.1	10046.4	10083.7
M695T389			0.135632	0.654371	0.0514416	694.982	389.474						648.81	818.193	673.18	836.371	1430.55	1124.93	712.777	1280.47	877.942	878.48	909.006
M202T361			0.684449	0.378011	0.051461	202.083	361.132						3454.26	2624.86	4028.01	8107.3	11477.2	4727.58	13575.3	18404.8	8164.29	8162.28	7186.8
M79T417			4.09018	0.679393	0.051534	78.9581	417.392						914050	918329	620059	556000	906813	1.26522e+06	926332	1.32976e+06	781492	793745	781511
M510T175_1			0.21452	0.595793	0.0516149	510.039	175.127						1126.55	1167.69	1094.12	1607.12	2525.29	1681.37	1404.67	2773.28	1542.9	1636.13	1582.42
M432T386			0.174538	0.610515	0.0517434	432.027	386.491						759.28	1838.81	1106.68	945.151	1636.73	2473.78	1671.32	1834.56	1362.67	1386.08	1366.42
M610T436			0.562981	0.722391	0.051929	610.164	435.761						26264.2	22883.3	17378.5	21183.2	28550.3	37894.4	31231.3	23739.1	24610	23993.3	24609.4
M159T310			0.167922	0.684556	0.051945	159.077	310.076						1268.57	1011.38	1648.06	1285.38	1536.03	1578.72	2087.9	2413.08	1468.55	1472.32	1515.66
M655T437			0.776171	2.64176	0.0519759	655.189	437.293						8537.26	7620.29	7279.05	18390.3	3504.39	5142.95	3576.63	3609.01	7830.84	7518.96	7554.9
M611T478			0.145587	0.779171	0.0519875	611.03	478.101						2057.26	1753.55	2105.96	2336.52	2356.92	3270.36	2447.4	2517.72	2239.97	2474.04	2248.26
M262T350			0.654403	0.436357	0.0521301	262.027	350.13						6594.46	4962.47	3967.43	6618.34	5901.05	10616.1	19403.1	14824.2	8931.18	8269.12	8257.74
M695T142			0.401481	0.847281	0.0523156	695.467	142.267						40176.6	28940.1	36311.2	34941	44185.7	39218.9	39625.1	42640	35238.8	35232.8	35828.4
M927T177			0.316969	1.562	0.052318	926.525	177.279						2684.52	2290.39	4104.87	3921.51	2077.52	2100.27	1628.83	2516.89	2494.3	2341.02	2340.03
M410T386			0.409299	0.46801	0.0523671	410.048	386.069						2499.84	2879.08	3494.5	1266.49	8378.97	4987.91	5220.61	3078.51	4105.47	4104.72	3931.56
M499T519			0.196836	0.639086	0.0523869	499.286	519.183						855.267	1548.24	1162.28	1830.63	2411.43	2476.62	1461.23	2094.67	1248.44	1251.54	1302.04
M499T205			0.41925	1.93226	0.0524345	499.046	204.664						2477.13	3304.07	4251.74	5616.07	2329.26	3011.64	1359.89	1398.05	2529.08	2528.7	2586.61
M477T461_1			0.394203	0.639165	0.0524481	477.046	460.926						6737.86	4620.74	6454.35	6314.19	9789.29	12845.8	8641.96	6470.86	6241.04	6821.94	6833.45
M187T151			0.90335	0.73094	0.0524806	187.019	150.71						44160.2	39558.7	35743.8	23408.8	50474.2	41257.9	47350.5	56380.1	38969	39725.3	39730
M212T261			1.00899	1.23645	0.0524978	212.09	261.321						54639.8	50255.7	42261.2	40239.5	36023.2	40678.6	34515.8	40341.9	40424.3	40430.4	42702.4
M325T184			0.240565	2.0651	0.0526859	325.274	183.871						813.239	827.262	1272.44	1891.07	463.633	580.001	667.614	615.036	705.342	705.393	734.394
M351T27			0.576982	0.55188	0.0528006	351.083	26.514						10495.8	6918.4	4135.18	7069.18	17779.2	9275.96	9936.2	14865.2	9881.4	9803.48	9265.42
M313T451			0.258969	1.3181	0.0528797	312.918	450.707						3192.67	2319.95	2646.06	3013.82	2650.56	1923.91	2186.53	1715.22	2590.35	2491.83	2486.7
M476T478			1.19705	0.738471	0.0529733	476.092	477.756						112846	116251	127260	99205.4	127954	181083	181896	125967	115622	117056	115677
M138T391			0.380622	0.678852	0.0532609	137.99	390.671						6454.37	5485.09	4408.31	7420.91	9918.52	6977.36	7221.76	10895.4	6492.67	6219.47	6488
M472T159			0.44221	0.523587	0.0534482	472.09	159.247						3149.36	5945.01	3125.53	3568.12	9475.19	3680.03	7796.58	9201.79	3274.85	3256.23	2630.39
M241T157			0.647063	1.87252	0.0535393	241.073	156.915						11728.7	5981.64	12347.9	13837.7	8095.04	7959.99	3338.39	4048.78	7859.46	7868.39	8043.41
M151T301			0.671151	1.30387	0.0537569	151.025	301.324						15002.9	20786.1	17786.1	22003.6	16301.7	12089.4	15728.1	13845.7	10764.7	4255.78	10762.7
M291T25			0.330391	0.477386	0.053768	291.09	25.384						1567.26	2432.28	470.146	2807.32	3924.68	2291.78	3574.12	5452.86	2398.49	2537.27	2381.24
M1016T347_5			0.286254	1.30214	0.0539444	1016.39	346.504						2792.74	3072.06	3348.56	3864.68	2839.47	1983.48	2314.25	2906.31	2305.47	2323.5	2323.52
M886T511			0.312075	0.300472	0.0539606	886.442	510.84						693.664	612.9	657.726	715.747	1010.69	1195.28	3407.92	3305.54	1463.31	1461.59	1496.5
M627T477			0.201704	0.841112	0.0540332	627.174	477.216						9256.63	7744.02	9667.49	9688.63	11198	11650.8	11195.7	9180.21	9457.99	9415.08	9233.09
M128T83			2.17721	0.367259	0.0540344	128.035	82.632						74180.2	73802.4	4558.25	34774.3	211361	112608	110891	75175.2	42174.3	42169.8	34929.2
M309T261			0.214829	0.710527	0.0541138	309.201	261.476						1415.76	2148.65	2189.65	2819.74	2827.53	3216.05	2492.51	3530.74	1764.83	1624.44	1769.1
M289T418			0.200238	1.55126	0.0541967	288.887	417.995						1722	1121.86	1417.67	1079.83	1043.14	850.781	1056.29	493.017	2181.51	2174.74	2595.3
M155T304			0.466538	1.58721	0.054251	154.947	303.501						5230.82	8978.02	10404.1	6256.79	4809.17	4730.04	4891.13	5018.68	6586.97	6344.79	6584.42
M263T23			0.488481	0.544407	0.0542597	263.13	23.293						4501.51	2852.68	3533.99	7629.71	6356.9	10435.2	6388.92	10833.8	6517.31	6400.57	6519.99
M456T432			0.388521	0.735734	0.0543029	456.003	432.319						8377.71	10040.2	10545.6	5851.26	12492.9	9535.83	12912.3	12378.7	11496.9	11494.5	11086
M353T152			2.52142	1.90715	0.0543961	353.233	152.002						83032.9	115559	157906	212707	75624.4	63297.9	74536.9	84998.4	90862.3	91029	91780.7
M277T341			0.294522	2.24825	0.0545088	277.151	340.895						1173.21	2321.01	1089.99	2675.38	950.379	1101.2	653.936	523.485	742.418	824.864	746.682
M246T433			0.414859	1.36352	0.0545991	246.061	432.537						7976.33	5534.61	7471.85	6064.77	5859.21	4547.07	3766.03	5664.28	6368.2	6494.39	6342.64
M1093T437			0.471815	1.57757	0.054735	1093.3	437.402						5925.34	5880.34	5440.39	8886.97	3052.56	5916.95	3874.04	3721.87	5918.09	5666.95	5776.97
M420T322			0.256749	0.490327	0.0547506	420.197	322.24						940.48	641.744	1611.12	1187.58	3173.63	1195.26	2653.18	1912.63	1216.56	1233.31	1216.18
M281T143			0.63149	1.52012	0.0547809	281.087	142.968						9243.07	9846.07	11442.7	16301.9	6202.78	7768.33	8359.04	8479.1	5727.52	6309.79	5773.53
M357T402			0.421102	0.722836	0.0549165	357.103	402.19						13767.6	13329.1	10063.2	11615.7	13769.7	20109.8	19768.6	13830	13817.5	13793.5	13793.5
M1093T348			0.246596	0.651575	0.0549463	1092.83	347.526						1871.09	1888.56	2257.18	2673.2	3604.6	2706.81	2536.8	4488.75	2358.62	2252.07	2358.37
M299T355			0.173067	0.718496	0.0550272	299.067	355.202						1683.53	1611.3	2094.7	1972.27	2495.93	2646.58	1868.48	3235.12	1265.06	1315.26	1315.31
M384T298			0.603932	0.519801	0.0551048	384.12	297.974						10128.3	8871.42	2871.8	4411.67	10059.1	8840.11	15293.7	16371.1	9571.36	8011.49	9625.18
M339T292			0.421321	0.551035	0.0552798	339.029	291.604						5558.05	4627.15	1735.03	3005.54	7018.32	4479.81	6445.69	9142.95	5822.37	5802.15	5715.45
M991T347			0.695592	1.28365	0.0552925	990.922	346.517						17938.6	19647.9	20893.8	23400.8	18828.5	11744.9	15930.5	17283.9	15057	15230.3	15281.3
M677T432			0.378734	0.354492	0.0553012	677.097	431.913						895.055	1878.74	1515.32	1055.92	3430.31	2065.84	6650.28	2931.58	2118.09	2212.04	2118
M462T403			0.285743	0.418806	0.0553231	462.183	402.82						1187.14	1152.49	1139.34	1002.79	1910.4	4544.19	2596.08	1650.63	1552.38	1531.15	1531.03
M579T447			0.392606	0.599052	0.0555158	579.078	447.413						4739.35	4463.79	3554.43	2317.76	6087.59	3875.99	7004.37	8197.36	3903.78	3998.9	3998.85
M622T182			0.392707	1.63346	0.0556289	622.373	182.478						5270.99	4415.96	2671.06	6056.98	2896.79	3242.07	2866.21	2268.54	2940.8	2759.92	2952.19
M140T382			0.887712	0.684536	0.0556527	140.011	381.567						29713	52818.5	39457.2	34706.9	58362.3	41073.1	61091.3	68381.1	42291.1	41798.3	42290.7
M461T276			0.387986	1.27439	0.0557713	461.126	275.999						7854.13	7061.94	9969.54	8850.06	5406.83	7507.11	6830.3	6727.87	8590.87	8494.38	8494.29
M199T73			0.369072	0.307616	0.0558123	199.023	73.472						503.665	1803.88	303.823	1520.78	3747.8	2742.27	5637.81	1304.94	4668.83	4529.97	4670.81
M561T391			0.210524	0.590596	0.0559892	561.093	391.106						1069.11	1040.15	1082.32	1459.62	2521.63	1267.08	1559.75	2526.98	1161.78	1050.91	1058.87
M774T428			0.394156	0.442979	0.0559984	774.209	427.676						2963.33	2589.56	1578.39	2212.64	3075.77	8360.25	5997.09	3660.26	3457.37	3459.26	3602.93
M405T402			0.232375	0.588242	0.0560248	405.162	401.601						1410.2	1909.62	1647.14	1346.64	1464.49	3168.16	3517.24	2583.09	1912.82	1850.28	1850.74
M156T255			0.171573	0.597573	0.0560472	156.102	254.559						649.742	593.695	1216.19	972.683	1601.93	1383.15	917.737	1840.94	901.735	942.345	942.805
M727T461			0.126617	0.711449	0.0560913	727.051	460.926						811.5	1381.45	917.647	1099.04	1129.12	1516.95	1508.49	1762.44	1450.89	1447.65	1220.67
M491T216			0.240554	0.66738	0.0561391	491.096	215.792						2246.84	3394.61	3381.38	1903.08	4633.68	4263.99	2834.58	4639.11	3438.56	3236.06	3446.73
M286T354			0.287941	0.698612	0.0561666	285.989	353.861						2591.54	2972.96	3475.61	4647.29	4053.88	5619.09	4233.87	5685.46	5107.87	5515.62	5114.3
M278T121			0.524178	1.80931	0.0561807	278.05	120.921						5783.19	8450.88	5025.54	9942.13	4305.87	1826.6	5417.72	4589.51	4103.86	4164.15	4034.07
M484T277			0.242835	0.761415	0.0562993	484.131	276.719						4432.58	5259.99	5211.37	5841.86	6188.11	8420.33	7101.67	5536.25	5285.25	5556.85	5588.45
M424T292			0.253208	0.546875	0.0564268	424.026	291.571						1586.62	1655.12	1043.32	1216.21	2904.36	1210.52	3341.25	2603.31	1748.85	1480.7	1775.08
M139T276_2			2.86606	1.53802	0.0565406	139.026	276.021						187318	178383	263665	329091	162101	157369	156218	147490	207627	207744	208181
M577T392			0.342292	0.732241	0.0565611	577.181	391.584						4780.85	4860.51	5734.67	7253.69	9528.42	6608.74	6854.47	7913.09	5864.85	5862.77	5753.31
M688T188			0.292107	1.24129	0.0566494	688.256	187.785						4159.05	4165.08	3584.91	4482.28	3069.38	2687.63	3436.24	4011.83	3265.7	3187.43	3265.7
M183T249			0.686559	1.41083	0.0566747	183.014	249.07						15247.3	16073.2	16049.9	22332.1	9125.14	14192.7	15095.3	10992.1	16149.1	16805.2	16198.2
M387T276			0.623366	2.51338	0.0567597	387.052	275.988						4247.35	4375.92	7772.04	11714.4	3513.79	2845.82	2997.69	1826.72	4833.38	4834.72	4683.04
M822T175			0.353215	1.48021	0.0569499	821.52	175.216						4346.9	5157.85	3869.43	4817.62	2467.83	4656.98	2122.71	3042.51	5411.68	5409.3	5553.86
M157T316_2			1.72934	0.888171	0.0573129	156.99	316.496						1.95624e+06	1.87015e+06	1.68704e+06	1.74617e+06	2.21516e+06	2.11829e+06	1.96573e+06	1.87447e+06	1.59265e+06	1.59718e+06	1.59266e+06
M652T434			0.368328	0.560421	0.0573207	652.213	433.669						1247.94	4335.68	3909.36	3832.11	3940.18	5069.77	7282.91	7484.1	4205.54	4329.57	4205.12
M137T303			0.25972	1.35313	0.0573415	136.936	303.48						2884.71	2603.01	2333.28	2317.93	2013.41	2077.14	1145.03	2257.35	2776.12	2685.59	2683.51
M614T133			0.261858	0.727941	0.0574138	614.455	132.637						4120.8	5299.35	5122.66	4188.84	5348.92	5492.67	8293.63	6597.16	5446.28	5448.72	5567.12
M956T437_2			0.661704	2.07382	0.0574323	956.304	437.089						8507.34	5568.81	8085.93	14788.9	4244.21	5858.03	4584.48	3131.11	6626.73	6626.69	6605.2
M242T233			0.196122	1.61846	0.0575352	242.306	233.085						1289.53	1419.68	781.299	1320.06	495.982	564.957	828.903	1082.47	870.851	927.469	927.29
M213T196			0.262339	0.845044	0.0575719	213.017	196.399						15894.6	18112.9	17138.1	17297.7	23991.2	19017.3	19389.4	18596	17083.3	16886.4	17082.6
M1101T317_1			0.115082	0.857381	0.0576085	1100.55	316.874						3255.09	3308.05	2730.9	2783.99	3777.16	3391.94	3762.31	3155.7	2570.8	2583.58	2570.8
M407T169			0.449855	1.58652	0.0577194	407.202	169.131						6575.47	8277.59	5349.38	7183.8	3490.82	2394.51	6526.48	4850.05	8196.42	7740.28	8243.13
M871T287			0.180146	1.28424	0.0577375	870.941	286.64						1913.6	1700.68	1809.25	1462.61	1079.71	1665.65	1430.69	1185.97	1404.41	1630.96	1438.69
M170T171			1.10578	3.53327	0.0577644	170.02	171.056						11721.3	14439.1	14247.3	35956.9	6703.44	997.908	7434.8	6476.82	9821.88	9828.99	10454.2
M243T298			0.322749	0.622461	0.0578685	243.057	298.003						3386.03	2903.98	3773.57	2038.32	6562.74	3523.43	3988.47	5367.38	4165.56	4092.19	4293.96
M669T434			0.210812	0.527035	0.0579127	668.683	434.027						413.387	1500.3	975.256	1039.32	2605.39	1228.09	1537.7	2082.34	1215.31	1272.02	1212.54
M515T335_2			0.175142	0.650942	0.0579991	515.184	335.308						1344	1144.28	1038.17	1351.84	1439.25	1978.54	1484.37	2592.03	1409.6	1435.87	1502.4
M348T455			0.244309	0.4293	0.0580266	347.987	455.127						632.302	992.493	902.595	963.994	2938.22	2809.87	1053.29	1331.35	2413.67	2321.95	2322.29
M757T127			0.18871	0.885634	0.0580796	756.555	126.779						41724.2	38671.7	35535.1	39584.3	44276.3	48124.6	39730.2	43466.6	41312.9	41309.3	40727.7
M712T36			0.42709	0.729655	0.0581058	712.494	35.8295						11961.9	12853	20033.9	11560.8	17406.7	20723.8	21384.2	17795.4	20986.2	21022.1	20265.2
M571T319			0.712224	1.2997	0.0582005	570.726	318.904						21908.1	19562.3	29701.6	27884.7	18592.3	18173.3	20234.3	19215.1	22123.3	23531.6	23504.4
M455T515			0.305375	0.412278	0.0582108	455.261	515.423						1888.33	837.377	640.902	1301.27	1524.95	4225.82	3654.59	1916.83	2008.27	2008.62	1945.46
M739T354			0.178382	1.66783	0.0582454	738.759	353.833						1006.75	914.573	1719.05	915.798	701.879	646.014	722.386	661.512	964.889	963.626	991.98
M509T428			0.61281	0.430109	0.0582947	509.098	427.709						3364.25	6058.14	6022.57	4656	18941.6	6462.63	8355.93	12974.4	11914.4	10213.5	11865.4
M267T277			0.383598	1.65932	0.0583309	267.009	276.649						2563.71	3593.47	5229.61	5450.11	2851.41	2652.96	2701.62	1940.87	4052.42	4051.29	3940.09
M506T333			0.328383	0.332929	0.0584243	506.204	332.926						765.361	888.545	767.533	1149.45	1788.91	1016.52	4204.23	3716	1500.84	1552.09	1499.57
M387T210			0.250011	0.627698	0.0584397	387.034	210.254						2623.36	1964.55	1729.65	978.707	3329.13	3120.87	3207.7	1966.15	1990.64	2238.31	2021.18
M426T160			0.298327	0.63496	0.0584569	426.102	159.8						3399.3	2523.37	3437.65	3143.59	2732.3	5314.38	5916.72	5729.04	2955.52	2829.01	2956.7
M359T341			0.162585	0.657569	0.0585425	359.155	340.995						749.677	1489.09	1378.63	965.639	1784.07	1198.76	2019.22	1967.62	1558.83	1593.78	1594.24
M389T161_1			0.817951	0.550739	0.0586538	389.048	160.981						16616.6	4500.59	12138.4	20559.5	20927	22182.1	34012.9	20592.2	28100.7	28181.2	26516
M725T317			0.04551	0.931681	0.0587409	724.671	317.305						9033.77	7984.74	8090.18	8315.52	8647.87	9043.93	8985.79	9197.58	7437.97	7438.16	7373.45
M1195T208			0.229113	0.624306	0.058813	1195.22	207.954						1769.62	2432.43	1152	1191.94	2613.69	1881	3338.99	2651.55	1901.29	1901.21	2245.57
M948T384			0.226829	1.37964	0.0588136	948.067	383.817						2415.29	1699.16	1776.95	2394.84	1537.77	1911.82	1310.54	1245.97	2026.31	1937.3	1937.44
M422T430			0.374597	0.294959	0.0589227	422.139	429.978						631.074	984.856	808.321	1650.2	6269.7	3533.12	1548.56	2462.24	1505.14	1505.34	1474.25
M592T461_2			0.390477	0.627863	0.0589851	592.11	461.26						4808.19	3796.35	4277.69	6110.06	6419.32	5483.11	7801.42	10545.2	3587.63	4104.05	4095.75
M589T317			0.689427	0.850998	0.0590525	588.833	316.635						115070	109732	92911.5	95452.4	134119	125635	117965	107789	84121.7	84123.5	84481.7
M139T138			0.928543	2.38001	0.0590535	139.002	138.382						16845.6	6628.37	23814.3	27107.6	6727.24	9638.4	5515.04	9377.93	9238.99	9243.68	9877.9
M324T339			0.292235	0.640024	0.059123	324.127	338.908						2804.37	2484.36	3129.23	3374.06	4208.9	3110.36	4694.72	6410.36	3778.43	3778.31	3838.49
M379T367			0.553893	0.444382	0.0591542	379.132	366.84						3353.42	3436.04	4196.46	5878.9	8404.03	4674.54	9615.33	15257.3	7010.43	7067.88	7009.99
M159T356			0.213327	1.57285	0.0591741	159.003	355.931						1608.32	1552.66	1813.87	1797.63	1047.6	679.022	1810.79	768.46	715.221	618.652	713.206
M558T456			0.254307	0.458989	0.0592059	558.205	455.93						1211.17	1221.11	872.725	488.631	948.562	2071.32	2098.24	3147.06	1447.71	1648.95	1445.59
M722T436			0.29066	0.540737	0.0595564	722.121	436.458						2895.12	788.042	2926.48	912.801	2668.97	4343.21	3584.27	3315.02	3673.49	3591.38	3672
M282T337			0.228261	1.35805	0.0595972	282.231	337.404						2156.53	2514.37	1798.38	1930.55	1253.63	1805.42	1219.19	1906.99	1882.99	1756.99	1885.14
M190T251			0.435153	1.73378	0.0596273	190.018	251.28						4377.32	7467.05	5213.28	3743.78	3162.54	3962.53	1631.7	3240.94	1471.16	1436.46	1643.93
M790T336			0.236231	1.35573	0.0596469	790.191	336.458						2685.39	2524.18	1719.47	2323.76	1279.71	1787.6	1738.66	2018.99	1971.8	1972.13	1910.65
M475T316			0.154897	0.840982	0.0598176	474.881	316.406						5811.27	5279.87	5226.01	5361.3	7389.52	6488.68	6562.81	5336.52	5294.82	5294.68	5187.94
M361T345			0.303585	0.765077	0.0598242	360.988	345.187						4471.42	7311.18	7261.02	8314.01	9513.74	8294.91	9660.99	8288.34	6509.15	6501.68	6852.98
M223T30			0.794704	0.827309	0.0598585	223.028	29.9405						133832	99831	93038.3	123024	129791	140023	142891	130895	194932	188425	194977
M89T293			0.894011	0.773058	0.0598609	89.024	292.908						80021.3	89705.8	51066.9	91574.6	109910	94631.6	98518.4	101009	97193.8	94812	95544.6
M168T384			0.901001	1.10853	0.0599453	168.028	383.761						54694.3	61923.9	59761.9	67107.7	54987.3	54964.2	55159.6	54539	55088.3	54683.7	55091.7
M773T326			0.184848	1.40274	0.0600834	772.535	326.065						1589.25	1573.07	1675.77	1370.74	957.851	1265.49	1518.78	684.113	1305.53	1305.49	1185.93
M227T363			0.488788	0.740601	0.0600892	227.064	363.312						12046.2	13234.7	12637.1	17031.6	21194.8	15467.7	15588.7	21944.9	15692.8	16133.8	15689.6
M713T186			0.16136	0.688175	0.0600975	713.417	186.458						1715.43	1163.74	1070.13	1144.25	1483.67	2034.72	2326.83	1556.33	979.858	1132.36	1128.41
M581T414			0.540016	0.552479	0.0601219	581.1	413.834						4386.39	4859.32	5859.74	9075.58	9717.18	13636.9	14120.1	6294.12	7969.23	7922.55	7381
M576T442_1			0.187671	0.556674	0.0601888	575.993	442.287						1205.47	1331.11	493.426	566.234	1614.32	2184.2	1565.98	1095.73	1216.36	1243.5	1215.35
M513T402_1			0.512826	0.221281	0.0604488	513.205	402.218						810.681	1502.74	674.028	1850.36	2690.18	2076.55	9465.1	7630.94	3632.74	3469.49	3469.61
M761T477			0.283464	0.739103	0.0605484	760.79	477.248						6569.07	5036.21	6038.75	6400.9	7516.56	9930.72	9031.26	6054.06	6946.63	6658.17	6665.86
M497T327			0.324669	1.27606	0.0606471	496.71	326.858						5175.73	4954.85	5063.13	4811.66	3264.86	3550.43	3570.12	5292.05	4840.8	5117.08	5128.9
M286T434			0.194412	0.626053	0.06069	285.977	433.796						1332.57	1023.27	1235.89	1330.49	2398.32	1466.67	1399.25	2598.05	1257.51	1244.08	1397.76
M533T42			0.585559	1.81881	0.0608564	533.452	42.098						5802.65	14751.3	8269.65	10258.7	4835.22	5443.36	6013.12	5196.12	6235.67	6193.83	6926.41
M337T585			0.193717	0.908051	0.060873	336.897	585.001						147220	161345	172622	150786	170590	169643	169946	185787	165727	158110	165694
M397T444			0.406448	0.422794	0.0610382	396.993	443.529						3435.4	1880.38	1582.49	2102.34	6732.22	7437.65	5390.17	1728.33	1958.4	2101.31	2104.24
M427T160			0.338936	0.709855	0.0610451	427.097	159.865						6570.14	6360.04	5342.85	6132.92	9590.02	5873.74	10753.1	8164.79	6865.07	6864.53	6588.04
M283T382			0.705208	1.22931	0.0611635	283.029	381.892						25345.2	22217.5	21461	20895.3	20092.3	17922.9	14126.5	21004.3	19439.6	19922.4	19920.6
M823T317			0.133462	0.861914	0.0612154	822.649	316.865						5115.01	4660.55	4257.09	4406.26	5397.63	4805.37	6040.05	5149.96	4256.68	4199.28	4198.99
M258T460			1.10236	1.5682	0.061226	258.038	459.609						37110.3	34628.3	60174	41188.2	38027	23194.5	22416.9	26743.4	31613.3	31612.9	31516.1
M160T203			0.228822	0.660416	0.0612392	160.007	203.34						2416.01	1986.22	2149.14	2461.47	4212.21	4118.8	3215.24	2100.97	2198.95	2371.53	2163.07
M387T421			0.274389	0.567573	0.0613129	386.942	421.474						2263.08	1905.93	1204.72	1468.16	4079.47	1752.32	2633.48	3589.37	2015.67	1746.67	1711.74
M342T437			0.441877	0.760773	0.0613239	342.005	436.969						13116.7	11160.4	9309.66	7910.22	15298.2	11565.5	12913.9	14768.2	8258.52	8278.2	7024.92
M255T317			0.833175	0.818227	0.0613677	254.967	316.519						113973	101633	85272.1	89369	133201	126213	115887	101641	77763.9	77843.7	77979.3
M743T317			0.371422	0.835436	0.0613771	742.778	316.519						29171.6	27828.3	22436.4	23969.3	33583.2	32725.7	30846.3	26619.1	20764.9	20764.7	20844.6
M703T130			0.498749	1.2684	0.0614026	702.531	129.595						12231.5	11224.8	11248	7951.44	8112.68	8569.43	7768.35	9179	8669.07	9025	8487.9
M132T225			0.866424	0.620784	0.0614365	132.012	224.567						31773	25487.3	18279.7	11260.1	40482.4	40629.1	33717.3	24994.5	25590.9	25580.7	28124
M419T158			0.894425	2.00372	0.0614516	419.219	157.767						10835	13562.6	25301.4	25940.1	12432	9948.3	9239.21	6129.73	12907	13080.4	12898
M358T474			0.19018	0.739327	0.0614638	358.089	473.957						2273.94	2123.11	1480.99	1455.71	2996.26	2137.21	2454.23	2331.79	2017.58	2091.2	2015.92
M198T177			0.541897	1.33341	0.0614655	198.024	176.596						11439.9	12619.8	8508.63	14593.2	8677.58	8632.92	9355.88	8702.65	8237.16	7545	8195.86
M395T456			0.357188	1.68874	0.0616938	394.846	455.69						4298.83	3810.53	2302	4138.14	2172.74	1322.61	1694.1	3426.14	2459.78	2458.74	2374.26
M661T437			0.401165	0.777441	0.0616956	661.164	436.919						18995.7	19006.4	18164.2	18376.2	24641.8	27528	26458.1	17254.2	16172.8	16382.1	17261.5
M509T384			0.262721	0.740624	0.0617058	509.208	383.715						4117.4	4294.02	3280.05	3137.66	6095.67	3787.42	4797.67	5341.69	3654.77	3633.01	3654.77
M352T353			0.313605	0.725213	0.0617129	351.961	352.967						4435.54	3256.07	5146.35	6263.2	5337.82	7637.45	6589.63	6773.8	6054.07	6052.29	5971.49
M251T165_2			0.337791	0.399801	0.0617253	251.001	165.244						627.126	779.053	1522.52	1931.83	1743.27	2546.84	5144.37	2722.89	4569.29	4257.2	4567.49
M246T391			0.886336	0.654131	0.0618724	246.042	390.519						26473.1	28013.5	28413.4	35562.5	47761.5	32741.1	38097.9	62498.6	31417.8	31473.7	31573.1
M1085T485			0.425283	0.747242	0.0619168	1085.28	485.483						9817.97	9548.68	9291.91	14233.9	13748.6	17355.4	12360.3	13936.7	10764.4	10998	10995.9
M793T441_2			0.373846	1.1849	0.0619428	793.163	440.668						8201.06	9385.96	8242.82	8855.58	6774.27	8608.78	6237.79	7652.09	7758.57	7771.01	7546.7
M409T317			0.650733	0.87482	0.0620361	408.91	316.874						161371	149775	128704	137036	177642	168701	161112	151979	122012	122013	122743
M629T428			0.171051	0.604289	0.0621824	629.289	427.962						943.705	1232.65	807.056	732.776	983.066	1621.75	1399.37	2145.48	1155.09	1159.53	1203.45
M320T244			0.279742	0.5443	0.0621881	320.105	244.207						2996.21	1650.56	635.413	1814.81	2929.18	3291.89	4433.55	2384.16	2619.1	2627.81	2257.5
M461T161			0.283982	2.3867	0.0622227	460.965	160.527						1227.16	2814.59	2221.01	918.72	649.011	702.461	1112.35	545.136	1137.82	1353.82	1144.21
M784T384			0.331672	0.830559	0.0622558	784.15	383.585						21554.4	24667.3	19137.3	18876.4	22168.7	25996.9	24777.1	28477.5	20302.7	20542.7	20542
M220T264			0.59139	0.798379	0.062286	220.082	263.61						36223	42485.7	35802	46221	46909	41795.5	54931.6	57686.6	39226.3	39173.6	39355.6
M341T417			0.223826	0.811855	0.0623009	341.11	417.253						8496.49	6958	7031.35	8384.88	8982.27	10645.2	10519	7878.48	7843.36	7843.26	7358.41
M328T289			0.373114	0.68601	0.0624227	328.024	288.938						6473.85	6954.5	4729.09	3497.83	6980.58	6853.66	7709.95	10022.8	6676	6677.14	6416.6
M310T248			0.318824	0.754512	0.0624293	310.113	248.371						7611.4	8778.5	6171.19	9316.87	9557.99	8851.83	10917.8	12922.2	7223.61	7281.23	7106.2
M257T362			0.154696	0.722955	0.062516	257.075	362.213						1589.92	1189.2	1464.46	731.518	1589.03	1895.12	1556.83	1840.63	1613.31	1292.58	1619.06
M182T276			3.74857	1.58462	0.0626636	182.031	275.999						303565	279966	429193	553229	261029	245167	246809	235217	325667	327249	327249
M441T354			0.457404	1.08294	0.0627585	440.859	353.854						19495.8	20016.5	19095.4	17132.5	17333.1	17732.2	17487.5	17386.5	17938.1	17915.7	18459.6
M531T430			0.290031	0.504673	0.0628154	531.075	429.699						1836.95	1632.45	1542.08	614.407	3858.49	2012.7	3567.04	1709.36	1575.84	1428.65	1430.25
M719T353			0.34652	1.13129	0.0628267	718.763	353.204						9027.28	9479.17	10202.4	9273.72	8768.88	9369.62	7596.64	7839.41	9318.16	9407.88	9406.3
M316T437			0.452033	0.422353	0.0628516	316.043	437.373						3298.01	3357.98	2056.8	1148.43	3775.86	3456.76	6815.21	9300.48	2836.44	2828.61	3184.45
M579T380			0.163832	0.702862	0.0628699	579.132	380.187						1724.14	2218.85	1306.47	1760	2010.92	2940.57	2053.93	2967.35	1399.33	1596.42	1585.88
M671T383			0.307484	0.665078	0.0628894	671.178	382.905						5218.41	4143.92	4141.41	4232.51	4263.26	8872.72	6640.25	6891.71	4333.21	4219.51	4225.47
M911T502			0.387257	0.682512	0.0629246	911.29	501.854						6482	6815.72	6875.63	8526.44	7363.41	14129.5	10516.6	10040.7	6950.88	6612.5	6950.59
M835T139			0.651898	1.15264	0.0629627	834.516	139.197						35542.9	28218.5	30828.7	29858.9	25438.3	29128.8	27806.2	25595.7	66222.2	80278.1	65991
M150T277			0.366603	0.52561	0.0629877	150.039	276.772						1794.01	3377.02	1161.25	4311.68	3464.84	4238.72	5588.87	6958.27	2914.75	2843.86	2842.98
M520T386			0.165567	0.764738	0.063066	520.223	385.848						2612.88	2737.47	1460.28	2085.23	3098.62	2742.07	2864.98	2926.89	1891.35	1926.5	1891.44
M422T276			0.140966	0.728332	0.0631345	422.016	275.993						1069.88	1002.8	1129.65	1455.45	1759.4	1977.81	1307.42	1350.5	1845.44	1730.8	1844.78
M280T158			0.358453	0.398894	0.0631882	279.852	157.887						1402.72	2556.41	1128.25	668.739	6029.63	1934.81	3152.18	3313.56	2277.69	2015.83	2289.37
M636T437			0.959302	1.40251	0.063465	636.2	436.847						29848	24565.9	28830	42412.1	20854.5	25147.8	22584.1	21007.4	29165.5	29624.1	29621.2
M817T477_1			0.238931	0.711307	0.0634892	817.239	477.216						3200.73	1795.83	3589.66	3484.48	4361.23	4443.55	4891.74	3273.23	3741.49	3742.31	3575.79
M760T452			0.201886	0.646539	0.0635942	760.3	452.15						1503.79	1489.83	1522.41	1559.38	1954.55	1516.71	2962.88	2962.68	2115.82	2194.79	2119.44
M569T346_1			0.31675	1.3187	0.0636293	568.976	345.525						3728.74	3594.67	4268.32	4842.8	3903.18	2341.89	3336.02	2881.63	2820.14	3344.85	3333.48
M426T367			0.348801	0.550492	0.0638272	426.159	367.002						2760.98	3422.98	1768.54	3407.15	3437.98	3687.51	6252.01	7257.94	3898.57	3826.27	3875.84
M473T428			0.320914	0.668008	0.0638652	473.08	427.709						5889.47	4813.54	4201.45	3891.27	4936.15	8664.21	8538.55	5998.07	5448.68	5448.51	5203.81
M460T425			0.663464	0.48395	0.0639307	460.086	425.432						11120.1	11456.6	5688.94	4212.55	10878.2	25616.9	18177.3	12438.3	10509.7	10883.8	10890.5
M329T289			0.301077	0.557333	0.0639765	329.147	288.957						1650.77	2558.62	3320.12	1259.41	3051.23	2811.69	5416.12	4490.57	3185.72	3184.39	3232.87
M341T451			0.438634	0.747204	0.0643023	340.966	450.62						19421.2	12274.3	14629.3	14177.7	22975.6	23176.5	16537.4	18282.5	14622.6	13806.9	14165.9
M326T41			1.78864	1.5598	0.0643212	326.21	40.6085						61138.6	114241	99104.3	125269	80096.8	49086	73072.7	54029.8	115330	115208	107479
M337T297_2			0.943388	1.56516	0.0643872	337.094	297.42						24992.8	33236.6	40455.1	22147.6	22014.9	19875.8	12195.2	23115.5	20796	20067.1	20058.7
M215T98			0.707672	1.53939	0.0644065	215.164	98.06						11831.9	10775.2	15911.4	20475.6	9686.86	10752.9	9943.59	7939.74	11054.3	10526.1	10256.8
M674T354			0.154996	1.26173	0.0645001	673.795	353.873						1416.93	1237.69	1697.64	1490.93	904.819	1162.06	1359.61	1204.59	1584.01	1583.28	1550.89
M504T159			0.260281	0.821307	0.0645716	504.078	158.706						13487	11932.6	11318.2	12458.5	13223.3	15233.4	17962.6	13480.6	13368.2	13190.6	13181.2
M399T381			0.706968	0.256867	0.0646276	399.163	380.572						1103.73	3110.28	3564.76	3795.97	8492.52	2250.9	16195.5	18122.4	4259.16	4471.1	5115.42
M636T182			0.245791	0.514714	0.064798	636.423	181.652						1610.42	1316.96	689.319	1459.64	1385.07	3640.58	2823.48	2013.31	1432.13	1425.73	1461.46
M120T288			0.518832	0.65513	0.0648172	119.975	287.581						14031.8	18835.9	5854.08	12201	18552.2	21623.7	16243.9	21309.5	18047.3	17096.1	18047.9
M129T224			0.499702	0.722376	0.064984	129.018	223.742						13183	15974	11045.6	8389.16	20471.5	14999.1	16905.3	14890.6	15155.2	14007	15149
M571T469			0.166825	1.21631	0.0650493	570.785	468.656						1584.81	1745.42	1652.06	1327.08	1200.03	1153.51	1540.46	1293.31	1581.16	1500.6	1484.9
M818T517			0.234458	0.721985	0.065164	818.264	517.365						1825.25	2261.75	1881.42	3457.59	3202.03	2937.64	3583.5	3332.52	2459.64	2593.77	2459.21
M219T456			0.342798	1.45381	0.065194	218.892	456.206						3565.97	5505.79	4749.79	4070.52	2354.04	3332.05	2365.71	4255.23	2517.66	2517.38	2482.35
M646T344			0.330325	1.39074	0.0652334	646.03	343.837						3180.45	3903.77	3332.02	4437.45	3457.23	2348.45	1823.58	3051.19	2852.26	2661.48	2838.57
M347T262			0.367543	0.47259	0.0652976	347.117	262.1						2247.06	1904.35	2141.58	2204.54	2471.26	2900.83	6462.25	6146.4	2500.23	2499.69	2571.78
M1049T502			0.251413	0.791676	0.0652977	1049.34	501.855						4417.97	4737.66	4689.94	6451.33	6074.75	5587.85	7284.63	6690.68	5611.56	5616.76	5356.7
M411T288			0.516306	0.516049	0.0653366	411.094	288.231						6758.43	3357.65	3596.4	6574.22	7230.09	7951.17	15461.3	8669.02	7010.62	6687.36	6657.36
M212T364			0.213989	0.664383	0.0654164	212.029	364.493						2078.72	2934.97	1234.96	1593.3	3339.85	2719.37	3363.07	2381.07	2629.64	2676.45	2629.04
M724T36			2.01494	1.3715	0.0654224	723.514	35.7515						188416	145401	154046	175121	119322	155309	73626	135143	351098	360002	345959
M359T462			0.884721	0.472057	0.0654302	358.947	461.81						13818.5	13786.1	13829.5	12429.9	16331.1	43534.4	36013.6	18225.6	21029.7	23451.5	21107.1
M703T28			0.33555	1.22199	0.0654425	703.498	27.9405						5587.6	7094.48	7802.56	6596.71	5597.07	6203.55	4803.61	5557.45	16998.4	17021.7	16481
M310T337			0.128684	0.6897	0.065459	310.122	337.178						874.575	1096.28	1005.52	860.074	1133.53	1731.79	1678.35	1018.82	1101.06	1194.41	1089.53
M643T251			0.352627	0.480672	0.065616	643.32	251.201						2547.23	2073.46	2198.44	1173.97	4025.73	2617.28	3224.46	6761.54	2414.2	2449.33	2414.1
M857T210_1			0.291481	0.489547	0.0657168	857.176	209.913						1266.49	2824.08	1100.72	485.676	4113.25	2250.62	2916.69	2315.81	1963.61	1727.27	1964.48
M505T332			0.406607	0.363131	0.0657174	505.203	332.176						824.903	1106.48	1757.9	2675.15	4344.65	1095.11	5762.2	6324.59	2537.13	2593.65	2537.31
M598T375			0.354077	0.668026	0.0657381	598.211	374.625						3913.95	8308.21	5366.56	6412.28	9781.02	6134.97	9856.27	10155.9	7197.66	7275.91	7357.99
M314T251			1.36657	0.642936	0.0658605	314.064	251.329						36473	62079.4	106769	76728.8	81394.8	118338	119412	119546	83745.8	80092.5	83719.2
M511T437			0.606486	1.36272	0.0659707	511.146	437.441						12631.4	11696.3	14669.8	16755.8	11031.2	12028.3	6655.67	11198.1	11348.4	11358.9	10849.2
M196T427			0.173574	0.669265	0.0661377	196.005	427.434						918.013	1647.6	1698.81	1654.3	2109.75	2985.43	1781.69	1966.75	1428.54	1615.03	1230.01
M633T367			1.19262	0.576872	0.0662073	633.199	366.726						21700.9	21905.6	23092.4	51951.9	45992.3	36562.4	63916.5	59208.5	38126.4	38145.1	34288.1
M791T385			0.245437	0.6656	0.0663336	791.229	385.137						2977.94	1353.25	1724.73	3157.42	3873.84	3758.81	3470.27	2739.22	2354.31	2356.18	2161.64
M509T82			2.07323	0.616793	0.0663441	509.287	81.652						226371	95650	84482.9	137335	167085	215257	245918	253461	136144	142080	132354
M954T437			0.498596	1.83388	0.0664885	954.3	436.748						5219.45	3563.52	5578.86	9076.72	2552.62	3564.33	2941.55	3722.32	4897.3	4790.61	4795.4
M304T347			0.559636	1.69478	0.0665038	304.07	346.518						7082.9	9737.44	6015.76	11642.8	5431.5	3077.91	4361	7473.73	5852.81	5879.63	6152.27
M459T414			0.321626	1.49267	0.0665948	458.802	414.233						4147.91	2824.12	4943.52	4232.27	2889.67	1603.86	2810.09	3514.49	4449.13	4105.96	4090.53
M285T297			0.317237	0.71467	0.0666231	285.031	297.24						6539.63	5373.47	6806.32	3024.28	6975.2	8905.34	7458.94	7085.32	6564.29	6106.02	6555.87
M207T258			0.485992	1.63823	0.0666874	207.077	258.11						7921.69	5911.09	7541.28	7761.44	5341.18	1837.58	3345.58	7260.36	5232.29	5261.04	4975.25
M233T409			0.355431	0.611613	0.0668976	232.88	408.88						4318.05	4017.1	2640.19	2223.54	6340.19	3046.74	6196.21	5997.3	5104.49	5576.76	5136.54
M488T147			0.274758	0.753513	0.066975	488.31	146.981						4493.97	4156.22	3481.19	5867.64	7139.07	5139.5	5609.93	5998.31	4775.14	4774.75	4895.77
M915T181			0.330676	1.28463	0.0670406	915.479	180.595						4273.75	4712.5	5255.34	5620.39	3778.25	4553.7	2791.06	4338.18	6981.77	6966.91	6655.36
M631T208			0.203848	0.771298	0.0672053	631.067	207.896						3407.06	3292.86	3814.22	3374.08	5488.6	3319.3	4631.43	4566.97	3721.71	3721.73	3747.35
M450T490			0.421913	1.54688	0.0672957	449.951	490.151						5555.79	7994.57	5901.78	6115.16	1740.42	4288.26	4750.52	5749.06	5755.43	5977.51	5739.88
M804T177			0.519661	1.71734	0.0674088	804.485	177.037						6380.43	11889.7	5072.12	9038.87	4284.37	4755.4	4909.33	4906.28	9806.4	10799.5	10816.8
M365T428			0.197806	0.671876	0.0674311	365.118	427.858						2439.5	2202.9	1447.04	1478.76	2146.12	3656.53	2477.14	2984.49	2569.04	2477.28	2566.67
M823T32			1.72239	0.74187	0.0674654	822.537	32.495						273294	200381	291036	237508	269094	429147	316228	336467	400296	406731	399652
M396T214			0.884953	1.93317	0.0675855	396.076	214.456						16421.9	12913.5	17602.9	27369.9	5626.29	17170.1	7475.46	8166.71	12907.8	12872.8	12797.8
M917T348_2			0.548225	1.33851	0.0676024	916.852	347.863						15138.5	11765.3	11592.9	11146.8	11249.7	9190.09	10326.1	6322.97	11793.5	11794.8	11965.2
M689T342			0.195812	0.642987	0.0678789	688.888	342.476						1687.93	1342.64	1485.02	698.256	2591.09	2278.86	1686.5	1552.34	1547.34	1557.1	1899.05
M443T456			0.316048	0.500698	0.0680136	442.999	456.471						1295.51	2227.51	2582.95	1660.02	6297.64	3269.87	2615.98	3326.84	3121.57	3096.37	3296.52
M343T590			0.30086	0.509664	0.0680201	342.874	589.618						3236.71	900.252	1565.4	913.59	3892.23	3661.75	3540.58	1886.43	3129.1	2761.7	3125.36
M335T366			0.479328	0.598194	0.0680216	335.094	365.562						6493.96	5610.54	6309.04	7752.47	12639.3	5408.95	11470.4	14223.1	7988.98	7989.41	7857.84
M496T429			0.227837	0.488736	0.0680391	496.109	429.399						1171.99	697.365	984.341	625.032	2945.83	1442.5	1374.59	1354.89	1374.71	1395.39	1442.36
M290T336			0.187813	1.31545	0.0680746	289.954	335.934						1333.21	1856.23	2115.4	1861.48	1219.34	1650.17	1362.85	1215.43	1526.29	1510.88	1526.34
M154T32			0.510348	0.763367	0.068168	153.981	31.728						26058.4	25495.5	32126.2	24675.4	35866.6	37677.3	26181.9	42218.4	28337.3	30659	30516.6
M727T317_2			0.287792	0.871361	0.0682975	726.746	316.874						28925.6	27122.3	25303.9	24186.5	33416.4	31112.5	29963.4	26626.7	22731.1	22873	22872.9
M882T219			0.269858	0.463318	0.0683262	882.321	219.314						823.715	2202.65	924.017	647.155	2223.08	1229.2	3360.13	3110.66	1661.22	1660.7	1584.46
M122T277			0.330405	1.8859	0.0683928	121.999	276.662						3026.63	1925.94	5245.05	3743.25	1826.97	1681.74	2528.08	1355.36	3573.43	3459.42	3575.7
M841T316			0.269178	0.833332	0.0684011	840.757	316.496						17007.5	15074.5	13094.5	14364.3	19820.6	19342.8	17055.3	15230.5	11838.3	11789.9	11838.2
M570T293			0.362826	0.42444	0.0684114	570.16	293.207						779.221	1983.85	1329.9	2678.84	2252.75	3513.7	3489.06	6699.2	2008.6	1863.91	1864.37
M329T280			0.409729	1.79341	0.0684817	329.028	279.591						3778.45	2614.15	5471.59	6153.6	3274.3	2722.2	2673.46	1376.71	3547.7	3546.1	3638.54
M538T391			0.459591	0.461948	0.0685256	538.122	391.219						2928.29	2473.77	3342.3	4532.05	10009.1	4456.52	4076.14	10198.3	4295.11	4109.09	4297.74
M658T300			0.217884	0.633807	0.0685881	658.189	300.006						2121.52	1748.28	1582.98	1855.54	2285.01	3699.82	3645.12	1900.88	1799.21	1993.64	1802.08
M420T333			0.768122	0.750332	0.068591	420.117	332.808						46184.5	43071.5	39359.1	35375.2	55828.5	49458.8	43347.4	69922.1	40610.7	40610.6	40664.7
M295T354			0.703073	1.06046	0.0686897	294.903	353.872						48087.9	49045.5	48486.1	48074.7	46190.9	44907	42848.9	48704.5	47125.2	47513.8	47509.7
M699T389			0.180169	1.40771	0.0687466	699.038	388.692						1550.89	1336.37	1179.16	1481.17	731.748	707.018	1374.48	1127.61	1057.1	1054.4	1101.24
M201T97			0.586786	1.6968	0.0689194	201.149	97.109						8152.68	14448.8	9768.7	7126.56	7514.03	6091.78	6246.16	3425.24	5490.5	6006.34	5966.69
M223T171			0.283798	0.459841	0.0689264	222.992	171.485						838.079	1394.6	2001.25	1293.5	1962.2	4175.87	1655.33	4226.89	1779.25	1971.41	2280.64
M413T493			0.119496	0.723528	0.0689651	413.129	493.337						1090.18	986.766	909.928	1075.1	1386.34	1767.44	1508.91	951.434	1099.6	1115.87	1099.35
M264T324			0.47024	2.25166	0.0690686	264.04	323.843						2871.58	3627.82	3386.48	7419.59	1934.59	1726.26	2750.59	1274.22	2182.37	2258.59	2178.71
M332T388			0.789708	0.42803	0.0692445	332.12	387.68						4927	9141.06	7791.5	11128.7	13637.6	8781.5	29174.4	25476.5	12670.9	12613.4	12670.9
[truncated: 6,792 more rows]

## Sheet: LPS-P_vs_PBS-P-POS
ID	adduct	Name	VIP	Fold change	p-value	m/z	rt(s)	HMDB	KEGG	SuperClass	Class	SubClass	LPS-1-P	LPS-2-P	LPS-3-P	LPS-4-P	PBS-1-P	PBS-2-P	PBS-3-P	PBS-4-P	QC-1	QC-2	QC-3
M243T453	[M+H-H2O]+	D-mannose 6-phosphate	2.03467	0.610812	0.000447345	243.026	452.533	HMDB0001078	C00275	Organic oxygen compounds	Organooxygen compounds	Carbohydrates and carbohydrate conjugates	189846	183736	169041	160237	273472	257547	325531	294147	187055	187070	188146
M631T398	[M+Na]+	Diosmin	1.17545	0.448492	0.000615639	631.146	398.102	HMDB0029548	C10039	Phenylpropanoids and polyketides	Flavonoids	Flavonoid glycosides	31242.8	43756.2	29655.7	17027.6	68945.3	63414.9	67342	71612.3	42848.2	42809.9	43839.7
M424T168	[M+H-H2O]+	3-hydroxyoleylcarnitine	8.57516	1.97577	0.000753577	424.341	168.498			Lipids and lipid-like molecules	Fatty Acyls	Fatty acid esters	4.28017e+06	3.4016e+06	3.31311e+06	3.47829e+06	1.37683e+06	2.00615e+06	1.75288e+06	2.18949e+06	2.89136e+06	2.74346e+06	2.74502e+06
M428T84	[M+H]+	Stearoylcarnitine	4.32322	3.54193	0.00079198	428.371	83.6095	HMDB0000848		Lipids and lipid-like molecules	Fatty Acyls	Fatty acid esters	581312	530849	727874	654196	75599.7	304786	82282.2	241533	179337	174117	174113
M139T151	[M+H]+	Nicotinamide n-oxide	1.70822	2.39738	0.000847667	139.049	151.422	HMDB0002730		Organoheterocyclic compounds	Pyridines and derivatives	Pyridinecarboxylic acids and derivatives	105911	145688	128701	134094	70964.5	55074.2	59562.8	28963.6	74047.3	74047	74299.3
M245T403	[M+H]+	Pro-Glu	2.71939	0.572156	0.000887067	245.113	402.973			Organic acids and derivatives	Carboxylic acids and derivatives	Amino acids, peptides, and analogues	277881	207678	333181	334303	497725	504204	460786	552546	339742	341225	339740
M153T81	(M+H)+	N1-Methyl-2-pyridone-5-carboxamide	4.08964	2.27321	0.000892523	153.065	81.402	HMDB0004193	C05842	Organoheterocyclic compounds	Pyridines and derivatives	Pyridinecarboxylic acids and derivatives	767064	654757	751618	861755	460166	369704	309624	195707	486742	484203	484227
M615T399	[M+Na]+	Fortunellin	1.43713	0.442899	0.00117041	615.172	398.776			Phenylpropanoids and polyketides	Flavonoids	Flavonoid glycosides	44040	66791.5	45389.2	25490.4	98021.5	91450.5	105441	115363	69687.6	66952.3	69670.5
M137T335	[M+H-H2O]+	4-hydroxy-3-methoxybenzyl alcohol	1.10363	0.361561	0.00135946	137.045	335.192	HMDB0032012	C06317	Benzenoids	Phenols	Methoxyphenols	21023.8	24902	16300.9	12345	52907.7	39387.7	49443.5	64510.6	33124.8	32541	33107.7
M212T428	[M+H]+	Phosphocreatine	2.2161	0.268023	0.00138535	212.042	428.349	HMDB0001511	C02305	Organic acids and derivatives	Carboxylic acids and derivatives	Amino acids, peptides, and analogues	40066.3	71438.6	58880.3	16171.6	217444	134712	194752	149140	91487	91137.2	91487.5
M759T145_1	[M+H]+	1-hexadecanoyl-2-octadecadienoyl-sn-glycero-3-phosphocholine	8.41503	0.870036	0.00147089	758.569	145.304			Lipids and lipid-like molecules	Glycerophospholipids	Glycerophosphocholines	1.57097e+07	1.45445e+07	1.53419e+07	1.51784e+07	1.82418e+07	1.75047e+07	1.74809e+07	1.66254e+07	1.86059e+07	1.86059e+07	1.88855e+07
M400T170	[M+H]+	L-palmitoylcarnitine	26.6296	2.79037	0.00207388	400.341	169.852	HMDB0000222	C02990	Lipids and lipid-like molecules	Fatty Acyls	Fatty acid esters	3.12813e+07	2.15609e+07	3.02549e+07	2.35275e+07	4.58416e+06	1.55157e+07	8.56342e+06	9.54847e+06	1.85221e+07	1.86041e+07	1.86036e+07
M426T167_2	[M+H]+	Oleoyl-l-carnitine	16.2423	3.0393	0.00218086	426.357	167.153	HMDB0005065		Lipids and lipid-like molecules	Fatty Acyls	Fatty acid esters	1.03193e+07	7.2389e+06	1.22425e+07	8.55082e+06	1.86068e+06	4.84015e+06	2.6529e+06	3.26479e+06	5.9864e+06	6.08873e+06	6.08779e+06
M759T175	(M+Na)+	Thioetheramide-PC	4.50205	0.56449	0.00243388	758.564	174.971						576081	798765	928818	722192	1.60874e+06	1.23346e+06	1.23544e+06	1.28269e+06	1.24258e+06	1.26833e+06	1.24218e+06
M80T59	[M+H]+	Pyridine	3.66153	0.705022	0.00258804	80.0487	59.236	HMDB0000926	C00747				1.04196e+06	779517	879244	964848	1.37745e+06	1.14293e+06	1.33237e+06	1.34648e+06	987884	962986	963241
M360T380	[M+NH4]+	Trehalose	3.25066	0.733978	0.00268167	360.149	380.093	HMDB0000975	C01083	Organic oxygen compounds	Organooxygen compounds	Carbohydrates and carbohydrate conjugates	833445	953096	827702	1.04518e+06	1.17001e+06	1.24427e+06	1.36668e+06	1.20479e+06	964188	964356	972650
M260T216	[M+H]+	Hexanoyl-l-carnitine	9.7426	2.08781	0.00347646	260.185	215.993	HMDB0000756		Lipids and lipid-like molecules	Fatty Acyls	Fatty acid esters	5.22469e+06	3.64867e+06	4.15861e+06	4.74454e+06	1.27238e+06	3.02344e+06	2.01545e+06	2.20317e+06	2.92625e+06	2.96077e+06	2.92709e+06
M136T86_2	[M+H-H2O]+	4-aminosalicylic acid	3.21972	2.16235	0.00348239	136.039	86.364	HMDB0014378	C02518	Benzenoids	Benzene and substituted derivatives	Benzoic acids and derivatives	529571	422943	501867	601549	355148	247116	218870	129652	345012	348296	344997
M288T197	[M+H]+	Octanoylcarnitine	4.34324	2.96084	0.00392366	288.216	196.959	HMDB0000791		Lipids and lipid-like molecules	Fatty Acyls	Fatty acid esters	893193	534281	692884	665039	111853	430835	170916	227140	421569	423767	421585
M422T133	[M+Na]+	Palmitoylcarnitine	1.27688	2.46255	0.00415158	422.324	132.994			Lipids and lipid-like molecules	Fatty Acyls	Fatty acid esters	93763.1	77548.5	65514.2	55202.6	19348	26563.4	29637.2	43039.5	47251.6	47237.6	48003.9
M219T451	(M-2H+3Na)+	Methyl 4-hydroxybenzoate	1.1435	0.549252	0.00504072	219.004	450.647						43473.1	54171	41335.2	34235.6	80859.1	58391.4	91194.7	84920.2	50137.1	50384	50380.1
M469T333	[M+K]+	Bispyribac	2.3727	0.321332	0.00511327	469.094	333.16		C10915	Organic oxygen compounds	Organooxygen compounds	Ethers	66328.5	102541	71778.1	45849.2	253038	130284	224207	284062	135618	136123	136118
M61T98_2	[M+H]+	Urea	2.93354	1.66821	0.00530485	61.0392	98.072	HMDB0000294	C00086	Organic acids and derivatives	Organic carbonic acids and derivatives	Ureas	583452	440792	620845	534991	412019	343421	259551	291846	419478	419461	424848
M244T247_1	(M+CH3CN+Na)+	D-Mannose	7.64576	0.67849	0.00698654	244.079	246.968	HMDB0000169	C00159	Organic oxygen compounds	Organooxygen compounds	Carbohydrates and carbohydrate conjugates	3.72958e+06	4.23881e+06	3.04137e+06	3.15732e+06	5.81437e+06	4.43112e+06	5.01634e+06	5.61848e+06	3.70465e+06	3.68626e+06	3.70459e+06
M150T279	[M+H]+	L-methionine	2.10431	0.617821	0.00793614	150.057	278.566	HMDB0000696	C00073	Organic acids and derivatives	Carboxylic acids and derivatives	Amino acids, peptides, and analogues	193905	213318	214039	259132	324663	289063	374784	436488	256644	259490	259475
M707T29	[M+H]+	1,2-dipentadecanoyl-sn-glycero-3-phosphocholine	2.19989	2.10152	0.00867658	706.536	28.732	HMDB0007934		Lipids and lipid-like molecules	Glycerophospholipids	Glycerophosphocholines	189326	194694	296204	262632	127965	74682.1	88427	157580	196211	237132	196804
M231T410	[M+H]+	Pro-Asp	1.81452	0.759776	0.00895674	231.097	410.455			Organic acids and derivatives	Carboxylic acids and derivatives	Amino acids, peptides, and analogues	398047	350778	339972	323068	393774	485535	472863	506091	359633	370046	359671
M232T248	[M+H]+	(r)-butyrylcarnitine	12.9444	1.54273	0.00988474	232.154	248.496	HMDB0002013		Lipids and lipid-like molecules	Fatty Acyls	Fatty acid esters	1.20049e+07	1.05226e+07	1.10783e+07	1.47549e+07	6.85512e+06	9.74534e+06	7.16641e+06	7.58075e+06	9.01962e+06	9.08839e+06	9.08863e+06
M522T438_2	[M+NH4]+	Melezitose	2.99449	0.771962	0.0101382	522.201	438.283	HMDB0011730	C08243	Organic oxygen compounds	Organooxygen compounds	Carbohydrates and carbohydrate conjugates	988836	874475	969131	1.15985e+06	1.34724e+06	1.30699e+06	1.37807e+06	1.13931e+06	995190	1.02987e+06	996450
M290T383	[M+H]+	Adipoyl-l-carnitine	1.17671	1.29187	0.0108974	290.159	382.843			Lipids and lipid-like molecules	Fatty Acyls	Fatty acid esters	142530	164430	133782	172756	113385	121744	114845	124918	114322	120162	117197
M406T359	[M+Na]+	N-acetyl-d-lactosamine	2.65853	0.528568	0.0113214	406.13	358.995	HMDB0006583	C00611	Lipids and lipid-like molecules	Fatty Acyls	Fatty acyl glycosides	256213	231293	256884	308810	397535	429661	486038	679318	380946	363289	363207
M689T477	[M+Na]+	Maltotetraose	3.17679	0.759158	0.0123669	689.209	477.482	HMDB0001296	C02052	Organic oxygen compounds	Organooxygen compounds	Carbohydrates and carbohydrate conjugates	981659	891131	975096	891702	1.21402e+06	1.41337e+06	1.27222e+06	1.02635e+06	1.0005e+06	1.00053e+06	983706
M448T166_2	[M+H-C5H13SO3N]+	3-[(cholamidopropyl)dimethylammonio]-1-propanesulfonate	6.94286	1.36074	0.0130534	448.341	165.979		C11321	Lipids and lipid-like molecules	Steroids and steroid derivatives	Bile acids, alcohols and derivatives	5.56064e+06	4.69608e+06	3.95877e+06	4.71202e+06	3.41001e+06	3.55165e+06	3.1149e+06	3.83321e+06	4.14716e+06	4.14798e+06	4.27282e+06
M372T173	[M+H]+	Myristoyl-l-carnitine	16.2852	3.59405	0.0130842	372.31	173.115	HMDB0005066		Lipids and lipid-like molecules	Fatty Acyls	Fatty acid esters	1.48395e+07	1.23614e+07	9.65844e+06	5.37626e+06	1.13589e+06	5.13166e+06	2.58365e+06	2.90035e+06	7.05129e+06	7.05731e+06	7.30693e+06
M446T133	[M+H-CH2O2]+	Oleana-1,9(11)-dien-28-oic acid, 2-cyano-3,12-dioxo-	1.10636	2.24584	0.0152551	446.324	132.778			Organic oxygen compounds	Organooxygen compounds	Carbonyl compounds	90739.7	70071.4	43867.6	54056.6	20641	30070.6	28819.7	35675.4	44446.1	44442.5	42575.4
M424T109	[M+H]+	Linoleoylcarnitine	1.96519	2.44428	0.0155228	424.34	109.138	HMDB0006469		Lipids and lipid-like molecules	Fatty Acyls	Fatty acid esters	156159	137010	156572	265498	42902.7	75123	73399.1	101193	45488.5	44725.4	44727.3
M118T263_2	[M+H]+	Betaine	10.688	0.880352	0.0163378	118.085	262.533	HMDB0000043	C00719	Organic acids and derivatives	Carboxylic acids and derivatives	Amino acids, peptides, and analogues	3.60067e+07	3.62197e+07	3.27468e+07	3.39584e+07	4.03219e+07	4.17991e+07	3.93798e+07	3.63128e+07	3.38043e+07	3.38114e+07	3.36991e+07
M175T528	[M+H]+	DL-arginine	18.3223	0.661969	0.0164993	175.118	528.12		C00792	Organic acids and derivatives	Carboxylic acids and derivatives	Amino acids, peptides, and analogues	2.44448e+07	2.71683e+07	1.27475e+07	2.25393e+07	3.23236e+07	3.24815e+07	3.03202e+07	3.61497e+07	1.99661e+07	1.57426e+07	1.99653e+07
M297T257	[M+H-C2H5N]+	Methylergonovine	1.49839	0.765011	0.0201431	297.178	257.463	HMDB0014497		Alkaloids and derivatives	Ergoline and derivatives	Lysergic acids and derivatives	251699	216865	236180	290509	334887	313258	370887	281936	186145	186146	189779
M291T457	[M+H]+	Argininosuccinic acid	3.23946	0.764579	0.0211718	291.129	457.147	HMDB0000052	C03406	Organic acids and derivatives	Carboxylic acids and derivatives	Amino acids, peptides, and analogues	1.39849e+06	1.29655e+06	1.28715e+06	1.53921e+06	1.53457e+06	1.90066e+06	1.68484e+06	2.10143e+06	1.45935e+06	1.46488e+06	1.45935e+06
M187T232	[M+H-C3H9N]+	Isovaleryl-l-carnitine	1.11215	1.43053	0.0216027	187.096	232.156			Lipids and lipid-like molecules	Fatty Acyls	Fatty acid esters	107857	88857	96095.8	103664	58663.4	94513.3	67316.9	56658.3	75777.2	77168.9	75778.9
M262T295	[M+H]+	(2r)-3-hydroxyisovaleroylcarnitine	3.70035	0.686661	0.0265251	262.164	295.483			Lipids and lipid-like molecules	Fatty Acyls	Fatty acid esters	1.02918e+06	1.306e+06	1.15371e+06	760316	1.39115e+06	1.61448e+06	1.85322e+06	1.32935e+06	1.0881e+06	1.10808e+06	1.10805e+06
M488T475	[M+H-2H2O]+	Calcimycin	1.30641	0.311741	0.0272502	488.254	475.225		C11309				19111.6	25255.4	19052.5	28911.1	55551.1	34297	100804	105525	48634.6	48635.6	48754.3
M304T381	[M+H]+	Glu-Arg	1.02991	0.636846	0.0298677	304.16	380.848	HMDB0028813		Organic acids and derivatives	Carboxylic acids and derivatives	Amino acids, peptides, and analogues	65780.4	67422	63017.1	65404.8	77828.1	83134.6	118534	131316	76466.8	77314.4	77315.2
M363T296	[M+H-C6H15O4N]+	Daunorubicin	1.96775	0.614273	0.0299128	363.088	295.779	HMDB0014832	C01907				114216	215626	222509	265296	375839	301532	395669	258043	245621	225349	245725
M310T196	[M+NH4]+	Beta-octylglucoside	5.70191	0.608618	0.0313804	310.201	195.754			Lipids and lipid-like molecules	Fatty Acyls	Fatty acyl glycosides	1.75826e+06	2.28101e+06	1.00961e+06	1.0779e+06	2.74055e+06	2.03071e+06	2.84602e+06	2.44943e+06	1.88905e+06	1.8979e+06	1.89786e+06
M374T415_2	[M+Na]+	Dipivefrine	1.03517	0.58696	0.0315125	374.212	415.451	HMDB0014592	C06963				29106.4	41726.2	46233	68188.5	83843.6	55114.3	94325.2	82333	57780.9	58438.7	58444.5
M123T59_2	[M+H]+	Niacinamide	13.2751	0.82884	0.0319636	123.054	59.414	HMDB0001406	C00153	Organoheterocyclic compounds	Pyridines and derivatives	Pyridinecarboxylic acids and derivatives	3.90791e+07	3.07688e+07	3.20216e+07	3.45735e+07	3.94315e+07	3.82338e+07	4.08047e+07	4.61492e+07	3.46199e+07	3.39073e+07	3.46173e+07
M136T161	[M+H-C5H8O3]+	Deoxyadenosine	1.15812	0.799312	0.0322039	136.061	161.202	HMDB0000101	C00559	Nucleosides, nucleotides, and analogues	Purine nucleosides	Purine 2'-deoxyribonucleosides	148438	182192	166298	180264	239871	179734	202395	225218	173941	176295	176277
M365T355	[M+Na]+	Maltose	1.46732	0.826477	0.0351242	365.103	354.743	HMDB0000163	C00208	Lipids and lipid-like molecules	Fatty Acyls	Fatty acyl glycosides	424966	406152	378812	494605	486661	536865	566535	472349	417110	418415	423095
M134T390	[M+H]+	Aspartic acid	1.41868	0.628129	0.0354273	134.044	390.168	HMDB0000191	C00049	Organic acids and derivatives	Carboxylic acids and derivatives	Amino acids, peptides, and analogues	100781	105524	113000	114206	216783	121682	143647	208050	123281	125101	125093
M248T310	[M+H]+	3-hydroxybutyrylcarnitine	4.48043	0.763175	0.0384437	248.149	309.59	HMDB0062735		Lipids and lipid-like molecules	Fatty Acyls	Fatty acid esters	2.25392e+06	1.83168e+06	1.88002e+06	2.12386e+06	2.84006e+06	2.05177e+06	3.05322e+06	2.65471e+06	2.53342e+06	2.54107e+06	2.53754e+06
M187T329	[M+H]+	Pro-Ala	1.20563	0.34388	0.0400032	187.107	328.941			Organic acids and derivatives	Carboxylic acids and derivatives	Amino acids, peptides, and analogues	12568.3	11994.1	25539.1	45989	62355	30101.3	83991.1	102983	45616.9	46924.9	45627.4
M344T57	[M+H]+	Dibucaine	2.22537	0.55572	0.0407962	344.226	56.5255	HMDB0014668	C07879	Organoheterocyclic compounds	Quinolines and derivatives	Quinolones and derivatives	158862	149786	151936	240756	383338	168923	356362	353416	206200	220448	236745
M246T232_1	[M+H]+	2-methylbutyryl-l-carnitine	9.8414	1.41523	0.0413357	246.17	231.754			Lipids and lipid-like molecules	Fatty Acyls	Fatty acid esters	9.25261e+06	7.15539e+06	7.54436e+06	8.14938e+06	4.77234e+06	7.9874e+06	5.31252e+06	4.61079e+06	5.98587e+06	5.99576e+06	6.00085e+06
M203T541	(M+H)+	NG,NG-dimethyl-L-arginine(ADMA)	1.7751	0.785244	0.0415375	203.149	540.545						389707	450565	470528	417013	509294	458627	581133	651296	393992	400285	384614
M405T389	[M+H]+	hydrocortisone 21-acetate	1.06547	0.630901	0.0430295	405.207	389.115		C02821	Lipids and lipid-like molecules	Steroids and steroid derivatives	Pregnane steroids	69075.6	41048	76057.7	83915.6	134829	76921.6	99956.6	116405	76392.9	76401.5	77374.1
M316T186	[M+H]+	Decanoyl-l-carnitine	2.19264	2.53159	0.0433964	316.247	185.718	HMDB0062631		Lipids and lipid-like molecules	Fatty Acyls	Fatty acid esters	331054	310302	220932	116179	45184.4	183899	61118.6	96301.3	163138	167251	167099
M84T384_2	(M+H-H2O)+	1-Aminocyclopropanecarboxylic acid	1.58724	0.836645	0.0448831	84.0434	383.902	HMDB0036458	C01234	Organic acids and derivatives	Carboxylic acids and derivatives	"Amino acids, peptides, and analogues"	560628	504625	536686	682407	660497	668165	745043	656658	716728	763051	716815
M757T145_1	(M+Na)+	PC(16:0/16:0)	2.45652	0.825783	0.0458163	756.551	144.525	HMDB0000564/HMDB0007878/HMDB0007879/HMDB0007880/HMDB0007882/HMDB0007884/HMDB0007886/HMDB0007887/HMDB0007897/HMDB0007898/HMDB0007911/HMDB0007912/HMDB0007913/HMDB0007914/HMDB0007936/HMDB0007937/HMDB0007938/HMDB0007939/HMDB0007940/HMDB0007958/HMDB0007959/HMDB0007960/HMDB0007961/HMDB0007964/HMDB0007966/HMDB0007967/HMDB0007981/HMDB0007982/HMDB0007983/HMDB0007984/HMDB0007985/HMDB0008002/HMDB0008003/HMD…	C00157	Lipids and lipid-like molecules	Glycerophospholipids	Glycerophosphocholines	1.27464e+06	1.1999e+06	1.05097e+06	1.00878e+06	1.2618e+06	1.26268e+06	1.56473e+06	1.4017e+06	1.12721e+06	1.16493e+06	1.16455e+06
M144T97	[M+H-NH3]+	Ala-Ala	1.13935	0.413814	0.0514109	144.065	97.258	HMDB0000303	C00398	Organoheterocyclic compounds	Indoles and derivatives	Tryptamines and derivatives	29363.4	31632	23425.1	32557.1	96748.4	36361	46892.5	102680	58304.5	57891.2	57888.2
M344T178	[M+H]+	Lauroyl-l-carnitine	6.93012	3.1431	0.0562257	344.279	178.357	HMDB0002250		Lipids and lipid-like molecules	Fatty Acyls	Fatty acid esters	3.39709e+06	3.66867e+06	2.12939e+06	685454	238118	1.23258e+06	780336	892541	1.48645e+06	1.48663e+06	1.44359e+06
M285T403	[M+H]+	His-Glu	1.26811	0.420187	0.056465	285.118	402.858			Organic acids and derivatives	Carboxylic acids and derivatives	Amino acids, peptides, and analogues	27514.5	34806.7	44748.7	48875.1	75586.1	43777.7	102655	149114	62229	62353.4	64125.6
M136T292	[M+H-H2O]+	Dl-octopamine	1.74228	0.603082	0.056842	136.075	291.605		C04227	Benzenoids	Phenols	1-hydroxy-2-unsubstituted benzenoids	156684	134957	154757	210494	251357	181273	268363	388232	194216	197118	197060
M431T448_2	[M+H-2H2O]+	Androsterone glucuronide	2.29099	0.290887	0.0581251	431.234	447.714	HMDB0002829	C11135	Lipids and lipid-like molecules	Steroids and steroid derivatives	Steroidal glycosides	36748.1	68761.5	65454.4	104563	145827	87823	371021	342523	145526	146568	145527
M442T187_2	[M+NH4]+	4,4'-methylenebis(2,6-di-tert-butylphenol)	4.02955	2.04134	0.0581609	442.35	187.02		C14287	Benzenoids	Benzene and substituted derivatives	Diphenylmethanes	1.17272e+06	1.09387e+06	1.34889e+06	467305	262426	435847	496496	805281	681257	681156	658131
M130T574	(M+H)+	.beta.-Homoproline	2.19571	1.47662	0.0603398	130.086	574.254						369649	439096	418309	373789	362989	137376	350591	233170	432418	394186	394074
M357T28_3	[M+H]+	Docosahexaenoic acid ethyl ester	1.17696	4.81145	0.0604438	357.276	28.341		C16185	Lipids and lipid-like molecules	Fatty Acyls	Fatty acid esters	41690.5	117654	47034	28222.4	8513.69	11335	12356.6	16553.5	21508.8	22511.3	22502.5
M304T440	[M+H]+	Arg-glu	2.49528	0.375124	0.0614802	304.16	440.405			Organic acids and derivatives	Carboxylic acids and derivatives	Amino acids, peptides, and analogues	84563.9	113943	140942	158656	284254	135985	343172	564428	227284	227309	229159
M203T514	[M+H]+	Ng,ng-dimethyl-l-arginine	7.68471	0.704129	0.0618258	203.15	514.064	HMDB0001539	C03626	Organic acids and derivatives	Carboxylic acids and derivatives	Amino acids, peptides, and analogues	4.63581e+06	4.76636e+06	4.79692e+06	4.54648e+06	6.66758e+06	4.53183e+06	6.69129e+06	8.73166e+06	4.89272e+06	4.90962e+06	4.86003e+06
M232T428_2	[M+H]+	Arg-gly	1.3234	0.409696	0.0631354	232.14	427.975			Organic acids and derivatives	Carboxylic acids and derivatives	Amino acids, peptides, and analogues	39686.2	41738.3	45003	41032.3	80092.2	47558.5	108943	172148	59158.7	55177.2	54817.7
M290T445	[M+H]+	Arg-asp	1.10231	0.567611	0.0640614	290.144	445.198			Organic acids and derivatives	Carboxylic acids and derivatives	Amino acids, peptides, and analogues	38473.2	50985.2	61667.3	53632.7	97236.3	47750.5	87858	127892	74619.7	74603.7	71950.9
M783T142	[M+Na]+	2-oleoyl-1-palmitoyl-sn-glycero-3-phosphocholine	5.03246	0.915696	0.0642984	782.569	141.543	HMDB0007972		Lipids and lipid-like molecules	Glycerophospholipids	Glycerophosphocholines	2.05753e+07	2.11995e+07	2.24642e+07	1.99922e+07	2.46547e+07	2.26186e+07	2.14263e+07	2.32863e+07	2.14122e+07	2.15642e+07	2.15642e+07
M170T388	[M+H]+	3-methyl-l-histidine	3.71328	0.781996	0.0650453	170.092	387.917	HMDB0000479	C01152	Organic acids and derivatives	Carboxylic acids and derivatives	Amino acids, peptides, and analogues	1.87241e+06	1.38757e+06	1.9868e+06	2.36316e+06	2.42364e+06	2.77217e+06	2.33526e+06	2.20038e+06	2.1086e+06	2.11489e+06	2.11688e+06
M478T163	[M+H]+	Oleyloxyethylphosphorylcholine	1.31656	3.90522	0.065472	478.385	163.412			Organic nitrogen compounds	Organonitrogen compounds	Quaternary ammonium salts	59570.7	24596.8	77463.1	141797	5693.19	28615.4	18220.8	25168.7	60769.6	57763.6	57738.5
M134T223	[M+H]+	Thiazolidine-4-carboxylic acid	1.21346	0.674712	0.0671527	134.026	222.993		C07732	Organic acids and derivatives	Carboxylic acids and derivatives	Amino acids, peptides, and analogues	163120	125477	76034.9	67670	175652	153334	166559	145175	130011	130014	130956
M137T164	[M+H]+	Hypoxanthine	20.5611	0.654093	0.0715864	137.045	163.901	HMDB0000157	C00262	Organoheterocyclic compounds	Imidazopyrimidines	Purines and purine derivatives	3.08588e+07	3.1604e+07	2.93525e+07	2.53766e+07	3.982e+07	3.79376e+07	6.55157e+07	3.58935e+07	3.11121e+07	3.14519e+07	3.11111e+07
M302T65	[M+H]+	Pro-Trp	2.35006	0.824363	0.0742789	302.305	64.698	HMDB0000269	C00836	Organic nitrogen compounds	Organonitrogen compounds	Amines	1.2344e+06	773029	1.093e+06	1.05815e+06	1.30514e+06	1.20286e+06	1.33458e+06	1.20201e+06	2.32048e+06	2.3231e+06	2.37824e+06
M393T200	[M+Na]+	6-ketoprostaglandin f1.alpha.	1.25774	1.61823	0.0748454	393.223	199.785	HMDB0002886	C05961	Lipids and lipid-like molecules	Fatty Acyls	Eicosanoids	68434.4	157445	101748	121133	81870.5	50407.4	78461.3	66576.5	75959.2	75431.4	75528.1
M86T255	[M+H-NH3]+	1,5-pentanediamine	2.81916	0.544501	0.0763482	86.0958	255.46	HMDB0002322	C01672	Organic nitrogen compounds	Organonitrogen compounds	Amines	367900	355719	472209	402231	426851	546596	850776	1.11068e+06	479314	479637	509593
M189T519	[M+H]+	L-homoarginine	3.45551	0.422254	0.078707	189.135	519.169	HMDB0000670	C01924	Organic acids and derivatives	Carboxylic acids and derivatives	Amino acids, peptides, and analogues	389931	55785	414574	377234	1.25148e+06	407312	633149	638817	468929	474426	474442
M152T254	[M+H]+	Guanine	1.577	0.573415	0.0813624	152.056	253.57	HMDB0000132	C00242	Organoheterocyclic compounds	Imidazopyrimidines	Purines and purine derivatives	93738.4	166881	68372.4	68402.5	226714	105284	159492	201540	114176	116835	114191
M323T342	[2M+H]+	L-carnitine	4.08612	0.82778	0.0815062	323.217	341.517	HMDB0062496	C00318	Organic nitrogen compounds	Organonitrogen compounds	Quaternary ammonium salts	3.62636e+06	3.97311e+06	3.40129e+06	2.78307e+06	4.19377e+06	4.77196e+06	4.04588e+06	3.63995e+06	3.7008e+06	3.70126e+06	3.75761e+06
M684T477	(M+NH4)+	Stachyose	1.32778	0.78876	0.0855937	684.252	477.482	HMDB0003553	C01613	Organic oxygen compounds	Organooxygen compounds	Carbohydrates and carbohydrate conjugates	276500	216041	269077	290907	306681	360543	402334	264846	277458	277969	285984
M338T31_2	[M+H]+	Erucamide	8.54076	0.595875	0.0893324	338.341	30.95			Lipids and lipid-like molecules	Fatty Acyls	Fatty amides	3.94406e+06	3.92984e+06	3.73911e+06	6.99e+06	6.13152e+06	6.25583e+06	7.02746e+06	1.18048e+07	7.37107e+06	7.45066e+06	7.45233e+06
M397T442	[M+H]+	1-hexadecyl lysophosphatidic acid	1.45721	0.532026	0.0907666	397.253	442.445	HMDB0062325		Lipids and lipid-like molecules	Glycerophospholipids	Glycerophosphates	58326.8	110866	75381.5	67126.7	145509	74145.9	136188	230031	99410.9	102152	100644
M110T392	[M+H-C6H10O4]+	N-.alpha.-(tert-butoxycarbonyl)-l-histidine	4.52902	0.583054	0.0915444	110.07	391.973			Organic acids and derivatives	Carboxylic acids and derivatives	Amino acids, peptides, and analogues	484397	934404	1.68169e+06	2.09533e+06	1.8632e+06	2.97601e+06	1.69894e+06	2.37323e+06	1.39179e+06	1.4133e+06	1.41332e+06
M182T291	[M+H]+	DL-tyrosine	2.11277	0.627678	0.095042	182.08	290.975	HMDB0000158	C00082	Organic acids and derivatives	Carboxylic acids and derivatives	Amino acids, peptides, and analogues	183911	252476	260817	341091	389200	251831	416854	596301	289146	295222	295399
M72T290_2	[M+H-NH3]+	1,2-diamino-2-methylpropane	1.18883	0.778629	0.0970138	72.0802	290.304			Organic nitrogen compounds	Organonitrogen compounds	Amines	219023	223084	286892	275255	272704	275558	333238	408272	264288	270509	264440
M282T441	[M+H]+	Cys-Gly-Cys	1.02472	0.621714	0.0971455	282.056	440.984			Organic acids and derivatives	Carboxylic acids and derivatives	Amino acids, peptides, and analogues	51162.8	55047	66759.7	55448.2	61702.3	133050	108148	64499.5	68791.5	63947.5	64368.4
M446T168	[M+H-C2H4O2]+	Oleana-1,9(11)-dien-28-oic acid, 2-cyano-3,12-dioxo-, methyl ester	1.79352	1.93212	0.099702	446.323	167.661			Organic oxygen compounds	Organooxygen compounds	Carbonyl compounds	398803	327568	148843	157801	94468.5	155087	127562	157536	192925	196921	198442
M576T492	[M+H]+	.alpha.-ergocryptine	0.33897	0.50733	0.00843373	576.306	492.233		C07545	Alkaloids and derivatives	Ergoline and derivatives	Lysergic acids and derivatives	3229.39	4201.93	2870.37	3011.21	5935.42	4995.63	8686.16	6623.9	4838.91	4841.95	5095.22
M205T410	[M+H]+	.alpha.-L-Glu-Gly	1.79506	1.07408	0.741062	205.082	409.686	HMDB0028819		Organic acids and derivatives	Carboxylic acids and derivatives	Amino acids, peptides, and analogues	744551	801135	1.00417e+06	1.1066e+06	1.23892e+06	531908	648249	985205	787514	795214	787458
M542T438	[M+Na]+	.beta.-d-glucopyranosiduronic acid, 4-[3-(1-naphthalenylcarbonyl)-1h-indol-1-yl]butyl	0.366459	0.936863	0.780959	542.166	438.283			Organoheterocyclic compounds	Indoles and derivatives	Naphthoylindoles	24955.4	19149.3	21424.9	29661.3	19693.1	40409	21409.5	20094.5	29439.3	28018.8	28057.7
M504T417_2	[M+H]+	.beta.-d-glucopyranosiduronic acid, 5-[3-[(2,2,3,3-tetramethylcyclopropyl)carbonyl]-1h-indol-1-yl]pentyl	0.432742	0.689569	0.0670548	504.237	417.447			Lipids and lipid-like molecules	Fatty Acyls	Fatty acyl glycosides	19035.6	13475.5	18096.6	11605.9	29999.4	18699	19568.7	21954	17625.1	18217.9	17604.7
M225T38	[M+H]+	.beta.-hydroxyethyltheophylline	0.70742	0.471989	0.0734841	225.122	38.016			Organoheterocyclic compounds	Imidazopyrimidines	Purines and purine derivatives	11896.3	25387.8	21942.9	3198.5	45022.8	27015.4	41925.7	18296.4	25522.1	20081.9	25454.8
M664T423	[M+H]+	.beta.-nicotinamide adenine dinucleotide(NAD)	0.174333	0.87635	0.241005	664.111	422.515	HMDB0000902	C00003				9657.06	9084.94	6664.42	8455.38	11084.5	8044.77	9301.2	10209.1	7398.19	7399.01	7467.26
M397T23	[M+H-H2O]+	.beta.-sitosterol	0.165863	1.21665	0.466795	397.38	22.9055	HMDB0000852	C01753	Lipids and lipid-like molecules	Steroids and steroid derivatives	Stigmastanes and derivatives	8490.58	4194.64	4568.66	3774.65	3271.64	5253.41	3606.25	5152.63	6702.85	7736.05	7746
M104T361	[M+H]+	.gamma.-aminobutyric acid	0.317295	1.3613	0.403504	104.07	360.786	HMDB0000112	C00334	Organic acids and derivatives	Carboxylic acids and derivatives	Amino acids, peptides, and analogues	20633.2	5277.08	22084.1	30731.8	20717.6	15638.6	11448.5	10026.9	19684.4	19683.4	20119.9
M276T500	[M+H]+	.gamma.-l-glu-.epsilon.-l-lys	1.62054	1.40256	0.196049	276.154	499.676	HMDB0003869	C21730	Organic acids and derivatives	Carboxylic acids and derivatives	Amino acids, peptides, and analogues	421483	454645	375757	388138	490730	347008	179904	151666	164366	160563	160860
M122T628	[M+H-C2H4O4]+	(-)-.alpha.-kainic acid	0.246205	1.35908	0.251434	122.096	627.965	HMDB0001431	C12819	Organic acids and derivatives	Carboxylic acids and derivatives	Amino acids, peptides, and analogues	6759.27	14450	7565.04	7384.18	6930.72	7171.85	5144.93	7357.59	7292.63	7292.78	7237.97
M107T212	[M+H-C2H4O]+	(-)-myrtenal	0.30969	2.54332	0.317828	107.085	211.655			Lipids and lipid-like molecules	Prenol lipids	Monoterpenoids	3377.43	3905.28	3985.53	21840	1697.63	5496.26	3899.42	1924.42	3905.2	3901.66	3361.86
M399T206_1	[M+Na]+	(-)-riboflavin	0.499345	1.27498	0.200223	399.125	206.4	HMDB0000244	C00255	Organoheterocyclic compounds	Pteridines and derivatives	Alloxazines and isoalloxazines	33647.4	37863	33000.4	58438.5	29005	33311.2	31351.1	34137.9	30835.9	30490.3	30872.6
M237T297	[M+H]+	(.+/-.)-dropropizine	1.31293	1.13487	0.702779	237.18	297.053			Organoheterocyclic compounds	Diazinanes	Piperazines	358850	429710	250099	251637	518680	113183	233432	271659	492323	496274	492387
M430T29_4	[M]+	(+)-.alpha.-tocopherol	0.400072	0.942242	0.459944	430.377	29.476	HMDB0001893	C02477	Lipids and lipid-like molecules	Prenol lipids	Quinone and hydroquinone lipids	358363	332720	439116	372525	385741	422505	353043	433549	512581	505182	505162
M295T33_1	[M+H]+	(1e,4e)-1,5-bis(4-methoxyphenyl)penta-1,4-dien-3-one	0.245543	0.988775	0.915406	295.116	33.3415			Benzenoids	Phenol ethers	Anisoles	124761	104867	134792	131509	156035	105727	122310	117488	103853	103810	107610
M683T302	[M+Na]+	(1s,3r,4s,5r)-4-[(4-carboxy-3-hydroxy-3-methylbutanoyl)oxy]-3,5-bis({[(2e)-3-(3,4-dihydroxyphenyl)prop-2-enoyl]oxy})-1-hydroxycyclohexane-1-carboxylic acid	0.138361	0.572866	0.181982	683.164	301.503			Organic acids and derivatives	Carboxylic acids and derivatives	Pentacarboxylic acids and derivatives	1046.4	618.569	877.047	2211.64	2184.95	2028.84	3189.15	895.083	1173.44	1180.85	1216.12
M485T233	[M+Na]+	(2r,3r,4s,5s,6r)-2-[1,7-bis(4-hydroxyphenyl)heptan-3-yloxy]-6-(hydroxymethyl)oxane-3,4,5-triol	0.143763	1.17511	0.138128	485.202	232.682			Phenylpropanoids and polyketides	Diarylheptanoids	Linear diarylheptanoids	4336.35	5049.14	4621.69	4634.18	4855.8	4318.35	3216.15	3473.19	4021.11	3920.98	4022.53
M473T501	[M+Na]+	(2r,3r,6r)-6-((3r,5s,7r,9s,10s,13r,14s,17r)-3,7-dihydroxy-10,13-dimethylhexadecahydro-1h-cyclopenta[a]phenanthren-17-yl)-3-hydroxy-2-methylheptanoic acid	0.47308	0.636003	0.0145987	473.341	500.877			Lipids and lipid-like molecules	Steroids and steroid derivatives	Bile acids, alcohols and derivatives	10319.5	17489.9	11902	13500.4	16524.5	20737.7	24244.7	22158.9	15679.7	15627.4	15679.7
M402T394	[M+H]+	(2r,3s,4as,7r,8r,8as)-2,3,4'-trihydroxy-4,4,7,8a-tetramethylspiro[2,3,4a,5,6,7-hexahydro-1h-naphthalene-8,2'-7,8-dihydro-3h-furo[2,3-e]isoindole]-6'-one	0.709633	0.530182	0.0221125	402.212	394.394			Organoheterocyclic compounds	Isoindoles and derivatives	Isoindolines	16212	10081.6	22264.6	27140.4	32912.2	25527	41784.7	42554.8	21802.6	21469	21465
M439T437	[M+Na]+	(2r,3s,4s,5r,6r)-5-[(2s,3r,4r)-3,4-dihydroxy-4-(hydroxymethyl)oxolan-2-yl]oxy-2-(hydroxymethyl)-6-(2-phenylethoxy)oxane-3,4-diol	0.127412	1.01333	0.974697	439.141	436.963			Organic oxygen compounds	Organooxygen compounds	Carbohydrates and carbohydrate conjugates	8532.44	19397.6	5801.18	10884.9	6770.04	20918.8	8626.03	7714.41	6832.11	7042.58	6833.94
M617T238	[M+Na]+	(2r,3s,4s,5r,6r)-6-[1,7-bis(4-hydroxyphenyl)heptan-3-yloxy]-5-[(2s,3r,4r)-3,4-dihydroxy-4-(hydroxymethyl)oxolan-2-yl]oxy-2-(hydroxymethyl)oxane-3,4-diol	0.0569698	1.05536	0.737311	617.263	238.377			Phenylpropanoids and polyketides	Diarylheptanoids	Linear diarylheptanoids	6678.95	4159.36	3784.25	4433.89	4185.85	4391.06	5349.22	4130.78	4156.26	4316.43	4293.62
M335T422	[M+H]+	(2s,3s)-3,5,7-trihydroxy-6-methyl-2-(3,4,5-trihydroxyphenyl)-2,3-dihydrochromen-4-one	0.809919	1.1479	0.486596	335.073	422.5			Phenylpropanoids and polyketides	Flavonoids	Flavans	105948	133649	98995.4	183120	133642	89253.3	95900.5	135695	101783	102399	102398
M253T250	[M+Na]+	(2s)-2-[(1s,2r)-1,2-dihydroxypentyl]-4-methoxy-2,3-dihydropyran-6-one	0.14195	1.16039	0.373047	253.1	250.288			Organoheterocyclic compounds	Pyrans	Pyranones and derivatives	10664.4	9891.66	7326.83	5741.42	7547.6	7590.43	7784.87	6053.77	6966.18	6964.54	7115.17
M146T418	M+	(3-Carboxypropyl)trimethylammonium cation	0.269322	0.866431	0.0962534	146.117	418.459						27528.9	27514.1	21148.8	24793.2	27048.1	32655.3	27503.5	29346.1	22519.3	22533.4	22645.4
M256T228	[M+H]+	(methylenecyclopropyl)acetyl-l-carnitine	0.161329	1.25493	0.3617	256.153	228.052						11256.2	8491.04	7124.38	3875.31	7252.89	5815.36	5933.64	5499.01	7805.03	7860.29	6902.87
M362T73	[M+H]+	(r)-(+)-arachidonyl-1'-hydroxy-2'-propylamide	0.52041	1.09222	0.683764	362.324	73.038			Lipids and lipid-like molecules	Fatty Acyls	Fatty amides	135336	132262	154781	275903	173768	154912	155514	155130	159182	159269	162516
M212T46	(M+CH3CN+H)+	(S)-(-)-Citronellic acid	0.705501	1.6198	0.373051	212.164	46.25	HMDB0035837	C16462	Lipids and lipid-like molecules	Prenol lipids	Monoterpenoids	12586.2	60022.7	33649.3	111880	24644.4	34995.8	40263.5	34766.4	45282.6	40157.4	40398.9
M211T23	[M+H]+	(z,e)-tetradeca-9,12-dienol	0.144444	0.851389	0.235583	211.204	23.4565			Lipids and lipid-like molecules	Fatty Acyls	Fatty alcohols	7919.52	5140.76	8070.95	6362.33	6955.05	7952.21	9722.03	7663.29	7071.43	7554.74	7555.18
M247T47_2	[M+H-2H2O]+	(z)-6-octadecenoic acid	0.371582	0.876157	0.740389	247.241	47.1635		C08363	Lipids and lipid-like molecules	Fatty Acyls	Fatty acids and conjugates	50372.8	154346	309540	223185	58425.3	280625	262330	240298	210965	224989	211512
M609T404	[M+Na]+	[(2r,3r,4r,5r,6s)-4,5-dihydroxy-6-methyl-2-[[(2r,3s,4s,5r,6s)-3,4,5-trihydroxy-6-[(e)-3-phenylprop-2-enoyl]oxyoxan-2-yl]methoxy]oxan-3-yl] (e)-3-phenylprop-2-enoate	0.207754	0.804623	0.480789	609.208	403.506			Phenylpropanoids and polyketides	Cinnamic acids and derivatives	Cinnamic acid esters	7763.87	5997.72	3842.54	6735.8	3756.89	11903.1	8819	5771.08	6501.7	6199.25	6196.82
M1164T440_1	[M+Na]+	[(2r,3r,4s,6s)-6-[(2r,3s,4r)-6-[(2r,3r,4r,6s)-6-[[(2s,3s)-3-[(1s,3s,4r)-3,4-dihydroxy-1-methoxy-2-oxopentyl]-6-[(2s,4r,5r,6r)-4-[(2s,4r,5s,6r)-4,5-dihydroxy-6-methyloxan-2-yl]oxy-5-methoxy-6-methyloxan-2-yl]oxy-8,9-dihydroxy-7-methyl-1-oxo-3,4-dihydro-2h-anthracen-2-yl]oxy]-3-hydroxy-2-methyloxan-4-yl]oxy-3-hydroxy-2-methyloxan-4-yl]oxy-4-hydroxy-2,4-dimethyloxan-3-yl] acetate	0.378997	0.516541	0.0607556	1163.51	439.735			Organic oxygen compounds	Organooxygen compounds	Carbohydrates and carbohydrate conjugates	4702.2	5888.55	5423.57	4562.1	7476.02	5569.18	12350.2	14439.6	6895.25	6931.91	7518.2
M689T229	[M+Na]+	[(2r,3s,4s,5r,6r)-6-[1,7-bis(4-hydroxyphenyl)-5-oxoheptan-3-yl]oxy-3,4,5-trihydroxyoxan-2-yl]methyl (e)-3-(3,4-dimethoxyphenyl)prop-2-enoate	0.0408864	1.04376	0.869256	689.266	229.318			Phenylpropanoids and polyketides	Diarylheptanoids	Linear diarylheptanoids	3210	1135.05	4617.27	3905.94	3042.94	2481.43	3575.95	3228.43	2518.9	2619.59	2616.03
M551T290	[M+Na]+	[(2s,3r,4s,5s,6r)-4,5-dihydroxy-6-(hydroxymethyl)-2-[2,4,6-trihydroxy-3-(4-hydroxybenzoyl)phenyl]oxan-3-yl] 4-hydroxybenzoate	0.397789	0.69941	0.0271554	551.135	290.212			Organic oxygen compounds	Organooxygen compounds	Carbohydrates and carbohydrate conjugates	10292.4	11604.8	13821.6	16739.3	18814.5	17744.5	22370.8	16073.5	20674.8	20142.5	20689.8
M316T360	[M+NH4]+	[2-[(e)-3,4-dihydroxypent-1-enyl]-6-oxooxan-3-yl] (e)-2-methylbut-2-enoate	0.596532	1.47161	0.00151492	316.174	360.065			Organoheterocyclic compounds	Lactones	Delta valerolactones	28754.3	23809.4	26316.6	25787.7	18619.3	14918.5	17288.5	20298.6	18630	18733.6	18630.2
M729T437	[M+Na]+	[2-[4-hydroxy-2,5-bis(hydroxymethyl)-3-(2-methylpropanoyloxy)oxolan-2-yl]oxy-6-(hydroxymethyl)-4,5-bis(2-methylpropanoyloxy)oxan-3-yl] decanoate	0.420159	0.274789	0.0796394	729.374	437.069						1906	2624.47	2743.93	2386.46	3523.85	3639.91	13335.8	14657.8	6794.19	6799.83	7792.52
M391T347	[M-2H+3Na]+	1-.beta.-d-arabinofuranosyluracil 5'-monophosphate	0.626257	1.16571	0.284258	390.991	346.749			Nucleosides, nucleotides, and analogues	Pyrimidine nucleotides	Pyrimidine ribonucleotides	45570.3	53990.8	53538.7	58623.2	50904	28032.5	51987	50702.7	39208.6	42164.1	39225
M194T354	[M+H]+	1-(1',3'-benzodioxol-5'-yl)-2-butanamine	0.221147	1.17066	0.59224	194.125	353.688						30041.8	34492.8	17551.6	15234.9	10566.5	24961.7	17995.9	29609.4	20137.1	20141.8	18723.7
M480T178	[M+H]+	1-(1z-hexadecenyl)-sn-glycero-3-phosphocholine	1.62592	1.05882	0.688362	480.342	178.341	HMDB0010407		Lipids and lipid-like molecules	Glycerophospholipids	Glycerophosphocholines	746244	1.11301e+06	824295	1.04418e+06	683337	805834	949053	1.08243e+06	817689	817691	819064
M819T138_1	[M+H]+	1-(1z-octadecenyl)-2-(4z,7z,10z,13z,16z,19z-docosahexaenoyl)-sn-glycero-3-phosphocholine	0.627494	1.01078	0.932351	818.601	137.606	HMDB0011262		Lipids and lipid-like molecules	Glycerophospholipids	Glycerophosphocholines	274057	294650	276462	284880	209845	354550	237177	316428	361080	363405	363432
M385T32_2	[M+H-C20H42O4NP]+	1-(1z-octadecenyl)-2-(4z,7z,10z,13z,16z,19z-docosahexaenoyl)-sn-glycero-3-phosphoethanolamine	3.3171	0.780962	0.229035	385.272	32.31						2.50868e+06	864735	2.22043e+06	1.69188e+06	2.00653e+06	2.2946e+06	2.58221e+06	2.44583e+06	2.31683e+06	2.34185e+06	2.33475e+06
M508T190	[M+H]+	1-(1z-octadecenyl)-sn-glycero-3-phosphocholine	0.187052	0.917937	0.630796	508.373	189.638	HMDB0013122		Lipids and lipid-like molecules	Glycerophospholipids	Glycerophosphocholines	108942	134741	84125	153541	91915.3	160533	146469	125465	125643	126387	126384
M217T380	[M+H]+	1-(4-piperidinyl)-1,3-dihydro-2h-indol-2-one	0.455336	1.30256	0.141715	217.154	379.872			Organoheterocyclic compounds	Indoles and derivatives	N-alkylindoles	23596.5	18047.5	31060.3	31503.8	18051.6	24465.5	19691.7	17793.8	21057.3	21598.6	21931.1
M494T389	[M+Na]+	1-[(4-chlorophenyl)methyl]-3-[(1,1-dimethylethyl)thio]-.alpha.,.alpha.- dimethyl-5-(1-methylethyl)-1h-indole-2-propanoic acid	0.075476	1.06782	0.636253	494.185	388.677			Organoheterocyclic compounds	Indoles and derivatives	N-alkylindoles	4821.36	5077.81	4802.82	3708.93	5078.32	4727.12	2835.41	4600.79	4277.46	4101.61	4276.53
M879T136	[M-H+2Na]+	1-docosahexaenoyl-2-stearoyl-sn-glycero-3-phosphocholine	0.443765	0.987376	0.943445	878.566	135.559	HMDB0008727		Lipids and lipid-like molecules	Glycerophospholipids	Glycerophosphocholines	288384	233597	161153	179705	246412	164442	268729	194287	186869	186893	191938
M510T186	[M+H]+	1-heptadecanoyl-sn-glycero-3-phosphocholine	0.225772	0.915709	0.692586	510.353	186.352	HMDB0012108		Lipids and lipid-like molecules	Glycerophospholipids	Glycerophosphocholines	99532	88391	65598.5	142534	80238.9	130031	137477	84764.8	97101	99370.9	99463
M769T141_1	[M+H]+	1-hexadecyl-2-(5z,8z,11z,14z-eicosatetraenoyl)-sn-glycero-3-phosphocholine	0.45238	1.00218	0.982418	768.585	140.892			Lipids and lipid-like molecules	Glycerophospholipids	Glycerophosphocholines	628667	807038	660276	620308	611253	785251	586564	727321	783986	794954	794933
M793T139	[M+Na]+	1-hexadecyl-2-(8z,11z,14z-eicosatrienoyl)-sn-glycero-3-phosphocholine	1.07732	1.06801	0.634878	792.586	138.814			Lipids and lipid-like molecules	Glycerophospholipids	Glycerophosphocholines	697963	880886	703523	739711	504488	876737	627464	820941	852818	858863	852848
M747T145	[M+H]+	1-hexadecyl-2-(9z-octadecenoyl)-sn-glycero-3-phosphocholine	0.485434	0.882333	0.782439	746.596	144.571			Lipids and lipid-like molecules	Glycerophospholipids	Glycerophosphocholines	90507.7	155685	34352	53544.6	73205.9	177387	57170.7	70880	204496	205163	168319
M482T192_2	[M+H]+	1-hexadecyl-sn-glycero-3-phosphocholine	1.28243	1.09808	0.480001	482.353	191.594			Lipids and lipid-like molecules	Glycerophospholipids	Glycerophosphocholines	453116	504672	390203	553553	533293	371993	346555	479856	475151	507443	506841
M413T200	[M+H]+	1-hydroxy vitamin d2	0.454435	1.73438	0.0796997	413.346	199.704		C08211	Lipids and lipid-like molecules	Steroids and steroid derivatives	Vitamin D and derivatives	16041.4	11094.7	21641.2	10813.2	11557.5	10957.8	6618.64	5224.5	10659.1	13217	13251.7
M608T178	[M+H]+	1-lignoceroyl-2-hydroxy-sn-glycero-3-phosphocholine	0.410117	0.78409	0.15755	608.461	178.241	HMDB0010405		Lipids and lipid-like molecules	Glycerophospholipids	Glycerophosphocholines	32503.9	45011.8	31329.9	32495.5	32336.1	43826.9	47100.1	56998.1	50860.7	50850.4	52944
M642T29_1	[M+Na]+	1-linoleoyl-2-oleoyl-rac-glycerol	0.67915	1.1369	0.511919	641.511	28.758			Lipids and lipid-like molecules	Fatty Acyls	Lineolic acids and derivatives	116210	170776	202298	164251	178939	138841	83576	173483	272699	271261	271258
M282T283	[M+H]+	1-methyladenosine	0.801059	0.810806	0.30279	282.118	282.829	HMDB0003331	C02494	Nucleosides, nucleotides, and analogues	Purine nucleosides		90359.5	140908	79675.4	100889	98166.3	98423.5	152854	158486	108248	109445	109441
M126T355	[M+H]+	1-methylhistamine	0.417354	1.32059	0.615453	126.102	355.405	HMDB0000898	C05127	Organic nitrogen compounds	Organonitrogen compounds	Amines	93649.9	147343	25452.9	20169.5	16341.7	65101.9	71649	63943.7	62515.6	63451.9	62512
M245T32	[M+H-C3H10O4]+	1-monolinoleoyl-rac-glycerol	1.08527	0.944702	0.387841	245.225	32.31			Lipids and lipid-like molecules	Fatty Acyls	Lineolic acids and derivatives	771551	825317	696750	779638	753975	733776	886185	879213	625290	635144	635254
M468T192	[M+H]+	1-myristoyl-sn-glycero-3-phosphocholine	0.309981	1.08309	0.675048	468.306	191.625	HMDB0010379		Lipids and lipid-like molecules	Glycerophospholipids	Glycerophosphocholines	57449.7	59077.5	92099.1	110920	77001.1	77472.4	80920.2	59637.3	81635.6	81641.7	80780.4
M184T477_3	[M+H-C21H40SO2]+	1-o-hexadecyl-2-deoxy-2-thio-s-acetyl-sn-glyceryl-3-phosphorylcholine	6.12918	1.07436	0.676608	184.072	476.856			Organic nitrogen compounds	Organonitrogen compounds	Quaternary ammonium salts	2.0996e+07	2.53524e+07	3.46191e+07	4.01577e+07	3.29715e+07	2.99495e+07	2.45675e+07	2.52531e+07	2.82397e+07	2.824e+07	2.85693e+07
[truncated: 9,691 more rows]

## Sheet: LPS-U_vs_PBS-U-NEG
ID	adduct	Name	VIP	Fold change	p-value	m/z	rt(s)	HMDB	KEGG	SuperClass	Class	SubClass	LPS-1-U	LPS-2-U	LPS-3-U	LPS-4-U	PBS-1-U	PBS-2-U	PBS-3-U	PBS-4-U	QC-1	QC-2	QC-3
[truncated: 8,480 more rows]

## Sheet: LPS-U_vs_PBS-U-POS
ID	adduct	Name	VIP	Fold change	p-value	m/z	rt(s)	HMDB	KEGG	SuperClass	Class	SubClass	LPS-1-U	LPS-2-U	LPS-3-U	LPS-4-U	PBS-1-U	PBS-2-U	PBS-3-U	PBS-4-U	QC-1	QC-2	QC-3
[truncated: 10,970 more rows]
