# Supplementary material for: Integration of transcriptomics and metabolomics reveals the responses of the maternal circulation and maternal-fetal interface to LPS-induced preterm birth in mice
Source: Front Immunol. 2023 Aug 15;14:1213902. doi: 10.3389/fimmu.2023.1213902 (PMC10464907; doi:10.3389/fimmu.2023.1213902)
Supplement: Supplementary Table 5 — GO, KEGG and TF target analysis table of DEGs in different tissues. [file Table_5.xlsx]

## Sheet: LPS-P_vs_PBS-P.DEG_GO_enriched_
GO_ID	Term	Category	Test	Ref	TestAll	RefAll	geneID	Pvalue	FDR	richFactor
GO:0006952	defense response	BP	165	1441	411	18233	ENSMUSG00000026981(Il1rn),ENSMUSG00000027399(Il1a),ENSMUSG00000027398(Il1b),ENSMUSG00000031639(Tlr3),ENSMUSG00000027995(Tlr2),ENSMUSG00000024401(Tnf),ENSMUSG00000052270(Fpr2),ENSMUSG00000025888(Casp1),ENSMUSG00000015947(Fcgr1),ENSMUSG00000037849(Ifi206),ENSMUSG00000043263(Ifi209),ENSMUSG00000066677(Ifi208),ENSMUSG00000073490(Ifi207),ENSMUSG00000073489(Ifi204),ENSMUSG00000090272(Mndal),ENSMUSG0000…	1.69287e-75	1.13524e-71	0.114504
GO:0006955	immune response	BP	156	1358	411	18233	ENSMUSG00000015947(Fcgr1),ENSMUSG00000015437(Gzmb),ENSMUSG00000061232(H2-K1),ENSMUSG00000073411(H2-D1),ENSMUSG00000025383(Il23a),ENSMUSG00000037849(Ifi206),ENSMUSG00000043263(Ifi209),ENSMUSG00000066677(Ifi208),ENSMUSG00000073490(Ifi207),ENSMUSG00000073489(Ifi204),ENSMUSG00000090272(Mndal),ENSMUSG00000026536(Ifi211),ENSMUSG00000039997(Ifi203),ENSMUSG00000054203(Ifi205),ENSMUSG00000027514(Zbp1),ENS…	6.07963e-71	2.0385e-67	0.114875
GO:0002376	immune system process	BP	189	2324	411	18233	ENSMUSG00000031639(Tlr3),ENSMUSG00000027995(Tlr2),ENSMUSG00000024401(Tnf),ENSMUSG00000052270(Fpr2),ENSMUSG00000025888(Casp1),ENSMUSG00000029371(Cxcl5),ENSMUSG00000112148(Lilrb4a),ENSMUSG00000028525(Pde4b),ENSMUSG00000045502(Hcar2),ENSMUSG00000025746(Il6),ENSMUSG00000102037(Bcl2a1a),ENSMUSG00000015947(Fcgr1),ENSMUSG00000015437(Gzmb),ENSMUSG00000061232(H2-K1),ENSMUSG00000073411(H2-D1),ENSMUSG000000…	3.34924e-63	7.48666e-60	0.0813253
GO:0051707	response to other organism	BP	123	952	411	18233	ENSMUSG00000027832(Ptx3),ENSMUSG00000025746(Il6),ENSMUSG00000026104(Stat1),ENSMUSG00000036986(Pml),ENSMUSG00000025383(Il23a),ENSMUSG00000049502(Dtx3l),ENSMUSG00000022906(Parp9),ENSMUSG00000042677(Zc3h12a),ENSMUSG00000040296(Ddx58),ENSMUSG00000035042(Ccl5),ENSMUSG00000051439(Cd14),ENSMUSG00000027995(Tlr2),ENSMUSG00000019850(Tnfaip3),ENSMUSG00000029380(Cxcl1),ENSMUSG00000058427(Cxcl2),ENSMUSG000000…	3.8718e-60	5.78208e-57	0.129202
GO:0045087	innate immune response	BP	110	733	411	18233	ENSMUSG00000037849(Ifi206),ENSMUSG00000043263(Ifi209),ENSMUSG00000066677(Ifi208),ENSMUSG00000073490(Ifi207),ENSMUSG00000073489(Ifi204),ENSMUSG00000090272(Mndal),ENSMUSG00000026536(Ifi211),ENSMUSG00000039997(Ifi203),ENSMUSG00000054203(Ifi205),ENSMUSG00000027514(Zbp1),ENSMUSG00000030142(Clec4e),ENSMUSG00000055994(Nod2),ENSMUSG00000031639(Tlr3),ENSMUSG00000027995(Tlr2),ENSMUSG00000046688(Tifa),ENSMU…	4.31112e-60	5.78208e-57	0.150068
GO:0043207	response to external biotic stimulus	BP	123	955	411	18233	ENSMUSG00000027832(Ptx3),ENSMUSG00000025746(Il6),ENSMUSG00000026104(Stat1),ENSMUSG00000036986(Pml),ENSMUSG00000025383(Il23a),ENSMUSG00000049502(Dtx3l),ENSMUSG00000022906(Parp9),ENSMUSG00000042677(Zc3h12a),ENSMUSG00000040296(Ddx58),ENSMUSG00000035042(Ccl5),ENSMUSG00000051439(Cd14),ENSMUSG00000027995(Tlr2),ENSMUSG00000019850(Tnfaip3),ENSMUSG00000029380(Cxcl1),ENSMUSG00000058427(Cxcl2),ENSMUSG000000…	5.57272e-60	6.22844e-57	0.128796
GO:0009607	response to biotic stimulus	BP	124	992	411	18233	ENSMUSG00000027832(Ptx3),ENSMUSG00000025746(Il6),ENSMUSG00000026104(Stat1),ENSMUSG00000036986(Pml),ENSMUSG00000025383(Il23a),ENSMUSG00000049502(Dtx3l),ENSMUSG00000022906(Parp9),ENSMUSG00000042677(Zc3h12a),ENSMUSG00000040296(Ddx58),ENSMUSG00000035042(Ccl5),ENSMUSG00000051439(Cd14),ENSMUSG00000027995(Tlr2),ENSMUSG00000019850(Tnfaip3),ENSMUSG00000029380(Cxcl1),ENSMUSG00000058427(Cxcl2),ENSMUSG000000…	5.28264e-59	5.06077e-56	0.125
GO:0034097	response to cytokine	BP	117	883	411	18233	ENSMUSG00000020227(Irak3),ENSMUSG00000054072(Iigp1),ENSMUSG00000017057(Il13ra1),ENSMUSG00000022146(Osmr),ENSMUSG00000030341(Tnfrsf1a),ENSMUSG00000004040(Stat3),ENSMUSG00000038037(Socs1),ENSMUSG00000029771(Irf5),ENSMUSG00000035385(Ccl2),ENSMUSG00000035352(Ccl12),ENSMUSG00000025746(Il6),ENSMUSG00000032508(Myd88),ENSMUSG00000005057(Sh2b2),ENSMUSG00000027399(Il1a),ENSMUSG00000027398(Il1b),ENSMUSG0000…	3.71084e-58	3.11061e-55	0.132503
GO:0071345	cellular response to cytokine stimulus	BP	99	773	411	18233	ENSMUSG00000020227(Irak3),ENSMUSG00000054072(Iigp1),ENSMUSG00000017057(Il13ra1),ENSMUSG00000022146(Osmr),ENSMUSG00000030341(Tnfrsf1a),ENSMUSG00000004040(Stat3),ENSMUSG00000038037(Socs1),ENSMUSG00000029771(Irf5),ENSMUSG00000035385(Ccl2),ENSMUSG00000035352(Ccl12),ENSMUSG00000025746(Il6),ENSMUSG00000032508(Myd88),ENSMUSG00000005057(Sh2b2),ENSMUSG00000027399(Il1a),ENSMUSG00000027398(Il1b),ENSMUSG0000…	2.87009e-47	2.13854e-44	0.128072
GO:0009617	response to bacterium	BP	90	661	411	18233	ENSMUSG00000051439(Cd14),ENSMUSG00000027995(Tlr2),ENSMUSG00000019850(Tnfaip3),ENSMUSG00000029380(Cxcl1),ENSMUSG00000058427(Cxcl2),ENSMUSG00000061232(H2-K1),ENSMUSG00000030142(Clec4e),ENSMUSG00000031722(Hp),ENSMUSG00000030341(Tnfrsf1a),ENSMUSG00000015947(Fcgr1),ENSMUSG00000024401(Tnf),ENSMUSG00000055994(Nod2),ENSMUSG00000053175(Bcl3),ENSMUSG00000035692(Isg15),ENSMUSG00000052270(Fpr2),ENSMUSG000000…	5.3575e-45	3.59274e-42	0.136157
GO:0009605	response to external stimulus	BP	164	2376	411	18233	ENSMUSG00000015947(Fcgr1),ENSMUSG00000027832(Ptx3),ENSMUSG00000025746(Il6),ENSMUSG00000026104(Stat1),ENSMUSG00000036986(Pml),ENSMUSG00000025383(Il23a),ENSMUSG00000049502(Dtx3l),ENSMUSG00000022906(Parp9),ENSMUSG00000042677(Zc3h12a),ENSMUSG00000040296(Ddx58),ENSMUSG00000035042(Ccl5),ENSMUSG00000051439(Cd14),ENSMUSG00000027995(Tlr2),ENSMUSG00000019850(Tnfaip3),ENSMUSG00000029380(Cxcl1),ENSMUSG000000…	2.14144e-43	1.3055e-40	0.0690236
GO:0031347	regulation of defense response	BP	87	652	411	18233	ENSMUSG00000015947(Fcgr1),ENSMUSG00000037849(Ifi206),ENSMUSG00000043263(Ifi209),ENSMUSG00000066677(Ifi208),ENSMUSG00000073490(Ifi207),ENSMUSG00000073489(Ifi204),ENSMUSG00000090272(Mndal),ENSMUSG00000026536(Ifi211),ENSMUSG00000039997(Ifi203),ENSMUSG00000054203(Ifi205),ENSMUSG00000027514(Zbp1),ENSMUSG00000030142(Clec4e),ENSMUSG00000055994(Nod2),ENSMUSG00000031639(Tlr3),ENSMUSG00000027995(Tlr2),ENSM…	1.01095e-42	5.64952e-40	0.133436
GO:0002682	regulation of immune system process	BP	119	1315	411	18233	ENSMUSG00000015947(Fcgr1),ENSMUSG00000061232(H2-K1),ENSMUSG00000073411(H2-D1),ENSMUSG00000025383(Il23a),ENSMUSG00000037849(Ifi206),ENSMUSG00000043263(Ifi209),ENSMUSG00000066677(Ifi208),ENSMUSG00000073490(Ifi207),ENSMUSG00000073489(Ifi204),ENSMUSG00000090272(Mndal),ENSMUSG00000026536(Ifi211),ENSMUSG00000039997(Ifi203),ENSMUSG00000054203(Ifi205),ENSMUSG00000027514(Zbp1),ENSMUSG00000030142(Clec4e),E…	1.89784e-41	9.78991e-39	0.0904943
GO:0051704	multi-organism process	BP	152	2150	411	18233	ENSMUSG00000022893(Adamts1),ENSMUSG00000027832(Ptx3),ENSMUSG00000025746(Il6),ENSMUSG00000026104(Stat1),ENSMUSG00000036986(Pml),ENSMUSG00000025383(Il23a),ENSMUSG00000049502(Dtx3l),ENSMUSG00000022906(Parp9),ENSMUSG00000042677(Zc3h12a),ENSMUSG00000040296(Ddx58),ENSMUSG00000035042(Ccl5),ENSMUSG00000051439(Cd14),ENSMUSG00000027995(Tlr2),ENSMUSG00000019850(Tnfaip3),ENSMUSG00000029380(Cxcl1),ENSMUSG0000…	6.69356e-41	3.20622e-38	0.0706977
GO:0002684	positive regulation of immune system process	BP	99	928	411	18233	ENSMUSG00000015947(Fcgr1),ENSMUSG00000061232(H2-K1),ENSMUSG00000073411(H2-D1),ENSMUSG00000025383(Il23a),ENSMUSG00000037849(Ifi206),ENSMUSG00000043263(Ifi209),ENSMUSG00000066677(Ifi208),ENSMUSG00000073490(Ifi207),ENSMUSG00000073489(Ifi204),ENSMUSG00000090272(Mndal),ENSMUSG00000026536(Ifi211),ENSMUSG00000039997(Ifi203),ENSMUSG00000054203(Ifi205),ENSMUSG00000027514(Zbp1),ENSMUSG00000030142(Clec4e),E…	4.02797e-40	1.80077e-37	0.106681
GO:0006950	response to stress	BP	197	3544	411	18233	ENSMUSG00000027639(Samhd1),ENSMUSG00000026981(Il1rn),ENSMUSG00000027399(Il1a),ENSMUSG00000027398(Il1b),ENSMUSG00000004791(Pgf),ENSMUSG00000027962(Vcam1),ENSMUSG00000027995(Tlr2),ENSMUSG00000036986(Pml),ENSMUSG00000090698(Apold1),ENSMUSG00000005413(Hmox1),ENSMUSG00000035385(Ccl2),ENSMUSG00000024041(Cryaa),ENSMUSG00000025888(Casp1),ENSMUSG00000031639(Tlr3),ENSMUSG00000024401(Tnf),ENSMUSG00000052270…	9.95887e-40	4.17401e-37	0.0555869
GO:0098542	defense response to other organism	BP	71	481	411	18233	ENSMUSG00000026104(Stat1),ENSMUSG00000036986(Pml),ENSMUSG00000025383(Il23a),ENSMUSG00000049502(Dtx3l),ENSMUSG00000022906(Parp9),ENSMUSG00000042677(Zc3h12a),ENSMUSG00000040296(Ddx58),ENSMUSG00000035042(Ccl5),ENSMUSG00000061232(H2-K1),ENSMUSG00000030142(Clec4e),ENSMUSG00000031722(Hp),ENSMUSG00000030341(Tnfrsf1a),ENSMUSG00000015947(Fcgr1),ENSMUSG00000024401(Tnf),ENSMUSG00000055994(Nod2),ENSMUSG00000…	1.31373e-37	5.18226e-35	0.147609
GO:0031349	positive regulation of defense response	BP	62	373	411	18233	ENSMUSG00000015947(Fcgr1),ENSMUSG00000037849(Ifi206),ENSMUSG00000043263(Ifi209),ENSMUSG00000066677(Ifi208),ENSMUSG00000073490(Ifi207),ENSMUSG00000073489(Ifi204),ENSMUSG00000090272(Mndal),ENSMUSG00000026536(Ifi211),ENSMUSG00000039997(Ifi203),ENSMUSG00000054203(Ifi205),ENSMUSG00000027514(Zbp1),ENSMUSG00000030142(Clec4e),ENSMUSG00000055994(Nod2),ENSMUSG00000031639(Tlr3),ENSMUSG00000027995(Tlr2),ENSM…	6.93315e-36	2.58298e-33	0.16622
GO:0006954	inflammatory response	BP	80	690	411	18233	ENSMUSG00000026981(Il1rn),ENSMUSG00000027399(Il1a),ENSMUSG00000027398(Il1b),ENSMUSG00000031639(Tlr3),ENSMUSG00000027995(Tlr2),ENSMUSG00000024401(Tnf),ENSMUSG00000052270(Fpr2),ENSMUSG00000025888(Casp1),ENSMUSG00000015947(Fcgr1),ENSMUSG00000005413(Hmox1),ENSMUSG00000001131(Timp1),ENSMUSG00000032508(Myd88),ENSMUSG00000112148(Lilrb4a),ENSMUSG00000037405(Icam1),ENSMUSG00000032691(Nlrp3),ENSMUSG0000003…	1.06513e-34	3.75936e-32	0.115942
GO:0050776	regulation of immune response	BP	82	739	411	18233	ENSMUSG00000015947(Fcgr1),ENSMUSG00000061232(H2-K1),ENSMUSG00000073411(H2-D1),ENSMUSG00000025383(Il23a),ENSMUSG00000037849(Ifi206),ENSMUSG00000043263(Ifi209),ENSMUSG00000066677(Ifi208),ENSMUSG00000073490(Ifi207),ENSMUSG00000073489(Ifi204),ENSMUSG00000090272(Mndal),ENSMUSG00000026536(Ifi211),ENSMUSG00000039997(Ifi203),ENSMUSG00000054203(Ifi205),ENSMUSG00000027514(Zbp1),ENSMUSG00000030142(Clec4e),E…	3.42829e-34	1.1495e-31	0.110961
GO:0045088	regulation of innate immune response	BP	54	296	411	18233	ENSMUSG00000037849(Ifi206),ENSMUSG00000043263(Ifi209),ENSMUSG00000066677(Ifi208),ENSMUSG00000073490(Ifi207),ENSMUSG00000073489(Ifi204),ENSMUSG00000090272(Mndal),ENSMUSG00000026536(Ifi211),ENSMUSG00000039997(Ifi203),ENSMUSG00000054203(Ifi205),ENSMUSG00000027514(Zbp1),ENSMUSG00000030142(Clec4e),ENSMUSG00000055994(Nod2),ENSMUSG00000031639(Tlr3),ENSMUSG00000027995(Tlr2),ENSMUSG00000046688(Tifa),ENSMU…	2.00627e-33	6.40669e-31	0.182432
GO:0002252	immune effector process	BP	77	705	411	18233	ENSMUSG00000015947(Fcgr1),ENSMUSG00000015437(Gzmb),ENSMUSG00000061232(H2-K1),ENSMUSG00000073411(H2-D1),ENSMUSG00000025383(Il23a),ENSMUSG00000026104(Stat1),ENSMUSG00000036986(Pml),ENSMUSG00000049502(Dtx3l),ENSMUSG00000022906(Parp9),ENSMUSG00000042677(Zc3h12a),ENSMUSG00000040296(Ddx58),ENSMUSG00000035042(Ccl5),ENSMUSG00000010358(Ifi35),ENSMUSG00000035673(Sbno2),ENSMUSG00000026946(Nmi),ENSMUSG000000…	1.3872e-31	4.22844e-29	0.10922
GO:0045089	positive regulation of innate immune response	BP	47	245	411	18233	ENSMUSG00000037849(Ifi206),ENSMUSG00000043263(Ifi209),ENSMUSG00000066677(Ifi208),ENSMUSG00000073490(Ifi207),ENSMUSG00000073489(Ifi204),ENSMUSG00000090272(Mndal),ENSMUSG00000026536(Ifi211),ENSMUSG00000039997(Ifi203),ENSMUSG00000054203(Ifi205),ENSMUSG00000027514(Zbp1),ENSMUSG00000030142(Clec4e),ENSMUSG00000055994(Nod2),ENSMUSG00000031639(Tlr3),ENSMUSG00000027995(Tlr2),ENSMUSG00000046688(Tifa),ENSMU…	3.51663e-30	1.02533e-27	0.191837
GO:0009615	response to virus	BP	51	302	411	18233	ENSMUSG00000026104(Stat1),ENSMUSG00000036986(Pml),ENSMUSG00000025383(Il23a),ENSMUSG00000049502(Dtx3l),ENSMUSG00000022906(Parp9),ENSMUSG00000042677(Zc3h12a),ENSMUSG00000040296(Ddx58),ENSMUSG00000035042(Ccl5),ENSMUSG00000032661(Oas3),ENSMUSG00000026896(Ifih1),ENSMUSG00000017830(Dhx58),ENSMUSG00000079339(Ifit1bl1),ENSMUSG00000067297(Ifit1bl2),ENSMUSG00000029826(Zc3hav1),ENSMUSG00000027398(Il1b),ENSM…	6.61839e-30	1.79795e-27	0.168874
GO:0050778	positive regulation of immune response	BP	69	594	411	18233	ENSMUSG00000015947(Fcgr1),ENSMUSG00000061232(H2-K1),ENSMUSG00000073411(H2-D1),ENSMUSG00000025383(Il23a),ENSMUSG00000037849(Ifi206),ENSMUSG00000043263(Ifi209),ENSMUSG00000066677(Ifi208),ENSMUSG00000073490(Ifi207),ENSMUSG00000073489(Ifi204),ENSMUSG00000090272(Mndal),ENSMUSG00000026536(Ifi211),ENSMUSG00000039997(Ifi203),ENSMUSG00000054203(Ifi205),ENSMUSG00000027514(Zbp1),ENSMUSG00000030142(Clec4e),E…	6.70277e-30	1.79795e-27	0.116162
GO:0035458	cellular response to interferon-beta	BP	25	46	411	18233	ENSMUSG00000073555(Gm4951),ENSMUSG00000090942(F830016B08Rik),ENSMUSG00000054072(Iigp1),ENSMUSG00000031639(Tlr3),ENSMUSG00000074896(Ifit3),ENSMUSG00000034459(Ifit1),ENSMUSG00000020464(Pnpt1),ENSMUSG00000104713(Gbp6),ENSMUSG00000026104(Stat1),ENSMUSG00000046879(Irgm1),ENSMUSG00000078920(Ifi47),ENSMUSG00000028268(Gbp3),ENSMUSG00000028270(Gbp2),ENSMUSG00000018899(Irf1),ENSMUSG00000078853(Igtp),ENSMUS…	1.45196e-29	3.74495e-27	0.543478
GO:0080134	regulation of response to stress	BP	103	1365	411	18233	ENSMUSG00000015947(Fcgr1),ENSMUSG00000037849(Ifi206),ENSMUSG00000043263(Ifi209),ENSMUSG00000066677(Ifi208),ENSMUSG00000073490(Ifi207),ENSMUSG00000073489(Ifi204),ENSMUSG00000090272(Mndal),ENSMUSG00000026536(Ifi211),ENSMUSG00000039997(Ifi203),ENSMUSG00000054203(Ifi205),ENSMUSG00000027514(Zbp1),ENSMUSG00000030142(Clec4e),ENSMUSG00000055994(Nod2),ENSMUSG00000031639(Tlr3),ENSMUSG00000027995(Tlr2),ENSM…	9.65242e-29	2.39737e-26	0.0754579
GO:0002218	activation of innate immune response	BP	41	190	411	18233	ENSMUSG00000030142(Clec4e),ENSMUSG00000055994(Nod2),ENSMUSG00000031639(Tlr3),ENSMUSG00000027995(Tlr2),ENSMUSG00000046688(Tifa),ENSMUSG00000020227(Irak3),ENSMUSG00000020400(Tnip1),ENSMUSG00000032508(Myd88),ENSMUSG00000044162(Tnip3),ENSMUSG00000048621(Gm6377),ENSMUSG00000025058(Tasl),ENSMUSG00000030921(Trim30a),ENSMUSG00000025017(Pik3ap1),ENSMUSG00000018899(Irf1),ENSMUSG00000025498(Irf7),ENSMUSG000…	1.49404e-28	3.57822e-26	0.215789
GO:0035456	response to interferon-beta	BP	26	56	411	18233	ENSMUSG00000073555(Gm4951),ENSMUSG00000090942(F830016B08Rik),ENSMUSG00000054072(Iigp1),ENSMUSG00000031639(Tlr3),ENSMUSG00000074896(Ifit3),ENSMUSG00000034459(Ifit1),ENSMUSG00000020464(Pnpt1),ENSMUSG00000104713(Gbp6),ENSMUSG00000026104(Stat1),ENSMUSG00000046879(Irgm1),ENSMUSG00000078920(Ifi47),ENSMUSG00000028268(Gbp3),ENSMUSG00000028270(Gbp2),ENSMUSG00000018899(Irf1),ENSMUSG00000078853(Igtp),ENSMUS…	2.44921e-28	5.66359e-26	0.464286
GO:0071310	cellular response to organic substance	BP	135	2285	411	18233	ENSMUSG00000020227(Irak3),ENSMUSG00000021250(Fos),ENSMUSG00000031613(Hpgd),ENSMUSG00000036986(Pml),ENSMUSG00000035385(Ccl2),ENSMUSG00000005057(Sh2b2),ENSMUSG00000020429(Igfbp1),ENSMUSG00000044988(Ucn3),ENSMUSG00000002250(Ppard),ENSMUSG00000054072(Iigp1),ENSMUSG00000017057(Il13ra1),ENSMUSG00000022146(Osmr),ENSMUSG00000030341(Tnfrsf1a),ENSMUSG00000004040(Stat3),ENSMUSG00000038037(Socs1),ENSMUSG0000…	1.50848e-27	3.37195e-25	0.059081
GO:0001817	regulation of cytokine production	BP	70	696	411	18233	ENSMUSG00000028163(Nfkb1),ENSMUSG00000034266(Batf),ENSMUSG00000031639(Tlr3),ENSMUSG00000023349(Clec4n),ENSMUSG00000030142(Clec4e),ENSMUSG00000051439(Cd14),ENSMUSG00000024401(Tnf),ENSMUSG00000047810(Ccdc88b),ENSMUSG00000043421(Hilpda),ENSMUSG00000024079(Eif2ak2),ENSMUSG00000029915(Clec5a),ENSMUSG00000025888(Casp1),ENSMUSG00000027399(Il1a),ENSMUSG00000032691(Nlrp3),ENSMUSG00000055994(Nod2),ENSMUSG0…	1.73962e-26	3.76319e-24	0.100575
GO:0010033	response to organic substance	BP	156	2993	411	18233	ENSMUSG00000020227(Irak3),ENSMUSG00000020178(Adora2a),ENSMUSG00000058427(Cxcl2),ENSMUSG00000051439(Cd14),ENSMUSG00000027995(Tlr2),ENSMUSG00000019850(Tnfaip3),ENSMUSG00000029380(Cxcl1),ENSMUSG00000032508(Myd88),ENSMUSG00000021250(Fos),ENSMUSG00000031613(Hpgd),ENSMUSG00000036986(Pml),ENSMUSG00000035385(Ccl2),ENSMUSG00000005057(Sh2b2),ENSMUSG00000020429(Igfbp1),ENSMUSG00000020044(Timp3),ENSMUSG00000…	1.94929e-26	4.08498e-24	0.0521216
GO:0051607	defense response to virus	BP	42	227	411	18233	ENSMUSG00000026104(Stat1),ENSMUSG00000036986(Pml),ENSMUSG00000025383(Il23a),ENSMUSG00000049502(Dtx3l),ENSMUSG00000022906(Parp9),ENSMUSG00000042677(Zc3h12a),ENSMUSG00000040296(Ddx58),ENSMUSG00000035042(Ccl5),ENSMUSG00000032661(Oas3),ENSMUSG00000026896(Ifih1),ENSMUSG00000017830(Dhx58),ENSMUSG00000079339(Ifit1bl1),ENSMUSG00000067297(Ifit1bl2),ENSMUSG00000029826(Zc3hav1),ENSMUSG00000027398(Il1b),ENSM…	2.17297e-26	4.41573e-24	0.185022
GO:0001816	cytokine production	BP	70	701	411	18233	ENSMUSG00000027995(Tlr2),ENSMUSG00000038037(Socs1),ENSMUSG00000022500(Litaf),ENSMUSG00000028163(Nfkb1),ENSMUSG00000034266(Batf),ENSMUSG00000031639(Tlr3),ENSMUSG00000023349(Clec4n),ENSMUSG00000030142(Clec4e),ENSMUSG00000051439(Cd14),ENSMUSG00000024401(Tnf),ENSMUSG00000047810(Ccdc88b),ENSMUSG00000043421(Hilpda),ENSMUSG00000024079(Eif2ak2),ENSMUSG00000029915(Clec5a),ENSMUSG00000025888(Casp1),ENSMUSG…	2.67731e-26	5.28061e-24	0.0998573
GO:0001819	positive regulation of cytokine production	BP	57	459	411	18233	ENSMUSG00000032691(Nlrp3),ENSMUSG00000055994(Nod2),ENSMUSG00000040296(Ddx58),ENSMUSG00000018500(Adora2b),ENSMUSG00000025746(Il6),ENSMUSG00000032487(Ptgs2),ENSMUSG00000027399(Il1a),ENSMUSG00000027398(Il1b),ENSMUSG00000026874(Hc),ENSMUSG00000031639(Tlr3),ENSMUSG00000051439(Cd14),ENSMUSG00000017830(Dhx58),ENSMUSG00000029771(Irf5),ENSMUSG00000018899(Irf1),ENSMUSG00000029826(Zc3hav1),ENSMUSG0000003250…	3.31896e-26	6.35913e-24	0.124183
GO:0070887	cellular response to chemical stimulus	BP	151	2856	411	18233	ENSMUSG00000020227(Irak3),ENSMUSG00000026166(Ccl20),ENSMUSG00000035385(Ccl2),ENSMUSG00000035373(Ccl7),ENSMUSG00000035352(Ccl12),ENSMUSG00000035042(Ccl5),ENSMUSG00000019122(Ccl9),ENSMUSG00000000982(Ccl3),ENSMUSG00000018930(Ccl4),ENSMUSG00000034855(Cxcl10),ENSMUSG00000021250(Fos),ENSMUSG00000031613(Hpgd),ENSMUSG00000036986(Pml),ENSMUSG00000005057(Sh2b2),ENSMUSG00000020429(Igfbp1),ENSMUSG00000044988…	4.41307e-26	8.22058e-24	0.0528711
GO:0019221	cytokine-mediated signaling pathway	BP	52	379	411	18233	ENSMUSG00000020227(Irak3),ENSMUSG00000021025(Nfkbia),ENSMUSG00000026104(Stat1),ENSMUSG00000030341(Tnfrsf1a),ENSMUSG00000024401(Tnf),ENSMUSG00000004040(Stat3),ENSMUSG00000017057(Il13ra1),ENSMUSG00000047798(Cd300lf),ENSMUSG00000014599(Csf1),ENSMUSG00000022146(Osmr),ENSMUSG00000018899(Irf1),ENSMUSG00000026946(Nmi),ENSMUSG00000038037(Socs1),ENSMUSG00000046879(Irgm1),ENSMUSG00000022906(Parp9),ENSMUSG0…	5.16044e-26	9.35295e-24	0.137203
GO:0002253	activation of immune response	BP	54	417	411	18233	ENSMUSG00000037849(Ifi206),ENSMUSG00000043263(Ifi209),ENSMUSG00000066677(Ifi208),ENSMUSG00000073490(Ifi207),ENSMUSG00000073489(Ifi204),ENSMUSG00000090272(Mndal),ENSMUSG00000026536(Ifi211),ENSMUSG00000039997(Ifi203),ENSMUSG00000054203(Ifi205),ENSMUSG00000027514(Zbp1),ENSMUSG00000030142(Clec4e),ENSMUSG00000055994(Nod2),ENSMUSG00000031639(Tlr3),ENSMUSG00000027995(Tlr2),ENSMUSG00000045551(Fpr1),ENSMU…	9.60557e-26	1.69513e-23	0.129496
GO:0032496	response to lipopolysaccharide	BP	49	338	411	18233	ENSMUSG00000021025(Nfkbia),ENSMUSG00000051439(Cd14),ENSMUSG00000024401(Tnf),ENSMUSG00000035352(Ccl12),ENSMUSG00000032508(Myd88),ENSMUSG00000027398(Il1b),ENSMUSG00000035042(Ccl5),ENSMUSG00000000982(Ccl3),ENSMUSG00000022126(Acod1),ENSMUSG00000016496(Cd274),ENSMUSG00000020638(Cmpk2),ENSMUSG00000032691(Nlrp3),ENSMUSG00000104713(Gbp6),ENSMUSG00000112148(Lilrb4a),ENSMUSG00000055994(Nod2),ENSMUSG0000003…	1.21386e-25	2.08722e-23	0.14497
GO:0002237	response to molecule of bacterial origin	BP	50	354	411	18233	ENSMUSG00000021025(Nfkbia),ENSMUSG00000051439(Cd14),ENSMUSG00000024401(Tnf),ENSMUSG00000035352(Ccl12),ENSMUSG00000032508(Myd88),ENSMUSG00000027398(Il1b),ENSMUSG00000035042(Ccl5),ENSMUSG00000000982(Ccl3),ENSMUSG00000027995(Tlr2),ENSMUSG00000020227(Irak3),ENSMUSG00000055994(Nod2),ENSMUSG00000029771(Irf5),ENSMUSG00000021250(Fos),ENSMUSG00000027962(Vcam1),ENSMUSG00000031613(Hpgd),ENSMUSG00000112148(L…	1.27073e-25	2.13038e-23	0.141243
GO:0048584	positive regulation of response to stimulus	BP	126	2156	411	18233	ENSMUSG00000024401(Tnf),ENSMUSG00000024079(Eif2ak2),ENSMUSG00000062991(Nrg1),ENSMUSG00000030433(Sbk2),ENSMUSG00000027398(Il1b),ENSMUSG00000015947(Fcgr1),ENSMUSG00000061232(H2-K1),ENSMUSG00000073411(H2-D1),ENSMUSG00000025383(Il23a),ENSMUSG00000037849(Ifi206),ENSMUSG00000043263(Ifi209),ENSMUSG00000066677(Ifi208),ENSMUSG00000073490(Ifi207),ENSMUSG00000073489(Ifi204),ENSMUSG00000090272(Mndal),ENSMUSG…	4.8778e-25	7.80404e-23	0.0584416
GO:0071219	cellular response to molecule of bacterial origin	BP	39	205	411	18233	ENSMUSG00000021025(Nfkbia),ENSMUSG00000051439(Cd14),ENSMUSG00000024401(Tnf),ENSMUSG00000035352(Ccl12),ENSMUSG00000032508(Myd88),ENSMUSG00000027398(Il1b),ENSMUSG00000035042(Ccl5),ENSMUSG00000000982(Ccl3),ENSMUSG00000022126(Acod1),ENSMUSG00000016496(Cd274),ENSMUSG00000020638(Cmpk2),ENSMUSG00000032691(Nlrp3),ENSMUSG00000104713(Gbp6),ENSMUSG00000112148(Lilrb4a),ENSMUSG00000055994(Nod2),ENSMUSG0000003…	4.88771e-25	7.80404e-23	0.190244
GO:0034341	response to interferon-gamma	BP	33	136	411	18233	ENSMUSG00000022906(Parp9),ENSMUSG00000026104(Stat1),ENSMUSG00000018899(Irf1),ENSMUSG00000026946(Nmi),ENSMUSG00000038037(Socs1),ENSMUSG00000046879(Irgm1),ENSMUSG00000069874(Irgm2),ENSMUSG00000034422(Parp14),ENSMUSG00000031639(Tlr3),ENSMUSG00000022346(Myc),ENSMUSG00000027995(Tlr2),ENSMUSG00000034438(Gbp8),ENSMUSG00000029298(Gbp9),ENSMUSG00000104713(Gbp6),ENSMUSG00000092021(Gbp11),ENSMUSG00000026166…	6.37007e-25	9.93435e-23	0.242647
GO:0071222	cellular response to lipopolysaccharide	BP	38	198	411	18233	ENSMUSG00000021025(Nfkbia),ENSMUSG00000051439(Cd14),ENSMUSG00000024401(Tnf),ENSMUSG00000035352(Ccl12),ENSMUSG00000032508(Myd88),ENSMUSG00000027398(Il1b),ENSMUSG00000035042(Ccl5),ENSMUSG00000000982(Ccl3),ENSMUSG00000022126(Acod1),ENSMUSG00000019850(Tnfaip3),ENSMUSG00000016496(Cd274),ENSMUSG00000020638(Cmpk2),ENSMUSG00000032691(Nlrp3),ENSMUSG00000104713(Gbp6),ENSMUSG00000112148(Lilrb4a),ENSMUSG0000…	1.45269e-24	2.21403e-22	0.191919
GO:0071216	cellular response to biotic stimulus	BP	39	228	411	18233	ENSMUSG00000021025(Nfkbia),ENSMUSG00000051439(Cd14),ENSMUSG00000024401(Tnf),ENSMUSG00000035352(Ccl12),ENSMUSG00000032508(Myd88),ENSMUSG00000027398(Il1b),ENSMUSG00000035042(Ccl5),ENSMUSG00000000982(Ccl3),ENSMUSG00000022126(Acod1),ENSMUSG00000016496(Cd274),ENSMUSG00000020638(Cmpk2),ENSMUSG00000032691(Nlrp3),ENSMUSG00000104713(Gbp6),ENSMUSG00000112148(Lilrb4a),ENSMUSG00000055994(Nod2),ENSMUSG0000003…	2.93576e-23	4.37494e-21	0.171053
GO:0050896	response to stimulus	BP	276	7915	411	18233	ENSMUSG00000022346(Myc),ENSMUSG00000024558(Mapk4),ENSMUSG00000024401(Tnf),ENSMUSG00000062991(Nrg1),ENSMUSG00000030433(Sbk2),ENSMUSG00000035352(Ccl12),ENSMUSG00000027398(Il1b),ENSMUSG00000035042(Ccl5),ENSMUSG00000000982(Ccl3),ENSMUSG00000024079(Eif2ak2),ENSMUSG00000051998(Lax1),ENSMUSG00000027368(Dusp2),ENSMUSG00000027639(Samhd1),ENSMUSG00000026981(Il1rn),ENSMUSG00000027399(Il1a),ENSMUSG0000000479…	8.8912e-23	1.29618e-20	0.0348705
GO:0042221	response to chemical	BP	180	4136	411	18233	ENSMUSG00000020227(Irak3),ENSMUSG00000020178(Adora2a),ENSMUSG00000058427(Cxcl2),ENSMUSG00000024401(Tnf),ENSMUSG00000051439(Cd14),ENSMUSG00000027995(Tlr2),ENSMUSG00000019850(Tnfaip3),ENSMUSG00000029380(Cxcl1),ENSMUSG00000032508(Myd88),ENSMUSG00000026166(Ccl20),ENSMUSG00000035385(Ccl2),ENSMUSG00000035373(Ccl7),ENSMUSG00000035352(Ccl12),ENSMUSG00000035042(Ccl5),ENSMUSG00000019122(Ccl9),ENSMUSG000000…	6.94304e-22	9.9064e-20	0.0435203
GO:0071346	cellular response to interferon-gamma	BP	28	113	411	18233	ENSMUSG00000026104(Stat1),ENSMUSG00000018899(Irf1),ENSMUSG00000026946(Nmi),ENSMUSG00000038037(Socs1),ENSMUSG00000046879(Irgm1),ENSMUSG00000022906(Parp9),ENSMUSG00000069874(Irgm2),ENSMUSG00000034422(Parp14),ENSMUSG00000031639(Tlr3),ENSMUSG00000022346(Myc),ENSMUSG00000027995(Tlr2),ENSMUSG00000034438(Gbp8),ENSMUSG00000029298(Gbp9),ENSMUSG00000104713(Gbp6),ENSMUSG00000092021(Gbp11),ENSMUSG00000026166…	1.38056e-21	1.92876e-19	0.247788
GO:0002221	pattern recognition receptor signaling pathway	BP	31	154	411	18233	ENSMUSG00000031639(Tlr3),ENSMUSG00000027995(Tlr2),ENSMUSG00000046688(Tifa),ENSMUSG00000020227(Irak3),ENSMUSG00000020400(Tnip1),ENSMUSG00000032508(Myd88),ENSMUSG00000044162(Tnip3),ENSMUSG00000048621(Gm6377),ENSMUSG00000025058(Tasl),ENSMUSG00000030921(Trim30a),ENSMUSG00000025017(Pik3ap1),ENSMUSG00000018899(Irf1),ENSMUSG00000025498(Irf7),ENSMUSG00000047798(Cd300lf),ENSMUSG00000055994(Nod2),ENSMUSG00…	7.02223e-21	9.61042e-19	0.201299
GO:0002758	innate immune response-activating signal transduction	BP	31	158	411	18233	ENSMUSG00000030142(Clec4e),ENSMUSG00000055994(Nod2),ENSMUSG00000031639(Tlr3),ENSMUSG00000027995(Tlr2),ENSMUSG00000046688(Tifa),ENSMUSG00000020227(Irak3),ENSMUSG00000020400(Tnip1),ENSMUSG00000032508(Myd88),ENSMUSG00000044162(Tnip3),ENSMUSG00000048621(Gm6377),ENSMUSG00000025058(Tasl),ENSMUSG00000030921(Trim30a),ENSMUSG00000025017(Pik3ap1),ENSMUSG00000018899(Irf1),ENSMUSG00000025498(Irf7),ENSMUSG000…	1.5644e-20	2.09817e-18	0.196203
GO:0032101	regulation of response to external stimulus	BP	66	792	411	18233	ENSMUSG00000015947(Fcgr1),ENSMUSG00000026104(Stat1),ENSMUSG00000036986(Pml),ENSMUSG00000025383(Il23a),ENSMUSG00000049502(Dtx3l),ENSMUSG00000022906(Parp9),ENSMUSG00000042677(Zc3h12a),ENSMUSG00000040296(Ddx58),ENSMUSG00000035042(Ccl5),ENSMUSG00000019850(Tnfaip3),ENSMUSG00000032691(Nlrp3),ENSMUSG00000025746(Il6),ENSMUSG00000025473(Adam8),ENSMUSG00000031551(Ido1),ENSMUSG00000034855(Cxcl10),ENSMUSG000…	1.80524e-20	2.37371e-18	0.0833333
GO:0002764	immune response-regulating signaling pathway	BP	44	357	411	18233	ENSMUSG00000030142(Clec4e),ENSMUSG00000055994(Nod2),ENSMUSG00000031639(Tlr3),ENSMUSG00000027995(Tlr2),ENSMUSG00000045551(Fpr1),ENSMUSG00000052270(Fpr2),ENSMUSG00000046688(Tifa),ENSMUSG00000020227(Irak3),ENSMUSG00000020400(Tnip1),ENSMUSG00000032508(Myd88),ENSMUSG00000044162(Tnip3),ENSMUSG00000042677(Zc3h12a),ENSMUSG00000017652(Cd40),ENSMUSG00000035356(Nfkbiz),ENSMUSG00000037731(Themis2),ENSMUSG000…	3.03478e-20	3.9137e-18	0.123249
GO:0051716	cellular response to stimulus	BP	236	6499	411	18233	ENSMUSG00000022346(Myc),ENSMUSG00000024558(Mapk4),ENSMUSG00000024401(Tnf),ENSMUSG00000062991(Nrg1),ENSMUSG00000030433(Sbk2),ENSMUSG00000035352(Ccl12),ENSMUSG00000027398(Il1b),ENSMUSG00000035042(Ccl5),ENSMUSG00000000982(Ccl3),ENSMUSG00000024079(Eif2ak2),ENSMUSG00000051998(Lax1),ENSMUSG00000027368(Dusp2),ENSMUSG00000027639(Samhd1),ENSMUSG00000020227(Irak3),ENSMUSG00000018500(Adora2b),ENSMUSG0000002…	8.35161e-20	1.05672e-17	0.0363133
GO:0002757	immune response-activating signal transduction	BP	42	343	411	18233	ENSMUSG00000030142(Clec4e),ENSMUSG00000055994(Nod2),ENSMUSG00000031639(Tlr3),ENSMUSG00000027995(Tlr2),ENSMUSG00000045551(Fpr1),ENSMUSG00000052270(Fpr2),ENSMUSG00000046688(Tifa),ENSMUSG00000020227(Irak3),ENSMUSG00000020400(Tnip1),ENSMUSG00000032508(Myd88),ENSMUSG00000044162(Tnip3),ENSMUSG00000035356(Nfkbiz),ENSMUSG00000037731(Themis2),ENSMUSG00000099974(Bcl2a1d),ENSMUSG00000002699(Lcp2),ENSMUSG000…	2.94326e-19	3.6551e-17	0.122449
GO:0044419	interspecies interaction between organisms	BP	46	422	411	18233	ENSMUSG00000027962(Vcam1),ENSMUSG00000036986(Pml),ENSMUSG00000027514(Zbp1),ENSMUSG00000029915(Clec5a),ENSMUSG00000047798(Cd300lf),ENSMUSG00000022346(Myc),ENSMUSG00000026166(Ccl20),ENSMUSG00000035385(Ccl2),ENSMUSG00000029380(Cxcl1),ENSMUSG00000058427(Cxcl2),ENSMUSG00000034855(Cxcl10),ENSMUSG00000030966(Trim21),ENSMUSG00000035042(Ccl5),ENSMUSG00000000982(Ccl3),ENSMUSG00000018930(Ccl4),ENSMUSG000000…	5.9877e-19	7.30064e-17	0.109005
GO:0032103	positive regulation of response to external stimulus	BP	39	313	411	18233	ENSMUSG00000015947(Fcgr1),ENSMUSG00000025746(Il6),ENSMUSG00000025473(Adam8),ENSMUSG00000031551(Ido1),ENSMUSG00000034855(Cxcl10),ENSMUSG00000022126(Acod1),ENSMUSG00000024401(Tnf),ENSMUSG00000018500(Adora2b),ENSMUSG00000055994(Nod2),ENSMUSG00000014599(Csf1),ENSMUSG00000035385(Ccl2),ENSMUSG00000035042(Ccl5),ENSMUSG00000079227(Ccr5),ENSMUSG00000032487(Ptgs2),ENSMUSG00000027398(Il1b),ENSMUSG0000002102…	3.23278e-18	3.87125e-16	0.124601
GO:0050727	regulation of inflammatory response	BP	41	360	411	18233	ENSMUSG00000015947(Fcgr1),ENSMUSG00000019850(Tnfaip3),ENSMUSG00000032691(Nlrp3),ENSMUSG00000025746(Il6),ENSMUSG00000025473(Adam8),ENSMUSG00000031551(Ido1),ENSMUSG00000055994(Nod2),ENSMUSG00000024401(Tnf),ENSMUSG00000018500(Adora2b),ENSMUSG00000079227(Ccr5),ENSMUSG00000032487(Ptgs2),ENSMUSG00000027398(Il1b),ENSMUSG00000035042(Ccl5),ENSMUSG00000022534(Mefv),ENSMUSG00000030341(Tnfrsf1a),ENSMUSG00000…	1.13297e-17	1.33293e-15	0.113889
GO:0001775	cell activation	BP	68	954	411	18233	ENSMUSG00000031639(Tlr3),ENSMUSG00000027995(Tlr2),ENSMUSG00000024401(Tnf),ENSMUSG00000052270(Fpr2),ENSMUSG00000025888(Casp1),ENSMUSG00000025225(Nfkb2),ENSMUSG00000053175(Bcl3),ENSMUSG00000032508(Myd88),ENSMUSG00000010358(Ifi35),ENSMUSG00000035673(Sbno2),ENSMUSG00000026946(Nmi),ENSMUSG00000037405(Icam1),ENSMUSG00000030142(Clec4e),ENSMUSG00000025746(Il6),ENSMUSG00000019850(Tnfaip3),ENSMUSG000000265…	1.84878e-17	2.13757e-15	0.0712788
GO:0007166	cell surface receptor signaling pathway	BP	118	2393	411	18233	ENSMUSG00000020227(Irak3),ENSMUSG00000018500(Adora2b),ENSMUSG00000020178(Adora2a),ENSMUSG00000045551(Fpr1),ENSMUSG00000052270(Fpr2),ENSMUSG00000017652(Cd40),ENSMUSG00000022346(Myc),ENSMUSG00000018486(Wnt9b),ENSMUSG00000025089(Gfra1),ENSMUSG00000003283(Hck),ENSMUSG00000002699(Lcp2),ENSMUSG00000014599(Csf1),ENSMUSG00000032508(Myd88),ENSMUSG00000062991(Nrg1),ENSMUSG00000021250(Fos),ENSMUSG0000003161…	2.78062e-17	3.16048e-15	0.0493105
GO:0044403	symbiont process	BP	42	388	411	18233	ENSMUSG00000027962(Vcam1),ENSMUSG00000036986(Pml),ENSMUSG00000027514(Zbp1),ENSMUSG00000029915(Clec5a),ENSMUSG00000047798(Cd300lf),ENSMUSG00000022346(Myc),ENSMUSG00000030966(Trim21),ENSMUSG00000035042(Ccl5),ENSMUSG00000000982(Ccl3),ENSMUSG00000018930(Ccl4),ENSMUSG00000029298(Gbp9),ENSMUSG00000104713(Gbp6),ENSMUSG00000037405(Icam1),ENSMUSG00000040253(Gbp7),ENSMUSG00000028268(Gbp3),ENSMUSG0000002827…	2.87078e-17	3.20858e-15	0.108247
GO:0048583	regulation of response to stimulus	BP	157	3718	411	18233	ENSMUSG00000024401(Tnf),ENSMUSG00000024079(Eif2ak2),ENSMUSG00000062991(Nrg1),ENSMUSG00000030433(Sbk2),ENSMUSG00000027398(Il1b),ENSMUSG00000051998(Lax1),ENSMUSG00000027368(Dusp2),ENSMUSG00000015947(Fcgr1),ENSMUSG00000061232(H2-K1),ENSMUSG00000073411(H2-D1),ENSMUSG00000025383(Il23a),ENSMUSG00000020227(Irak3),ENSMUSG00000037849(Ifi206),ENSMUSG00000043263(Ifi209),ENSMUSG00000066677(Ifi208),ENSMUSG000…	3.66933e-17	4.03386e-15	0.042227
GO:1990266	neutrophil migration	BP	24	112	411	18233	ENSMUSG00000026166(Ccl20),ENSMUSG00000034116(Vav1),ENSMUSG00000028525(Pde4b),ENSMUSG00000035385(Ccl2),ENSMUSG00000035373(Ccl7),ENSMUSG00000035352(Ccl12),ENSMUSG00000056054(S100a8),ENSMUSG00000029371(Cxcl5),ENSMUSG00000029379(Cxcl3),ENSMUSG00000029380(Cxcl1),ENSMUSG00000058427(Cxcl2),ENSMUSG00000029417(Cxcl9),ENSMUSG00000034855(Cxcl10),ENSMUSG00000027398(Il1b),ENSMUSG00000035042(Ccl5),ENSMUSG00000…	4.23473e-17	4.58034e-15	0.214286
GO:0050729	positive regulation of inflammatory response	BP	26	138	411	18233	ENSMUSG00000015947(Fcgr1),ENSMUSG00000025746(Il6),ENSMUSG00000025473(Adam8),ENSMUSG00000031551(Ido1),ENSMUSG00000024401(Tnf),ENSMUSG00000018500(Adora2b),ENSMUSG00000079227(Ccr5),ENSMUSG00000032487(Ptgs2),ENSMUSG00000027398(Il1b),ENSMUSG00000035042(Ccl5),ENSMUSG00000055994(Nod2),ENSMUSG00000004040(Stat3),ENSMUSG00000105504(Gbp5),ENSMUSG00000032508(Myd88),ENSMUSG00000055865(Tafa3),ENSMUSG0000002102…	5.90892e-17	6.28972e-15	0.188406
GO:0007165	signal transduction	BP	190	4977	411	18233	ENSMUSG00000022346(Myc),ENSMUSG00000024558(Mapk4),ENSMUSG00000024401(Tnf),ENSMUSG00000062991(Nrg1),ENSMUSG00000030433(Sbk2),ENSMUSG00000035352(Ccl12),ENSMUSG00000027398(Il1b),ENSMUSG00000035042(Ccl5),ENSMUSG00000000982(Ccl3),ENSMUSG00000024079(Eif2ak2),ENSMUSG00000051998(Lax1),ENSMUSG00000027368(Dusp2),ENSMUSG00000020227(Irak3),ENSMUSG00000018500(Adora2b),ENSMUSG00000020178(Adora2a),ENSMUSG000000…	8.8628e-17	9.28656e-15	0.0381756
GO:0071347	cellular response to interleukin-1	BP	22	95	411	18233	ENSMUSG00000020227(Irak3),ENSMUSG00000032508(Myd88),ENSMUSG00000027398(Il1b),ENSMUSG00000027514(Zbp1),ENSMUSG00000025746(Il6),ENSMUSG00000026981(Il1rn),ENSMUSG00000022346(Myc),ENSMUSG00000026166(Ccl20),ENSMUSG00000032363(Adamts7),ENSMUSG00000028163(Nfkb1),ENSMUSG00000018899(Irf1),ENSMUSG00000035385(Ccl2),ENSMUSG00000035373(Ccl7),ENSMUSG00000035352(Ccl12),ENSMUSG00000042677(Zc3h12a),ENSMUSG0000005…	1.51688e-16	1.56495e-14	0.231579
GO:0097530	granulocyte migration	BP	25	136	411	18233	ENSMUSG00000014599(Csf1),ENSMUSG00000035385(Ccl2),ENSMUSG00000035042(Ccl5),ENSMUSG00000026166(Ccl20),ENSMUSG00000034116(Vav1),ENSMUSG00000028525(Pde4b),ENSMUSG00000035373(Ccl7),ENSMUSG00000035352(Ccl12),ENSMUSG00000056054(S100a8),ENSMUSG00000029371(Cxcl5),ENSMUSG00000029379(Cxcl3),ENSMUSG00000029380(Cxcl1),ENSMUSG00000058427(Cxcl2),ENSMUSG00000029417(Cxcl9),ENSMUSG00000034855(Cxcl10),ENSMUSG00000…	4.3733e-16	4.44354e-14	0.183824
GO:0045321	leukocyte activation	BP	61	841	411	18233	ENSMUSG00000031639(Tlr3),ENSMUSG00000027995(Tlr2),ENSMUSG00000024401(Tnf),ENSMUSG00000052270(Fpr2),ENSMUSG00000025888(Casp1),ENSMUSG00000032508(Myd88),ENSMUSG00000010358(Ifi35),ENSMUSG00000035673(Sbno2),ENSMUSG00000026946(Nmi),ENSMUSG00000037405(Icam1),ENSMUSG00000030142(Clec4e),ENSMUSG00000025746(Il6),ENSMUSG00000019850(Tnfaip3),ENSMUSG00000053175(Bcl3),ENSMUSG00000002983(Relb),ENSMUSG0000001865…	4.69596e-16	4.70016e-14	0.0725327
GO:0042379	chemokine receptor binding	MF	17	52	411	18233	ENSMUSG00000026166(Ccl20),ENSMUSG00000035385(Ccl2),ENSMUSG00000035373(Ccl7),ENSMUSG00000035352(Ccl12),ENSMUSG00000029371(Cxcl5),ENSMUSG00000029379(Cxcl3),ENSMUSG00000029380(Cxcl1),ENSMUSG00000058427(Cxcl2),ENSMUSG00000029417(Cxcl9),ENSMUSG00000034855(Cxcl10),ENSMUSG00000060183(Cxcl11),ENSMUSG00000035042(Ccl5),ENSMUSG00000019122(Ccl9),ENSMUSG00000000982(Ccl3),ENSMUSG00000018930(Ccl4),ENSMUSG000000…	7.69119e-16	7.58487e-14	0.326923
GO:0005126	cytokine receptor binding	MF	33	260	411	18233	ENSMUSG00000017057(Il13ra1),ENSMUSG00000038067(Csf3),ENSMUSG00000020027(Socs2),ENSMUSG00000047798(Cd300lf),ENSMUSG00000025746(Il6),ENSMUSG00000021347(Prl7b1),ENSMUSG00000022886(Prl2a1),ENSMUSG00000032508(Myd88),ENSMUSG00000026981(Il1rn),ENSMUSG00000027399(Il1a),ENSMUSG00000027398(Il1b),ENSMUSG00000014599(Csf1),ENSMUSG00000026104(Stat1),ENSMUSG00000024401(Tnf),ENSMUSG00000004791(Pgf),ENSMUSG000000…	8.06643e-16	7.83963e-14	0.126923
GO:0023052	signaling	BP	198	5400	411	18233	ENSMUSG00000022346(Myc),ENSMUSG00000024558(Mapk4),ENSMUSG00000024401(Tnf),ENSMUSG00000062991(Nrg1),ENSMUSG00000030433(Sbk2),ENSMUSG00000035352(Ccl12),ENSMUSG00000027398(Il1b),ENSMUSG00000035042(Ccl5),ENSMUSG00000000982(Ccl3),ENSMUSG00000024079(Eif2ak2),ENSMUSG00000051998(Lax1),ENSMUSG00000027368(Dusp2),ENSMUSG00000020227(Irak3),ENSMUSG00000020178(Adora2a),ENSMUSG00000018500(Adora2b),ENSMUSG000000…	9.78461e-16	9.37366e-14	0.0366667
GO:0030593	neutrophil chemotaxis	BP	21	93	411	18233	ENSMUSG00000055994(Nod2),ENSMUSG00000025383(Il23a),ENSMUSG00000033220(Rac2),ENSMUSG00000027398(Il1b),ENSMUSG00000026166(Ccl20),ENSMUSG00000034116(Vav1),ENSMUSG00000028525(Pde4b),ENSMUSG00000035385(Ccl2),ENSMUSG00000035373(Ccl7),ENSMUSG00000035352(Ccl12),ENSMUSG00000056054(S100a8),ENSMUSG00000029371(Cxcl5),ENSMUSG00000029379(Cxcl3),ENSMUSG00000029380(Cxcl1),ENSMUSG00000058427(Cxcl2),ENSMUSG0000002…	1.29991e-15	1.22778e-13	0.225806
GO:0008009	chemokine activity	MF	15	38	411	18233	ENSMUSG00000026166(Ccl20),ENSMUSG00000035385(Ccl2),ENSMUSG00000035373(Ccl7),ENSMUSG00000035352(Ccl12),ENSMUSG00000029371(Cxcl5),ENSMUSG00000029379(Cxcl3),ENSMUSG00000029380(Cxcl1),ENSMUSG00000058427(Cxcl2),ENSMUSG00000029417(Cxcl9),ENSMUSG00000034855(Cxcl10),ENSMUSG00000060183(Cxcl11),ENSMUSG00000035042(Ccl5),ENSMUSG00000019122(Ccl9),ENSMUSG00000000982(Ccl3),ENSMUSG00000018930(Ccl4)	1.47543e-15	1.3742e-13	0.394737
GO:0035556	intracellular signal transduction	BP	116	2484	411	18233	ENSMUSG00000022346(Myc),ENSMUSG00000024558(Mapk4),ENSMUSG00000024401(Tnf),ENSMUSG00000062991(Nrg1),ENSMUSG00000030433(Sbk2),ENSMUSG00000035352(Ccl12),ENSMUSG00000027398(Il1b),ENSMUSG00000035042(Ccl5),ENSMUSG00000000982(Ccl3),ENSMUSG00000024079(Eif2ak2),ENSMUSG00000051998(Lax1),ENSMUSG00000027368(Dusp2),ENSMUSG00000046688(Tifa),ENSMUSG00000036986(Pml),ENSMUSG00000044988(Ucn3),ENSMUSG00000018500(Ad…	3.26091e-15	2.99557e-13	0.0466989
GO:0070555	response to interleukin-1	BP	23	122	411	18233	ENSMUSG00000020227(Irak3),ENSMUSG00000032508(Myd88),ENSMUSG00000027398(Il1b),ENSMUSG00000022346(Myc),ENSMUSG00000026166(Ccl20),ENSMUSG00000032363(Adamts7),ENSMUSG00000028163(Nfkb1),ENSMUSG00000018899(Irf1),ENSMUSG00000035385(Ccl2),ENSMUSG00000035373(Ccl7),ENSMUSG00000035352(Ccl12),ENSMUSG00000042677(Zc3h12a),ENSMUSG00000058427(Cxcl2),ENSMUSG00000025746(Il6),ENSMUSG00000040026(Saa3),ENSMUSG0000001…	3.77309e-15	3.41923e-13	0.188525
GO:0042832	defense response to protozoan	BP	14	33	411	18233	ENSMUSG00000054072(Iigp1),ENSMUSG00000034266(Batf),ENSMUSG00000034438(Gbp8),ENSMUSG00000029298(Gbp9),ENSMUSG00000104713(Gbp6),ENSMUSG00000092021(Gbp11),ENSMUSG00000047810(Ccdc88b),ENSMUSG00000053175(Bcl3),ENSMUSG00000040253(Gbp7),ENSMUSG00000028268(Gbp3),ENSMUSG00000028270(Gbp2),ENSMUSG00000025746(Il6),ENSMUSG00000069874(Irgm2),ENSMUSG00000017652(Cd40)	3.89414e-15	3.48188e-13	0.424242
GO:0007154	cell communication	BP	198	5471	411	18233	ENSMUSG00000022346(Myc),ENSMUSG00000024558(Mapk4),ENSMUSG00000024401(Tnf),ENSMUSG00000062991(Nrg1),ENSMUSG00000030433(Sbk2),ENSMUSG00000035352(Ccl12),ENSMUSG00000027398(Il1b),ENSMUSG00000035042(Ccl5),ENSMUSG00000000982(Ccl3),ENSMUSG00000024079(Eif2ak2),ENSMUSG00000051998(Lax1),ENSMUSG00000027368(Dusp2),ENSMUSG00000020227(Irak3),ENSMUSG00000020178(Adora2a),ENSMUSG00000018500(Adora2b),ENSMUSG000000…	4.20393e-15	3.70942e-13	0.0361908
GO:0002224	toll-like receptor signaling pathway	BP	22	111	411	18233	ENSMUSG00000020227(Irak3),ENSMUSG00000027995(Tlr2),ENSMUSG00000020400(Tnip1),ENSMUSG00000032508(Myd88),ENSMUSG00000031639(Tlr3),ENSMUSG00000044162(Tnip3),ENSMUSG00000048621(Gm6377),ENSMUSG00000025058(Tasl),ENSMUSG00000030921(Trim30a),ENSMUSG00000025017(Pik3ap1),ENSMUSG00000018899(Irf1),ENSMUSG00000025498(Irf7),ENSMUSG00000047798(Cd300lf),ENSMUSG00000055994(Nod2),ENSMUSG00000024401(Tnf),ENSMUSG000…	5.03678e-15	4.38658e-13	0.198198
GO:0033993	response to lipid	BP	62	916	411	18233	ENSMUSG00000002307(Daxx),ENSMUSG00000021025(Nfkbia),ENSMUSG00000051439(Cd14),ENSMUSG00000024401(Tnf),ENSMUSG00000035352(Ccl12),ENSMUSG00000032508(Myd88),ENSMUSG00000027398(Il1b),ENSMUSG00000035042(Ccl5),ENSMUSG00000000982(Ccl3),ENSMUSG00000022346(Myc),ENSMUSG00000031613(Hpgd),ENSMUSG00000020027(Socs2),ENSMUSG00000004040(Stat3),ENSMUSG00000029778(Adcyap1r1),ENSMUSG00000058427(Cxcl2),ENSMUSG0000003…	6.58049e-15	5.65754e-13	0.0676856
GO:0048525	negative regulation of viral process	BP	21	101	411	18233	ENSMUSG00000030966(Trim21),ENSMUSG00000035042(Ccl5),ENSMUSG00000000982(Ccl3),ENSMUSG00000018930(Ccl4),ENSMUSG00000027832(Ptx3),ENSMUSG00000042677(Zc3h12a),ENSMUSG00000020641(Rsad2),ENSMUSG00000023341(Mx2),ENSMUSG00000024401(Tnf),ENSMUSG00000038884(Shfl),ENSMUSG00000035692(Isg15),ENSMUSG00000024079(Eif2ak2),ENSMUSG00000063268(Parp10),ENSMUSG00000029561(Oasl2),ENSMUSG00000041827(Oasl1),ENSMUSG00000…	7.68193e-15	6.52089e-13	0.207921
GO:0001562	response to protozoan	BP	14	35	411	18233	ENSMUSG00000054072(Iigp1),ENSMUSG00000034266(Batf),ENSMUSG00000034438(Gbp8),ENSMUSG00000029298(Gbp9),ENSMUSG00000104713(Gbp6),ENSMUSG00000092021(Gbp11),ENSMUSG00000047810(Ccdc88b),ENSMUSG00000053175(Bcl3),ENSMUSG00000040253(Gbp7),ENSMUSG00000028268(Gbp3),ENSMUSG00000028270(Gbp2),ENSMUSG00000025746(Il6),ENSMUSG00000069874(Irgm2),ENSMUSG00000017652(Cd40)	1.05895e-14	8.87668e-13	0.4
GO:0071621	granulocyte chemotaxis	BP	22	115	411	18233	ENSMUSG00000014599(Csf1),ENSMUSG00000035385(Ccl2),ENSMUSG00000035042(Ccl5),ENSMUSG00000026166(Ccl20),ENSMUSG00000034116(Vav1),ENSMUSG00000028525(Pde4b),ENSMUSG00000035373(Ccl7),ENSMUSG00000035352(Ccl12),ENSMUSG00000056054(S100a8),ENSMUSG00000029371(Cxcl5),ENSMUSG00000029379(Cxcl3),ENSMUSG00000029380(Cxcl1),ENSMUSG00000058427(Cxcl2),ENSMUSG00000029417(Cxcl9),ENSMUSG00000034855(Cxcl10),ENSMUSG00000…	1.09801e-14	9.0904e-13	0.191304
GO:0097529	myeloid leukocyte migration	BP	28	202	411	18233	ENSMUSG00000026166(Ccl20),ENSMUSG00000035385(Ccl2),ENSMUSG00000035373(Ccl7),ENSMUSG00000035352(Ccl12),ENSMUSG00000035042(Ccl5),ENSMUSG00000019122(Ccl9),ENSMUSG00000000982(Ccl3),ENSMUSG00000018930(Ccl4),ENSMUSG00000014599(Csf1),ENSMUSG00000026874(Hc),ENSMUSG00000034116(Vav1),ENSMUSG00000028525(Pde4b),ENSMUSG00000056054(S100a8),ENSMUSG00000029371(Cxcl5),ENSMUSG00000029379(Cxcl3),ENSMUSG00000029380(…	1.38985e-14	1.13662e-12	0.138614
GO:0043900	regulation of multi-organism process	BP	39	403	411	18233	ENSMUSG00000026104(Stat1),ENSMUSG00000036986(Pml),ENSMUSG00000025383(Il23a),ENSMUSG00000049502(Dtx3l),ENSMUSG00000022906(Parp9),ENSMUSG00000042677(Zc3h12a),ENSMUSG00000040296(Ddx58),ENSMUSG00000035042(Ccl5),ENSMUSG00000022126(Acod1),ENSMUSG00000055994(Nod2),ENSMUSG00000030966(Trim21),ENSMUSG00000017830(Dhx58),ENSMUSG00000000982(Ccl3),ENSMUSG00000018930(Ccl4),ENSMUSG00000027832(Ptx3),ENSMUSG000000…	1.74267e-14	1.408e-12	0.0967742
GO:0042742	defense response to bacterium	BP	30	244	411	18233	ENSMUSG00000055994(Nod2),ENSMUSG00000027995(Tlr2),ENSMUSG00000032691(Nlrp3),ENSMUSG00000034438(Gbp8),ENSMUSG00000029298(Gbp9),ENSMUSG00000104713(Gbp6),ENSMUSG00000092021(Gbp11),ENSMUSG00000003283(Hck),ENSMUSG00000024401(Tnf),ENSMUSG00000040253(Gbp7),ENSMUSG00000028268(Gbp3),ENSMUSG00000028270(Gbp2),ENSMUSG00000032508(Myd88),ENSMUSG00000054072(Iigp1),ENSMUSG00000025383(Il23a),ENSMUSG00000069874(Ir…	4.08768e-14	3.26333e-12	0.122951
GO:0060326	cell chemotaxis	BP	32	280	411	18233	ENSMUSG00000026166(Ccl20),ENSMUSG00000035385(Ccl2),ENSMUSG00000035373(Ccl7),ENSMUSG00000035352(Ccl12),ENSMUSG00000035042(Ccl5),ENSMUSG00000019122(Ccl9),ENSMUSG00000000982(Ccl3),ENSMUSG00000018930(Ccl4),ENSMUSG00000034855(Cxcl10),ENSMUSG00000014599(Csf1),ENSMUSG00000026874(Hc),ENSMUSG00000060183(Cxcl11),ENSMUSG00000034116(Vav1),ENSMUSG00000028525(Pde4b),ENSMUSG00000056054(S100a8),ENSMUSG0000002937…	4.491e-14	3.54313e-12	0.114286
GO:0005125	cytokine activity	MF	27	196	411	18233	ENSMUSG00000026166(Ccl20),ENSMUSG00000035385(Ccl2),ENSMUSG00000035373(Ccl7),ENSMUSG00000035352(Ccl12),ENSMUSG00000029371(Cxcl5),ENSMUSG00000029379(Cxcl3),ENSMUSG00000029380(Cxcl1),ENSMUSG00000058427(Cxcl2),ENSMUSG00000029417(Cxcl9),ENSMUSG00000034855(Cxcl10),ENSMUSG00000060183(Cxcl11),ENSMUSG00000035042(Ccl5),ENSMUSG00000019122(Ccl9),ENSMUSG00000000982(Ccl3),ENSMUSG00000018930(Ccl4),ENSMUSG000000…	4.86517e-14	3.7937e-12	0.137755
GO:0043901	negative regulation of multi-organism process	BP	25	166	411	18233	ENSMUSG00000030966(Trim21),ENSMUSG00000017830(Dhx58),ENSMUSG00000035042(Ccl5),ENSMUSG00000000982(Ccl3),ENSMUSG00000018930(Ccl4),ENSMUSG00000027832(Ptx3),ENSMUSG00000042677(Zc3h12a),ENSMUSG00000020641(Rsad2),ENSMUSG00000023341(Mx2),ENSMUSG00000024401(Tnf),ENSMUSG00000038884(Shfl),ENSMUSG00000035692(Isg15),ENSMUSG00000024079(Eif2ak2),ENSMUSG00000063268(Parp10),ENSMUSG00000029561(Oasl2),ENSMUSG00000…	5.38038e-14	4.14722e-12	0.150602
GO:0050900	leukocyte migration	BP	35	338	411	18233	ENSMUSG00000032691(Nlrp3),ENSMUSG00000035385(Ccl2),ENSMUSG00000056054(S100a8),ENSMUSG00000025473(Adam8),ENSMUSG00000026166(Ccl20),ENSMUSG00000035373(Ccl7),ENSMUSG00000035352(Ccl12),ENSMUSG00000035042(Ccl5),ENSMUSG00000019122(Ccl9),ENSMUSG00000000982(Ccl3),ENSMUSG00000018930(Ccl4),ENSMUSG00000026580(Selp),ENSMUSG00000020310(Madcam1),ENSMUSG00000034855(Cxcl10),ENSMUSG00000037405(Icam1),ENSMUSG00000…	5.52856e-14	4.21302e-12	0.10355
GO:0002697	regulation of immune effector process	BP	37	380	411	18233	ENSMUSG00000015947(Fcgr1),ENSMUSG00000061232(H2-K1),ENSMUSG00000073411(H2-D1),ENSMUSG00000025383(Il23a),ENSMUSG00000026104(Stat1),ENSMUSG00000036986(Pml),ENSMUSG00000049502(Dtx3l),ENSMUSG00000022906(Parp9),ENSMUSG00000042677(Zc3h12a),ENSMUSG00000040296(Ddx58),ENSMUSG00000035042(Ccl5),ENSMUSG00000019850(Tnfaip3),ENSMUSG00000024401(Tnf),ENSMUSG00000017652(Cd40),ENSMUSG00000025746(Il6),ENSMUSG000000…	7.0178e-14	5.2878e-12	0.0973684
GO:0060759	regulation of response to cytokine stimulus	BP	22	127	411	18233	ENSMUSG00000020227(Irak3),ENSMUSG00000022906(Parp9),ENSMUSG00000038037(Socs1),ENSMUSG00000046879(Irgm1),ENSMUSG00000069874(Irgm2),ENSMUSG00000034422(Parp14),ENSMUSG00000035692(Isg15),ENSMUSG00000027639(Samhd1),ENSMUSG00000030107(Usp18),ENSMUSG00000032661(Oas3),ENSMUSG00000025498(Irf7),ENSMUSG00000027514(Zbp1),ENSMUSG00000026896(Ifih1),ENSMUSG00000040296(Ddx58),ENSMUSG00000035042(Ccl5),ENSMUSG0000…	9.44044e-14	7.03418e-12	0.173228
GO:0030595	leukocyte chemotaxis	BP	27	207	411	18233	ENSMUSG00000026166(Ccl20),ENSMUSG00000035385(Ccl2),ENSMUSG00000035373(Ccl7),ENSMUSG00000035352(Ccl12),ENSMUSG00000035042(Ccl5),ENSMUSG00000019122(Ccl9),ENSMUSG00000000982(Ccl3),ENSMUSG00000018930(Ccl4),ENSMUSG00000034855(Cxcl10),ENSMUSG00000014599(Csf1),ENSMUSG00000026874(Hc),ENSMUSG00000060183(Cxcl11),ENSMUSG00000034116(Vav1),ENSMUSG00000028525(Pde4b),ENSMUSG00000056054(S100a8),ENSMUSG0000002937…	1.88011e-13	1.3855e-11	0.130435
GO:0051240	positive regulation of multicellular organismal process	BP	92	1858	411	18233	ENSMUSG00000034266(Batf),ENSMUSG00000031639(Tlr3),ENSMUSG00000023349(Clec4n),ENSMUSG00000030142(Clec4e),ENSMUSG00000051439(Cd14),ENSMUSG00000024401(Tnf),ENSMUSG00000047810(Ccdc88b),ENSMUSG00000043421(Hilpda),ENSMUSG00000024079(Eif2ak2),ENSMUSG00000029915(Clec5a),ENSMUSG00000025888(Casp1),ENSMUSG00000027399(Il1a),ENSMUSG00000031551(Ido1),ENSMUSG00000032691(Nlrp3),ENSMUSG00000055994(Nod2),ENSMUSG00…	2.11312e-13	1.54028e-11	0.0495156
GO:1902533	positive regulation of intracellular signal transduction	BP	63	1018	411	18233	ENSMUSG00000024401(Tnf),ENSMUSG00000024079(Eif2ak2),ENSMUSG00000062991(Nrg1),ENSMUSG00000030433(Sbk2),ENSMUSG00000027398(Il1b),ENSMUSG00000064246(Chil1),ENSMUSG00000012519(Mlkl),ENSMUSG00000038037(Socs1),ENSMUSG00000025383(Il23a),ENSMUSG00000069170(Adgrv1),ENSMUSG00000018500(Adora2b),ENSMUSG00000038067(Csf3),ENSMUSG00000025017(Pik3ap1),ENSMUSG00000052270(Fpr2),ENSMUSG00000026580(Selp),ENSMUSG0000…	2.3163e-13	1.67023e-11	0.0618861
GO:1903901	negative regulation of viral life cycle	BP	18	82	411	18233	ENSMUSG00000042677(Zc3h12a),ENSMUSG00000020641(Rsad2),ENSMUSG00000023341(Mx2),ENSMUSG00000024401(Tnf),ENSMUSG00000038884(Shfl),ENSMUSG00000035692(Isg15),ENSMUSG00000024079(Eif2ak2),ENSMUSG00000063268(Parp10),ENSMUSG00000029561(Oasl2),ENSMUSG00000041827(Oasl1),ENSMUSG00000029826(Zc3hav1),ENSMUSG00000032661(Oas3),ENSMUSG00000066861(Oas1g),ENSMUSG00000052776(Oas1a),ENSMUSG00000035042(Ccl5),ENSMUSG00…	2.43637e-13	1.73812e-11	0.219512
GO:0043903	regulation of symbiosis, encompassing mutualism through parasitism	BP	27	214	411	18233	ENSMUSG00000030966(Trim21),ENSMUSG00000035042(Ccl5),ENSMUSG00000000982(Ccl3),ENSMUSG00000018930(Ccl4),ENSMUSG00000027832(Ptx3),ENSMUSG00000042677(Zc3h12a),ENSMUSG00000020262(Adarb1),ENSMUSG00000020641(Rsad2),ENSMUSG00000023341(Mx2),ENSMUSG00000024401(Tnf),ENSMUSG00000038884(Shfl),ENSMUSG00000035692(Isg15),ENSMUSG00000024079(Eif2ak2),ENSMUSG00000063268(Parp10),ENSMUSG00000029561(Oasl2),ENSMUSG0000…	4.24376e-13	2.99565e-11	0.126168
GO:0071706	tumor necrosis factor superfamily cytokine production	BP	24	166	411	18233	ENSMUSG00000032508(Myd88),ENSMUSG00000030921(Trim30a),ENSMUSG00000020227(Irak3),ENSMUSG00000055994(Nod2),ENSMUSG00000019850(Tnfaip3),ENSMUSG00000053175(Bcl3),ENSMUSG00000042677(Zc3h12a),ENSMUSG00000031639(Tlr3),ENSMUSG00000051439(Cd14),ENSMUSG00000026896(Ifih1),ENSMUSG00000030341(Tnfrsf1a),ENSMUSG00000004040(Stat3),ENSMUSG00000025383(Il23a),ENSMUSG00000015340(Cybb),ENSMUSG00000035385(Ccl2),ENSMUS…	4.35655e-13	3.01185e-11	0.144578
GO:1903555	regulation of tumor necrosis factor superfamily cytokine production	BP	24	166	411	18233	ENSMUSG00000032508(Myd88),ENSMUSG00000030921(Trim30a),ENSMUSG00000020227(Irak3),ENSMUSG00000055994(Nod2),ENSMUSG00000019850(Tnfaip3),ENSMUSG00000053175(Bcl3),ENSMUSG00000042677(Zc3h12a),ENSMUSG00000031639(Tlr3),ENSMUSG00000051439(Cd14),ENSMUSG00000026896(Ifih1),ENSMUSG00000030341(Tnfrsf1a),ENSMUSG00000004040(Stat3),ENSMUSG00000025383(Il23a),ENSMUSG00000015340(Cybb),ENSMUSG00000035385(Ccl2),ENSMUS…	4.35655e-13	3.01185e-11	0.144578
GO:0032611	interleukin-1 beta production	BP	18	85	411	18233	ENSMUSG00000022534(Mefv),ENSMUSG00000032691(Nlrp3),ENSMUSG00000036986(Pml),ENSMUSG00000019850(Tnfaip3),ENSMUSG00000042677(Zc3h12a),ENSMUSG00000024401(Tnf),ENSMUSG00000055994(Nod2),ENSMUSG00000004040(Stat3),ENSMUSG00000105504(Gbp5),ENSMUSG00000025746(Il6),ENSMUSG00000079227(Ccr5),ENSMUSG00000025888(Casp1),ENSMUSG00000033538(Casp4),ENSMUSG00000073489(Ifi204),ENSMUSG00000090272(Mndal),ENSMUSG0000002…	4.7217e-13	3.19836e-11	0.211765
GO:0032651	regulation of interleukin-1 beta production	BP	18	85	411	18233	ENSMUSG00000032691(Nlrp3),ENSMUSG00000022534(Mefv),ENSMUSG00000036986(Pml),ENSMUSG00000019850(Tnfaip3),ENSMUSG00000042677(Zc3h12a),ENSMUSG00000024401(Tnf),ENSMUSG00000055994(Nod2),ENSMUSG00000004040(Stat3),ENSMUSG00000105504(Gbp5),ENSMUSG00000025746(Il6),ENSMUSG00000079227(Ccr5),ENSMUSG00000025888(Casp1),ENSMUSG00000033538(Casp4),ENSMUSG00000073489(Ifi204),ENSMUSG00000090272(Mndal),ENSMUSG0000002…	4.7217e-13	3.19836e-11	0.211765
GO:1990868	response to chemokine	BP	18	86	411	18233	ENSMUSG00000026166(Ccl20),ENSMUSG00000035385(Ccl2),ENSMUSG00000035373(Ccl7),ENSMUSG00000035352(Ccl12),ENSMUSG00000043953(Ccrl2),ENSMUSG00000029371(Cxcl5),ENSMUSG00000029379(Cxcl3),ENSMUSG00000029380(Cxcl1),ENSMUSG00000058427(Cxcl2),ENSMUSG00000029417(Cxcl9),ENSMUSG00000034855(Cxcl10),ENSMUSG00000060183(Cxcl11),ENSMUSG00000079227(Ccr5),ENSMUSG00000035042(Ccl5),ENSMUSG00000019122(Ccl9),ENSMUSG00000…	5.84959e-13	3.8839e-11	0.209302
GO:1990869	cellular response to chemokine	BP	18	86	411	18233	ENSMUSG00000026166(Ccl20),ENSMUSG00000035385(Ccl2),ENSMUSG00000035373(Ccl7),ENSMUSG00000035352(Ccl12),ENSMUSG00000043953(Ccrl2),ENSMUSG00000029371(Cxcl5),ENSMUSG00000029379(Cxcl3),ENSMUSG00000029380(Cxcl1),ENSMUSG00000058427(Cxcl2),ENSMUSG00000029417(Cxcl9),ENSMUSG00000034855(Cxcl10),ENSMUSG00000060183(Cxcl11),ENSMUSG00000079227(Ccr5),ENSMUSG00000035042(Ccl5),ENSMUSG00000019122(Ccl9),ENSMUSG00000…	5.84959e-13	3.8839e-11	0.209302
GO:0070098	chemokine-mediated signaling pathway	BP	17	75	411	18233	ENSMUSG00000035042(Ccl5),ENSMUSG00000026166(Ccl20),ENSMUSG00000035385(Ccl2),ENSMUSG00000035373(Ccl7),ENSMUSG00000035352(Ccl12),ENSMUSG00000043953(Ccrl2),ENSMUSG00000029371(Cxcl5),ENSMUSG00000029379(Cxcl3),ENSMUSG00000029380(Cxcl1),ENSMUSG00000058427(Cxcl2),ENSMUSG00000029417(Cxcl9),ENSMUSG00000034855(Cxcl10),ENSMUSG00000060183(Cxcl11),ENSMUSG00000079227(Ccr5),ENSMUSG00000019122(Ccl9),ENSMUSG00000…	6.47158e-13	4.25475e-11	0.226667
GO:0009967	positive regulation of signal transduction	BP	79	1520	411	18233	ENSMUSG00000024401(Tnf),ENSMUSG00000024079(Eif2ak2),ENSMUSG00000062991(Nrg1),ENSMUSG00000030433(Sbk2),ENSMUSG00000027398(Il1b),ENSMUSG00000064246(Chil1),ENSMUSG00000012519(Mlkl),ENSMUSG00000038037(Socs1),ENSMUSG00000025383(Il23a),ENSMUSG00000069170(Adgrv1),ENSMUSG00000018500(Adora2b),ENSMUSG00000030046(Bmp10),ENSMUSG00000038067(Csf3),ENSMUSG00000025017(Pik3ap1),ENSMUSG00000052270(Fpr2),ENSMUSG000…	1.40463e-12	9.12229e-11	0.0519737
GO:0045071	negative regulation of viral genome replication	BP	15	57	411	18233	ENSMUSG00000042677(Zc3h12a),ENSMUSG00000020641(Rsad2),ENSMUSG00000023341(Mx2),ENSMUSG00000024401(Tnf),ENSMUSG00000038884(Shfl),ENSMUSG00000035692(Isg15),ENSMUSG00000024079(Eif2ak2),ENSMUSG00000063268(Parp10),ENSMUSG00000029561(Oasl2),ENSMUSG00000041827(Oasl1),ENSMUSG00000029826(Zc3hav1),ENSMUSG00000032661(Oas3),ENSMUSG00000066861(Oas1g),ENSMUSG00000052776(Oas1a),ENSMUSG00000035042(Ccl5)	1.42315e-12	9.12229e-11	0.263158
GO:0007249	I-kappaB kinase/NF-kappaB signaling	BP	27	225	411	18233	ENSMUSG00000031639(Tlr3),ENSMUSG00000027995(Tlr2),ENSMUSG00000040026(Saa3),ENSMUSG00000024401(Tnf),ENSMUSG00000027398(Il1b),ENSMUSG00000023349(Clec4n),ENSMUSG00000030921(Trim30a),ENSMUSG00000057596(Trim30d),ENSMUSG00000030341(Tnfrsf1a),ENSMUSG00000046688(Tifa),ENSMUSG00000055994(Nod2),ENSMUSG00000022500(Litaf),ENSMUSG00000029826(Zc3hav1),ENSMUSG00000035186(Ubd),ENSMUSG00000032508(Myd88),ENSMUSG00…	1.42833e-12	9.12229e-11	0.12
GO:0032612	interleukin-1 production	BP	19	104	411	18233	ENSMUSG00000022534(Mefv),ENSMUSG00000032691(Nlrp3),ENSMUSG00000036986(Pml),ENSMUSG00000019850(Tnfaip3),ENSMUSG00000042677(Zc3h12a),ENSMUSG00000026166(Ccl20),ENSMUSG00000025888(Casp1),ENSMUSG00000024401(Tnf),ENSMUSG00000055994(Nod2),ENSMUSG00000004040(Stat3),ENSMUSG00000105504(Gbp5),ENSMUSG00000025746(Il6),ENSMUSG00000079227(Ccr5),ENSMUSG00000033538(Casp4),ENSMUSG00000073489(Ifi204),ENSMUSG0000009…	1.74871e-12	1.09597e-10	0.182692
GO:0032652	regulation of interleukin-1 production	BP	19	104	411	18233	ENSMUSG00000022534(Mefv),ENSMUSG00000032691(Nlrp3),ENSMUSG00000036986(Pml),ENSMUSG00000019850(Tnfaip3),ENSMUSG00000042677(Zc3h12a),ENSMUSG00000026166(Ccl20),ENSMUSG00000025888(Casp1),ENSMUSG00000024401(Tnf),ENSMUSG00000055994(Nod2),ENSMUSG00000004040(Stat3),ENSMUSG00000105504(Gbp5),ENSMUSG00000025746(Il6),ENSMUSG00000079227(Ccr5),ENSMUSG00000033538(Casp4),ENSMUSG00000073489(Ifi204),ENSMUSG0000009…	1.74871e-12	1.09597e-10	0.182692
GO:0044421	extracellular region part	CC	84	1683	411	18233	ENSMUSG00000004791(Pgf),ENSMUSG00000027962(Vcam1),ENSMUSG00000061232(H2-K1),ENSMUSG00000020044(Timp3),ENSMUSG00000025089(Gfra1),ENSMUSG00000051439(Cd14),ENSMUSG00000031722(Hp),ENSMUSG00000021347(Prl7b1),ENSMUSG00000022886(Prl2a1),ENSMUSG00000038067(Csf3),ENSMUSG00000014813(Stc1),ENSMUSG00000026166(Ccl20),ENSMUSG00000031613(Hpgd),ENSMUSG00000044988(Ucn3),ENSMUSG00000052105(Mtcl1),ENSMUSG0000003034…	2.04015e-12	1.26678e-10	0.0499109
GO:0002274	myeloid leukocyte activation	BP	26	217	411	18233	ENSMUSG00000031639(Tlr3),ENSMUSG00000027995(Tlr2),ENSMUSG00000024401(Tnf),ENSMUSG00000052270(Fpr2),ENSMUSG00000025888(Casp1),ENSMUSG00000010358(Ifi35),ENSMUSG00000035673(Sbno2),ENSMUSG00000026946(Nmi),ENSMUSG00000032508(Myd88),ENSMUSG00000040528(Milr1),ENSMUSG00000047798(Cd300lf),ENSMUSG00000112148(Lilrb4a),ENSMUSG00000028341(Nr4a3),ENSMUSG00000029371(Cxcl5),ENSMUSG00000059089(Fcgr4),ENSMUSG00000…	3.88475e-12	2.39001e-10	0.119816
GO:0048518	positive regulation of biological process	BP	199	5892	411	18233	ENSMUSG00000024401(Tnf),ENSMUSG00000024079(Eif2ak2),ENSMUSG00000062991(Nrg1),ENSMUSG00000030433(Sbk2),ENSMUSG00000027398(Il1b),ENSMUSG00000020464(Pnpt1),ENSMUSG00000015947(Fcgr1),ENSMUSG00000034266(Batf),ENSMUSG00000031639(Tlr3),ENSMUSG00000023349(Clec4n),ENSMUSG00000030142(Clec4e),ENSMUSG00000051439(Cd14),ENSMUSG00000047810(Ccdc88b),ENSMUSG00000043421(Hilpda),ENSMUSG00000029915(Clec5a),ENSMUSG00…	5.26581e-12	3.21023e-10	0.0337746
GO:0005615	extracellular space	CC	74	1418	411	18233	ENSMUSG00000016496(Cd274),ENSMUSG00000037405(Icam1),ENSMUSG00000025383(Il23a),ENSMUSG00000031722(Hp),ENSMUSG00000025044(Msr1),ENSMUSG00000040026(Saa3),ENSMUSG00000004791(Pgf),ENSMUSG00000027962(Vcam1),ENSMUSG00000061232(H2-K1),ENSMUSG00000020044(Timp3),ENSMUSG00000025089(Gfra1),ENSMUSG00000051439(Cd14),ENSMUSG00000021347(Prl7b1),ENSMUSG00000022886(Prl2a1),ENSMUSG00000038067(Csf3),ENSMUSG000000148…	6.89633e-12	4.16638e-10	0.0521862
GO:0034612	response to tumor necrosis factor	BP	25	208	411	18233	ENSMUSG00000021025(Nfkbia),ENSMUSG00000026104(Stat1),ENSMUSG00000030341(Tnfrsf1a),ENSMUSG00000024401(Tnf),ENSMUSG00000027962(Vcam1),ENSMUSG00000026166(Ccl20),ENSMUSG00000032363(Adamts7),ENSMUSG00000028163(Nfkb1),ENSMUSG00000064246(Chil1),ENSMUSG00000018899(Irf1),ENSMUSG00000035385(Ccl2),ENSMUSG00000035373(Ccl7),ENSMUSG00000035352(Ccl12),ENSMUSG00000042677(Zc3h12a),ENSMUSG00000025746(Il6),ENSMUSG0…	9.48488e-12	5.67907e-10	0.120192
GO:1903557	positive regulation of tumor necrosis factor superfamily cytokine production	BP	18	101	411	18233	ENSMUSG00000031639(Tlr3),ENSMUSG00000051439(Cd14),ENSMUSG00000026896(Ifih1),ENSMUSG00000030341(Tnfrsf1a),ENSMUSG00000055994(Nod2),ENSMUSG00000004040(Stat3),ENSMUSG00000025383(Il23a),ENSMUSG00000015340(Cybb),ENSMUSG00000035385(Ccl2),ENSMUSG00000025746(Il6),ENSMUSG00000040296(Ddx58),ENSMUSG00000032508(Myd88),ENSMUSG00000032661(Oas3),ENSMUSG00000079227(Ccr5),ENSMUSG00000027399(Il1a),ENSMUSG000000009…	1.04973e-11	6.22962e-10	0.178218
GO:0002443	leukocyte mediated immunity	BP	32	344	411	18233	ENSMUSG00000015947(Fcgr1),ENSMUSG00000015437(Gzmb),ENSMUSG00000061232(H2-K1),ENSMUSG00000073411(H2-D1),ENSMUSG00000025383(Il23a),ENSMUSG00000053175(Bcl3),ENSMUSG00000037405(Icam1),ENSMUSG00000055994(Nod2),ENSMUSG00000031639(Tlr3),ENSMUSG00000040296(Ddx58),ENSMUSG00000024401(Tnf),ENSMUSG00000026874(Hc),ENSMUSG00000028793(Rnf19b),ENSMUSG00000001750(Tcirg1),ENSMUSG00000032508(Myd88),ENSMUSG000000254…	1.24442e-11	7.32028e-10	0.0930233
GO:0001959	regulation of cytokine-mediated signaling pathway	BP	19	116	411	18233	ENSMUSG00000020227(Irak3),ENSMUSG00000038037(Socs1),ENSMUSG00000046879(Irgm1),ENSMUSG00000022906(Parp9),ENSMUSG00000069874(Irgm2),ENSMUSG00000034422(Parp14),ENSMUSG00000035692(Isg15),ENSMUSG00000027639(Samhd1),ENSMUSG00000030107(Usp18),ENSMUSG00000032661(Oas3),ENSMUSG00000025498(Irf7),ENSMUSG00000027514(Zbp1),ENSMUSG00000035042(Ccl5),ENSMUSG00000047798(Cd300lf),ENSMUSG00000014599(Csf1),ENSMUSG000…	1.31696e-11	7.62115e-10	0.163793
GO:0032731	positive regulation of interleukin-1 beta production	BP	14	55	411	18233	ENSMUSG00000032691(Nlrp3),ENSMUSG00000024401(Tnf),ENSMUSG00000055994(Nod2),ENSMUSG00000004040(Stat3),ENSMUSG00000105504(Gbp5),ENSMUSG00000025746(Il6),ENSMUSG00000079227(Ccr5),ENSMUSG00000025888(Casp1),ENSMUSG00000033538(Casp4),ENSMUSG00000073489(Ifi204),ENSMUSG00000090272(Mndal),ENSMUSG00000026536(Ifi211),ENSMUSG00000054203(Ifi205),ENSMUSG00000000982(Ccl3)	1.3183e-11	7.62115e-10	0.254545
GO:0050789	regulation of biological process	BP	300	10425	411	18233	ENSMUSG00000022346(Myc),ENSMUSG00000074519(Zfp971),ENSMUSG00000069378(Prdm6),ENSMUSG00000022330(Osr2),ENSMUSG00000024401(Tnf),ENSMUSG00000028163(Nfkb1),ENSMUSG00000030199(Etv6),ENSMUSG00000022906(Parp9),ENSMUSG00000020335(Zfp354b),ENSMUSG00000002250(Ppard),ENSMUSG00000050440(Hamp),ENSMUSG00000028341(Nr4a3),ENSMUSG00000037849(Ifi206),ENSMUSG00000043263(Ifi209),ENSMUSG00000066677(Ifi208),ENSMUSG000…	1.34303e-11	7.69771e-10	0.028777
GO:0032732	positive regulation of interleukin-1 production	BP	15	66	411	18233	ENSMUSG00000026166(Ccl20),ENSMUSG00000025888(Casp1),ENSMUSG00000032691(Nlrp3),ENSMUSG00000024401(Tnf),ENSMUSG00000055994(Nod2),ENSMUSG00000004040(Stat3),ENSMUSG00000105504(Gbp5),ENSMUSG00000025746(Il6),ENSMUSG00000079227(Ccr5),ENSMUSG00000033538(Casp4),ENSMUSG00000073489(Ifi204),ENSMUSG00000090272(Mndal),ENSMUSG00000026536(Ifi211),ENSMUSG00000054203(Ifi205),ENSMUSG00000000982(Ccl3)	1.43903e-11	8.1781e-10	0.227273
GO:0032640	tumor necrosis factor production	BP	22	163	411	18233	ENSMUSG00000032508(Myd88),ENSMUSG00000030921(Trim30a),ENSMUSG00000020227(Irak3),ENSMUSG00000055994(Nod2),ENSMUSG00000019850(Tnfaip3),ENSMUSG00000053175(Bcl3),ENSMUSG00000042677(Zc3h12a),ENSMUSG00000031639(Tlr3),ENSMUSG00000051439(Cd14),ENSMUSG00000026896(Ifih1),ENSMUSG00000030341(Tnfrsf1a),ENSMUSG00000004040(Stat3),ENSMUSG00000025383(Il23a),ENSMUSG00000015340(Cybb),ENSMUSG00000035385(Ccl2),ENSMUS…	1.70057e-11	9.50336e-10	0.134969
GO:0032680	regulation of tumor necrosis factor production	BP	22	163	411	18233	ENSMUSG00000030921(Trim30a),ENSMUSG00000020227(Irak3),ENSMUSG00000055994(Nod2),ENSMUSG00000019850(Tnfaip3),ENSMUSG00000053175(Bcl3),ENSMUSG00000042677(Zc3h12a),ENSMUSG00000031639(Tlr3),ENSMUSG00000051439(Cd14),ENSMUSG00000026896(Ifih1),ENSMUSG00000030341(Tnfrsf1a),ENSMUSG00000004040(Stat3),ENSMUSG00000025383(Il23a),ENSMUSG00000015340(Cybb),ENSMUSG00000035385(Ccl2),ENSMUSG00000025746(Il6),ENSMUSG0…	1.70057e-11	9.50336e-10	0.134969
GO:0016032	viral process	BP	31	328	411	18233	ENSMUSG00000029915(Clec5a),ENSMUSG00000047798(Cd300lf),ENSMUSG00000022346(Myc),ENSMUSG00000030966(Trim21),ENSMUSG00000035042(Ccl5),ENSMUSG00000000982(Ccl3),ENSMUSG00000018930(Ccl4),ENSMUSG00000027832(Ptx3),ENSMUSG00000042677(Zc3h12a),ENSMUSG00000020262(Adarb1),ENSMUSG00000020641(Rsad2),ENSMUSG00000023341(Mx2),ENSMUSG00000024401(Tnf),ENSMUSG00000038884(Shfl),ENSMUSG00000035692(Isg15),ENSMUSG000000…	1.75244e-11	9.7123e-10	0.0945122
GO:0050792	regulation of viral process	BP	24	198	411	18233	ENSMUSG00000030966(Trim21),ENSMUSG00000035042(Ccl5),ENSMUSG00000000982(Ccl3),ENSMUSG00000018930(Ccl4),ENSMUSG00000027832(Ptx3),ENSMUSG00000042677(Zc3h12a),ENSMUSG00000020262(Adarb1),ENSMUSG00000020641(Rsad2),ENSMUSG00000023341(Mx2),ENSMUSG00000024401(Tnf),ENSMUSG00000038884(Shfl),ENSMUSG00000035692(Isg15),ENSMUSG00000024079(Eif2ak2),ENSMUSG00000063268(Parp10),ENSMUSG00000029561(Oasl2),ENSMUSG0000…	2.07633e-11	1.1413e-09	0.121212
GO:0048018	receptor ligand activity	MF	36	437	411	18233	ENSMUSG00000038067(Csf3),ENSMUSG00000026166(Ccl20),ENSMUSG00000024401(Tnf),ENSMUSG00000025383(Il23a),ENSMUSG00000001131(Timp1),ENSMUSG00000030046(Bmp10),ENSMUSG00000014599(Csf1),ENSMUSG00000035385(Ccl2),ENSMUSG00000035373(Ccl7),ENSMUSG00000035352(Ccl12),ENSMUSG00000025165(Sectm1a),ENSMUSG00000029371(Cxcl5),ENSMUSG00000029379(Cxcl3),ENSMUSG00000029380(Cxcl1),ENSMUSG00000058427(Cxcl2),ENSMUSG000000…	2.12121e-11	1.15649e-09	0.0823799
GO:0030545	receptor regulator activity	MF	38	483	411	18233	ENSMUSG00000038067(Csf3),ENSMUSG00000026166(Ccl20),ENSMUSG00000024401(Tnf),ENSMUSG00000025383(Il23a),ENSMUSG00000001131(Timp1),ENSMUSG00000030046(Bmp10),ENSMUSG00000014599(Csf1),ENSMUSG00000035385(Ccl2),ENSMUSG00000035373(Ccl7),ENSMUSG00000035352(Ccl12),ENSMUSG00000025165(Sectm1a),ENSMUSG00000029371(Cxcl5),ENSMUSG00000029379(Cxcl3),ENSMUSG00000029380(Cxcl1),ENSMUSG00000058427(Cxcl2),ENSMUSG000000…	2.25635e-11	1.22025e-09	0.0786749
GO:0071396	cellular response to lipid	BP	41	556	411	18233	ENSMUSG00000002307(Daxx),ENSMUSG00000021025(Nfkbia),ENSMUSG00000051439(Cd14),ENSMUSG00000024401(Tnf),ENSMUSG00000035352(Ccl12),ENSMUSG00000032508(Myd88),ENSMUSG00000027398(Il1b),ENSMUSG00000035042(Ccl5),ENSMUSG00000000982(Ccl3),ENSMUSG00000022126(Acod1),ENSMUSG00000016496(Cd274),ENSMUSG00000020638(Cmpk2),ENSMUSG00000032691(Nlrp3),ENSMUSG00000104713(Gbp6),ENSMUSG00000112148(Lilrb4a),ENSMUSG0000005…	2.69311e-11	1.4448e-09	0.073741
GO:1902531	regulation of intracellular signal transduction	BP	80	1646	411	18233	ENSMUSG00000024401(Tnf),ENSMUSG00000024079(Eif2ak2),ENSMUSG00000062991(Nrg1),ENSMUSG00000030433(Sbk2),ENSMUSG00000027398(Il1b),ENSMUSG00000051998(Lax1),ENSMUSG00000027368(Dusp2),ENSMUSG00000064246(Chil1),ENSMUSG00000012519(Mlkl),ENSMUSG00000038037(Socs1),ENSMUSG00000025383(Il23a),ENSMUSG00000069170(Adgrv1),ENSMUSG00000018500(Adora2b),ENSMUSG00000038067(Csf3),ENSMUSG00000025017(Pik3ap1),ENSMUSG000…	2.94445e-11	1.5671e-09	0.0486027
GO:0005576	extracellular region	CC	96	2165	411	18233	ENSMUSG00000027978(Prss12),ENSMUSG00000030607(Acan),ENSMUSG00000020044(Timp3),ENSMUSG00000022893(Adamts1),ENSMUSG00000001131(Timp1),ENSMUSG00000004791(Pgf),ENSMUSG00000027962(Vcam1),ENSMUSG00000061232(H2-K1),ENSMUSG00000025089(Gfra1),ENSMUSG00000051439(Cd14),ENSMUSG00000031722(Hp),ENSMUSG00000021347(Prl7b1),ENSMUSG00000022886(Prl2a1),ENSMUSG00000038067(Csf3),ENSMUSG00000014813(Stc1),ENSMUSG000000…	3.51499e-11	1.85602e-09	0.0443418
GO:0010647	positive regulation of cell communication	BP	82	1724	411	18233	ENSMUSG00000024401(Tnf),ENSMUSG00000024079(Eif2ak2),ENSMUSG00000062991(Nrg1),ENSMUSG00000030433(Sbk2),ENSMUSG00000027398(Il1b),ENSMUSG00000064246(Chil1),ENSMUSG00000012519(Mlkl),ENSMUSG00000038037(Socs1),ENSMUSG00000025383(Il23a),ENSMUSG00000069170(Adgrv1),ENSMUSG00000018500(Adora2b),ENSMUSG00000030046(Bmp10),ENSMUSG00000020178(Adora2a),ENSMUSG00000038067(Csf3),ENSMUSG00000025017(Pik3ap1),ENSMUSG…	4.65409e-11	2.43831e-09	0.0475638
GO:0023056	positive regulation of signaling	BP	82	1731	411	18233	ENSMUSG00000024401(Tnf),ENSMUSG00000024079(Eif2ak2),ENSMUSG00000062991(Nrg1),ENSMUSG00000030433(Sbk2),ENSMUSG00000027398(Il1b),ENSMUSG00000064246(Chil1),ENSMUSG00000012519(Mlkl),ENSMUSG00000038037(Socs1),ENSMUSG00000025383(Il23a),ENSMUSG00000069170(Adgrv1),ENSMUSG00000018500(Adora2b),ENSMUSG00000030046(Bmp10),ENSMUSG00000020178(Adora2a),ENSMUSG00000038067(Csf3),ENSMUSG00000025017(Pik3ap1),ENSMUSG…	5.69845e-11	2.96231e-09	0.0473715
GO:1903900	regulation of viral life cycle	BP	21	157	411	18233	ENSMUSG00000042677(Zc3h12a),ENSMUSG00000020262(Adarb1),ENSMUSG00000020641(Rsad2),ENSMUSG00000023341(Mx2),ENSMUSG00000024401(Tnf),ENSMUSG00000038884(Shfl),ENSMUSG00000035692(Isg15),ENSMUSG00000024079(Eif2ak2),ENSMUSG00000063268(Parp10),ENSMUSG00000029561(Oasl2),ENSMUSG00000041827(Oasl1),ENSMUSG00000029826(Zc3hav1),ENSMUSG00000032661(Oas3),ENSMUSG00000066861(Oas1g),ENSMUSG00000052776(Oas1a),ENSMUSG…	5.87833e-11	3.03231e-09	0.133758
GO:0002250	adaptive immune response	BP	33	387	411	18233	ENSMUSG00000015947(Fcgr1),ENSMUSG00000015437(Gzmb),ENSMUSG00000061232(H2-K1),ENSMUSG00000073411(H2-D1),ENSMUSG00000025383(Il23a),ENSMUSG00000053175(Bcl3),ENSMUSG00000037405(Icam1),ENSMUSG00000025225(Nfkb2),ENSMUSG00000019850(Tnfaip3),ENSMUSG00000055994(Nod2),ENSMUSG00000018899(Irf1),ENSMUSG00000025498(Irf7),ENSMUSG00000022876(Samsn1),ENSMUSG00000016496(Cd274),ENSMUSG00000024401(Tnf),ENSMUSG000000…	6.09067e-11	3.11787e-09	0.0852713
GO:0032760	positive regulation of tumor necrosis factor production	BP	17	99	411	18233	ENSMUSG00000031639(Tlr3),ENSMUSG00000051439(Cd14),ENSMUSG00000026896(Ifih1),ENSMUSG00000030341(Tnfrsf1a),ENSMUSG00000055994(Nod2),ENSMUSG00000004040(Stat3),ENSMUSG00000025383(Il23a),ENSMUSG00000015340(Cybb),ENSMUSG00000035385(Ccl2),ENSMUSG00000025746(Il6),ENSMUSG00000040296(Ddx58),ENSMUSG00000032508(Myd88),ENSMUSG00000032661(Oas3),ENSMUSG00000079227(Ccr5),ENSMUSG00000027399(Il1a),ENSMUSG000000009…	7.33994e-11	3.72891e-09	0.171717
GO:0065007	biological regulation	BP	311	11093	411	18233	ENSMUSG00000022346(Myc),ENSMUSG00000074519(Zfp971),ENSMUSG00000069378(Prdm6),ENSMUSG00000022330(Osr2),ENSMUSG00000024401(Tnf),ENSMUSG00000028163(Nfkb1),ENSMUSG00000030199(Etv6),ENSMUSG00000022906(Parp9),ENSMUSG00000020335(Zfp354b),ENSMUSG00000002250(Ppard),ENSMUSG00000050440(Hamp),ENSMUSG00000028341(Nr4a3),ENSMUSG00000037849(Ifi206),ENSMUSG00000043263(Ifi209),ENSMUSG00000066677(Ifi208),ENSMUSG000…	9.36442e-11	4.72164e-09	0.0280357
GO:0020003	symbiont-containing vacuole	CC	7	9	411	18233	ENSMUSG00000054072(Iigp1),ENSMUSG00000029298(Gbp9),ENSMUSG00000104713(Gbp6),ENSMUSG00000040253(Gbp7),ENSMUSG00000028268(Gbp3),ENSMUSG00000028270(Gbp2),ENSMUSG00000069874(Irgm2)	9.73578e-11	4.73102e-09	0.777778
GO:0030430	host cell cytoplasm	CC	7	9	411	18233	ENSMUSG00000069874(Irgm2),ENSMUSG00000054072(Iigp1),ENSMUSG00000029298(Gbp9),ENSMUSG00000104713(Gbp6),ENSMUSG00000040253(Gbp7),ENSMUSG00000028268(Gbp3),ENSMUSG00000028270(Gbp2)	9.73578e-11	4.73102e-09	0.777778
GO:0033646	host intracellular part	CC	7	9	411	18233	ENSMUSG00000069874(Irgm2),ENSMUSG00000054072(Iigp1),ENSMUSG00000029298(Gbp9),ENSMUSG00000104713(Gbp6),ENSMUSG00000040253(Gbp7),ENSMUSG00000028268(Gbp3),ENSMUSG00000028270(Gbp2)	9.73578e-11	4.73102e-09	0.777778
GO:0033655	host cell cytoplasm part	CC	7	9	411	18233	ENSMUSG00000069874(Irgm2),ENSMUSG00000054072(Iigp1),ENSMUSG00000029298(Gbp9),ENSMUSG00000104713(Gbp6),ENSMUSG00000040253(Gbp7),ENSMUSG00000028268(Gbp3),ENSMUSG00000028270(Gbp2)	9.73578e-11	4.73102e-09	0.777778
GO:0043656	intracellular region of host	CC	7	9	411	18233	ENSMUSG00000069874(Irgm2),ENSMUSG00000054072(Iigp1),ENSMUSG00000029298(Gbp9),ENSMUSG00000104713(Gbp6),ENSMUSG00000040253(Gbp7),ENSMUSG00000028268(Gbp3),ENSMUSG00000028270(Gbp2)	9.73578e-11	4.73102e-09	0.777778
GO:0002460	adaptive immune response based on somatic recombination of immune receptors built from immunoglobulin superfamily domains	BP	27	271	411	18233	ENSMUSG00000015947(Fcgr1),ENSMUSG00000015437(Gzmb),ENSMUSG00000061232(H2-K1),ENSMUSG00000073411(H2-D1),ENSMUSG00000025383(Il23a),ENSMUSG00000053175(Bcl3),ENSMUSG00000037405(Icam1),ENSMUSG00000025225(Nfkb2),ENSMUSG00000019850(Tnfaip3),ENSMUSG00000055994(Nod2),ENSMUSG00000016496(Cd274),ENSMUSG00000024401(Tnf),ENSMUSG00000026874(Hc),ENSMUSG00000001750(Tcirg1),ENSMUSG00000032508(Myd88),ENSMUSG0000002…	1.11583e-10	5.3833e-09	0.099631
GO:0005102	signaling receptor binding	MF	74	1515	411	18233	ENSMUSG00000045551(Fpr1),ENSMUSG00000035385(Ccl2),ENSMUSG00000062991(Nrg1),ENSMUSG00000005057(Sh2b2),ENSMUSG00000018486(Wnt9b),ENSMUSG00000032508(Myd88),ENSMUSG00000052270(Fpr2),ENSMUSG00000038067(Csf3),ENSMUSG00000026166(Ccl20),ENSMUSG00000024401(Tnf),ENSMUSG00000025383(Il23a),ENSMUSG00000001131(Timp1),ENSMUSG00000030046(Bmp10),ENSMUSG00000014599(Csf1),ENSMUSG00000035373(Ccl7),ENSMUSG00000035352…	1.52813e-10	7.31973e-09	0.0488449
GO:0016477	cell migration	BP	71	1425	411	18233	ENSMUSG00000031292(Cdkl5),ENSMUSG00000027797(Dclk1),ENSMUSG00000023034(Nr4a1),ENSMUSG00000032691(Nlrp3),ENSMUSG00000035385(Ccl2),ENSMUSG00000056054(S100a8),ENSMUSG00000025473(Adam8),ENSMUSG00000026166(Ccl20),ENSMUSG00000035373(Ccl7),ENSMUSG00000035352(Ccl12),ENSMUSG00000035042(Ccl5),ENSMUSG00000019122(Ccl9),ENSMUSG00000000982(Ccl3),ENSMUSG00000018930(Ccl4),ENSMUSG00000026580(Selp),ENSMUSG00000020…	1.62051e-10	7.7072e-09	0.0498246
GO:0034121	regulation of toll-like receptor signaling pathway	BP	14	66	411	18233	ENSMUSG00000030921(Trim30a),ENSMUSG00000020227(Irak3),ENSMUSG00000025017(Pik3ap1),ENSMUSG00000031639(Tlr3),ENSMUSG00000027995(Tlr2),ENSMUSG00000018899(Irf1),ENSMUSG00000025498(Irf7),ENSMUSG00000047798(Cd300lf),ENSMUSG00000055994(Nod2),ENSMUSG00000019850(Tnfaip3),ENSMUSG00000010358(Ifi35),ENSMUSG00000020641(Rsad2),ENSMUSG00000025058(Tasl),ENSMUSG00000048621(Gm6377)	1.87086e-10	8.83522e-09	0.212121
GO:1901700	response to oxygen-containing compound	BP	79	1679	411	18233	ENSMUSG00000005057(Sh2b2),ENSMUSG00000020429(Igfbp1),ENSMUSG00000027398(Il1b),ENSMUSG00000044988(Ucn3),ENSMUSG00000002250(Ppard),ENSMUSG00000032487(Ptgs2),ENSMUSG00000024401(Tnf),ENSMUSG00000038037(Socs1),ENSMUSG00000021025(Nfkbia),ENSMUSG00000051439(Cd14),ENSMUSG00000035352(Ccl12),ENSMUSG00000032508(Myd88),ENSMUSG00000035042(Ccl5),ENSMUSG00000000982(Ccl3),ENSMUSG00000022346(Myc),ENSMUSG000000316…	1.92914e-10	9.04609e-09	0.0470518
GO:0048519	negative regulation of biological process	BP	177	5220	411	18233	ENSMUSG00000022346(Myc),ENSMUSG00000074519(Zfp971),ENSMUSG00000069378(Prdm6),ENSMUSG00000022330(Osr2),ENSMUSG00000024401(Tnf),ENSMUSG00000028163(Nfkb1),ENSMUSG00000030199(Etv6),ENSMUSG00000022906(Parp9),ENSMUSG00000020335(Zfp354b),ENSMUSG00000002250(Ppard),ENSMUSG00000050440(Hamp),ENSMUSG00000028341(Nr4a3),ENSMUSG00000037849(Ifi206),ENSMUSG00000043263(Ifi209),ENSMUSG00000066677(Ifi208),ENSMUSG000…	1.9425e-10	9.04609e-09	0.033908
GO:0060760	positive regulation of response to cytokine stimulus	BP	13	55	411	18233	ENSMUSG00000046879(Irgm1),ENSMUSG00000022906(Parp9),ENSMUSG00000069874(Irgm2),ENSMUSG00000025498(Irf7),ENSMUSG00000027514(Zbp1),ENSMUSG00000034422(Parp14),ENSMUSG00000047798(Cd300lf),ENSMUSG00000014599(Csf1),ENSMUSG00000025888(Casp1),ENSMUSG00000033538(Casp4),ENSMUSG00000027995(Tlr2),ENSMUSG00000026896(Ifih1),ENSMUSG00000040296(Ddx58)	1.97591e-10	9.13823e-09	0.236364
GO:0071356	cellular response to tumor necrosis factor	BP	22	185	411	18233	ENSMUSG00000021025(Nfkbia),ENSMUSG00000026104(Stat1),ENSMUSG00000030341(Tnfrsf1a),ENSMUSG00000024401(Tnf),ENSMUSG00000025888(Casp1),ENSMUSG00000033538(Casp4),ENSMUSG00000027962(Vcam1),ENSMUSG00000026166(Ccl20),ENSMUSG00000032363(Adamts7),ENSMUSG00000028163(Nfkb1),ENSMUSG00000064246(Chil1),ENSMUSG00000018899(Irf1),ENSMUSG00000035385(Ccl2),ENSMUSG00000035373(Ccl7),ENSMUSG00000035352(Ccl12),ENSMUSG0…	2.10215e-10	9.65549e-09	0.118919
GO:0065009	regulation of molecular function	BP	115	2900	411	18233	ENSMUSG00000024401(Tnf),ENSMUSG00000024079(Eif2ak2),ENSMUSG00000062991(Nrg1),ENSMUSG00000030433(Sbk2),ENSMUSG00000027398(Il1b),ENSMUSG00000051998(Lax1),ENSMUSG00000027368(Dusp2),ENSMUSG00000021025(Nfkbia),ENSMUSG00000020178(Adora2a),ENSMUSG00000025746(Il6),ENSMUSG00000022346(Myc),ENSMUSG00000032691(Nlrp3),ENSMUSG00000022074(Tnfrsf10b),ENSMUSG00000036986(Pml),ENSMUSG00000056054(S100a8),ENSMUSG0000…	2.58818e-10	1.1807e-08	0.0396552
GO:0009966	regulation of signal transduction	BP	111	2765	411	18233	ENSMUSG00000024401(Tnf),ENSMUSG00000024079(Eif2ak2),ENSMUSG00000062991(Nrg1),ENSMUSG00000030433(Sbk2),ENSMUSG00000027398(Il1b),ENSMUSG00000051998(Lax1),ENSMUSG00000027368(Dusp2),ENSMUSG00000020227(Irak3),ENSMUSG00000064246(Chil1),ENSMUSG00000012519(Mlkl),ENSMUSG00000026475(Rgs16),ENSMUSG00000020027(Socs2),ENSMUSG00000053113(Socs3),ENSMUSG00000038037(Socs1),ENSMUSG00000025383(Il23a),ENSMUSG0000006…	2.93122e-10	1.32816e-08	0.0401447
GO:0045069	regulation of viral genome replication	BP	16	94	411	18233	ENSMUSG00000042677(Zc3h12a),ENSMUSG00000020262(Adarb1),ENSMUSG00000020641(Rsad2),ENSMUSG00000023341(Mx2),ENSMUSG00000024401(Tnf),ENSMUSG00000038884(Shfl),ENSMUSG00000035692(Isg15),ENSMUSG00000024079(Eif2ak2),ENSMUSG00000063268(Parp10),ENSMUSG00000029561(Oasl2),ENSMUSG00000041827(Oasl1),ENSMUSG00000029826(Zc3hav1),ENSMUSG00000032661(Oas3),ENSMUSG00000066861(Oas1g),ENSMUSG00000052776(Oas1a),ENSMUSG…	3.06294e-10	1.37853e-08	0.170213
GO:0033643	host cell part	CC	7	10	411	18233	ENSMUSG00000054072(Iigp1),ENSMUSG00000029298(Gbp9),ENSMUSG00000104713(Gbp6),ENSMUSG00000040253(Gbp7),ENSMUSG00000028268(Gbp3),ENSMUSG00000028270(Gbp2),ENSMUSG00000069874(Irgm2)	3.18235e-10	1.42272e-08	0.7
GO:0002520	immune system development	BP	54	948	411	18233	ENSMUSG00000029798(Herc6),ENSMUSG00000020120(Plek),ENSMUSG00000030142(Clec4e),ENSMUSG00000025746(Il6),ENSMUSG00000019850(Tnfaip3),ENSMUSG00000053175(Bcl3),ENSMUSG00000034266(Batf),ENSMUSG00000031551(Ido1),ENSMUSG00000016496(Cd274),ENSMUSG00000025225(Nfkb2),ENSMUSG00000028163(Nfkb1),ENSMUSG00000020227(Irak3),ENSMUSG00000027639(Samhd1),ENSMUSG00000034640(Tiparp),ENSMUSG00000002983(Relb),ENSMUSG0000…	3.24119e-10	1.43943e-08	0.056962
GO:0002699	positive regulation of immune effector process	BP	24	226	411	18233	ENSMUSG00000015947(Fcgr1),ENSMUSG00000061232(H2-K1),ENSMUSG00000073411(H2-D1),ENSMUSG00000025383(Il23a),ENSMUSG00000025746(Il6),ENSMUSG00000032691(Nlrp3),ENSMUSG00000055994(Nod2),ENSMUSG00000040296(Ddx58),ENSMUSG00000024401(Tnf),ENSMUSG00000028341(Nr4a3),ENSMUSG00000112148(Lilrb4a),ENSMUSG00000033220(Rac2),ENSMUSG00000005413(Hmox1),ENSMUSG00000018500(Adora2b),ENSMUSG00000018899(Irf1),ENSMUSG00000…	3.35509e-10	1.48021e-08	0.106195
GO:0034340	response to type I interferon	BP	12	47	411	18233	ENSMUSG00000026104(Stat1),ENSMUSG00000032508(Myd88),ENSMUSG00000025498(Irf7),ENSMUSG00000035692(Isg15),ENSMUSG00000027639(Samhd1),ENSMUSG00000030107(Usp18),ENSMUSG00000032661(Oas3),ENSMUSG00000027514(Zbp1),ENSMUSG00000079339(Ifit1bl1),ENSMUSG00000067297(Ifit1bl2),ENSMUSG00000023341(Mx2),ENSMUSG00000038884(Shfl)	3.75907e-10	1.6476e-08	0.255319
GO:0050794	regulation of cellular process	BP	281	9792	411	18233	ENSMUSG00000022346(Myc),ENSMUSG00000074519(Zfp971),ENSMUSG00000069378(Prdm6),ENSMUSG00000022330(Osr2),ENSMUSG00000024401(Tnf),ENSMUSG00000028163(Nfkb1),ENSMUSG00000030199(Etv6),ENSMUSG00000022906(Parp9),ENSMUSG00000020335(Zfp354b),ENSMUSG00000002250(Ppard),ENSMUSG00000050440(Hamp),ENSMUSG00000028341(Nr4a3),ENSMUSG00000037849(Ifi206),ENSMUSG00000043263(Ifi209),ENSMUSG00000066677(Ifi208),ENSMUSG000…	6.54639e-10	2.85065e-08	0.0286969
GO:0035710	CD4-positive, alpha-beta T cell activation	BP	16	99	411	18233	ENSMUSG00000001750(Tcirg1),ENSMUSG00000112148(Lilrb4a),ENSMUSG00000020641(Rsad2),ENSMUSG00000015396(Cd83),ENSMUSG00000038037(Socs1),ENSMUSG00000002983(Relb),ENSMUSG00000034266(Batf),ENSMUSG00000053175(Bcl3),ENSMUSG00000018899(Irf1),ENSMUSG00000032691(Nlrp3),ENSMUSG00000025746(Il6),ENSMUSG00000004040(Stat3),ENSMUSG00000042677(Zc3h12a),ENSMUSG00000035356(Nfkbiz),ENSMUSG00000025383(Il23a),ENSMUSG000…	6.80769e-10	2.94531e-08	0.161616
GO:0065010	extracellular membrane-bounded organelle	CC	7	11	411	18233	ENSMUSG00000069874(Irgm2),ENSMUSG00000054072(Iigp1),ENSMUSG00000029298(Gbp9),ENSMUSG00000104713(Gbp6),ENSMUSG00000040253(Gbp7),ENSMUSG00000028268(Gbp3),ENSMUSG00000028270(Gbp2)	8.58186e-10	3.6891e-08	0.636364
GO:0002687	positive regulation of leukocyte migration	BP	19	147	411	18233	ENSMUSG00000034855(Cxcl10),ENSMUSG00000037405(Icam1),ENSMUSG00000035385(Ccl2),ENSMUSG00000025473(Adam8),ENSMUSG00000014599(Csf1),ENSMUSG00000035042(Ccl5),ENSMUSG00000004791(Pgf),ENSMUSG00000025383(Il23a),ENSMUSG00000033220(Rac2),ENSMUSG00000027398(Il1b),ENSMUSG00000052270(Fpr2),ENSMUSG00000027399(Il1a),ENSMUSG00000026580(Selp),ENSMUSG00000020310(Madcam1),ENSMUSG00000026166(Ccl20),ENSMUSG000000353…	8.81862e-10	3.76673e-08	0.129252
GO:0051239	regulation of multicellular organismal process	BP	120	3142	411	18233	ENSMUSG00000027995(Tlr2),ENSMUSG00000038037(Socs1),ENSMUSG00000022500(Litaf),ENSMUSG00000028163(Nfkb1),ENSMUSG00000034266(Batf),ENSMUSG00000031639(Tlr3),ENSMUSG00000023349(Clec4n),ENSMUSG00000030142(Clec4e),ENSMUSG00000051439(Cd14),ENSMUSG00000024401(Tnf),ENSMUSG00000047810(Ccdc88b),ENSMUSG00000043421(Hilpda),ENSMUSG00000024079(Eif2ak2),ENSMUSG00000029915(Clec5a),ENSMUSG00000025888(Casp1),ENSMUSG…	9.51393e-10	4.038e-08	0.0381922
GO:0038061	NIK/NF-kappaB signaling	BP	17	116	411	18233	ENSMUSG00000064246(Chil1),ENSMUSG00000053175(Bcl3),ENSMUSG00000027339(Rassf2),ENSMUSG00000032691(Nlrp3),ENSMUSG00000022500(Litaf),ENSMUSG00000010358(Ifi35),ENSMUSG00000042677(Zc3h12a),ENSMUSG00000026946(Nmi),ENSMUSG00000031639(Tlr3),ENSMUSG00000051439(Cd14),ENSMUSG00000027995(Tlr2),ENSMUSG00000024401(Tnf),ENSMUSG00000055994(Nod2),ENSMUSG00000024079(Eif2ak2),ENSMUSG00000027398(Il1b),ENSMUSG0000002…	9.57634e-10	4.03892e-08	0.146552
GO:1901701	cellular response to oxygen-containing compound	BP	59	1123	411	18233	ENSMUSG00000005057(Sh2b2),ENSMUSG00000020429(Igfbp1),ENSMUSG00000024401(Tnf),ENSMUSG00000038037(Socs1),ENSMUSG00000021025(Nfkbia),ENSMUSG00000051439(Cd14),ENSMUSG00000035352(Ccl12),ENSMUSG00000032508(Myd88),ENSMUSG00000027398(Il1b),ENSMUSG00000035042(Ccl5),ENSMUSG00000000982(Ccl3),ENSMUSG00000022346(Myc),ENSMUSG00000035385(Ccl2),ENSMUSG00000021250(Fos),ENSMUSG00000002250(Ppard),ENSMUSG00000053113…	1.01652e-09	4.26051e-08	0.0525378
GO:0002366	leukocyte activation involved in immune response	BP	25	260	411	18233	ENSMUSG00000010358(Ifi35),ENSMUSG00000035673(Sbno2),ENSMUSG00000026946(Nmi),ENSMUSG00000032508(Myd88),ENSMUSG00000037405(Icam1),ENSMUSG00000030142(Clec4e),ENSMUSG00000025746(Il6),ENSMUSG00000019850(Tnfaip3),ENSMUSG00000053175(Bcl3),ENSMUSG00000112148(Lilrb4a),ENSMUSG00000040528(Milr1),ENSMUSG00000028341(Nr4a3),ENSMUSG00000033220(Rac2),ENSMUSG00000005413(Hmox1),ENSMUSG00000018500(Adora2b),ENSMUSG0…	1.16954e-09	4.87139e-08	0.0961538
GO:0019058	viral life cycle	BP	24	241	411	18233	ENSMUSG00000029915(Clec5a),ENSMUSG00000047798(Cd300lf),ENSMUSG00000042677(Zc3h12a),ENSMUSG00000020262(Adarb1),ENSMUSG00000020641(Rsad2),ENSMUSG00000023341(Mx2),ENSMUSG00000024401(Tnf),ENSMUSG00000038884(Shfl),ENSMUSG00000035692(Isg15),ENSMUSG00000024079(Eif2ak2),ENSMUSG00000063268(Parp10),ENSMUSG00000029561(Oasl2),ENSMUSG00000041827(Oasl1),ENSMUSG00000029826(Zc3hav1),ENSMUSG00000032661(Oas3),ENSM…	1.24817e-09	5.1668e-08	0.0995851
GO:0048020	CCR chemokine receptor binding	MF	10	32	411	18233	ENSMUSG00000035373(Ccl7),ENSMUSG00000035042(Ccl5),ENSMUSG00000018930(Ccl4),ENSMUSG00000035385(Ccl2),ENSMUSG00000035352(Ccl12),ENSMUSG00000004040(Stat3),ENSMUSG00000026166(Ccl20),ENSMUSG00000043953(Ccrl2),ENSMUSG00000019122(Ccl9),ENSMUSG00000000982(Ccl3)	1.25838e-09	5.1771e-08	0.3125
GO:0002831	regulation of response to biotic stimulus	BP	19	151	411	18233	ENSMUSG00000026104(Stat1),ENSMUSG00000036986(Pml),ENSMUSG00000025383(Il23a),ENSMUSG00000049502(Dtx3l),ENSMUSG00000022906(Parp9),ENSMUSG00000042677(Zc3h12a),ENSMUSG00000040296(Ddx58),ENSMUSG00000035042(Ccl5),ENSMUSG00000022126(Acod1),ENSMUSG00000016496(Cd274),ENSMUSG00000055994(Nod2),ENSMUSG00000017830(Dhx58),ENSMUSG00000079339(Ifit1bl1),ENSMUSG00000067297(Ifit1bl2),ENSMUSG00000029826(Zc3hav1),ENS…	1.39858e-09	5.71884e-08	0.125828
GO:0002263	cell activation involved in immune response	BP	25	263	411	18233	ENSMUSG00000010358(Ifi35),ENSMUSG00000035673(Sbno2),ENSMUSG00000026946(Nmi),ENSMUSG00000032508(Myd88),ENSMUSG00000037405(Icam1),ENSMUSG00000030142(Clec4e),ENSMUSG00000025746(Il6),ENSMUSG00000019850(Tnfaip3),ENSMUSG00000053175(Bcl3),ENSMUSG00000112148(Lilrb4a),ENSMUSG00000040528(Milr1),ENSMUSG00000028341(Nr4a3),ENSMUSG00000033220(Rac2),ENSMUSG00000005413(Hmox1),ENSMUSG00000018500(Adora2b),ENSMUSG0…	1.48507e-09	6.03568e-08	0.095057
GO:0031348	negative regulation of defense response	BP	23	225	411	18233	ENSMUSG00000019850(Tnfaip3),ENSMUSG00000032691(Nlrp3),ENSMUSG00000055994(Nod2),ENSMUSG00000017830(Dhx58),ENSMUSG00000037321(Tap1),ENSMUSG00000020227(Irak3),ENSMUSG00000030966(Trim21),ENSMUSG00000026946(Nmi),ENSMUSG00000022534(Mefv),ENSMUSG00000030341(Tnfrsf1a),ENSMUSG00000053113(Socs3),ENSMUSG00000028163(Nfkb1),ENSMUSG00000052270(Fpr2),ENSMUSG00000002250(Ppard),ENSMUSG00000020178(Adora2a),ENSMUSG…	1.66912e-09	6.74285e-08	0.102222
GO:0007259	JAK-STAT cascade	BP	19	153	411	18233	ENSMUSG00000038037(Socs1),ENSMUSG00000025383(Il23a),ENSMUSG00000030341(Tnfrsf1a),ENSMUSG00000024401(Tnf),ENSMUSG00000034422(Parp14),ENSMUSG00000022906(Parp9),ENSMUSG00000025746(Il6),ENSMUSG00000017652(Cd40),ENSMUSG00000035042(Ccl5),ENSMUSG00000053113(Socs3),ENSMUSG00000018899(Irf1),ENSMUSG00000020027(Socs2),ENSMUSG00000053175(Bcl3),ENSMUSG00000021347(Prl7b1),ENSMUSG00000022886(Prl2a1),ENSMUSG0000…	1.75123e-09	7.03217e-08	0.124183
GO:0002526	acute inflammatory response	BP	17	121	411	18233	ENSMUSG00000026981(Il1rn),ENSMUSG00000027399(Il1a),ENSMUSG00000027398(Il1b),ENSMUSG00000015947(Fcgr1),ENSMUSG00000037405(Icam1),ENSMUSG00000032691(Nlrp3),ENSMUSG00000025746(Il6),ENSMUSG00000025473(Adam8),ENSMUSG00000031722(Hp),ENSMUSG00000004040(Stat3),ENSMUSG00000040026(Saa3),ENSMUSG00000024401(Tnf),ENSMUSG00000079227(Ccr5),ENSMUSG00000032487(Ptgs2),ENSMUSG00000035042(Ccl5),ENSMUSG00000027962(Vc…	1.86752e-09	7.4545e-08	0.140496
GO:0002685	regulation of leukocyte migration	BP	22	208	411	18233	ENSMUSG00000026580(Selp),ENSMUSG00000035385(Ccl2),ENSMUSG00000035352(Ccl12),ENSMUSG00000020310(Madcam1),ENSMUSG00000034855(Cxcl10),ENSMUSG00000037405(Icam1),ENSMUSG00000025473(Adam8),ENSMUSG00000014599(Csf1),ENSMUSG00000035042(Ccl5),ENSMUSG00000026874(Hc),ENSMUSG00000033220(Rac2),ENSMUSG00000004791(Pgf),ENSMUSG00000055994(Nod2),ENSMUSG00000025383(Il23a),ENSMUSG00000027398(Il1b),ENSMUSG00000052270…	1.99804e-09	7.92832e-08	0.105769
GO:0042110	T cell activation	BP	34	467	411	18233	ENSMUSG00000037405(Icam1),ENSMUSG00000030142(Clec4e),ENSMUSG00000034116(Vav1),ENSMUSG00000099974(Bcl2a1d),ENSMUSG00000001750(Tcirg1),ENSMUSG00000016496(Cd274),ENSMUSG00000025473(Adam8),ENSMUSG00000027399(Il1a),ENSMUSG00000027398(Il1b),ENSMUSG00000020641(Rsad2),ENSMUSG00000112148(Lilrb4a),ENSMUSG00000031897(Psmb10),ENSMUSG00000025383(Il23a),ENSMUSG00000027962(Vcam1),ENSMUSG00000047810(Ccdc88b),ENS…	2.0256e-09	7.99041e-08	0.0728051
GO:0050865	regulation of cell activation	BP	38	568	411	18233	ENSMUSG00000026580(Selp),ENSMUSG00000020120(Plek),ENSMUSG00000017652(Cd40),ENSMUSG00000025746(Il6),ENSMUSG00000016496(Cd274),ENSMUSG00000025383(Il23a),ENSMUSG00000018899(Irf1),ENSMUSG00000040528(Milr1),ENSMUSG00000047798(Cd300lf),ENSMUSG00000112148(Lilrb4a),ENSMUSG00000025473(Adam8),ENSMUSG00000027399(Il1a),ENSMUSG00000027398(Il1b),ENSMUSG00000028341(Nr4a3),ENSMUSG00000027962(Vcam1),ENSMUSG000000…	2.34438e-09	9.19379e-08	0.0669014
GO:0006953	acute-phase response	BP	11	44	411	18233	ENSMUSG00000026981(Il1rn),ENSMUSG00000027399(Il1a),ENSMUSG00000027398(Il1b),ENSMUSG00000024401(Tnf),ENSMUSG00000079227(Ccr5),ENSMUSG00000032487(Ptgs2),ENSMUSG00000035042(Ccl5),ENSMUSG00000031722(Hp),ENSMUSG00000004040(Stat3),ENSMUSG00000025746(Il6),ENSMUSG00000040026(Saa3)	2.62665e-09	1.02409e-07	0.25
GO:0097696	STAT cascade	BP	19	158	411	18233	ENSMUSG00000026104(Stat1),ENSMUSG00000004040(Stat3),ENSMUSG00000053113(Socs3),ENSMUSG00000038037(Socs1),ENSMUSG00000050440(Hamp),ENSMUSG00000025383(Il23a),ENSMUSG00000030341(Tnfrsf1a),ENSMUSG00000024401(Tnf),ENSMUSG00000034422(Parp14),ENSMUSG00000022906(Parp9),ENSMUSG00000025746(Il6),ENSMUSG00000017652(Cd40),ENSMUSG00000035042(Ccl5),ENSMUSG00000018899(Irf1),ENSMUSG00000020027(Socs2),ENSMUSG000000…	3.024e-09	1.17219e-07	0.120253
GO:0032481	positive regulation of type I interferon production	BP	12	56	411	18233	ENSMUSG00000031639(Tlr3),ENSMUSG00000026896(Ifih1),ENSMUSG00000026104(Stat1),ENSMUSG00000029826(Zc3hav1),ENSMUSG00000040296(Ddx58),ENSMUSG00000025498(Irf7),ENSMUSG00000017830(Dhx58),ENSMUSG00000018899(Irf1),ENSMUSG00000032661(Oas3),ENSMUSG00000051439(Cd14),ENSMUSG00000029771(Irf5),ENSMUSG00000032508(Myd88)	3.34462e-09	1.28474e-07	0.214286
GO:0019079	viral genome replication	BP	16	110	411	18233	ENSMUSG00000042677(Zc3h12a),ENSMUSG00000020262(Adarb1),ENSMUSG00000020641(Rsad2),ENSMUSG00000023341(Mx2),ENSMUSG00000024401(Tnf),ENSMUSG00000038884(Shfl),ENSMUSG00000035692(Isg15),ENSMUSG00000024079(Eif2ak2),ENSMUSG00000063268(Parp10),ENSMUSG00000029561(Oasl2),ENSMUSG00000041827(Oasl1),ENSMUSG00000029826(Zc3hav1),ENSMUSG00000032661(Oas3),ENSMUSG00000066861(Oas1g),ENSMUSG00000052776(Oas1a),ENSMUSG…	3.35267e-09	1.28474e-07	0.145455
GO:0020005	symbiont-containing vacuole membrane	CC	6	8	411	18233	ENSMUSG00000054072(Iigp1),ENSMUSG00000029298(Gbp9),ENSMUSG00000104713(Gbp6),ENSMUSG00000040253(Gbp7),ENSMUSG00000028268(Gbp3),ENSMUSG00000028270(Gbp2)	3.41033e-09	1.29941e-07	0.75
GO:0043122	regulation of I-kappaB kinase/NF-kappaB signaling	BP	21	196	411	18233	ENSMUSG00000031639(Tlr3),ENSMUSG00000023349(Clec4n),ENSMUSG00000030921(Trim30a),ENSMUSG00000057596(Trim30d),ENSMUSG00000030341(Tnfrsf1a),ENSMUSG00000046688(Tifa),ENSMUSG00000024401(Tnf),ENSMUSG00000055994(Nod2),ENSMUSG00000022500(Litaf),ENSMUSG00000029826(Zc3hav1),ENSMUSG00000035186(Ubd),ENSMUSG00000032508(Myd88),ENSMUSG00000025888(Casp1),ENSMUSG00000017652(Cd40),ENSMUSG00000027399(Il1a),ENSMUSG0…	3.70121e-09	1.40228e-07	0.107143
GO:0002694	regulation of leukocyte activation	BP	36	528	411	18233	ENSMUSG00000017652(Cd40),ENSMUSG00000025746(Il6),ENSMUSG00000016496(Cd274),ENSMUSG00000025383(Il23a),ENSMUSG00000018899(Irf1),ENSMUSG00000040528(Milr1),ENSMUSG00000047798(Cd300lf),ENSMUSG00000112148(Lilrb4a),ENSMUSG00000025473(Adam8),ENSMUSG00000027399(Il1a),ENSMUSG00000027398(Il1b),ENSMUSG00000028341(Nr4a3),ENSMUSG00000027962(Vcam1),ENSMUSG00000047810(Ccdc88b),ENSMUSG00000035042(Ccl5),ENSMUSG000…	3.84515e-09	1.44249e-07	0.0681818
GO:0014070	response to organic cyclic compound	BP	51	930	411	18233	ENSMUSG00000002307(Daxx),ENSMUSG00000020178(Adora2a),ENSMUSG00000025746(Il6),ENSMUSG00000022346(Myc),ENSMUSG00000031613(Hpgd),ENSMUSG00000020027(Socs2),ENSMUSG00000004040(Stat3),ENSMUSG00000029778(Adcyap1r1),ENSMUSG00000058427(Cxcl2),ENSMUSG00000032487(Ptgs2),ENSMUSG00000021250(Fos),ENSMUSG00000027995(Tlr2),ENSMUSG00000035385(Ccl2),ENSMUSG00000024079(Eif2ak2),ENSMUSG00000025888(Casp1),ENSMUSG0000…	3.85036e-09	1.44249e-07	0.0548387
GO:0048870	cell motility	BP	72	1568	411	18233	ENSMUSG00000031292(Cdkl5),ENSMUSG00000027797(Dclk1),ENSMUSG00000023034(Nr4a1),ENSMUSG00000032691(Nlrp3),ENSMUSG00000035385(Ccl2),ENSMUSG00000056054(S100a8),ENSMUSG00000025473(Adam8),ENSMUSG00000026166(Ccl20),ENSMUSG00000035373(Ccl7),ENSMUSG00000035352(Ccl12),ENSMUSG00000035042(Ccl5),ENSMUSG00000019122(Ccl9),ENSMUSG00000000982(Ccl3),ENSMUSG00000018930(Ccl4),ENSMUSG00000026580(Selp),ENSMUSG00000020…	4.14883e-09	1.53713e-07	0.0459184
GO:0051674	localization of cell	BP	72	1568	411	18233	ENSMUSG00000031292(Cdkl5),ENSMUSG00000027797(Dclk1),ENSMUSG00000023034(Nr4a1),ENSMUSG00000032691(Nlrp3),ENSMUSG00000035385(Ccl2),ENSMUSG00000056054(S100a8),ENSMUSG00000025473(Adam8),ENSMUSG00000026166(Ccl20),ENSMUSG00000035373(Ccl7),ENSMUSG00000035352(Ccl12),ENSMUSG00000035042(Ccl5),ENSMUSG00000019122(Ccl9),ENSMUSG00000000982(Ccl3),ENSMUSG00000018930(Ccl4),ENSMUSG00000026580(Selp),ENSMUSG00000020…	4.14883e-09	1.53713e-07	0.0459184
GO:0001660	fever generation	BP	7	13	411	18233	ENSMUSG00000024401(Tnf),ENSMUSG00000079227(Ccr5),ENSMUSG00000032487(Ptgs2),ENSMUSG00000027398(Il1b),ENSMUSG00000035042(Ccl5),ENSMUSG00000026981(Il1rn),ENSMUSG00000027399(Il1a)	4.29134e-09	1.55555e-07	0.538462
GO:0045236	CXCR chemokine receptor binding	MF	7	13	411	18233	ENSMUSG00000029417(Cxcl9),ENSMUSG00000034855(Cxcl10),ENSMUSG00000060183(Cxcl11),ENSMUSG00000029371(Cxcl5),ENSMUSG00000029379(Cxcl3),ENSMUSG00000029380(Cxcl1),ENSMUSG00000058427(Cxcl2)	4.29134e-09	1.55555e-07	0.538462
GO:0018995	host	CC	7	13	411	18233	ENSMUSG00000069874(Irgm2),ENSMUSG00000054072(Iigp1),ENSMUSG00000029298(Gbp9),ENSMUSG00000104713(Gbp6),ENSMUSG00000040253(Gbp7),ENSMUSG00000028268(Gbp3),ENSMUSG00000028270(Gbp2)	4.29134e-09	1.55555e-07	0.538462
GO:0043657	host cell	CC	7	13	411	18233	ENSMUSG00000069874(Irgm2),ENSMUSG00000054072(Iigp1),ENSMUSG00000029298(Gbp9),ENSMUSG00000104713(Gbp6),ENSMUSG00000040253(Gbp7),ENSMUSG00000028268(Gbp3),ENSMUSG00000028270(Gbp2)	4.29134e-09	1.55555e-07	0.538462
GO:0002753	cytoplasmic pattern recognition receptor signaling pathway	BP	11	46	411	18233	ENSMUSG00000040296(Ddx58),ENSMUSG00000032661(Oas3),ENSMUSG00000026896(Ifih1),ENSMUSG00000017830(Dhx58),ENSMUSG00000021025(Nfkbia),ENSMUSG00000019850(Tnfaip3),ENSMUSG00000055994(Nod2),ENSMUSG00000069874(Irgm2),ENSMUSG00000024737(Slc15a3),ENSMUSG00000029826(Zc3hav1),ENSMUSG00000046688(Tifa)	4.38763e-09	1.5819e-07	0.23913
GO:0032479	regulation of type I interferon production	BP	14	84	411	18233	ENSMUSG00000017830(Dhx58),ENSMUSG00000026946(Nmi),ENSMUSG00000031639(Tlr3),ENSMUSG00000051439(Cd14),ENSMUSG00000029771(Irf5),ENSMUSG00000018899(Irf1),ENSMUSG00000029826(Zc3hav1),ENSMUSG00000032508(Myd88),ENSMUSG00000025498(Irf7),ENSMUSG00000002983(Relb),ENSMUSG00000026896(Ifih1),ENSMUSG00000026104(Stat1),ENSMUSG00000040296(Ddx58),ENSMUSG00000032661(Oas3)	5.30455e-09	1.89214e-07	0.166667
GO:0032606	type I interferon production	BP	14	84	411	18233	ENSMUSG00000017830(Dhx58),ENSMUSG00000026946(Nmi),ENSMUSG00000031639(Tlr3),ENSMUSG00000051439(Cd14),ENSMUSG00000029771(Irf5),ENSMUSG00000018899(Irf1),ENSMUSG00000029826(Zc3hav1),ENSMUSG00000032508(Myd88),ENSMUSG00000025498(Irf7),ENSMUSG00000002983(Relb),ENSMUSG00000026896(Ifih1),ENSMUSG00000026104(Stat1),ENSMUSG00000040296(Ddx58),ENSMUSG00000032661(Oas3)	5.30455e-09	1.89214e-07	0.166667
GO:0060333	interferon-gamma-mediated signaling pathway	BP	8	20	411	18233	ENSMUSG00000038037(Socs1),ENSMUSG00000046879(Irgm1),ENSMUSG00000022906(Parp9),ENSMUSG00000069874(Irgm2),ENSMUSG00000034422(Parp14),ENSMUSG00000026104(Stat1),ENSMUSG00000018899(Irf1),ENSMUSG00000026946(Nmi)	6.19009e-09	2.19232e-07	0.4
GO:0007159	leukocyte cell-cell adhesion	BP	27	325	411	18233	ENSMUSG00000016496(Cd274),ENSMUSG00000025473(Adam8),ENSMUSG00000027399(Il1a),ENSMUSG00000027398(Il1b),ENSMUSG00000027962(Vcam1),ENSMUSG00000025383(Il23a),ENSMUSG00000047810(Ccdc88b),ENSMUSG00000025746(Il6),ENSMUSG00000035042(Ccl5),ENSMUSG00000031551(Ido1),ENSMUSG00000015396(Cd83),ENSMUSG00000038037(Socs1),ENSMUSG00000018899(Irf1),ENSMUSG00000032691(Nlrp3),ENSMUSG00000020178(Adora2a),ENSMUSG000000…	6.21147e-09	2.19232e-07	0.0830769
GO:0042325	regulation of phosphorylation	BP	70	1529	411	18233	ENSMUSG00000024401(Tnf),ENSMUSG00000024079(Eif2ak2),ENSMUSG00000062991(Nrg1),ENSMUSG00000030433(Sbk2),ENSMUSG00000027398(Il1b),ENSMUSG00000051998(Lax1),ENSMUSG00000027368(Dusp2),ENSMUSG00000053113(Socs3),ENSMUSG00000038037(Socs1),ENSMUSG00000036986(Pml),ENSMUSG00000018486(Wnt9b),ENSMUSG00000026483(Niban1),ENSMUSG00000042677(Zc3h12a),ENSMUSG00000068154(Insm1),ENSMUSG00000004791(Pgf),ENSMUSG0000000…	8.04696e-09	2.82529e-07	0.0457816
GO:0048247	lymphocyte chemotaxis	BP	11	49	411	18233	ENSMUSG00000034855(Cxcl10),ENSMUSG00000060183(Cxcl11),ENSMUSG00000000982(Ccl3),ENSMUSG00000035042(Ccl5),ENSMUSG00000035352(Ccl12),ENSMUSG00000035373(Ccl7),ENSMUSG00000018930(Ccl4),ENSMUSG00000026166(Ccl20),ENSMUSG00000035385(Ccl2),ENSMUSG00000025473(Adam8),ENSMUSG00000019122(Ccl9)	9.01757e-09	3.14958e-07	0.22449
GO:0032635	interleukin-6 production	BP	18	153	411	18233	ENSMUSG00000032508(Myd88),ENSMUSG00000030921(Trim30a),ENSMUSG00000020227(Irak3),ENSMUSG00000030341(Tnfrsf1a),ENSMUSG00000024401(Tnf),ENSMUSG00000019850(Tnfaip3),ENSMUSG00000042677(Zc3h12a),ENSMUSG00000031639(Tlr3),ENSMUSG00000026896(Ifih1),ENSMUSG00000027995(Tlr2),ENSMUSG00000055994(Nod2),ENSMUSG00000004040(Stat3),ENSMUSG00000018500(Adora2b),ENSMUSG00000025746(Il6),ENSMUSG00000040296(Ddx58),ENSMU…	1.1213e-08	3.85612e-07	0.117647
GO:0032675	regulation of interleukin-6 production	BP	18	153	411	18233	ENSMUSG00000030921(Trim30a),ENSMUSG00000020227(Irak3),ENSMUSG00000030341(Tnfrsf1a),ENSMUSG00000024401(Tnf),ENSMUSG00000019850(Tnfaip3),ENSMUSG00000042677(Zc3h12a),ENSMUSG00000031639(Tlr3),ENSMUSG00000026896(Ifih1),ENSMUSG00000027995(Tlr2),ENSMUSG00000055994(Nod2),ENSMUSG00000004040(Stat3),ENSMUSG00000018500(Adora2b),ENSMUSG00000025746(Il6),ENSMUSG00000040296(Ddx58),ENSMUSG00000032508(Myd88),ENSMU…	1.1213e-08	3.85612e-07	0.117647
GO:0046631	alpha-beta T cell activation	BP	18	153	411	18233	ENSMUSG00000020641(Rsad2),ENSMUSG00000001750(Tcirg1),ENSMUSG00000112148(Lilrb4a),ENSMUSG00000015396(Cd83),ENSMUSG00000038037(Socs1),ENSMUSG00000018899(Irf1),ENSMUSG00000002983(Relb),ENSMUSG00000034266(Batf),ENSMUSG00000053175(Bcl3),ENSMUSG00000032691(Nlrp3),ENSMUSG00000025746(Il6),ENSMUSG00000020178(Adora2a),ENSMUSG00000025383(Il23a),ENSMUSG00000004040(Stat3),ENSMUSG00000042677(Zc3h12a),ENSMUSG00…	1.1213e-08	3.85612e-07	0.117647
GO:0032642	regulation of chemokine production	BP	14	89	411	18233	ENSMUSG00000025746(Il6),ENSMUSG00000031639(Tlr3),ENSMUSG00000027995(Tlr2),ENSMUSG00000024401(Tnf),ENSMUSG00000018500(Adora2b),ENSMUSG00000024079(Eif2ak2),ENSMUSG00000032508(Myd88),ENSMUSG00000027398(Il1b),ENSMUSG00000026874(Hc),ENSMUSG00000032661(Oas3),ENSMUSG00000055994(Nod2),ENSMUSG00000022534(Mefv),ENSMUSG00000035042(Ccl5),ENSMUSG00000029371(Cxcl5)	1.15158e-08	3.94006e-07	0.157303
GO:0002683	negative regulation of immune system process	BP	33	477	411	18233	ENSMUSG00000019850(Tnfaip3),ENSMUSG00000055994(Nod2),ENSMUSG00000024401(Tnf),ENSMUSG00000022876(Samsn1),ENSMUSG00000026874(Hc),ENSMUSG00000020227(Irak3),ENSMUSG00000005413(Hmox1),ENSMUSG00000040528(Milr1),ENSMUSG00000047798(Cd300lf),ENSMUSG00000112148(Lilrb4a),ENSMUSG00000030921(Trim30a),ENSMUSG00000025017(Pik3ap1),ENSMUSG00000017830(Dhx58),ENSMUSG00000016496(Cd274),ENSMUSG00000031551(Ido1),ENSMU…	1.24022e-08	4.21261e-07	0.0691824
GO:0050777	negative regulation of immune response	BP	18	154	411	18233	ENSMUSG00000055994(Nod2),ENSMUSG00000024401(Tnf),ENSMUSG00000022876(Samsn1),ENSMUSG00000020227(Irak3),ENSMUSG00000005413(Hmox1),ENSMUSG00000112148(Lilrb4a),ENSMUSG00000037321(Tap1),ENSMUSG00000018899(Irf1),ENSMUSG00000017830(Dhx58),ENSMUSG00000019850(Tnfaip3),ENSMUSG00000030966(Trim21),ENSMUSG00000026946(Nmi),ENSMUSG00000034422(Parp14),ENSMUSG00000035692(Isg15),ENSMUSG00000027639(Samhd1),ENSMUSG0…	1.24381e-08	4.21261e-07	0.116883
GO:0032602	chemokine production	BP	14	90	411	18233	ENSMUSG00000029371(Cxcl5),ENSMUSG00000025746(Il6),ENSMUSG00000031639(Tlr3),ENSMUSG00000027995(Tlr2),ENSMUSG00000024401(Tnf),ENSMUSG00000018500(Adora2b),ENSMUSG00000024079(Eif2ak2),ENSMUSG00000032508(Myd88),ENSMUSG00000027398(Il1b),ENSMUSG00000026874(Hc),ENSMUSG00000032661(Oas3),ENSMUSG00000055994(Nod2),ENSMUSG00000022534(Mefv),ENSMUSG00000035042(Ccl5)	1.33609e-08	4.50242e-07	0.155556
GO:0044215	other organism	CC	7	15	411	18233	ENSMUSG00000069874(Irgm2),ENSMUSG00000054072(Iigp1),ENSMUSG00000029298(Gbp9),ENSMUSG00000104713(Gbp6),ENSMUSG00000040253(Gbp7),ENSMUSG00000028268(Gbp3),ENSMUSG00000028270(Gbp2)	1.54754e-08	5.13753e-07	0.466667
GO:0044216	other organism cell	CC	7	15	411	18233	ENSMUSG00000069874(Irgm2),ENSMUSG00000054072(Iigp1),ENSMUSG00000029298(Gbp9),ENSMUSG00000104713(Gbp6),ENSMUSG00000040253(Gbp7),ENSMUSG00000028268(Gbp3),ENSMUSG00000028270(Gbp2)	1.54754e-08	5.13753e-07	0.466667
GO:0044217	other organism part	CC	7	15	411	18233	ENSMUSG00000054072(Iigp1),ENSMUSG00000029298(Gbp9),ENSMUSG00000104713(Gbp6),ENSMUSG00000040253(Gbp7),ENSMUSG00000028268(Gbp3),ENSMUSG00000028270(Gbp2),ENSMUSG00000069874(Irgm2)	1.54754e-08	5.13753e-07	0.466667
GO:0046649	lymphocyte activation	BP	41	689	411	18233	ENSMUSG00000037405(Icam1),ENSMUSG00000030142(Clec4e),ENSMUSG00000025746(Il6),ENSMUSG00000019850(Tnfaip3),ENSMUSG00000053175(Bcl3),ENSMUSG00000002983(Relb),ENSMUSG00000018654(Ikzf1),ENSMUSG00000001750(Tcirg1),ENSMUSG00000034116(Vav1),ENSMUSG00000099974(Bcl2a1d),ENSMUSG00000017652(Cd40),ENSMUSG00000016496(Cd274),ENSMUSG00000025383(Il23a),ENSMUSG00000018899(Irf1),ENSMUSG00000025473(Adam8),ENSMUSG000…	1.5638e-08	5.16595e-07	0.0595065
GO:1901222	regulation of NIK/NF-kappaB signaling	BP	15	107	411	18233	ENSMUSG00000064246(Chil1),ENSMUSG00000032691(Nlrp3),ENSMUSG00000022500(Litaf),ENSMUSG00000010358(Ifi35),ENSMUSG00000042677(Zc3h12a),ENSMUSG00000027339(Rassf2),ENSMUSG00000026946(Nmi),ENSMUSG00000031639(Tlr3),ENSMUSG00000051439(Cd14),ENSMUSG00000027995(Tlr2),ENSMUSG00000024401(Tnf),ENSMUSG00000055994(Nod2),ENSMUSG00000024079(Eif2ak2),ENSMUSG00000027398(Il1b),ENSMUSG00000053175(Bcl3)	1.74235e-08	5.70176e-07	0.140187
GO:0002521	leukocyte differentiation	BP	35	534	411	18233	ENSMUSG00000030142(Clec4e),ENSMUSG00000025746(Il6),ENSMUSG00000019850(Tnfaip3),ENSMUSG00000053175(Bcl3),ENSMUSG00000002983(Relb),ENSMUSG00000018654(Ikzf1),ENSMUSG00000001750(Tcirg1),ENSMUSG00000034116(Vav1),ENSMUSG00000099974(Bcl2a1d),ENSMUSG00000014599(Csf1),ENSMUSG00000052837(Junb),ENSMUSG00000024401(Tnf),ENSMUSG00000038301(Snx10),ENSMUSG00000035673(Sbno2),ENSMUSG00000047798(Cd300lf),ENSMUSG000…	1.74301e-08	5.70176e-07	0.0655431
GO:0050691	regulation of defense response to virus by host	BP	10	41	411	18233	ENSMUSG00000026104(Stat1),ENSMUSG00000036986(Pml),ENSMUSG00000025383(Il23a),ENSMUSG00000049502(Dtx3l),ENSMUSG00000022906(Parp9),ENSMUSG00000042677(Zc3h12a),ENSMUSG00000040296(Ddx58),ENSMUSG00000035042(Ccl5),ENSMUSG00000029826(Zc3hav1),ENSMUSG00000027398(Il1b)	1.82428e-08	5.93865e-07	0.243902
GO:0048534	hematopoietic or lymphoid organ development	BP	48	889	411	18233	ENSMUSG00000029798(Herc6),ENSMUSG00000020120(Plek),ENSMUSG00000030142(Clec4e),ENSMUSG00000025746(Il6),ENSMUSG00000019850(Tnfaip3),ENSMUSG00000053175(Bcl3),ENSMUSG00000034266(Batf),ENSMUSG00000025225(Nfkb2),ENSMUSG00000028163(Nfkb1),ENSMUSG00000034640(Tiparp),ENSMUSG00000002983(Relb),ENSMUSG00000018654(Ikzf1),ENSMUSG00000036986(Pml),ENSMUSG00000001750(Tcirg1),ENSMUSG00000029915(Clec5a),ENSMUSG0000…	1.88366e-08	6.10231e-07	0.0539933
GO:0032722	positive regulation of chemokine production	BP	12	65	411	18233	ENSMUSG00000024401(Tnf),ENSMUSG00000055994(Nod2),ENSMUSG00000032661(Oas3),ENSMUSG00000027398(Il1b),ENSMUSG00000035042(Ccl5),ENSMUSG00000031639(Tlr3),ENSMUSG00000027995(Tlr2),ENSMUSG00000018500(Adora2b),ENSMUSG00000024079(Eif2ak2),ENSMUSG00000025746(Il6),ENSMUSG00000032508(Myd88),ENSMUSG00000026874(Hc)	2.00899e-08	6.47706e-07	0.184615
GO:0008219	cell death	BP	83	1994	411	18233	ENSMUSG00000045502(Hcar2),ENSMUSG00000025746(Il6),ENSMUSG00000022346(Myc),ENSMUSG00000102037(Bcl2a1a),ENSMUSG00000062007(Hsh2d),ENSMUSG00000002307(Daxx),ENSMUSG00000020227(Irak3),ENSMUSG00000022074(Tnfrsf10b),ENSMUSG00000030341(Tnfrsf1a),ENSMUSG00000099974(Bcl2a1d),ENSMUSG00000024401(Tnf),ENSMUSG00000036986(Pml),ENSMUSG00000023034(Nr4a1),ENSMUSG00000028163(Nfkb1),ENSMUSG00000001750(Tcirg1),ENSMUS…	2.05723e-08	6.60086e-07	0.0416249
GO:0006935	chemotaxis	BP	36	565	411	18233	ENSMUSG00000026166(Ccl20),ENSMUSG00000035385(Ccl2),ENSMUSG00000035373(Ccl7),ENSMUSG00000035352(Ccl12),ENSMUSG00000035042(Ccl5),ENSMUSG00000019122(Ccl9),ENSMUSG00000000982(Ccl3),ENSMUSG00000018930(Ccl4),ENSMUSG00000034855(Cxcl10),ENSMUSG00000043811(Rtn4r),ENSMUSG00000028341(Nr4a3),ENSMUSG00000033220(Rac2),ENSMUSG00000014599(Csf1),ENSMUSG00000026874(Hc),ENSMUSG00000060183(Cxcl11),ENSMUSG00000062991…	2.23003e-08	7.12123e-07	0.0637168
GO:0071357	cellular response to type I interferon	BP	10	42	411	18233	ENSMUSG00000026104(Stat1),ENSMUSG00000032508(Myd88),ENSMUSG00000025498(Irf7),ENSMUSG00000035692(Isg15),ENSMUSG00000027639(Samhd1),ENSMUSG00000030107(Usp18),ENSMUSG00000032661(Oas3),ENSMUSG00000027514(Zbp1),ENSMUSG00000079339(Ifit1bl1),ENSMUSG00000067297(Ifit1bl2)	2.34666e-08	7.45815e-07	0.238095
GO:0010646	regulation of cell communication	BP	116	3169	411	18233	ENSMUSG00000024401(Tnf),ENSMUSG00000024079(Eif2ak2),ENSMUSG00000062991(Nrg1),ENSMUSG00000030433(Sbk2),ENSMUSG00000027398(Il1b),ENSMUSG00000051998(Lax1),ENSMUSG00000027368(Dusp2),ENSMUSG00000020227(Irak3),ENSMUSG00000064246(Chil1),ENSMUSG00000012519(Mlkl),ENSMUSG00000001750(Tcirg1),ENSMUSG00000002250(Ppard),ENSMUSG00000025746(Il6),ENSMUSG00000035042(Ccl5),ENSMUSG00000026475(Rgs16),ENSMUSG000000200…	2.47539e-08	7.83019e-07	0.0366046
GO:0042330	taxis	BP	36	570	411	18233	ENSMUSG00000026166(Ccl20),ENSMUSG00000035385(Ccl2),ENSMUSG00000035373(Ccl7),ENSMUSG00000035352(Ccl12),ENSMUSG00000035042(Ccl5),ENSMUSG00000019122(Ccl9),ENSMUSG00000000982(Ccl3),ENSMUSG00000018930(Ccl4),ENSMUSG00000034855(Cxcl10),ENSMUSG00000033220(Rac2),ENSMUSG00000045551(Fpr1),ENSMUSG00000052270(Fpr2),ENSMUSG00000043953(Ccrl2),ENSMUSG00000056054(S100a8),ENSMUSG00000029371(Cxcl5),ENSMUSG000000293…	2.79088e-08	8.7867e-07	0.0631579
GO:0050688	regulation of defense response to virus	BP	13	81	411	18233	ENSMUSG00000026104(Stat1),ENSMUSG00000036986(Pml),ENSMUSG00000025383(Il23a),ENSMUSG00000049502(Dtx3l),ENSMUSG00000022906(Parp9),ENSMUSG00000042677(Zc3h12a),ENSMUSG00000040296(Ddx58),ENSMUSG00000035042(Ccl5),ENSMUSG00000017830(Dhx58),ENSMUSG00000029826(Zc3hav1),ENSMUSG00000027398(Il1b),ENSMUSG00000079339(Ifit1bl1),ENSMUSG00000067297(Ifit1bl2)	3.00559e-08	9.41846e-07	0.160494
GO:0050790	regulation of catalytic activity	BP	90	2251	411	18233	ENSMUSG00000024401(Tnf),ENSMUSG00000024079(Eif2ak2),ENSMUSG00000062991(Nrg1),ENSMUSG00000030433(Sbk2),ENSMUSG00000027398(Il1b),ENSMUSG00000051998(Lax1),ENSMUSG00000027368(Dusp2),ENSMUSG00000020178(Adora2a),ENSMUSG00000025746(Il6),ENSMUSG00000022346(Myc),ENSMUSG00000032691(Nlrp3),ENSMUSG00000022074(Tnfrsf10b),ENSMUSG00000036986(Pml),ENSMUSG00000056054(S100a8),ENSMUSG00000069170(Adgrv1),ENSMUSG0000…	3.02721e-08	9.44208e-07	0.0399822
GO:0040011	locomotion	BP	76	1778	411	18233	ENSMUSG00000031292(Cdkl5),ENSMUSG00000027797(Dclk1),ENSMUSG00000023034(Nr4a1),ENSMUSG00000032691(Nlrp3),ENSMUSG00000035385(Ccl2),ENSMUSG00000056054(S100a8),ENSMUSG00000025473(Adam8),ENSMUSG00000026166(Ccl20),ENSMUSG00000035373(Ccl7),ENSMUSG00000035352(Ccl12),ENSMUSG00000035042(Ccl5),ENSMUSG00000019122(Ccl9),ENSMUSG00000000982(Ccl3),ENSMUSG00000018930(Ccl4),ENSMUSG00000026580(Selp),ENSMUSG00000020…	3.12602e-08	9.70514e-07	0.0427447
GO:0030334	regulation of cell migration	BP	48	904	411	18233	ENSMUSG00000026580(Selp),ENSMUSG00000035385(Ccl2),ENSMUSG00000035352(Ccl12),ENSMUSG00000020310(Madcam1),ENSMUSG00000034855(Cxcl10),ENSMUSG00000037405(Icam1),ENSMUSG00000025473(Adam8),ENSMUSG00000018500(Adora2b),ENSMUSG00000042677(Zc3h12a),ENSMUSG00000014813(Stc1),ENSMUSG00000026222(Sp100),ENSMUSG00000030046(Bmp10),ENSMUSG00000014599(Csf1),ENSMUSG00000035042(Ccl5),ENSMUSG00000026874(Hc),ENSMUSG000…	3.16219e-08	9.77219e-07	0.0530973
GO:0009636	response to toxic substance	BP	35	548	411	18233	ENSMUSG00000020178(Adora2a),ENSMUSG00000058427(Cxcl2),ENSMUSG00000026822(Lcn2),ENSMUSG00000027962(Vcam1),ENSMUSG00000022041(Chrna2),ENSMUSG00000027737(Slc7a11),ENSMUSG00000005413(Hmox1),ENSMUSG00000031722(Hp),ENSMUSG00000020592(Sdc1),ENSMUSG00000024041(Cryaa),ENSMUSG00000028341(Nr4a3),ENSMUSG00000022346(Myc),ENSMUSG00000051439(Cd14),ENSMUSG00000032691(Nlrp3),ENSMUSG00000031613(Hpgd),ENSMUSG000000…	3.32829e-08	1.02001e-06	0.0638686
GO:0035747	natural killer cell chemotaxis	BP	5	6	411	18233	ENSMUSG00000035352(Ccl12),ENSMUSG00000035373(Ccl7),ENSMUSG00000035042(Ccl5),ENSMUSG00000000982(Ccl3),ENSMUSG00000018930(Ccl4)	3.34631e-08	1.02001e-06	0.833333
GO:2000501	regulation of natural killer cell chemotaxis	BP	5	6	411	18233	ENSMUSG00000035352(Ccl12),ENSMUSG00000035373(Ccl7),ENSMUSG00000035042(Ccl5),ENSMUSG00000000982(Ccl3),ENSMUSG00000018930(Ccl4)	3.34631e-08	1.02001e-06	0.833333
GO:0030097	hemopoiesis	BP	46	849	411	18233	ENSMUSG00000029798(Herc6),ENSMUSG00000020120(Plek),ENSMUSG00000030142(Clec4e),ENSMUSG00000025746(Il6),ENSMUSG00000019850(Tnfaip3),ENSMUSG00000053175(Bcl3),ENSMUSG00000034266(Batf),ENSMUSG00000002983(Relb),ENSMUSG00000018654(Ikzf1),ENSMUSG00000036986(Pml),ENSMUSG00000001750(Tcirg1),ENSMUSG00000029915(Clec5a),ENSMUSG00000034116(Vav1),ENSMUSG00000099974(Bcl2a1d),ENSMUSG00000014599(Csf1),ENSMUSG00000…	3.45074e-08	1.04709e-06	0.0541814
GO:0043367	CD4-positive, alpha-beta T cell differentiation	BP	13	82	411	18233	ENSMUSG00000015396(Cd83),ENSMUSG00000038037(Socs1),ENSMUSG00000002983(Relb),ENSMUSG00000034266(Batf),ENSMUSG00000053175(Bcl3),ENSMUSG00000018899(Irf1),ENSMUSG00000032691(Nlrp3),ENSMUSG00000025746(Il6),ENSMUSG00000004040(Stat3),ENSMUSG00000042677(Zc3h12a),ENSMUSG00000035356(Nfkbiz),ENSMUSG00000025383(Il23a),ENSMUSG00000020641(Rsad2)	3.49973e-08	1.05717e-06	0.158537
GO:0023051	regulation of signaling	BP	116	3193	411	18233	ENSMUSG00000024401(Tnf),ENSMUSG00000024079(Eif2ak2),ENSMUSG00000062991(Nrg1),ENSMUSG00000030433(Sbk2),ENSMUSG00000027398(Il1b),ENSMUSG00000051998(Lax1),ENSMUSG00000027368(Dusp2),ENSMUSG00000020227(Irak3),ENSMUSG00000064246(Chil1),ENSMUSG00000012519(Mlkl),ENSMUSG00000001750(Tcirg1),ENSMUSG00000002250(Ppard),ENSMUSG00000025746(Il6),ENSMUSG00000035042(Ccl5),ENSMUSG00000026475(Rgs16),ENSMUSG000000200…	3.79116e-08	1.14007e-06	0.0363295
GO:0005515	protein binding	MF	271	9641	411	18233	ENSMUSG00000024041(Cryaa),ENSMUSG00000047854(Stx19),ENSMUSG00000021250(Fos),ENSMUSG00000022346(Myc),ENSMUSG00000032691(Nlrp3),ENSMUSG00000022074(Tnfrsf10b),ENSMUSG00000052837(Junb),ENSMUSG00000004040(Stat3),ENSMUSG00000023034(Nr4a1),ENSMUSG00000028163(Nfkb1),ENSMUSG00000053175(Bcl3),ENSMUSG00000002250(Ppard),ENSMUSG00000037849(Ifi206),ENSMUSG00000043263(Ifi209),ENSMUSG00000066677(Ifi208),ENSMUSG0…	3.93726e-08	1.17872e-06	0.0281091
GO:0032757	positive regulation of interleukin-8 production	BP	11	56	411	18233	ENSMUSG00000031639(Tlr3),ENSMUSG00000051439(Cd14),ENSMUSG00000027995(Tlr2),ENSMUSG00000024401(Tnf),ENSMUSG00000055994(Nod2),ENSMUSG00000004040(Stat3),ENSMUSG00000064246(Chil1),ENSMUSG00000025746(Il6),ENSMUSG00000040296(Ddx58),ENSMUSG00000032508(Myd88),ENSMUSG00000027398(Il1b)	3.99969e-08	1.19209e-06	0.196429
GO:0003725	double-stranded RNA binding	MF	13	83	411	18233	ENSMUSG00000031639(Tlr3),ENSMUSG00000026896(Ifih1),ENSMUSG00000017830(Dhx58),ENSMUSG00000024079(Eif2ak2),ENSMUSG00000029561(Oasl2),ENSMUSG00000041827(Oasl1),ENSMUSG00000020262(Adarb1),ENSMUSG00000040296(Ddx58),ENSMUSG00000032661(Oas3),ENSMUSG00000029605(Oas1b),ENSMUSG00000066861(Oas1g),ENSMUSG00000052776(Oas1a),ENSMUSG00000027514(Zbp1)	4.06589e-08	1.20645e-06	0.156627
GO:0048523	negative regulation of cellular process	BP	155	4698	411	18233	ENSMUSG00000022346(Myc),ENSMUSG00000074519(Zfp971),ENSMUSG00000069378(Prdm6),ENSMUSG00000022330(Osr2),ENSMUSG00000024401(Tnf),ENSMUSG00000028163(Nfkb1),ENSMUSG00000030199(Etv6),ENSMUSG00000022906(Parp9),ENSMUSG00000020335(Zfp354b),ENSMUSG00000002250(Ppard),ENSMUSG00000050440(Hamp),ENSMUSG00000028341(Nr4a3),ENSMUSG00000037849(Ifi206),ENSMUSG00000043263(Ifi209),ENSMUSG00000066677(Ifi208),ENSMUSG000…	4.75414e-08	1.40446e-06	0.0329928
GO:0002819	regulation of adaptive immune response	BP	18	168	411	18233	ENSMUSG00000015947(Fcgr1),ENSMUSG00000061232(H2-K1),ENSMUSG00000073411(H2-D1),ENSMUSG00000025383(Il23a),ENSMUSG00000019850(Tnfaip3),ENSMUSG00000055994(Nod2),ENSMUSG00000022876(Samsn1),ENSMUSG00000016496(Cd274),ENSMUSG00000024401(Tnf),ENSMUSG00000018899(Irf1),ENSMUSG00000017652(Cd40),ENSMUSG00000042677(Zc3h12a),ENSMUSG00000035356(Nfkbiz),ENSMUSG00000032691(Nlrp3),ENSMUSG00000020641(Rsad2),ENSMUSG0…	4.88051e-08	1.43547e-06	0.107143
GO:1903708	positive regulation of hemopoiesis	BP	20	207	411	18233	ENSMUSG00000018899(Irf1),ENSMUSG00000025473(Adam8),ENSMUSG00000027399(Il1a),ENSMUSG00000027398(Il1b),ENSMUSG00000015396(Cd83),ENSMUSG00000038037(Socs1),ENSMUSG00000025383(Il23a),ENSMUSG00000032691(Nlrp3),ENSMUSG00000025746(Il6),ENSMUSG00000038067(Csf3),ENSMUSG00000026104(Stat1),ENSMUSG00000004040(Stat3),ENSMUSG00000035692(Isg15),ENSMUSG00000014599(Csf1),ENSMUSG00000021250(Fos),ENSMUSG00000024401(…	5.06099e-08	1.48205e-06	0.0966184
GO:0003924	GTPase activity	MF	24	292	411	18233	ENSMUSG00000073555(Gm4951),ENSMUSG00000090942(F830016B08Rik),ENSMUSG00000054072(Iigp1),ENSMUSG00000034438(Gbp8),ENSMUSG00000029298(Gbp9),ENSMUSG00000104713(Gbp6),ENSMUSG00000092021(Gbp11),ENSMUSG00000067338(Tuba3b),ENSMUSG00000049892(Rasd1),ENSMUSG00000000386(Mx1),ENSMUSG00000023341(Mx2),ENSMUSG00000054855(Rnd1),ENSMUSG00000046879(Irgm1),ENSMUSG00000033220(Rac2),ENSMUSG00000078920(Ifi47),ENSMUSG0…	5.39015e-08	1.57158e-06	0.0821918
GO:0002703	regulation of leukocyte mediated immunity	BP	20	208	411	18233	ENSMUSG00000015947(Fcgr1),ENSMUSG00000061232(H2-K1),ENSMUSG00000073411(H2-D1),ENSMUSG00000025383(Il23a),ENSMUSG00000055994(Nod2),ENSMUSG00000031639(Tlr3),ENSMUSG00000040296(Ddx58),ENSMUSG00000024401(Tnf),ENSMUSG00000037321(Tap1),ENSMUSG00000033220(Rac2),ENSMUSG00000005413(Hmox1),ENSMUSG00000018500(Adora2b),ENSMUSG00000034116(Vav1),ENSMUSG00000017652(Cd40),ENSMUSG00000029371(Cxcl5),ENSMUSG00000029…	5.48502e-08	1.59232e-06	0.0961538
GO:0002688	regulation of leukocyte chemotaxis	BP	15	117	411	18233	ENSMUSG00000034855(Cxcl10),ENSMUSG00000014599(Csf1),ENSMUSG00000035385(Ccl2),ENSMUSG00000035042(Ccl5),ENSMUSG00000026874(Hc),ENSMUSG00000033220(Rac2),ENSMUSG00000004791(Pgf),ENSMUSG00000055994(Nod2),ENSMUSG00000025383(Il23a),ENSMUSG00000027398(Il1b),ENSMUSG00000052270(Fpr2),ENSMUSG00000035352(Ccl12),ENSMUSG00000035373(Ccl7),ENSMUSG00000000982(Ccl3),ENSMUSG00000018930(Ccl4)	5.94318e-08	1.71789e-06	0.128205
GO:0043331	response to dsRNA	BP	10	46	411	18233	ENSMUSG00000021025(Nfkbia),ENSMUSG00000031639(Tlr3),ENSMUSG00000020227(Irak3),ENSMUSG00000055994(Nod2),ENSMUSG00000040296(Ddx58),ENSMUSG00000028163(Nfkb1),ENSMUSG00000079339(Ifit1bl1),ENSMUSG00000067297(Ifit1bl2),ENSMUSG00000026896(Ifih1),ENSMUSG00000029826(Zc3hav1)	5.99828e-08	1.72637e-06	0.217391
GO:0001664	G protein-coupled receptor binding	MF	23	272	411	18233	ENSMUSG00000018486(Wnt9b),ENSMUSG00000026166(Ccl20),ENSMUSG00000035385(Ccl2),ENSMUSG00000035373(Ccl7),ENSMUSG00000035352(Ccl12),ENSMUSG00000029371(Cxcl5),ENSMUSG00000029379(Cxcl3),ENSMUSG00000029380(Cxcl1),ENSMUSG00000058427(Cxcl2),ENSMUSG00000029417(Cxcl9),ENSMUSG00000034855(Cxcl10),ENSMUSG00000060183(Cxcl11),ENSMUSG00000035042(Ccl5),ENSMUSG00000019122(Ccl9),ENSMUSG00000000982(Ccl3),ENSMUSG00000…	6.101e-08	1.74843e-06	0.0845588
GO:0001818	negative regulation of cytokine production	BP	22	251	411	18233	ENSMUSG00000024401(Tnf),ENSMUSG00000020227(Irak3),ENSMUSG00000017830(Dhx58),ENSMUSG00000026946(Nmi),ENSMUSG00000025746(Il6),ENSMUSG00000002983(Relb),ENSMUSG00000016496(Cd274),ENSMUSG00000055994(Nod2),ENSMUSG00000042677(Zc3h12a),ENSMUSG00000032691(Nlrp3),ENSMUSG00000022534(Mefv),ENSMUSG00000036986(Pml),ENSMUSG00000019850(Tnfaip3),ENSMUSG00000031551(Ido1),ENSMUSG00000025383(Il23a),ENSMUSG0000002816…	6.28635e-08	1.79388e-06	0.0876494
GO:0043123	positive regulation of I-kappaB kinase/NF-kappaB signaling	BP	16	136	411	18233	ENSMUSG00000024401(Tnf),ENSMUSG00000031639(Tlr3),ENSMUSG00000023349(Clec4n),ENSMUSG00000030921(Trim30a),ENSMUSG00000057596(Trim30d),ENSMUSG00000030341(Tnfrsf1a),ENSMUSG00000046688(Tifa),ENSMUSG00000055994(Nod2),ENSMUSG00000022500(Litaf),ENSMUSG00000029826(Zc3hav1),ENSMUSG00000035186(Ubd),ENSMUSG00000032508(Myd88),ENSMUSG00000025888(Casp1),ENSMUSG00000017652(Cd40),ENSMUSG00000027399(Il1a),ENSMUSG0…	7.35805e-08	2.09081e-06	0.117647
GO:0032637	interleukin-8 production	BP	12	73	411	18233	ENSMUSG00000053175(Bcl3),ENSMUSG00000031639(Tlr3),ENSMUSG00000051439(Cd14),ENSMUSG00000027995(Tlr2),ENSMUSG00000024401(Tnf),ENSMUSG00000055994(Nod2),ENSMUSG00000004040(Stat3),ENSMUSG00000064246(Chil1),ENSMUSG00000025746(Il6),ENSMUSG00000040296(Ddx58),ENSMUSG00000032508(Myd88),ENSMUSG00000027398(Il1b)	7.79417e-08	2.19612e-06	0.164384
GO:0032677	regulation of interleukin-8 production	BP	12	73	411	18233	ENSMUSG00000053175(Bcl3),ENSMUSG00000031639(Tlr3),ENSMUSG00000051439(Cd14),ENSMUSG00000027995(Tlr2),ENSMUSG00000024401(Tnf),ENSMUSG00000055994(Nod2),ENSMUSG00000004040(Stat3),ENSMUSG00000064246(Chil1),ENSMUSG00000025746(Il6),ENSMUSG00000040296(Ddx58),ENSMUSG00000032508(Myd88),ENSMUSG00000027398(Il1b)	7.79417e-08	2.19612e-06	0.164384
GO:0019220	regulation of phosphate metabolic process	BP	73	1721	411	18233	ENSMUSG00000024401(Tnf),ENSMUSG00000024079(Eif2ak2),ENSMUSG00000062991(Nrg1),ENSMUSG00000030433(Sbk2),ENSMUSG00000027398(Il1b),ENSMUSG00000051998(Lax1),ENSMUSG00000027368(Dusp2),ENSMUSG00000053113(Socs3),ENSMUSG00000038037(Socs1),ENSMUSG00000036986(Pml),ENSMUSG00000018486(Wnt9b),ENSMUSG00000026483(Niban1),ENSMUSG00000042677(Zc3h12a),ENSMUSG00000068154(Insm1),ENSMUSG00000004791(Pgf),ENSMUSG0000000…	8.45893e-08	2.37346e-06	0.0424172
GO:0001932	regulation of protein phosphorylation	BP	63	1396	411	18233	ENSMUSG00000024401(Tnf),ENSMUSG00000024079(Eif2ak2),ENSMUSG00000062991(Nrg1),ENSMUSG00000030433(Sbk2),ENSMUSG00000027398(Il1b),ENSMUSG00000051998(Lax1),ENSMUSG00000027368(Dusp2),ENSMUSG00000026483(Niban1),ENSMUSG00000042677(Zc3h12a),ENSMUSG00000068154(Insm1),ENSMUSG00000004791(Pgf),ENSMUSG00000002307(Daxx),ENSMUSG00000052270(Fpr2),ENSMUSG00000024041(Cryaa),ENSMUSG00000069874(Irgm2),ENSMUSG0000001…	8.64453e-08	2.40898e-06	0.0451289
GO:0051174	regulation of phosphorus metabolic process	BP	73	1722	411	18233	ENSMUSG00000024401(Tnf),ENSMUSG00000024079(Eif2ak2),ENSMUSG00000062991(Nrg1),ENSMUSG00000030433(Sbk2),ENSMUSG00000027398(Il1b),ENSMUSG00000051998(Lax1),ENSMUSG00000027368(Dusp2),ENSMUSG00000053113(Socs3),ENSMUSG00000038037(Socs1),ENSMUSG00000036986(Pml),ENSMUSG00000018486(Wnt9b),ENSMUSG00000026483(Niban1),ENSMUSG00000042677(Zc3h12a),ENSMUSG00000068154(Insm1),ENSMUSG00000004791(Pgf),ENSMUSG0000000…	8.65738e-08	2.40898e-06	0.0423926
GO:0001961	positive regulation of cytokine-mediated signaling pathway	BP	10	48	411	18233	ENSMUSG00000046879(Irgm1),ENSMUSG00000022906(Parp9),ENSMUSG00000069874(Irgm2),ENSMUSG00000025498(Irf7),ENSMUSG00000027514(Zbp1),ENSMUSG00000034422(Parp14),ENSMUSG00000047798(Cd300lf),ENSMUSG00000014599(Csf1),ENSMUSG00000025888(Casp1),ENSMUSG00000033538(Casp4)	9.24512e-08	2.56189e-06	0.208333
GO:0040012	regulation of locomotion	BP	51	1026	411	18233	ENSMUSG00000026580(Selp),ENSMUSG00000035385(Ccl2),ENSMUSG00000035352(Ccl12),ENSMUSG00000020310(Madcam1),ENSMUSG00000034855(Cxcl10),ENSMUSG00000037405(Icam1),ENSMUSG00000025473(Adam8),ENSMUSG00000018500(Adora2b),ENSMUSG00000042677(Zc3h12a),ENSMUSG00000014813(Stc1),ENSMUSG00000026222(Sp100),ENSMUSG00000030046(Bmp10),ENSMUSG00000014599(Csf1),ENSMUSG00000035042(Ccl5),ENSMUSG00000026874(Hc),ENSMUSG000…	9.28926e-08	2.56353e-06	0.0497076
GO:0002675	positive regulation of acute inflammatory response	BP	8	27	411	18233	ENSMUSG00000015947(Fcgr1),ENSMUSG00000024401(Tnf),ENSMUSG00000079227(Ccr5),ENSMUSG00000032487(Ptgs2),ENSMUSG00000027398(Il1b),ENSMUSG00000035042(Ccl5),ENSMUSG00000025746(Il6),ENSMUSG00000025473(Adam8)	9.49813e-08	2.60682e-06	0.296296
GO:0002449	lymphocyte mediated immunity	BP	22	257	411	18233	ENSMUSG00000015947(Fcgr1),ENSMUSG00000015437(Gzmb),ENSMUSG00000061232(H2-K1),ENSMUSG00000073411(H2-D1),ENSMUSG00000025383(Il23a),ENSMUSG00000053175(Bcl3),ENSMUSG00000037405(Icam1),ENSMUSG00000055994(Nod2),ENSMUSG00000024401(Tnf),ENSMUSG00000026874(Hc),ENSMUSG00000028793(Rnf19b),ENSMUSG00000001750(Tcirg1),ENSMUSG00000032508(Myd88),ENSMUSG00000025498(Irf7),ENSMUSG00000017652(Cd40),ENSMUSG0000003732…	9.55358e-08	2.60682e-06	0.0856031
GO:0050830	defense response to Gram-positive bacterium	BP	13	89	411	18233	ENSMUSG00000055994(Nod2),ENSMUSG00000027995(Tlr2),ENSMUSG00000032691(Nlrp3),ENSMUSG00000034438(Gbp8),ENSMUSG00000029298(Gbp9),ENSMUSG00000104713(Gbp6),ENSMUSG00000092021(Gbp11),ENSMUSG00000003283(Hck),ENSMUSG00000024401(Tnf),ENSMUSG00000040253(Gbp7),ENSMUSG00000028268(Gbp3),ENSMUSG00000028270(Gbp2),ENSMUSG00000032508(Myd88)	9.56275e-08	2.60682e-06	0.146067
GO:0042092	type 2 immune response	BP	9	37	411	18233	ENSMUSG00000032691(Nlrp3),ENSMUSG00000055994(Nod2),ENSMUSG00000031551(Ido1),ENSMUSG00000034266(Batf),ENSMUSG00000053175(Bcl3),ENSMUSG00000018899(Irf1),ENSMUSG00000025746(Il6),ENSMUSG00000020641(Rsad2),ENSMUSG00000112148(Lilrb4a)	9.79327e-08	2.65885e-06	0.243243
GO:0002824	positive regulation of adaptive immune response based on somatic recombination of immune receptors built from immunoglobulin superfamily domains	BP	14	105	411	18233	ENSMUSG00000015947(Fcgr1),ENSMUSG00000061232(H2-K1),ENSMUSG00000073411(H2-D1),ENSMUSG00000025383(Il23a),ENSMUSG00000016496(Cd274),ENSMUSG00000024401(Tnf),ENSMUSG00000055994(Nod2),ENSMUSG00000018899(Irf1),ENSMUSG00000017652(Cd40),ENSMUSG00000035356(Nfkbiz),ENSMUSG00000032691(Nlrp3),ENSMUSG00000020641(Rsad2),ENSMUSG00000025746(Il6),ENSMUSG00000027398(Il1b)	9.97835e-08	2.69818e-06	0.133333
GO:0045824	negative regulation of innate immune response	BP	11	61	411	18233	ENSMUSG00000037321(Tap1),ENSMUSG00000034422(Parp14),ENSMUSG00000035692(Isg15),ENSMUSG00000027639(Samhd1),ENSMUSG00000030107(Usp18),ENSMUSG00000032661(Oas3),ENSMUSG00000020227(Irak3),ENSMUSG00000017830(Dhx58),ENSMUSG00000019850(Tnfaip3),ENSMUSG00000030966(Trim21),ENSMUSG00000026946(Nmi)	1.01502e-07	2.73363e-06	0.180328
GO:0001730	2'-5'-oligoadenylate synthetase activity	MF	6	12	411	18233	ENSMUSG00000029561(Oasl2),ENSMUSG00000041827(Oasl1),ENSMUSG00000032661(Oas3),ENSMUSG00000029605(Oas1b),ENSMUSG00000066861(Oas1g),ENSMUSG00000052776(Oas1a)	1.04219e-07	2.79558e-06	0.5
GO:0006915	apoptotic process	BP	75	1798	411	18233	ENSMUSG00000045502(Hcar2),ENSMUSG00000025746(Il6),ENSMUSG00000022346(Myc),ENSMUSG00000102037(Bcl2a1a),ENSMUSG00000062007(Hsh2d),ENSMUSG00000032691(Nlrp3),ENSMUSG00000022074(Tnfrsf10b),ENSMUSG00000024401(Tnf),ENSMUSG00000036986(Pml),ENSMUSG00000056054(S100a8),ENSMUSG00000074896(Ifit3),ENSMUSG00000003283(Hck),ENSMUSG00000030341(Tnfrsf1a),ENSMUSG00000099974(Bcl2a1d),ENSMUSG00000053113(Socs3),ENSMUSG…	1.06924e-07	2.85669e-06	0.041713
GO:0046425	regulation of JAK-STAT cascade	BP	16	140	411	18233	ENSMUSG00000038037(Socs1),ENSMUSG00000025383(Il23a),ENSMUSG00000030341(Tnfrsf1a),ENSMUSG00000024401(Tnf),ENSMUSG00000034422(Parp14),ENSMUSG00000022906(Parp9),ENSMUSG00000025746(Il6),ENSMUSG00000017652(Cd40),ENSMUSG00000035042(Ccl5),ENSMUSG00000053113(Socs3),ENSMUSG00000018899(Irf1),ENSMUSG00000020027(Socs2),ENSMUSG00000053175(Bcl3),ENSMUSG00000021347(Prl7b1),ENSMUSG00000022886(Prl2a1),ENSMUSG0000…	1.10753e-07	2.94017e-06	0.114286
GO:0051246	regulation of protein metabolic process	BP	101	2706	411	18233	ENSMUSG00000024401(Tnf),ENSMUSG00000024079(Eif2ak2),ENSMUSG00000062991(Nrg1),ENSMUSG00000030433(Sbk2),ENSMUSG00000027398(Il1b),ENSMUSG00000051998(Lax1),ENSMUSG00000027368(Dusp2),ENSMUSG00000053113(Socs3),ENSMUSG00000038037(Socs1),ENSMUSG00000036986(Pml),ENSMUSG00000018486(Wnt9b),ENSMUSG00000026483(Niban1),ENSMUSG00000042677(Zc3h12a),ENSMUSG00000068154(Insm1),ENSMUSG00000004791(Pgf),ENSMUSG0000000…	1.10925e-07	2.94017e-06	0.0373245
GO:0002755	MyD88-dependent toll-like receptor signaling pathway	BP	7	19	411	18233	ENSMUSG00000018899(Irf1),ENSMUSG00000025498(Irf7),ENSMUSG00000047798(Cd300lf),ENSMUSG00000020227(Irak3),ENSMUSG00000027995(Tlr2),ENSMUSG00000020400(Tnip1),ENSMUSG00000032508(Myd88)	1.12069e-07	2.95879e-06	0.368421
GO:0019001	guanyl nucleotide binding	MF	28	399	411	18233	ENSMUSG00000073555(Gm4951),ENSMUSG00000090942(F830016B08Rik),ENSMUSG00000054072(Iigp1),ENSMUSG00000034438(Gbp8),ENSMUSG00000029298(Gbp9),ENSMUSG00000104713(Gbp6),ENSMUSG00000092021(Gbp11),ENSMUSG00000067338(Tuba3b),ENSMUSG00000049892(Rasd1),ENSMUSG00000000386(Mx1),ENSMUSG00000023341(Mx2),ENSMUSG00000054855(Rnd1),ENSMUSG00000045502(Hcar2),ENSMUSG00000046879(Irgm1),ENSMUSG00000033220(Rac2),ENSMUSG0…	1.21599e-07	3.18533e-06	0.0701754
GO:0032561	guanyl ribonucleotide binding	MF	28	399	411	18233	ENSMUSG00000073555(Gm4951),ENSMUSG00000090942(F830016B08Rik),ENSMUSG00000054072(Iigp1),ENSMUSG00000034438(Gbp8),ENSMUSG00000029298(Gbp9),ENSMUSG00000104713(Gbp6),ENSMUSG00000092021(Gbp11),ENSMUSG00000067338(Tuba3b),ENSMUSG00000049892(Rasd1),ENSMUSG00000000386(Mx1),ENSMUSG00000023341(Mx2),ENSMUSG00000054855(Rnd1),ENSMUSG00000045502(Hcar2),ENSMUSG00000046879(Irgm1),ENSMUSG00000033220(Rac2),ENSMUSG0…	1.21599e-07	3.18533e-06	0.0701754
GO:0012501	programmed cell death	BP	76	1838	411	18233	ENSMUSG00000045502(Hcar2),ENSMUSG00000025746(Il6),ENSMUSG00000022346(Myc),ENSMUSG00000102037(Bcl2a1a),ENSMUSG00000062007(Hsh2d),ENSMUSG00000002307(Daxx),ENSMUSG00000020227(Irak3),ENSMUSG00000022074(Tnfrsf10b),ENSMUSG00000030341(Tnfrsf1a),ENSMUSG00000099974(Bcl2a1d),ENSMUSG00000024401(Tnf),ENSMUSG00000036986(Pml),ENSMUSG00000023034(Nr4a1),ENSMUSG00000028163(Nfkb1),ENSMUSG00000001750(Tcirg1),ENSMUS…	1.23268e-07	3.21648e-06	0.0413493
GO:0005525	GTP binding	MF	27	376	411	18233	ENSMUSG00000073555(Gm4951),ENSMUSG00000090942(F830016B08Rik),ENSMUSG00000054072(Iigp1),ENSMUSG00000034438(Gbp8),ENSMUSG00000029298(Gbp9),ENSMUSG00000104713(Gbp6),ENSMUSG00000092021(Gbp11),ENSMUSG00000067338(Tuba3b),ENSMUSG00000049892(Rasd1),ENSMUSG00000000386(Mx1),ENSMUSG00000023341(Mx2),ENSMUSG00000054855(Rnd1),ENSMUSG00000045502(Hcar2),ENSMUSG00000046879(Irgm1),ENSMUSG00000033220(Rac2),ENSMUSG0…	1.29297e-07	3.36073e-06	0.0718085
GO:0005488	binding	MF	346	13407	411	18233	ENSMUSG00000024041(Cryaa),ENSMUSG00000035208(Slfn8),ENSMUSG00000047854(Stx19),ENSMUSG00000054072(Iigp1),ENSMUSG00000020638(Cmpk2),ENSMUSG00000033610(Pank1),ENSMUSG00000037321(Tap1),ENSMUSG00000026896(Ifih1),ENSMUSG00000020227(Irak3),ENSMUSG00000032691(Nlrp3),ENSMUSG00000012519(Mlkl),ENSMUSG00000067338(Tuba3b),ENSMUSG00000003283(Hck),ENSMUSG00000049892(Rasd1),ENSMUSG00000000386(Mx1),ENSMUSG0000002…	1.33844e-07	3.46548e-06	0.0258074
GO:2000145	regulation of cell motility	BP	48	951	411	18233	ENSMUSG00000026580(Selp),ENSMUSG00000035385(Ccl2),ENSMUSG00000035352(Ccl12),ENSMUSG00000020310(Madcam1),ENSMUSG00000034855(Cxcl10),ENSMUSG00000037405(Icam1),ENSMUSG00000025473(Adam8),ENSMUSG00000018500(Adora2b),ENSMUSG00000042677(Zc3h12a),ENSMUSG00000014813(Stc1),ENSMUSG00000026222(Sp100),ENSMUSG00000030046(Bmp10),ENSMUSG00000014599(Csf1),ENSMUSG00000035042(Ccl5),ENSMUSG00000026874(Hc),ENSMUSG000…	1.46624e-07	3.78177e-06	0.0504732
GO:0042802	identical protein binding	MF	83	2087	411	18233	ENSMUSG00000030921(Trim30a),ENSMUSG00000057596(Trim30d),ENSMUSG00000033610(Pank1),ENSMUSG00000037321(Tap1),ENSMUSG00000020227(Irak3),ENSMUSG00000032313(Tmem266),ENSMUSG00000026104(Stat1),ENSMUSG00000024558(Mapk4),ENSMUSG00000052105(Mtcl1),ENSMUSG00000099974(Bcl2a1d),ENSMUSG00000102037(Bcl2a1a),ENSMUSG00000004040(Stat3),ENSMUSG00000036986(Pml),ENSMUSG00000105504(Gbp5),ENSMUSG00000028268(Gbp3),ENSM…	1.52899e-07	3.9285e-06	0.03977
GO:0010942	positive regulation of cell death	BP	39	693	411	18233	ENSMUSG00000022346(Myc),ENSMUSG00000032691(Nlrp3),ENSMUSG00000022074(Tnfrsf10b),ENSMUSG00000024401(Tnf),ENSMUSG00000036986(Pml),ENSMUSG00000056054(S100a8),ENSMUSG00000045502(Hcar2),ENSMUSG00000031639(Tlr3),ENSMUSG00000045932(Ifit2),ENSMUSG00000031613(Hpgd),ENSMUSG00000031551(Ido1),ENSMUSG00000023034(Nr4a1),ENSMUSG00000005413(Hmox1),ENSMUSG00000024079(Eif2ak2),ENSMUSG00000029771(Irf5),ENSMUSG00000…	1.55259e-07	3.97391e-06	0.0562771
GO:1904892	regulation of STAT cascade	BP	16	144	411	18233	ENSMUSG00000038037(Socs1),ENSMUSG00000025383(Il23a),ENSMUSG00000030341(Tnfrsf1a),ENSMUSG00000024401(Tnf),ENSMUSG00000034422(Parp14),ENSMUSG00000022906(Parp9),ENSMUSG00000025746(Il6),ENSMUSG00000017652(Cd40),ENSMUSG00000035042(Ccl5),ENSMUSG00000053113(Socs3),ENSMUSG00000018899(Irf1),ENSMUSG00000020027(Socs2),ENSMUSG00000053175(Bcl3),ENSMUSG00000021347(Prl7b1),ENSMUSG00000022886(Prl2a1),ENSMUSG0000…	1.64284e-07	4.18892e-06	0.111111
GO:0051270	regulation of cellular component movement	BP	51	1046	411	18233	ENSMUSG00000026580(Selp),ENSMUSG00000035385(Ccl2),ENSMUSG00000035352(Ccl12),ENSMUSG00000020310(Madcam1),ENSMUSG00000034855(Cxcl10),ENSMUSG00000037405(Icam1),ENSMUSG00000025473(Adam8),ENSMUSG00000073102(Drc1),ENSMUSG00000018500(Adora2b),ENSMUSG00000042677(Zc3h12a),ENSMUSG00000014813(Stc1),ENSMUSG00000026222(Sp100),ENSMUSG00000030046(Bmp10),ENSMUSG00000014599(Csf1),ENSMUSG00000035042(Ccl5),ENSMUSG0…	1.69262e-07	4.29951e-06	0.0487572
GO:0032550	purine ribonucleoside binding	MF	27	383	411	18233	ENSMUSG00000073555(Gm4951),ENSMUSG00000090942(F830016B08Rik),ENSMUSG00000054072(Iigp1),ENSMUSG00000034438(Gbp8),ENSMUSG00000029298(Gbp9),ENSMUSG00000104713(Gbp6),ENSMUSG00000092021(Gbp11),ENSMUSG00000067338(Tuba3b),ENSMUSG00000049892(Rasd1),ENSMUSG00000000386(Mx1),ENSMUSG00000023341(Mx2),ENSMUSG00000054855(Rnd1),ENSMUSG00000045502(Hcar2),ENSMUSG00000046879(Irgm1),ENSMUSG00000033220(Rac2),ENSMUSG0…	1.87414e-07	4.74262e-06	0.0704961
GO:0051090	regulation of DNA-binding transcription factor activity	BP	27	384	411	18233	ENSMUSG00000021025(Nfkbia),ENSMUSG00000020227(Irak3),ENSMUSG00000032691(Nlrp3),ENSMUSG00000079428(Tceal7),ENSMUSG00000055994(Nod2),ENSMUSG00000019850(Tnfaip3),ENSMUSG00000063268(Parp10),ENSMUSG00000042677(Zc3h12a),ENSMUSG00000073399(Trim40),ENSMUSG00000030966(Trim21),ENSMUSG00000005413(Hmox1),ENSMUSG00000038067(Csf3),ENSMUSG00000024401(Tnf),ENSMUSG00000025746(Il6),ENSMUSG00000040296(Ddx58),ENSMUS…	1.97462e-07	4.97813e-06	0.0703125
GO:0002821	positive regulation of adaptive immune response	BP	14	111	411	18233	ENSMUSG00000015947(Fcgr1),ENSMUSG00000061232(H2-K1),ENSMUSG00000073411(H2-D1),ENSMUSG00000025383(Il23a),ENSMUSG00000016496(Cd274),ENSMUSG00000024401(Tnf),ENSMUSG00000055994(Nod2),ENSMUSG00000018899(Irf1),ENSMUSG00000017652(Cd40),ENSMUSG00000035356(Nfkbiz),ENSMUSG00000032691(Nlrp3),ENSMUSG00000020641(Rsad2),ENSMUSG00000025746(Il6),ENSMUSG00000027398(Il1b)	2.02244e-07	5.05435e-06	0.126126
GO:0032733	positive regulation of interleukin-10 production	BP	9	40	411	18233	ENSMUSG00000015396(Cd83),ENSMUSG00000016496(Cd274),ENSMUSG00000027995(Tlr2),ENSMUSG00000055994(Nod2),ENSMUSG00000004040(Stat3),ENSMUSG00000025383(Il23a),ENSMUSG00000053175(Bcl3),ENSMUSG00000035692(Isg15),ENSMUSG00000025746(Il6)	2.02747e-07	5.05435e-06	0.225
GO:0043330	response to exogenous dsRNA	BP	9	40	411	18233	ENSMUSG00000031639(Tlr3),ENSMUSG00000079339(Ifit1bl1),ENSMUSG00000067297(Ifit1bl2),ENSMUSG00000026896(Ifih1),ENSMUSG00000029826(Zc3hav1),ENSMUSG00000040296(Ddx58),ENSMUSG00000021025(Nfkbia),ENSMUSG00000020227(Irak3),ENSMUSG00000055994(Nod2)	2.02747e-07	5.05435e-06	0.225
GO:0002548	monocyte chemotaxis	BP	10	52	411	18233	ENSMUSG00000052270(Fpr2),ENSMUSG00000035385(Ccl2),ENSMUSG00000034855(Cxcl10),ENSMUSG00000035042(Ccl5),ENSMUSG00000026166(Ccl20),ENSMUSG00000035373(Ccl7),ENSMUSG00000035352(Ccl12),ENSMUSG00000019122(Ccl9),ENSMUSG00000000982(Ccl3),ENSMUSG00000018930(Ccl4)	2.06335e-07	5.12475e-06	0.192308
GO:0010941	regulation of cell death	BP	69	1628	411	18233	ENSMUSG00000102037(Bcl2a1a),ENSMUSG00000062007(Hsh2d),ENSMUSG00000022346(Myc),ENSMUSG00000032691(Nlrp3),ENSMUSG00000022074(Tnfrsf10b),ENSMUSG00000024401(Tnf),ENSMUSG00000036986(Pml),ENSMUSG00000056054(S100a8),ENSMUSG00000074896(Ifit3),ENSMUSG00000003283(Hck),ENSMUSG00000030341(Tnfrsf1a),ENSMUSG00000099974(Bcl2a1d),ENSMUSG00000053113(Socs3),ENSMUSG00000003541(Ier3),ENSMUSG00000028163(Nfkb1),ENSMUS…	2.1184e-07	5.24206e-06	0.0423833
GO:0001883	purine nucleoside binding	MF	27	387	411	18233	ENSMUSG00000073555(Gm4951),ENSMUSG00000090942(F830016B08Rik),ENSMUSG00000054072(Iigp1),ENSMUSG00000034438(Gbp8),ENSMUSG00000029298(Gbp9),ENSMUSG00000104713(Gbp6),ENSMUSG00000092021(Gbp11),ENSMUSG00000067338(Tuba3b),ENSMUSG00000049892(Rasd1),ENSMUSG00000000386(Mx1),ENSMUSG00000023341(Mx2),ENSMUSG00000054855(Rnd1),ENSMUSG00000045502(Hcar2),ENSMUSG00000046879(Irgm1),ENSMUSG00000033220(Rac2),ENSMUSG0…	2.30687e-07	5.68746e-06	0.0697674
GO:1903037	regulation of leukocyte cell-cell adhesion	BP	23	293	411	18233	ENSMUSG00000016496(Cd274),ENSMUSG00000025473(Adam8),ENSMUSG00000027399(Il1a),ENSMUSG00000027398(Il1b),ENSMUSG00000027962(Vcam1),ENSMUSG00000025383(Il23a),ENSMUSG00000047810(Ccdc88b),ENSMUSG00000025746(Il6),ENSMUSG00000035042(Ccl5),ENSMUSG00000031551(Ido1),ENSMUSG00000015396(Cd83),ENSMUSG00000038037(Socs1),ENSMUSG00000018899(Irf1),ENSMUSG00000032691(Nlrp3),ENSMUSG00000020178(Adora2a),ENSMUSG000000…	2.34633e-07	5.76354e-06	0.0784983
GO:0032549	ribonucleoside binding	MF	27	388	411	18233	ENSMUSG00000073555(Gm4951),ENSMUSG00000090942(F830016B08Rik),ENSMUSG00000054072(Iigp1),ENSMUSG00000034438(Gbp8),ENSMUSG00000029298(Gbp9),ENSMUSG00000104713(Gbp6),ENSMUSG00000092021(Gbp11),ENSMUSG00000067338(Tuba3b),ENSMUSG00000049892(Rasd1),ENSMUSG00000000386(Mx1),ENSMUSG00000023341(Mx2),ENSMUSG00000054855(Rnd1),ENSMUSG00000045502(Hcar2),ENSMUSG00000046879(Irgm1),ENSMUSG00000033220(Rac2),ENSMUSG0…	2.42867e-07	5.94403e-06	0.0695876
GO:0031649	heat generation	BP	7	21	411	18233	ENSMUSG00000026981(Il1rn),ENSMUSG00000027399(Il1a),ENSMUSG00000027398(Il1b),ENSMUSG00000024401(Tnf),ENSMUSG00000079227(Ccr5),ENSMUSG00000032487(Ptgs2),ENSMUSG00000035042(Ccl5)	2.48719e-07	6.03444e-06	0.333333
GO:0072677	eosinophil migration	BP	7	21	411	18233	ENSMUSG00000035385(Ccl2),ENSMUSG00000035373(Ccl7),ENSMUSG00000035352(Ccl12),ENSMUSG00000035042(Ccl5),ENSMUSG00000000982(Ccl3),ENSMUSG00000018930(Ccl4),ENSMUSG00000025473(Adam8)	2.48719e-07	6.03444e-06	0.333333
GO:0031663	lipopolysaccharide-mediated signaling pathway	BP	10	53	411	18233	ENSMUSG00000022126(Acod1),ENSMUSG00000019850(Tnfaip3),ENSMUSG00000021025(Nfkbia),ENSMUSG00000051439(Cd14),ENSMUSG00000024401(Tnf),ENSMUSG00000035352(Ccl12),ENSMUSG00000032508(Myd88),ENSMUSG00000027398(Il1b),ENSMUSG00000035042(Ccl5),ENSMUSG00000000982(Ccl3)	2.4926e-07	6.03444e-06	0.188679
GO:1903039	positive regulation of leukocyte cell-cell adhesion	BP	19	208	411	18233	ENSMUSG00000016496(Cd274),ENSMUSG00000025473(Adam8),ENSMUSG00000027399(Il1a),ENSMUSG00000027398(Il1b),ENSMUSG00000027962(Vcam1),ENSMUSG00000025383(Il23a),ENSMUSG00000047810(Ccdc88b),ENSMUSG00000025746(Il6),ENSMUSG00000035042(Ccl5),ENSMUSG00000015396(Cd83),ENSMUSG00000038037(Socs1),ENSMUSG00000018899(Irf1),ENSMUSG00000032691(Nlrp3),ENSMUSG00000035385(Ccl2),ENSMUSG00000028341(Nr4a3),ENSMUSG00000026…	2.64774e-07	6.38696e-06	0.0913462
GO:0032613	interleukin-10 production	BP	10	54	411	18233	ENSMUSG00000016496(Cd274),ENSMUSG00000031551(Ido1),ENSMUSG00000025383(Il23a),ENSMUSG00000015396(Cd83),ENSMUSG00000027995(Tlr2),ENSMUSG00000055994(Nod2),ENSMUSG00000004040(Stat3),ENSMUSG00000053175(Bcl3),ENSMUSG00000035692(Isg15),ENSMUSG00000025746(Il6)	2.99826e-07	7.17957e-06	0.185185
GO:0032653	regulation of interleukin-10 production	BP	10	54	411	18233	ENSMUSG00000016496(Cd274),ENSMUSG00000031551(Ido1),ENSMUSG00000025383(Il23a),ENSMUSG00000015396(Cd83),ENSMUSG00000027995(Tlr2),ENSMUSG00000055994(Nod2),ENSMUSG00000004040(Stat3),ENSMUSG00000053175(Bcl3),ENSMUSG00000035692(Isg15),ENSMUSG00000025746(Il6)	2.99826e-07	7.17957e-06	0.185185
GO:0031622	positive regulation of fever generation	BP	5	8	411	18233	ENSMUSG00000024401(Tnf),ENSMUSG00000079227(Ccr5),ENSMUSG00000032487(Ptgs2),ENSMUSG00000027398(Il1b),ENSMUSG00000035042(Ccl5)	3.00844e-07	7.17957e-06	0.625
GO:0002230	positive regulation of defense response to virus by host	BP	8	31	411	18233	ENSMUSG00000026104(Stat1),ENSMUSG00000036986(Pml),ENSMUSG00000025383(Il23a),ENSMUSG00000049502(Dtx3l),ENSMUSG00000022906(Parp9),ENSMUSG00000042677(Zc3h12a),ENSMUSG00000040296(Ddx58),ENSMUSG00000035042(Ccl5)	3.11847e-07	7.41577e-06	0.258065
GO:0071887	leukocyte apoptotic process	BP	14	115	411	18233	ENSMUSG00000045502(Hcar2),ENSMUSG00000025746(Il6),ENSMUSG00000022346(Myc),ENSMUSG00000102037(Bcl2a1a),ENSMUSG00000062007(Hsh2d),ENSMUSG00000027737(Slc7a11),ENSMUSG00000031551(Ido1),ENSMUSG00000035042(Ccl5),ENSMUSG00000025473(Adam8),ENSMUSG00000050721(Plekho2),ENSMUSG00000016496(Cd274),ENSMUSG00000028341(Nr4a3),ENSMUSG00000055994(Nod2),ENSMUSG00000079227(Ccr5)	3.15565e-07	7.47767e-06	0.121739
GO:0050867	positive regulation of cell activation	BP	25	345	411	18233	ENSMUSG00000026580(Selp),ENSMUSG00000020120(Plek),ENSMUSG00000017652(Cd40),ENSMUSG00000025746(Il6),ENSMUSG00000016496(Cd274),ENSMUSG00000025383(Il23a),ENSMUSG00000018899(Irf1),ENSMUSG00000025473(Adam8),ENSMUSG00000027399(Il1a),ENSMUSG00000027398(Il1b),ENSMUSG00000028341(Nr4a3),ENSMUSG00000027962(Vcam1),ENSMUSG00000047810(Ccdc88b),ENSMUSG00000035042(Ccl5),ENSMUSG00000050440(Hamp),ENSMUSG0000001850…	3.21174e-07	7.58378e-06	0.0724638
GO:0042509	regulation of tyrosine phosphorylation of STAT protein	BP	11	68	411	18233	ENSMUSG00000030341(Tnfrsf1a),ENSMUSG00000024401(Tnf),ENSMUSG00000025383(Il23a),ENSMUSG00000034422(Parp14),ENSMUSG00000022906(Parp9),ENSMUSG00000025746(Il6),ENSMUSG00000017652(Cd40),ENSMUSG00000035042(Ccl5),ENSMUSG00000053113(Socs3),ENSMUSG00000038037(Socs1),ENSMUSG00000018899(Irf1)	3.23079e-07	7.602e-06	0.161765
GO:0035457	cellular response to interferon-alpha	BP	6	14	411	18233	ENSMUSG00000022346(Myc),ENSMUSG00000045932(Ifit2),ENSMUSG00000074896(Ifit3),ENSMUSG00000062488(Ifit3b),ENSMUSG00000034459(Ifit1),ENSMUSG00000073489(Ifi204)	3.25964e-07	7.64305e-06	0.428571
GO:0072676	lymphocyte migration	BP	13	99	411	18233	ENSMUSG00000034855(Cxcl10),ENSMUSG00000060183(Cxcl11),ENSMUSG00000000982(Ccl3),ENSMUSG00000035042(Ccl5),ENSMUSG00000035385(Ccl2),ENSMUSG00000026166(Ccl20),ENSMUSG00000035373(Ccl7),ENSMUSG00000035352(Ccl12),ENSMUSG00000025473(Adam8),ENSMUSG00000019122(Ccl9),ENSMUSG00000018930(Ccl4),ENSMUSG00000037405(Icam1),ENSMUSG00000020310(Madcam1)	3.43167e-07	8.0184e-06	0.131313
GO:0032608	interferon-beta production	BP	10	55	411	18233	ENSMUSG00000002983(Relb),ENSMUSG00000026946(Nmi),ENSMUSG00000031639(Tlr3),ENSMUSG00000026896(Ifih1),ENSMUSG00000017830(Dhx58),ENSMUSG00000018899(Irf1),ENSMUSG00000029826(Zc3hav1),ENSMUSG00000040296(Ddx58),ENSMUSG00000032661(Oas3),ENSMUSG00000025498(Irf7)	3.59165e-07	8.33412e-06	0.181818
GO:0032648	regulation of interferon-beta production	BP	10	55	411	18233	ENSMUSG00000002983(Relb),ENSMUSG00000026946(Nmi),ENSMUSG00000031639(Tlr3),ENSMUSG00000026896(Ifih1),ENSMUSG00000017830(Dhx58),ENSMUSG00000018899(Irf1),ENSMUSG00000029826(Zc3hav1),ENSMUSG00000040296(Ddx58),ENSMUSG00000032661(Oas3),ENSMUSG00000025498(Irf7)	3.59165e-07	8.33412e-06	0.181818
GO:0001882	nucleoside binding	MF	27	396	411	18233	ENSMUSG00000073555(Gm4951),ENSMUSG00000090942(F830016B08Rik),ENSMUSG00000054072(Iigp1),ENSMUSG00000034438(Gbp8),ENSMUSG00000029298(Gbp9),ENSMUSG00000104713(Gbp6),ENSMUSG00000092021(Gbp11),ENSMUSG00000067338(Tuba3b),ENSMUSG00000049892(Rasd1),ENSMUSG00000000386(Mx1),ENSMUSG00000023341(Mx2),ENSMUSG00000054855(Rnd1),ENSMUSG00000045502(Hcar2),ENSMUSG00000046879(Irgm1),ENSMUSG00000033220(Rac2),ENSMUSG0…	3.64044e-07	8.4182e-06	0.0681818
GO:0002822	regulation of adaptive immune response based on somatic recombination of immune receptors built from immunoglobulin superfamily domains	BP	16	153	411	18233	ENSMUSG00000015947(Fcgr1),ENSMUSG00000061232(H2-K1),ENSMUSG00000073411(H2-D1),ENSMUSG00000025383(Il23a),ENSMUSG00000019850(Tnfaip3),ENSMUSG00000055994(Nod2),ENSMUSG00000016496(Cd274),ENSMUSG00000024401(Tnf),ENSMUSG00000018899(Irf1),ENSMUSG00000017652(Cd40),ENSMUSG00000042677(Zc3h12a),ENSMUSG00000035356(Nfkbiz),ENSMUSG00000032691(Nlrp3),ENSMUSG00000020641(Rsad2),ENSMUSG00000025746(Il6),ENSMUSG0000…	3.79768e-07	8.75162e-06	0.104575
GO:0030316	osteoclast differentiation	BP	13	100	411	18233	ENSMUSG00000024401(Tnf),ENSMUSG00000025473(Adam8),ENSMUSG00000027339(Rassf2),ENSMUSG00000000982(Ccl3),ENSMUSG00000021250(Fos),ENSMUSG00000025383(Il23a),ENSMUSG00000014599(Csf1),ENSMUSG00000035042(Ccl5),ENSMUSG00000035673(Sbno2),ENSMUSG00000052837(Junb),ENSMUSG00000038301(Snx10),ENSMUSG00000001750(Tcirg1),ENSMUSG00000047798(Cd300lf)	3.86491e-07	8.87606e-06	0.13
GO:0035821	modification of morphology or physiology of other organism	BP	15	135	411	18233	ENSMUSG00000022346(Myc),ENSMUSG00000026166(Ccl20),ENSMUSG00000035385(Ccl2),ENSMUSG00000029380(Cxcl1),ENSMUSG00000058427(Cxcl2),ENSMUSG00000034855(Cxcl10),ENSMUSG00000035042(Ccl5),ENSMUSG00000000982(Ccl3),ENSMUSG00000018930(Ccl4),ENSMUSG00000027832(Ptx3),ENSMUSG00000042677(Zc3h12a),ENSMUSG00000079227(Ccr5),ENSMUSG00000032508(Myd88),ENSMUSG00000029371(Cxcl5),ENSMUSG00000020400(Tnip1)	4.00315e-07	9.16215e-06	0.111111
GO:0009986	cell surface	CC	45	895	411	18233	ENSMUSG00000017057(Il13ra1),ENSMUSG00000027962(Vcam1),ENSMUSG00000015396(Cd83),ENSMUSG00000061232(H2-K1),ENSMUSG00000025089(Gfra1),ENSMUSG00000016496(Cd274),ENSMUSG00000051439(Cd14),ENSMUSG00000112148(Lilrb4a),ENSMUSG00000015947(Fcgr1),ENSMUSG00000024401(Tnf),ENSMUSG00000073411(H2-D1),ENSMUSG00000035929(H2-Q4),ENSMUSG00000030156(Cd69),ENSMUSG00000020592(Sdc1),ENSMUSG00000037405(Icam1),ENSMUSG0000…	4.13855e-07	9.43818e-06	0.0502793
GO:0001906	cell killing	BP	16	154	411	18233	ENSMUSG00000015947(Fcgr1),ENSMUSG00000035385(Ccl2),ENSMUSG00000015437(Gzmb),ENSMUSG00000061232(H2-K1),ENSMUSG00000073411(H2-D1),ENSMUSG00000025383(Il23a),ENSMUSG00000028793(Rnf19b),ENSMUSG00000026166(Ccl20),ENSMUSG00000029380(Cxcl1),ENSMUSG00000058427(Cxcl2),ENSMUSG00000034855(Cxcl10),ENSMUSG00000037321(Tap1),ENSMUSG00000034116(Vav1),ENSMUSG00000079227(Ccr5),ENSMUSG00000032508(Myd88),ENSMUSG00000…	4.1519e-07	9.43818e-06	0.103896
GO:0032755	positive regulation of interleukin-6 production	BP	13	101	411	18233	ENSMUSG00000031639(Tlr3),ENSMUSG00000026896(Ifih1),ENSMUSG00000027995(Tlr2),ENSMUSG00000024401(Tnf),ENSMUSG00000055994(Nod2),ENSMUSG00000004040(Stat3),ENSMUSG00000018500(Adora2b),ENSMUSG00000025746(Il6),ENSMUSG00000040296(Ddx58),ENSMUSG00000032508(Myd88),ENSMUSG00000079227(Ccr5),ENSMUSG00000027399(Il1a),ENSMUSG00000027398(Il1b)	4.34642e-07	9.847e-06	0.128713
GO:0007260	tyrosine phosphorylation of STAT protein	BP	11	70	411	18233	ENSMUSG00000038037(Socs1),ENSMUSG00000025383(Il23a),ENSMUSG00000030341(Tnfrsf1a),ENSMUSG00000024401(Tnf),ENSMUSG00000034422(Parp14),ENSMUSG00000022906(Parp9),ENSMUSG00000025746(Il6),ENSMUSG00000017652(Cd40),ENSMUSG00000035042(Ccl5),ENSMUSG00000053113(Socs3),ENSMUSG00000018899(Irf1)	4.37954e-07	9.88861e-06	0.157143
GO:0002705	positive regulation of leukocyte mediated immunity	BP	15	137	411	18233	ENSMUSG00000015947(Fcgr1),ENSMUSG00000061232(H2-K1),ENSMUSG00000073411(H2-D1),ENSMUSG00000025383(Il23a),ENSMUSG00000055994(Nod2),ENSMUSG00000040296(Ddx58),ENSMUSG00000024401(Tnf),ENSMUSG00000018500(Adora2b),ENSMUSG00000034116(Vav1),ENSMUSG00000017652(Cd40),ENSMUSG00000029380(Cxcl1),ENSMUSG00000020641(Rsad2),ENSMUSG00000032691(Nlrp3),ENSMUSG00000025746(Il6),ENSMUSG00000027398(Il1b)	4.84983e-07	1.09138e-05	0.109489
GO:1901652	response to peptide	BP	31	505	411	18233	ENSMUSG00000005057(Sh2b2),ENSMUSG00000020429(Igfbp1),ENSMUSG00000021025(Nfkbia),ENSMUSG00000055994(Nod2),ENSMUSG00000019850(Tnfaip3),ENSMUSG00000029771(Irf5),ENSMUSG00000027995(Tlr2),ENSMUSG00000025746(Il6),ENSMUSG00000022346(Myc),ENSMUSG00000035385(Ccl2),ENSMUSG00000066363(Serpina3f),ENSMUSG00000079014(Serpina3i),ENSMUSG00000004040(Stat3),ENSMUSG00000001131(Timp1),ENSMUSG00000028341(Nr4a3),ENSMU…	4.94696e-07	1.10951e-05	0.0613861
GO:0044406	adhesion of symbiont to host	BP	6	15	411	18233	ENSMUSG00000037405(Icam1),ENSMUSG00000029298(Gbp9),ENSMUSG00000104713(Gbp6),ENSMUSG00000040253(Gbp7),ENSMUSG00000028268(Gbp3),ENSMUSG00000028270(Gbp2)	5.32956e-07	1.19133e-05	0.4
GO:0048522	positive regulation of cellular process	BP	164	5243	411	18233	ENSMUSG00000024401(Tnf),ENSMUSG00000024079(Eif2ak2),ENSMUSG00000062991(Nrg1),ENSMUSG00000030433(Sbk2),ENSMUSG00000027398(Il1b),ENSMUSG00000020464(Pnpt1),ENSMUSG00000004791(Pgf),ENSMUSG00000002307(Daxx),ENSMUSG00000026483(Niban1),ENSMUSG00000052270(Fpr2),ENSMUSG00000024041(Cryaa),ENSMUSG00000069874(Irgm2),ENSMUSG00000017652(Cd40),ENSMUSG00000018500(Adora2b),ENSMUSG00000023034(Nr4a1),ENSMUSG0000003…	6.14455e-07	1.36895e-05	0.0312798
GO:0006468	protein phosphorylation	BP	73	1813	411	18233	ENSMUSG00000022346(Myc),ENSMUSG00000024558(Mapk4),ENSMUSG00000024401(Tnf),ENSMUSG00000062991(Nrg1),ENSMUSG00000030433(Sbk2),ENSMUSG00000035352(Ccl12),ENSMUSG00000027398(Il1b),ENSMUSG00000035042(Ccl5),ENSMUSG00000000982(Ccl3),ENSMUSG00000024079(Eif2ak2),ENSMUSG00000051998(Lax1),ENSMUSG00000027368(Dusp2),ENSMUSG00000053113(Socs3),ENSMUSG00000038037(Socs1),ENSMUSG00000036986(Pml),ENSMUSG00000018486(…	6.41312e-07	1.41717e-05	0.0402648
GO:2000106	regulation of leukocyte apoptotic process	BP	12	88	411	18233	ENSMUSG00000102037(Bcl2a1a),ENSMUSG00000062007(Hsh2d),ENSMUSG00000022346(Myc),ENSMUSG00000027737(Slc7a11),ENSMUSG00000045502(Hcar2),ENSMUSG00000031551(Ido1),ENSMUSG00000035042(Ccl5),ENSMUSG00000025473(Adam8),ENSMUSG00000016496(Cd274),ENSMUSG00000028341(Nr4a3),ENSMUSG00000055994(Nod2),ENSMUSG00000079227(Ccr5)	6.42061e-07	1.41717e-05	0.136364
GO:0051092	positive regulation of NF-kappaB transcription factor activity	BP	15	140	411	18233	ENSMUSG00000031639(Tlr3),ENSMUSG00000030921(Trim30a),ENSMUSG00000057596(Trim30d),ENSMUSG00000020227(Irak3),ENSMUSG00000027995(Tlr2),ENSMUSG00000032691(Nlrp3),ENSMUSG00000024401(Tnf),ENSMUSG00000055994(Nod2),ENSMUSG00000004040(Stat3),ENSMUSG00000037405(Icam1),ENSMUSG00000024079(Eif2ak2),ENSMUSG00000032508(Myd88),ENSMUSG00000017652(Cd40),ENSMUSG00000027398(Il1b),ENSMUSG00000025473(Adam8)	6.42439e-07	1.41717e-05	0.107143
GO:0009897	external side of plasma membrane	CC	27	408	411	18233	ENSMUSG00000051439(Cd14),ENSMUSG00000043811(Rtn4r),ENSMUSG00000017057(Il13ra1),ENSMUSG00000027962(Vcam1),ENSMUSG00000015396(Cd83),ENSMUSG00000061232(H2-K1),ENSMUSG00000025089(Gfra1),ENSMUSG00000016496(Cd274),ENSMUSG00000112148(Lilrb4a),ENSMUSG00000015947(Fcgr1),ENSMUSG00000024401(Tnf),ENSMUSG00000073411(H2-D1),ENSMUSG00000035929(H2-Q4),ENSMUSG00000030156(Cd69),ENSMUSG00000020592(Sdc1),ENSMUSG0000…	6.53563e-07	1.43698e-05	0.0661765
GO:0002292	T cell differentiation involved in immune response	BP	11	73	411	18233	ENSMUSG00000025383(Il23a),ENSMUSG00000002983(Relb),ENSMUSG00000034266(Batf),ENSMUSG00000053175(Bcl3),ENSMUSG00000018899(Irf1),ENSMUSG00000032691(Nlrp3),ENSMUSG00000025746(Il6),ENSMUSG00000004040(Stat3),ENSMUSG00000042677(Zc3h12a),ENSMUSG00000035356(Nfkbiz),ENSMUSG00000030142(Clec4e)	6.77884e-07	1.48559e-05	0.150685
GO:0006925	inflammatory cell apoptotic process	BP	7	24	411	18233	ENSMUSG00000045502(Hcar2),ENSMUSG00000025746(Il6),ENSMUSG00000027737(Slc7a11),ENSMUSG00000050721(Plekho2),ENSMUSG00000055994(Nod2),ENSMUSG00000079227(Ccr5),ENSMUSG00000035042(Ccl5)	6.9823e-07	1.52024e-05	0.291667
GO:0071359	cellular response to dsRNA	BP	7	24	411	18233	ENSMUSG00000031639(Tlr3),ENSMUSG00000079339(Ifit1bl1),ENSMUSG00000067297(Ifit1bl2),ENSMUSG00000026896(Ifih1),ENSMUSG00000029826(Zc3hav1),ENSMUSG00000040296(Ddx58),ENSMUSG00000028163(Nfkb1)	6.9823e-07	1.52024e-05	0.291667
GO:0010562	positive regulation of phosphorus metabolic process	BP	51	1097	411	18233	ENSMUSG00000024401(Tnf),ENSMUSG00000024079(Eif2ak2),ENSMUSG00000062991(Nrg1),ENSMUSG00000030433(Sbk2),ENSMUSG00000027398(Il1b),ENSMUSG00000004791(Pgf),ENSMUSG00000002307(Daxx),ENSMUSG00000026483(Niban1),ENSMUSG00000052270(Fpr2),ENSMUSG00000024041(Cryaa),ENSMUSG00000069874(Irgm2),ENSMUSG00000017652(Cd40),ENSMUSG00000064246(Chil1),ENSMUSG00000012519(Mlkl),ENSMUSG00000038037(Socs1),ENSMUSG0000002538…	7.15692e-07	1.5482e-05	0.0464904
GO:0045937	positive regulation of phosphate metabolic process	BP	51	1097	411	18233	ENSMUSG00000024401(Tnf),ENSMUSG00000024079(Eif2ak2),ENSMUSG00000062991(Nrg1),ENSMUSG00000030433(Sbk2),ENSMUSG00000027398(Il1b),ENSMUSG00000004791(Pgf),ENSMUSG00000002307(Daxx),ENSMUSG00000026483(Niban1),ENSMUSG00000052270(Fpr2),ENSMUSG00000024041(Cryaa),ENSMUSG00000069874(Irgm2),ENSMUSG00000017652(Cd40),ENSMUSG00000064246(Chil1),ENSMUSG00000012519(Mlkl),ENSMUSG00000038037(Socs1),ENSMUSG0000002538…	7.15692e-07	1.5482e-05	0.0464904
GO:0052548	regulation of endopeptidase activity	BP	27	411	411	18233	ENSMUSG00000022346(Myc),ENSMUSG00000032691(Nlrp3),ENSMUSG00000022074(Tnfrsf10b),ENSMUSG00000024401(Tnf),ENSMUSG00000036986(Pml),ENSMUSG00000056054(S100a8),ENSMUSG00000020044(Timp3),ENSMUSG00000066363(Serpina3f),ENSMUSG00000079014(Serpina3i),ENSMUSG00000079597(Cstdc4),ENSMUSG00000095620(Csta2),ENSMUSG00000071562(Stfa1),ENSMUSG00000079594(Cstdc6),ENSMUSG00000001131(Timp1),ENSMUSG00000069792(Wfdc17)…	7.5353e-07	1.62481e-05	0.0656934
GO:0033028	myeloid cell apoptotic process	BP	8	35	411	18233	ENSMUSG00000045502(Hcar2),ENSMUSG00000025746(Il6),ENSMUSG00000027737(Slc7a11),ENSMUSG00000029915(Clec5a),ENSMUSG00000050721(Plekho2),ENSMUSG00000055994(Nod2),ENSMUSG00000079227(Ccr5),ENSMUSG00000035042(Ccl5)	8.59726e-07	1.84786e-05	0.228571
GO:0043065	positive regulation of apoptotic process	BP	35	628	411	18233	ENSMUSG00000022346(Myc),ENSMUSG00000032691(Nlrp3),ENSMUSG00000022074(Tnfrsf10b),ENSMUSG00000024401(Tnf),ENSMUSG00000036986(Pml),ENSMUSG00000056054(S100a8),ENSMUSG00000045502(Hcar2),ENSMUSG00000025888(Casp1),ENSMUSG00000030341(Tnfrsf1a),ENSMUSG00000027398(Il1b),ENSMUSG00000000982(Ccl3),ENSMUSG00000079227(Ccr5),ENSMUSG00000031551(Ido1),ENSMUSG00000035042(Ccl5),ENSMUSG00000025473(Adam8),ENSMUSG00000…	8.68814e-07	1.86143e-05	0.0557325
GO:0022409	positive regulation of cell-cell adhesion	BP	20	247	411	18233	ENSMUSG00000016496(Cd274),ENSMUSG00000025473(Adam8),ENSMUSG00000027399(Il1a),ENSMUSG00000027398(Il1b),ENSMUSG00000035042(Ccl5),ENSMUSG00000024401(Tnf),ENSMUSG00000027962(Vcam1),ENSMUSG00000025383(Il23a),ENSMUSG00000047810(Ccdc88b),ENSMUSG00000025746(Il6),ENSMUSG00000015396(Cd83),ENSMUSG00000038037(Socs1),ENSMUSG00000018899(Irf1),ENSMUSG00000032691(Nlrp3),ENSMUSG00000035385(Ccl2),ENSMUSG0000002834…	8.89055e-07	1.89873e-05	0.0809717
GO:0032879	regulation of localization	BP	99	2759	411	18233	ENSMUSG00000024401(Tnf),ENSMUSG00000026580(Selp),ENSMUSG00000035385(Ccl2),ENSMUSG00000035352(Ccl12),ENSMUSG00000020310(Madcam1),ENSMUSG00000034855(Cxcl10),ENSMUSG00000037405(Icam1),ENSMUSG00000025473(Adam8),ENSMUSG00000056054(S100a8),ENSMUSG00000020178(Adora2a),ENSMUSG00000030341(Tnfrsf1a),ENSMUSG00000073102(Drc1),ENSMUSG00000001750(Tcirg1),ENSMUSG00000002250(Ppard),ENSMUSG00000025746(Il6),ENSMUS…	9.9986e-07	2.12859e-05	0.0358826
GO:0043068	positive regulation of programmed cell death	BP	35	633	411	18233	ENSMUSG00000022346(Myc),ENSMUSG00000032691(Nlrp3),ENSMUSG00000022074(Tnfrsf10b),ENSMUSG00000024401(Tnf),ENSMUSG00000036986(Pml),ENSMUSG00000056054(S100a8),ENSMUSG00000045502(Hcar2),ENSMUSG00000031639(Tlr3),ENSMUSG00000045932(Ifit2),ENSMUSG00000031613(Hpgd),ENSMUSG00000031551(Ido1),ENSMUSG00000023034(Nr4a1),ENSMUSG00000005413(Hmox1),ENSMUSG00000024079(Eif2ak2),ENSMUSG00000029771(Irf5),ENSMUSG00000…	1.04229e-06	2.21189e-05	0.0552923
GO:0001934	positive regulation of protein phosphorylation	BP	46	957	411	18233	ENSMUSG00000024401(Tnf),ENSMUSG00000024079(Eif2ak2),ENSMUSG00000062991(Nrg1),ENSMUSG00000030433(Sbk2),ENSMUSG00000027398(Il1b),ENSMUSG00000064246(Chil1),ENSMUSG00000012519(Mlkl),ENSMUSG00000038037(Socs1),ENSMUSG00000025383(Il23a),ENSMUSG00000069874(Irgm2),ENSMUSG00000030046(Bmp10),ENSMUSG00000027339(Rassf2),ENSMUSG00000002307(Daxx),ENSMUSG00000055994(Nod2),ENSMUSG00000027399(Il1a),ENSMUSG00000038…	1.069e-06	2.26142e-05	0.0480669
GO:0016310	phosphorylation	BP	83	2189	411	18233	ENSMUSG00000022346(Myc),ENSMUSG00000024558(Mapk4),ENSMUSG00000024401(Tnf),ENSMUSG00000062991(Nrg1),ENSMUSG00000030433(Sbk2),ENSMUSG00000035352(Ccl12),ENSMUSG00000027398(Il1b),ENSMUSG00000035042(Ccl5),ENSMUSG00000000982(Ccl3),ENSMUSG00000024079(Eif2ak2),ENSMUSG00000051998(Lax1),ENSMUSG00000027368(Dusp2),ENSMUSG00000053113(Socs3),ENSMUSG00000038037(Socs1),ENSMUSG00000036986(Pml),ENSMUSG00000018486(…	1.12231e-06	2.36672e-05	0.0379169
GO:0071674	mononuclear cell migration	BP	11	77	411	18233	ENSMUSG00000026166(Ccl20),ENSMUSG00000035385(Ccl2),ENSMUSG00000035373(Ccl7),ENSMUSG00000035352(Ccl12),ENSMUSG00000035042(Ccl5),ENSMUSG00000019122(Ccl9),ENSMUSG00000000982(Ccl3),ENSMUSG00000018930(Ccl4),ENSMUSG00000014599(Csf1),ENSMUSG00000052270(Fpr2),ENSMUSG00000034855(Cxcl10)	1.1741e-06	2.46607e-05	0.142857
GO:0002690	positive regulation of leukocyte chemotaxis	BP	12	93	411	18233	ENSMUSG00000014599(Csf1),ENSMUSG00000035385(Ccl2),ENSMUSG00000035042(Ccl5),ENSMUSG00000004791(Pgf),ENSMUSG00000025383(Il23a),ENSMUSG00000033220(Rac2),ENSMUSG00000027398(Il1b),ENSMUSG00000052270(Fpr2),ENSMUSG00000034855(Cxcl10),ENSMUSG00000035373(Ccl7),ENSMUSG00000000982(Ccl3),ENSMUSG00000018930(Ccl4)	1.17677e-06	2.46607e-05	0.129032
GO:2000503	positive regulation of natural killer cell chemotaxis	BP	4	5	411	18233	ENSMUSG00000035373(Ccl7),ENSMUSG00000035042(Ccl5),ENSMUSG00000000982(Ccl3),ENSMUSG00000018930(Ccl4)	1.24986e-06	2.61108e-05	0.8
GO:0042127	regulation of cell proliferation	BP	66	1608	411	18233	ENSMUSG00000026104(Stat1),ENSMUSG00000024401(Tnf),ENSMUSG00000004791(Pgf),ENSMUSG00000018500(Adora2b),ENSMUSG00000023034(Nr4a1),ENSMUSG00000035385(Ccl2),ENSMUSG00000022346(Myc),ENSMUSG00000017057(Il13ra1),ENSMUSG00000022146(Osmr),ENSMUSG00000021347(Prl7b1),ENSMUSG00000022886(Prl2a1),ENSMUSG00000038067(Csf3),ENSMUSG00000003283(Hck),ENSMUSG00000022330(Osr2),ENSMUSG00000055994(Nod2),ENSMUSG000000040…	1.26694e-06	2.63854e-05	0.0410448
GO:0002573	myeloid leukocyte differentiation	BP	18	209	411	18233	ENSMUSG00000014599(Csf1),ENSMUSG00000052837(Junb),ENSMUSG00000024401(Tnf),ENSMUSG00000038301(Snx10),ENSMUSG00000001750(Tcirg1),ENSMUSG00000035673(Sbno2),ENSMUSG00000047798(Cd300lf),ENSMUSG00000038067(Csf3),ENSMUSG00000034266(Batf),ENSMUSG00000002983(Relb),ENSMUSG00000035186(Ubd),ENSMUSG00000022346(Myc),ENSMUSG00000025473(Adam8),ENSMUSG00000027339(Rassf2),ENSMUSG00000000982(Ccl3),ENSMUSG0000002125…	1.29348e-06	2.68547e-05	0.0861244
GO:0031620	regulation of fever generation	BP	5	10	411	18233	ENSMUSG00000024401(Tnf),ENSMUSG00000079227(Ccr5),ENSMUSG00000032487(Ptgs2),ENSMUSG00000027398(Il1b),ENSMUSG00000035042(Ccl5)	1.30409e-06	2.69241e-05	0.5
GO:0046632	alpha-beta T cell differentiation	BP	13	111	411	18233	ENSMUSG00000020641(Rsad2),ENSMUSG00000015396(Cd83),ENSMUSG00000038037(Socs1),ENSMUSG00000018899(Irf1),ENSMUSG00000002983(Relb),ENSMUSG00000034266(Batf),ENSMUSG00000053175(Bcl3),ENSMUSG00000032691(Nlrp3),ENSMUSG00000025746(Il6),ENSMUSG00000004040(Stat3),ENSMUSG00000042677(Zc3h12a),ENSMUSG00000035356(Nfkbiz),ENSMUSG00000025383(Il23a)	1.30485e-06	2.69241e-05	0.117117
GO:0019730	antimicrobial humoral response	BP	12	95	411	18233	ENSMUSG00000022126(Acod1),ENSMUSG00000055994(Nod2),ENSMUSG00000069792(Wfdc17),ENSMUSG00000026166(Ccl20),ENSMUSG00000035385(Ccl2),ENSMUSG00000029371(Cxcl5),ENSMUSG00000029379(Cxcl3),ENSMUSG00000029380(Cxcl1),ENSMUSG00000058427(Cxcl2),ENSMUSG00000029417(Cxcl9),ENSMUSG00000034855(Cxcl10),ENSMUSG00000053175(Bcl3)	1.48266e-06	3.04991e-05	0.126316
GO:0032268	regulation of cellular protein metabolic process	BP	93	2566	411	18233	ENSMUSG00000024401(Tnf),ENSMUSG00000024079(Eif2ak2),ENSMUSG00000062991(Nrg1),ENSMUSG00000030433(Sbk2),ENSMUSG00000027398(Il1b),ENSMUSG00000051998(Lax1),ENSMUSG00000027368(Dusp2),ENSMUSG00000053113(Socs3),ENSMUSG00000038037(Socs1),ENSMUSG00000036986(Pml),ENSMUSG00000018486(Wnt9b),ENSMUSG00000026483(Niban1),ENSMUSG00000042677(Zc3h12a),ENSMUSG00000068154(Insm1),ENSMUSG00000004791(Pgf),ENSMUSG0000000…	1.55024e-06	3.17432e-05	0.0362432
GO:0042093	T-helper cell differentiation	BP	10	64	411	18233	ENSMUSG00000002983(Relb),ENSMUSG00000034266(Batf),ENSMUSG00000053175(Bcl3),ENSMUSG00000018899(Irf1),ENSMUSG00000032691(Nlrp3),ENSMUSG00000025746(Il6),ENSMUSG00000004040(Stat3),ENSMUSG00000042677(Zc3h12a),ENSMUSG00000035356(Nfkbiz),ENSMUSG00000025383(Il23a)	1.5526e-06	3.17432e-05	0.15625
GO:0002286	T cell activation involved in immune response	BP	12	96	411	18233	ENSMUSG00000037405(Icam1),ENSMUSG00000030142(Clec4e),ENSMUSG00000025383(Il23a),ENSMUSG00000002983(Relb),ENSMUSG00000034266(Batf),ENSMUSG00000053175(Bcl3),ENSMUSG00000018899(Irf1),ENSMUSG00000032691(Nlrp3),ENSMUSG00000025746(Il6),ENSMUSG00000004040(Stat3),ENSMUSG00000042677(Zc3h12a),ENSMUSG00000035356(Nfkbiz)	1.66047e-06	3.38258e-05	0.125
GO:0010573	vascular endothelial growth factor production	BP	8	38	411	18233	ENSMUSG00000035385(Ccl2),ENSMUSG00000025746(Il6),ENSMUSG00000018500(Adora2b),ENSMUSG00000032487(Ptgs2),ENSMUSG00000027399(Il1a),ENSMUSG00000027398(Il1b),ENSMUSG00000026874(Hc),ENSMUSG00000024401(Tnf)	1.68369e-06	3.38258e-05	0.210526
GO:0032728	positive regulation of interferon-beta production	BP	8	38	411	18233	ENSMUSG00000031639(Tlr3),ENSMUSG00000026896(Ifih1),ENSMUSG00000017830(Dhx58),ENSMUSG00000018899(Irf1),ENSMUSG00000029826(Zc3hav1),ENSMUSG00000040296(Ddx58),ENSMUSG00000032661(Oas3),ENSMUSG00000025498(Irf7)	1.68369e-06	3.38258e-05	0.210526
GO:2000403	positive regulation of lymphocyte migration	BP	8	38	411	18233	ENSMUSG00000035042(Ccl5),ENSMUSG00000026166(Ccl20),ENSMUSG00000034855(Cxcl10),ENSMUSG00000025473(Adam8),ENSMUSG00000035373(Ccl7),ENSMUSG00000000982(Ccl3),ENSMUSG00000018930(Ccl4),ENSMUSG00000020310(Madcam1)	1.68369e-06	3.38258e-05	0.210526
GO:0032607	interferon-alpha production	BP	7	27	411	18233	ENSMUSG00000026946(Nmi),ENSMUSG00000031639(Tlr3),ENSMUSG00000026896(Ifih1),ENSMUSG00000026104(Stat1),ENSMUSG00000029826(Zc3hav1),ENSMUSG00000040296(Ddx58),ENSMUSG00000025498(Irf7)	1.68977e-06	3.38258e-05	0.259259
GO:0032647	regulation of interferon-alpha production	BP	7	27	411	18233	ENSMUSG00000026946(Nmi),ENSMUSG00000031639(Tlr3),ENSMUSG00000026896(Ifih1),ENSMUSG00000026104(Stat1),ENSMUSG00000029826(Zc3hav1),ENSMUSG00000040296(Ddx58),ENSMUSG00000025498(Irf7)	1.68977e-06	3.38258e-05	0.259259
GO:0035455	response to interferon-alpha	BP	7	27	411	18233	ENSMUSG00000022346(Myc),ENSMUSG00000045932(Ifit2),ENSMUSG00000074896(Ifit3),ENSMUSG00000062488(Ifit3b),ENSMUSG00000034459(Ifit1),ENSMUSG00000073489(Ifi204),ENSMUSG00000024079(Eif2ak2)	1.68977e-06	3.38258e-05	0.259259
GO:0050730	regulation of peptidyl-tyrosine phosphorylation	BP	20	258	411	18233	ENSMUSG00000038037(Socs1),ENSMUSG00000025383(Il23a),ENSMUSG00000030341(Tnfrsf1a),ENSMUSG00000024401(Tnf),ENSMUSG00000034422(Parp14),ENSMUSG00000022906(Parp9),ENSMUSG00000025746(Il6),ENSMUSG00000017652(Cd40),ENSMUSG00000035042(Ccl5),ENSMUSG00000053113(Socs3),ENSMUSG00000018899(Irf1),ENSMUSG00000025089(Gfra1),ENSMUSG00000038067(Csf3),ENSMUSG00000055994(Nod2),ENSMUSG00000037405(Icam1),ENSMUSG0000006…	1.7535e-06	3.4997e-05	0.0775194
GO:0051249	regulation of lymphocyte activation	BP	27	430	411	18233	ENSMUSG00000017652(Cd40),ENSMUSG00000025746(Il6),ENSMUSG00000016496(Cd274),ENSMUSG00000025383(Il23a),ENSMUSG00000018899(Irf1),ENSMUSG00000025473(Adam8),ENSMUSG00000027399(Il1a),ENSMUSG00000027398(Il1b),ENSMUSG00000027962(Vcam1),ENSMUSG00000047810(Ccdc88b),ENSMUSG00000035042(Ccl5),ENSMUSG00000033220(Rac2),ENSMUSG00000031551(Ido1),ENSMUSG00000015396(Cd83),ENSMUSG00000038037(Socs1),ENSMUSG0000003269…	1.79264e-06	3.56719e-05	0.0627907
GO:0002294	CD4-positive, alpha-beta T cell differentiation involved in immune response	BP	10	65	411	18233	ENSMUSG00000002983(Relb),ENSMUSG00000034266(Batf),ENSMUSG00000053175(Bcl3),ENSMUSG00000018899(Irf1),ENSMUSG00000032691(Nlrp3),ENSMUSG00000025746(Il6),ENSMUSG00000004040(Stat3),ENSMUSG00000042677(Zc3h12a),ENSMUSG00000035356(Nfkbiz),ENSMUSG00000025383(Il23a)	1.79846e-06	3.56818e-05	0.153846
GO:0022407	regulation of cell-cell adhesion	BP	26	405	411	18233	ENSMUSG00000035385(Ccl2),ENSMUSG00000079227(Ccr5),ENSMUSG00000016496(Cd274),ENSMUSG00000025473(Adam8),ENSMUSG00000027399(Il1a),ENSMUSG00000027398(Il1b),ENSMUSG00000035042(Ccl5),ENSMUSG00000019850(Tnfaip3),ENSMUSG00000026981(Il1rn),ENSMUSG00000024401(Tnf),ENSMUSG00000027962(Vcam1),ENSMUSG00000025383(Il23a),ENSMUSG00000047810(Ccdc88b),ENSMUSG00000025746(Il6),ENSMUSG00000031551(Ido1),ENSMUSG00000015…	1.85845e-06	3.67634e-05	0.0641975
GO:0048245	eosinophil chemotaxis	BP	6	18	411	18233	ENSMUSG00000035385(Ccl2),ENSMUSG00000035373(Ccl7),ENSMUSG00000035352(Ccl12),ENSMUSG00000035042(Ccl5),ENSMUSG00000000982(Ccl3),ENSMUSG00000018930(Ccl4)	1.86637e-06	3.68114e-05	0.333333
GO:0042981	regulation of apoptotic process	BP	61	1459	411	18233	ENSMUSG00000102037(Bcl2a1a),ENSMUSG00000062007(Hsh2d),ENSMUSG00000022346(Myc),ENSMUSG00000032691(Nlrp3),ENSMUSG00000022074(Tnfrsf10b),ENSMUSG00000024401(Tnf),ENSMUSG00000036986(Pml),ENSMUSG00000056054(S100a8),ENSMUSG00000074896(Ifit3),ENSMUSG00000003283(Hck),ENSMUSG00000030341(Tnfrsf1a),ENSMUSG00000099974(Bcl2a1d),ENSMUSG00000053113(Socs3),ENSMUSG00000003541(Ier3),ENSMUSG00000028163(Nfkb1),ENSMUS…	1.88458e-06	3.70616e-05	0.0418095
GO:0002696	positive regulation of leukocyte activation	BP	23	331	411	18233	ENSMUSG00000017652(Cd40),ENSMUSG00000025746(Il6),ENSMUSG00000016496(Cd274),ENSMUSG00000025383(Il23a),ENSMUSG00000018899(Irf1),ENSMUSG00000025473(Adam8),ENSMUSG00000027399(Il1a),ENSMUSG00000027398(Il1b),ENSMUSG00000028341(Nr4a3),ENSMUSG00000027962(Vcam1),ENSMUSG00000047810(Ccdc88b),ENSMUSG00000035042(Ccl5),ENSMUSG00000050440(Hamp),ENSMUSG00000018500(Adora2b),ENSMUSG00000015396(Cd83),ENSMUSG0000003…	1.96227e-06	3.84766e-05	0.0694864
GO:0046427	positive regulation of JAK-STAT cascade	BP	12	98	411	18233	ENSMUSG00000038037(Socs1),ENSMUSG00000025383(Il23a),ENSMUSG00000030341(Tnfrsf1a),ENSMUSG00000024401(Tnf),ENSMUSG00000034422(Parp14),ENSMUSG00000022906(Parp9),ENSMUSG00000025746(Il6),ENSMUSG00000017652(Cd40),ENSMUSG00000035042(Ccl5),ENSMUSG00000021347(Prl7b1),ENSMUSG00000022886(Prl2a1),ENSMUSG00000029371(Cxcl5)	2.07351e-06	4.04996e-05	0.122449
GO:0002293	alpha-beta T cell differentiation involved in immune response	BP	10	66	411	18233	ENSMUSG00000002983(Relb),ENSMUSG00000034266(Batf),ENSMUSG00000053175(Bcl3),ENSMUSG00000018899(Irf1),ENSMUSG00000032691(Nlrp3),ENSMUSG00000025746(Il6),ENSMUSG00000004040(Stat3),ENSMUSG00000042677(Zc3h12a),ENSMUSG00000035356(Nfkbiz),ENSMUSG00000025383(Il23a)	2.07752e-06	4.04996e-05	0.151515
GO:0032615	interleukin-12 production	BP	9	52	411	18233	ENSMUSG00000020227(Irak3),ENSMUSG00000022534(Mefv),ENSMUSG00000055994(Nod2),ENSMUSG00000028163(Nfkb1),ENSMUSG00000031639(Tlr3),ENSMUSG00000031551(Ido1),ENSMUSG00000025383(Il23a),ENSMUSG00000018899(Irf1),ENSMUSG00000017652(Cd40)	2.14769e-06	4.16255e-05	0.173077
GO:0032655	regulation of interleukin-12 production	BP	9	52	411	18233	ENSMUSG00000020227(Irak3),ENSMUSG00000022534(Mefv),ENSMUSG00000055994(Nod2),ENSMUSG00000028163(Nfkb1),ENSMUSG00000031639(Tlr3),ENSMUSG00000031551(Ido1),ENSMUSG00000025383(Il23a),ENSMUSG00000018899(Irf1),ENSMUSG00000017652(Cd40)	2.14769e-06	4.16255e-05	0.173077
GO:0051091	positive regulation of DNA-binding transcription factor activity	BP	19	239	411	18233	ENSMUSG00000031639(Tlr3),ENSMUSG00000030921(Trim30a),ENSMUSG00000057596(Trim30d),ENSMUSG00000020227(Irak3),ENSMUSG00000027995(Tlr2),ENSMUSG00000032691(Nlrp3),ENSMUSG00000024401(Tnf),ENSMUSG00000055994(Nod2),ENSMUSG00000004040(Stat3),ENSMUSG00000037405(Icam1),ENSMUSG00000024079(Eif2ak2),ENSMUSG00000032508(Myd88),ENSMUSG00000017652(Cd40),ENSMUSG00000027398(Il1b),ENSMUSG00000025473(Adam8),ENSMUSG000…	2.19235e-06	4.23686e-05	0.0794979
GO:0072539	T-helper 17 cell differentiation	BP	7	28	411	18233	ENSMUSG00000034266(Batf),ENSMUSG00000004040(Stat3),ENSMUSG00000025746(Il6),ENSMUSG00000042677(Zc3h12a),ENSMUSG00000035356(Nfkbiz),ENSMUSG00000032691(Nlrp3),ENSMUSG00000025383(Il23a)	2.20958e-06	4.25788e-05	0.25
GO:0002287	alpha-beta T cell activation involved in immune response	BP	10	67	411	18233	ENSMUSG00000002983(Relb),ENSMUSG00000034266(Batf),ENSMUSG00000053175(Bcl3),ENSMUSG00000018899(Irf1),ENSMUSG00000032691(Nlrp3),ENSMUSG00000025746(Il6),ENSMUSG00000004040(Stat3),ENSMUSG00000042677(Zc3h12a),ENSMUSG00000035356(Nfkbiz),ENSMUSG00000025383(Il23a)	2.39352e-06	4.59912e-05	0.149254
GO:0030217	T cell differentiation	BP	20	264	411	18233	ENSMUSG00000030142(Clec4e),ENSMUSG00000025473(Adam8),ENSMUSG00000027399(Il1a),ENSMUSG00000027398(Il1b),ENSMUSG00000020641(Rsad2),ENSMUSG00000015396(Cd83),ENSMUSG00000038037(Socs1),ENSMUSG00000018899(Irf1),ENSMUSG00000025383(Il23a),ENSMUSG00000002983(Relb),ENSMUSG00000034266(Batf),ENSMUSG00000053175(Bcl3),ENSMUSG00000032691(Nlrp3),ENSMUSG00000025746(Il6),ENSMUSG00000004040(Stat3),ENSMUSG0000004267…	2.49763e-06	4.78546e-05	0.0757576
GO:0052547	regulation of peptidase activity	BP	27	438	411	18233	ENSMUSG00000022346(Myc),ENSMUSG00000032691(Nlrp3),ENSMUSG00000022074(Tnfrsf10b),ENSMUSG00000024401(Tnf),ENSMUSG00000036986(Pml),ENSMUSG00000056054(S100a8),ENSMUSG00000020044(Timp3),ENSMUSG00000066363(Serpina3f),ENSMUSG00000071562(Stfa1),ENSMUSG00000001131(Timp1),ENSMUSG00000079014(Serpina3i),ENSMUSG00000079597(Cstdc4),ENSMUSG00000095620(Csta2),ENSMUSG00000079594(Cstdc6),ENSMUSG00000069792(Wfdc17)…	2.53833e-06	4.84917e-05	0.0616438
GO:0060337	type I interferon signaling pathway	BP	8	40	411	18233	ENSMUSG00000035692(Isg15),ENSMUSG00000027639(Samhd1),ENSMUSG00000030107(Usp18),ENSMUSG00000032661(Oas3),ENSMUSG00000025498(Irf7),ENSMUSG00000027514(Zbp1),ENSMUSG00000026104(Stat1),ENSMUSG00000032508(Myd88)	2.54535e-06	4.84917e-05	0.2
GO:1904894	positive regulation of STAT cascade	BP	12	100	411	18233	ENSMUSG00000038037(Socs1),ENSMUSG00000025383(Il23a),ENSMUSG00000030341(Tnfrsf1a),ENSMUSG00000024401(Tnf),ENSMUSG00000034422(Parp14),ENSMUSG00000022906(Parp9),ENSMUSG00000025746(Il6),ENSMUSG00000017652(Cd40),ENSMUSG00000035042(Ccl5),ENSMUSG00000021347(Prl7b1),ENSMUSG00000022886(Prl2a1),ENSMUSG00000029371(Cxcl5)	2.57477e-06	4.89133e-05	0.12
GO:1901698	response to nitrogen compound	BP	49	1083	411	18233	ENSMUSG00000020178(Adora2a),ENSMUSG00000058427(Cxcl2),ENSMUSG00000005057(Sh2b2),ENSMUSG00000020429(Igfbp1),ENSMUSG00000032487(Ptgs2),ENSMUSG00000024401(Tnf),ENSMUSG00000038037(Socs1),ENSMUSG00000025746(Il6),ENSMUSG00000020227(Irak3),ENSMUSG00000055994(Nod2),ENSMUSG00000029771(Irf5),ENSMUSG00000032508(Myd88),ENSMUSG00000021025(Nfkbia),ENSMUSG00000019850(Tnfaip3),ENSMUSG00000027995(Tlr2),ENSMUSG000…	2.59767e-06	4.9209e-05	0.0452447
GO:0071360	cellular response to exogenous dsRNA	BP	6	19	411	18233	ENSMUSG00000031639(Tlr3),ENSMUSG00000079339(Ifit1bl1),ENSMUSG00000067297(Ifit1bl2),ENSMUSG00000026896(Ifih1),ENSMUSG00000029826(Zc3hav1),ENSMUSG00000040296(Ddx58)	2.67604e-06	5.05509e-05	0.315789
GO:0043372	positive regulation of CD4-positive, alpha-beta T cell differentiation	BP	7	29	411	18233	ENSMUSG00000018899(Irf1),ENSMUSG00000032691(Nlrp3),ENSMUSG00000025746(Il6),ENSMUSG00000035356(Nfkbiz),ENSMUSG00000025383(Il23a),ENSMUSG00000015396(Cd83),ENSMUSG00000038037(Socs1)	2.85646e-06	5.36566e-05	0.241379
GO:2000108	positive regulation of leukocyte apoptotic process	BP	7	29	411	18233	ENSMUSG00000022346(Myc),ENSMUSG00000045502(Hcar2),ENSMUSG00000031551(Ido1),ENSMUSG00000035042(Ccl5),ENSMUSG00000025473(Adam8),ENSMUSG00000016496(Cd274),ENSMUSG00000028341(Nr4a3)	2.85646e-06	5.36566e-05	0.241379
GO:0042327	positive regulation of phosphorylation	BP	47	1024	411	18233	ENSMUSG00000024401(Tnf),ENSMUSG00000024079(Eif2ak2),ENSMUSG00000062991(Nrg1),ENSMUSG00000030433(Sbk2),ENSMUSG00000027398(Il1b),ENSMUSG00000004791(Pgf),ENSMUSG00000002307(Daxx),ENSMUSG00000026483(Niban1),ENSMUSG00000052270(Fpr2),ENSMUSG00000024041(Cryaa),ENSMUSG00000069874(Irgm2),ENSMUSG00000017652(Cd40),ENSMUSG00000064246(Chil1),ENSMUSG00000012519(Mlkl),ENSMUSG00000038037(Socs1),ENSMUSG0000002538…	2.88119e-06	5.36848e-05	0.0458984
GO:0030099	myeloid cell differentiation	BP	25	389	411	18233	ENSMUSG00000018654(Ikzf1),ENSMUSG00000014599(Csf1),ENSMUSG00000052837(Junb),ENSMUSG00000024401(Tnf),ENSMUSG00000038301(Snx10),ENSMUSG00000001750(Tcirg1),ENSMUSG00000035673(Sbno2),ENSMUSG00000047798(Cd300lf),ENSMUSG00000038067(Csf3),ENSMUSG00000034266(Batf),ENSMUSG00000002983(Relb),ENSMUSG00000035186(Ubd),ENSMUSG00000021025(Nfkbia),ENSMUSG00000026104(Stat1),ENSMUSG00000004040(Stat3),ENSMUSG0000003…	2.88198e-06	5.36848e-05	0.0642674
GO:1903706	regulation of hemopoiesis	BP	25	389	411	18233	ENSMUSG00000018899(Irf1),ENSMUSG00000025473(Adam8),ENSMUSG00000027399(Il1a),ENSMUSG00000027398(Il1b),ENSMUSG00000015396(Cd83),ENSMUSG00000038037(Socs1),ENSMUSG00000025383(Il23a),ENSMUSG00000032691(Nlrp3),ENSMUSG00000025746(Il6),ENSMUSG00000021025(Nfkbia),ENSMUSG00000038067(Csf3),ENSMUSG00000026104(Stat1),ENSMUSG00000004040(Stat3),ENSMUSG00000035692(Isg15),ENSMUSG00000014599(Csf1),ENSMUSG000000223…	2.88198e-06	5.36848e-05	0.0642674
GO:0043067	regulation of programmed cell death	BP	61	1481	411	18233	ENSMUSG00000102037(Bcl2a1a),ENSMUSG00000062007(Hsh2d),ENSMUSG00000022346(Myc),ENSMUSG00000032691(Nlrp3),ENSMUSG00000022074(Tnfrsf10b),ENSMUSG00000024401(Tnf),ENSMUSG00000036986(Pml),ENSMUSG00000056054(S100a8),ENSMUSG00000074896(Ifit3),ENSMUSG00000003283(Hck),ENSMUSG00000030341(Tnfrsf1a),ENSMUSG00000099974(Bcl2a1d),ENSMUSG00000053113(Socs3),ENSMUSG00000003541(Ier3),ENSMUSG00000028163(Nfkb1),ENSMUS…	3.05444e-06	5.67399e-05	0.0411884
GO:0008284	positive regulation of cell proliferation	BP	44	935	411	18233	ENSMUSG00000004791(Pgf),ENSMUSG00000018500(Adora2b),ENSMUSG00000023034(Nr4a1),ENSMUSG00000035385(Ccl2),ENSMUSG00000022346(Myc),ENSMUSG00000022218(Tgm1),ENSMUSG00000017652(Cd40),ENSMUSG00000025383(Il23a),ENSMUSG00000014599(Csf1),ENSMUSG00000027399(Il1a),ENSMUSG00000027398(Il1b),ENSMUSG00000027962(Vcam1),ENSMUSG00000016496(Cd274),ENSMUSG00000047810(Ccdc88b),ENSMUSG00000025746(Il6),ENSMUSG0000003504…	3.23864e-06	5.99954e-05	0.0470588
GO:0019222	regulation of metabolic process	BP	184	6205	411	18233	ENSMUSG00000022346(Myc),ENSMUSG00000074519(Zfp971),ENSMUSG00000069378(Prdm6),ENSMUSG00000022330(Osr2),ENSMUSG00000024401(Tnf),ENSMUSG00000028163(Nfkb1),ENSMUSG00000030199(Etv6),ENSMUSG00000022906(Parp9),ENSMUSG00000020335(Zfp354b),ENSMUSG00000002250(Ppard),ENSMUSG00000050440(Hamp),ENSMUSG00000028341(Nr4a3),ENSMUSG00000037849(Ifi206),ENSMUSG00000043263(Ifi209),ENSMUSG00000066677(Ifi208),ENSMUSG000…	3.26254e-06	6.02717e-05	0.0296535
GO:0051336	regulation of hydrolase activity	BP	52	1190	411	18233	ENSMUSG00000022346(Myc),ENSMUSG00000032691(Nlrp3),ENSMUSG00000022074(Tnfrsf10b),ENSMUSG00000024401(Tnf),ENSMUSG00000036986(Pml),ENSMUSG00000056054(S100a8),ENSMUSG00000029778(Adcyap1r1),ENSMUSG00000020044(Timp3),ENSMUSG00000066363(Serpina3f),ENSMUSG00000071562(Stfa1),ENSMUSG00000001131(Timp1),ENSMUSG00000020120(Plek),ENSMUSG00000079014(Serpina3i),ENSMUSG00000079597(Cstdc4),ENSMUSG00000095620(Csta2…	3.42734e-06	6.31422e-05	0.0436975
GO:0001909	leukocyte mediated cytotoxicity	BP	12	103	411	18233	ENSMUSG00000015947(Fcgr1),ENSMUSG00000035385(Ccl2),ENSMUSG00000015437(Gzmb),ENSMUSG00000061232(H2-K1),ENSMUSG00000073411(H2-D1),ENSMUSG00000025383(Il23a),ENSMUSG00000028793(Rnf19b),ENSMUSG00000037321(Tap1),ENSMUSG00000034116(Vav1),ENSMUSG00000032508(Myd88),ENSMUSG00000029371(Cxcl5),ENSMUSG00000029380(Cxcl1)	3.52719e-06	6.48037e-05	0.116505
GO:0002367	cytokine production involved in immune response	BP	11	86	411	18233	ENSMUSG00000024401(Tnf),ENSMUSG00000032691(Nlrp3),ENSMUSG00000055994(Nod2),ENSMUSG00000031639(Tlr3),ENSMUSG00000040296(Ddx58),ENSMUSG00000020227(Irak3),ENSMUSG00000005413(Hmox1),ENSMUSG00000028341(Nr4a3),ENSMUSG00000020641(Rsad2),ENSMUSG00000025746(Il6),ENSMUSG00000027398(Il1b)	3.58518e-06	6.55101e-05	0.127907
GO:0002718	regulation of cytokine production involved in immune response	BP	11	86	411	18233	ENSMUSG00000024401(Tnf),ENSMUSG00000032691(Nlrp3),ENSMUSG00000055994(Nod2),ENSMUSG00000031639(Tlr3),ENSMUSG00000040296(Ddx58),ENSMUSG00000020227(Irak3),ENSMUSG00000005413(Hmox1),ENSMUSG00000028341(Nr4a3),ENSMUSG00000020641(Rsad2),ENSMUSG00000025746(Il6),ENSMUSG00000027398(Il1b)	3.58518e-06	6.55101e-05	0.127907
GO:0043410	positive regulation of MAPK cascade	BP	29	502	411	18233	ENSMUSG00000024401(Tnf),ENSMUSG00000024079(Eif2ak2),ENSMUSG00000062991(Nrg1),ENSMUSG00000030433(Sbk2),ENSMUSG00000027398(Il1b),ENSMUSG00000012519(Mlkl),ENSMUSG00000055994(Nod2),ENSMUSG00000027399(Il1a),ENSMUSG00000020901(Pik3r5),ENSMUSG00000017652(Cd40),ENSMUSG00000025473(Adam8),ENSMUSG00000026981(Il1rn),ENSMUSG00000031639(Tlr3),ENSMUSG00000032508(Myd88),ENSMUSG00000027223(Mapk8ip1),ENSMUSG000000…	3.88254e-06	7.07508e-05	0.0577689
GO:0051248	negative regulation of protein metabolic process	BP	49	1099	411	18233	ENSMUSG00000051998(Lax1),ENSMUSG00000027368(Dusp2),ENSMUSG00000026483(Niban1),ENSMUSG00000042677(Zc3h12a),ENSMUSG00000068154(Insm1),ENSMUSG00000020178(Adora2a),ENSMUSG00000025746(Il6),ENSMUSG00000020044(Timp3),ENSMUSG00000066363(Serpina3f),ENSMUSG00000071562(Stfa1),ENSMUSG00000001131(Timp1),ENSMUSG00000079014(Serpina3i),ENSMUSG00000079597(Cstdc4),ENSMUSG00000095620(Csta2),ENSMUSG00000079594(Cstdc…	3.89844e-06	7.08175e-05	0.044586
GO:0002708	positive regulation of lymphocyte mediated immunity	BP	12	104	411	18233	ENSMUSG00000015947(Fcgr1),ENSMUSG00000061232(H2-K1),ENSMUSG00000073411(H2-D1),ENSMUSG00000025383(Il23a),ENSMUSG00000024401(Tnf),ENSMUSG00000055994(Nod2),ENSMUSG00000034116(Vav1),ENSMUSG00000017652(Cd40),ENSMUSG00000020641(Rsad2),ENSMUSG00000032691(Nlrp3),ENSMUSG00000025746(Il6),ENSMUSG00000027398(Il1b)	3.90732e-06	7.08175e-05	0.115385
GO:0031652	positive regulation of heat generation	BP	5	12	411	18233	ENSMUSG00000024401(Tnf),ENSMUSG00000079227(Ccr5),ENSMUSG00000032487(Ptgs2),ENSMUSG00000027398(Il1b),ENSMUSG00000035042(Ccl5)	3.94825e-06	7.11746e-05	0.416667
GO:0046977	TAP binding	MF	5	12	411	18233	ENSMUSG00000024308(Tapbp),ENSMUSG00000037321(Tap1),ENSMUSG00000061232(H2-K1),ENSMUSG00000073411(H2-D1),ENSMUSG00000035929(H2-Q4)	3.94825e-06	7.11746e-05	0.416667
GO:0001960	negative regulation of cytokine-mediated signaling pathway	BP	9	56	411	18233	ENSMUSG00000034422(Parp14),ENSMUSG00000035692(Isg15),ENSMUSG00000027639(Samhd1),ENSMUSG00000030107(Usp18),ENSMUSG00000032661(Oas3),ENSMUSG00000035042(Ccl5),ENSMUSG00000025746(Il6),ENSMUSG00000026981(Il1rn),ENSMUSG00000020227(Irak3)	4.08416e-06	7.3231e-05	0.160714
GO:0002673	regulation of acute inflammatory response	BP	9	56	411	18233	ENSMUSG00000015947(Fcgr1),ENSMUSG00000032691(Nlrp3),ENSMUSG00000025746(Il6),ENSMUSG00000025473(Adam8),ENSMUSG00000024401(Tnf),ENSMUSG00000079227(Ccr5),ENSMUSG00000032487(Ptgs2),ENSMUSG00000027398(Il1b),ENSMUSG00000035042(Ccl5)	4.08416e-06	7.3231e-05	0.160714
GO:0044092	negative regulation of molecular function	BP	49	1104	411	18233	ENSMUSG00000051998(Lax1),ENSMUSG00000027368(Dusp2),ENSMUSG00000021025(Nfkbia),ENSMUSG00000020178(Adora2a),ENSMUSG00000025746(Il6),ENSMUSG00000069170(Adgrv1),ENSMUSG00000020044(Timp3),ENSMUSG00000066363(Serpina3f),ENSMUSG00000071562(Stfa1),ENSMUSG00000001131(Timp1),ENSMUSG00000024401(Tnf),ENSMUSG00000079014(Serpina3i),ENSMUSG00000079597(Cstdc4),ENSMUSG00000095620(Csta2),ENSMUSG00000079594(Cstdc6),…	4.41569e-06	7.89643e-05	0.0443841
GO:0031399	regulation of protein modification process	BP	70	1807	411	18233	ENSMUSG00000024401(Tnf),ENSMUSG00000024079(Eif2ak2),ENSMUSG00000062991(Nrg1),ENSMUSG00000030433(Sbk2),ENSMUSG00000027398(Il1b),ENSMUSG00000051998(Lax1),ENSMUSG00000027368(Dusp2),ENSMUSG00000053113(Socs3),ENSMUSG00000038037(Socs1),ENSMUSG00000036986(Pml),ENSMUSG00000018486(Wnt9b),ENSMUSG00000026483(Niban1),ENSMUSG00000042677(Zc3h12a),ENSMUSG00000068154(Insm1),ENSMUSG00000004791(Pgf),ENSMUSG0000000…	4.49037e-06	8.00862e-05	0.0387382
GO:0018108	peptidyl-tyrosine phosphorylation	BP	24	374	411	18233	ENSMUSG00000038037(Socs1),ENSMUSG00000025383(Il23a),ENSMUSG00000030341(Tnfrsf1a),ENSMUSG00000024401(Tnf),ENSMUSG00000034422(Parp14),ENSMUSG00000022906(Parp9),ENSMUSG00000025746(Il6),ENSMUSG00000017652(Cd40),ENSMUSG00000035042(Ccl5),ENSMUSG00000053113(Socs3),ENSMUSG00000018899(Irf1),ENSMUSG00000025089(Gfra1),ENSMUSG00000038067(Csf3),ENSMUSG00000055994(Nod2),ENSMUSG00000037405(Icam1),ENSMUSG0000006…	4.67574e-06	8.31712e-05	0.0641711
GO:2000514	regulation of CD4-positive, alpha-beta T cell activation	BP	9	57	411	18233	ENSMUSG00000015396(Cd83),ENSMUSG00000038037(Socs1),ENSMUSG00000018899(Irf1),ENSMUSG00000032691(Nlrp3),ENSMUSG00000025746(Il6),ENSMUSG00000042677(Zc3h12a),ENSMUSG00000035356(Nfkbiz),ENSMUSG00000025383(Il23a),ENSMUSG00000016496(Cd274)	4.75443e-06	8.43471e-05	0.157895
GO:0050863	regulation of T cell activation	BP	21	300	411	18233	ENSMUSG00000016496(Cd274),ENSMUSG00000025473(Adam8),ENSMUSG00000027399(Il1a),ENSMUSG00000027398(Il1b),ENSMUSG00000027962(Vcam1),ENSMUSG00000025383(Il23a),ENSMUSG00000047810(Ccdc88b),ENSMUSG00000025746(Il6),ENSMUSG00000035042(Ccl5),ENSMUSG00000033220(Rac2),ENSMUSG00000031551(Ido1),ENSMUSG00000015396(Cd83),ENSMUSG00000038037(Socs1),ENSMUSG00000018899(Irf1),ENSMUSG00000032691(Nlrp3),ENSMUSG000000201…	4.8909e-06	8.65392e-05	0.07
GO:0003950	NAD+ ADP-ribosyltransferase activity	MF	6	21	411	18233	ENSMUSG00000034422(Parp14),ENSMUSG00000022906(Parp9),ENSMUSG00000063268(Parp10),ENSMUSG00000034640(Tiparp),ENSMUSG00000029826(Zc3hav1),ENSMUSG00000038507(Parp12)	5.15115e-06	9.09043e-05	0.285714
GO:0018212	peptidyl-tyrosine modification	BP	24	377	411	18233	ENSMUSG00000038037(Socs1),ENSMUSG00000025383(Il23a),ENSMUSG00000003283(Hck),ENSMUSG00000040424(Hipk4),ENSMUSG00000024079(Eif2ak2),ENSMUSG00000031805(Jak3),ENSMUSG00000030341(Tnfrsf1a),ENSMUSG00000024401(Tnf),ENSMUSG00000034422(Parp14),ENSMUSG00000022906(Parp9),ENSMUSG00000025746(Il6),ENSMUSG00000017652(Cd40),ENSMUSG00000035042(Ccl5),ENSMUSG00000053113(Socs3),ENSMUSG00000018899(Irf1),ENSMUSG000000…	5.35633e-06	9.42771e-05	0.0636605
GO:0098552	side of membrane	CC	32	597	411	18233	ENSMUSG00000017057(Il13ra1),ENSMUSG00000027962(Vcam1),ENSMUSG00000015396(Cd83),ENSMUSG00000061232(H2-K1),ENSMUSG00000025089(Gfra1),ENSMUSG00000016496(Cd274),ENSMUSG00000051439(Cd14),ENSMUSG00000112148(Lilrb4a),ENSMUSG00000015947(Fcgr1),ENSMUSG00000024401(Tnf),ENSMUSG00000073411(H2-D1),ENSMUSG00000035929(H2-Q4),ENSMUSG00000030156(Cd69),ENSMUSG00000020592(Sdc1),ENSMUSG00000037405(Icam1),ENSMUSG0000…	5.84635e-06	0.000102633	0.0536013
GO:1902107	positive regulation of leukocyte differentiation	BP	15	167	411	18233	ENSMUSG00000018899(Irf1),ENSMUSG00000025473(Adam8),ENSMUSG00000027399(Il1a),ENSMUSG00000027398(Il1b),ENSMUSG00000015396(Cd83),ENSMUSG00000038037(Socs1),ENSMUSG00000025383(Il23a),ENSMUSG00000032691(Nlrp3),ENSMUSG00000025746(Il6),ENSMUSG00000014599(Csf1),ENSMUSG00000021250(Fos),ENSMUSG00000024401(Tnf),ENSMUSG00000035042(Ccl5),ENSMUSG00000000982(Ccl3),ENSMUSG00000035356(Nfkbiz)	5.92965e-06	0.000103823	0.0898204
GO:0032270	positive regulation of cellular protein metabolic process	BP	62	1548	411	18233	ENSMUSG00000024401(Tnf),ENSMUSG00000024079(Eif2ak2),ENSMUSG00000062991(Nrg1),ENSMUSG00000030433(Sbk2),ENSMUSG00000027398(Il1b),ENSMUSG00000004791(Pgf),ENSMUSG00000002307(Daxx),ENSMUSG00000026483(Niban1),ENSMUSG00000052270(Fpr2),ENSMUSG00000024041(Cryaa),ENSMUSG00000069874(Irgm2),ENSMUSG00000017652(Cd40),ENSMUSG00000022346(Myc),ENSMUSG00000032691(Nlrp3),ENSMUSG00000022074(Tnfrsf10b),ENSMUSG0000003…	6.14541e-06	0.000107316	0.0400517
GO:0098772	molecular function regulator	MF	66	1685	411	18233	ENSMUSG00000020044(Timp3),ENSMUSG00000049502(Dtx3l),ENSMUSG00000022906(Parp9),ENSMUSG00000001131(Timp1),ENSMUSG00000054728(Phactr1),ENSMUSG00000079597(Cstdc4),ENSMUSG00000095620(Csta2),ENSMUSG00000071562(Stfa1),ENSMUSG00000079594(Cstdc6),ENSMUSG00000026874(Hc),ENSMUSG00000066363(Serpina3f),ENSMUSG00000079014(Serpina3i),ENSMUSG00000069792(Wfdc17),ENSMUSG00000034116(Vav1),ENSMUSG00000026475(Rgs16),…	6.16113e-06	0.000107316	0.0391691
GO:0002275	myeloid cell activation involved in immune response	BP	11	91	411	18233	ENSMUSG00000010358(Ifi35),ENSMUSG00000035673(Sbno2),ENSMUSG00000026946(Nmi),ENSMUSG00000032508(Myd88),ENSMUSG00000112148(Lilrb4a),ENSMUSG00000040528(Milr1),ENSMUSG00000028341(Nr4a3),ENSMUSG00000033220(Rac2),ENSMUSG00000005413(Hmox1),ENSMUSG00000018500(Adora2b),ENSMUSG00000000982(Ccl3)	6.27061e-06	0.00010894	0.120879
GO:0002756	MyD88-independent toll-like receptor signaling pathway	BP	5	13	411	18233	ENSMUSG00000025498(Irf7),ENSMUSG00000017652(Cd40),ENSMUSG00000047798(Cd300lf),ENSMUSG00000031639(Tlr3),ENSMUSG00000044162(Tnip3)	6.29724e-06	0.00010912	0.384615
GO:0051247	positive regulation of protein metabolic process	BP	64	1620	411	18233	ENSMUSG00000024401(Tnf),ENSMUSG00000024079(Eif2ak2),ENSMUSG00000062991(Nrg1),ENSMUSG00000030433(Sbk2),ENSMUSG00000027398(Il1b),ENSMUSG00000004791(Pgf),ENSMUSG00000002307(Daxx),ENSMUSG00000026483(Niban1),ENSMUSG00000052270(Fpr2),ENSMUSG00000024041(Cryaa),ENSMUSG00000069874(Irgm2),ENSMUSG00000017652(Cd40),ENSMUSG00000022346(Myc),ENSMUSG00000032691(Nlrp3),ENSMUSG00000022074(Tnfrsf10b),ENSMUSG0000003…	6.62854e-06	0.000114564	0.0395062
GO:0032727	positive regulation of interferon-alpha production	BP	6	22	411	18233	ENSMUSG00000031639(Tlr3),ENSMUSG00000026896(Ifih1),ENSMUSG00000026104(Stat1),ENSMUSG00000029826(Zc3hav1),ENSMUSG00000040296(Ddx58),ENSMUSG00000025498(Irf7)	6.94868e-06	0.000119482	0.272727
GO:1901623	regulation of lymphocyte chemotaxis	BP	6	22	411	18233	ENSMUSG00000034855(Cxcl10),ENSMUSG00000035042(Ccl5),ENSMUSG00000035352(Ccl12),ENSMUSG00000035373(Ccl7),ENSMUSG00000000982(Ccl3),ENSMUSG00000018930(Ccl4)	6.94868e-06	0.000119482	0.272727
GO:0006928	movement of cell or subcellular component	BP	74	1972	411	18233	ENSMUSG00000031292(Cdkl5),ENSMUSG00000027797(Dclk1),ENSMUSG00000023034(Nr4a1),ENSMUSG00000032691(Nlrp3),ENSMUSG00000035385(Ccl2),ENSMUSG00000056054(S100a8),ENSMUSG00000025473(Adam8),ENSMUSG00000026166(Ccl20),ENSMUSG00000035373(Ccl7),ENSMUSG00000035352(Ccl12),ENSMUSG00000035042(Ccl5),ENSMUSG00000019122(Ccl9),ENSMUSG00000000982(Ccl3),ENSMUSG00000018930(Ccl4),ENSMUSG00000026580(Selp),ENSMUSG00000020…	7.11244e-06	0.000121985	0.0375254
GO:0051094	positive regulation of developmental process	BP	60	1488	411	18233	ENSMUSG00000031551(Ido1),ENSMUSG00000016496(Cd274),ENSMUSG00000025746(Il6),ENSMUSG00000027398(Il1b),ENSMUSG00000025044(Msr1),ENSMUSG00000014599(Csf1),ENSMUSG00000020227(Irak3),ENSMUSG00000006930(Hap1),ENSMUSG00000022893(Adamts1),ENSMUSG00000029371(Cxcl5),ENSMUSG00000022330(Osr2),ENSMUSG00000069170(Adgrv1),ENSMUSG00000035692(Isg15),ENSMUSG00000018899(Irf1),ENSMUSG00000025473(Adam8),ENSMUSG00000027…	7.21462e-06	0.000122798	0.0403226
GO:0098609	cell-cell adhesion	BP	38	780	411	18233	ENSMUSG00000027962(Vcam1),ENSMUSG00000026580(Selp),ENSMUSG00000037405(Icam1),ENSMUSG00000020400(Tnip1),ENSMUSG00000035042(Ccl5),ENSMUSG00000047109(Cldn14),ENSMUSG00000025473(Adam8),ENSMUSG00000035385(Ccl2),ENSMUSG00000079227(Ccr5),ENSMUSG00000016496(Cd274),ENSMUSG00000027399(Il1a),ENSMUSG00000027398(Il1b),ENSMUSG00000020310(Madcam1),ENSMUSG00000019850(Tnfaip3),ENSMUSG00000026981(Il1rn),ENSMUSG000…	7.21583e-06	0.000122798	0.0487179
GO:0072538	T-helper 17 type immune response	BP	7	33	411	18233	ENSMUSG00000034266(Batf),ENSMUSG00000004040(Stat3),ENSMUSG00000025746(Il6),ENSMUSG00000025383(Il23a),ENSMUSG00000042677(Zc3h12a),ENSMUSG00000035356(Nfkbiz),ENSMUSG00000032691(Nlrp3)	7.23308e-06	0.000122798	0.212121
GO:2000516	positive regulation of CD4-positive, alpha-beta T cell activation	BP	7	33	411	18233	ENSMUSG00000015396(Cd83),ENSMUSG00000038037(Socs1),ENSMUSG00000018899(Irf1),ENSMUSG00000032691(Nlrp3),ENSMUSG00000025746(Il6),ENSMUSG00000035356(Nfkbiz),ENSMUSG00000025383(Il23a)	7.23308e-06	0.000122798	0.212121
GO:0060761	negative regulation of response to cytokine stimulus	BP	9	60	411	18233	ENSMUSG00000020227(Irak3),ENSMUSG00000034422(Parp14),ENSMUSG00000035692(Isg15),ENSMUSG00000027639(Samhd1),ENSMUSG00000030107(Usp18),ENSMUSG00000032661(Oas3),ENSMUSG00000035042(Ccl5),ENSMUSG00000025746(Il6),ENSMUSG00000026981(Il1rn)	7.36019e-06	0.000124326	0.15
GO:2000401	regulation of lymphocyte migration	BP	9	60	411	18233	ENSMUSG00000034855(Cxcl10),ENSMUSG00000035042(Ccl5),ENSMUSG00000020310(Madcam1),ENSMUSG00000026166(Ccl20),ENSMUSG00000025473(Adam8),ENSMUSG00000035352(Ccl12),ENSMUSG00000035373(Ccl7),ENSMUSG00000000982(Ccl3),ENSMUSG00000018930(Ccl4)	7.36019e-06	0.000124326	0.15
GO:0043370	regulation of CD4-positive, alpha-beta T cell differentiation	BP	8	46	411	18233	ENSMUSG00000015396(Cd83),ENSMUSG00000038037(Socs1),ENSMUSG00000018899(Irf1),ENSMUSG00000032691(Nlrp3),ENSMUSG00000025746(Il6),ENSMUSG00000042677(Zc3h12a),ENSMUSG00000035356(Nfkbiz),ENSMUSG00000025383(Il23a)	7.67335e-06	0.00012929	0.173913
GO:0046634	regulation of alpha-beta T cell activation	BP	11	93	411	18233	ENSMUSG00000015396(Cd83),ENSMUSG00000038037(Socs1),ENSMUSG00000018899(Irf1),ENSMUSG00000032691(Nlrp3),ENSMUSG00000025746(Il6),ENSMUSG00000020178(Adora2a),ENSMUSG00000025383(Il23a),ENSMUSG00000042677(Zc3h12a),ENSMUSG00000035356(Nfkbiz),ENSMUSG00000016496(Cd274),ENSMUSG00000027223(Mapk8ip1)	7.75863e-06	0.000130399	0.11828
GO:0030335	positive regulation of cell migration	BP	30	549	411	18233	ENSMUSG00000026580(Selp),ENSMUSG00000035385(Ccl2),ENSMUSG00000035352(Ccl12),ENSMUSG00000020310(Madcam1),ENSMUSG00000034855(Cxcl10),ENSMUSG00000037405(Icam1),ENSMUSG00000025473(Adam8),ENSMUSG00000018500(Adora2b),ENSMUSG00000042677(Zc3h12a),ENSMUSG00000014599(Csf1),ENSMUSG00000035042(Ccl5),ENSMUSG00000022346(Myc),ENSMUSG00000017652(Cd40),ENSMUSG00000004791(Pgf),ENSMUSG00000025383(Il23a),ENSMUSG0000…	7.92615e-06	0.000132882	0.0546448
GO:0009987	cellular process	BP	358	14374	411	18233	ENSMUSG00000046879(Irgm1),ENSMUSG00000001750(Tcirg1),ENSMUSG00000069874(Irgm2),ENSMUSG00000027639(Samhd1),ENSMUSG00000022346(Myc),ENSMUSG00000028214(Gem),ENSMUSG00000067338(Tuba3b),ENSMUSG00000024041(Cryaa),ENSMUSG00000030137(Tuba8),ENSMUSG00000074519(Zfp971),ENSMUSG00000069378(Prdm6),ENSMUSG00000022330(Osr2),ENSMUSG00000024401(Tnf),ENSMUSG00000028163(Nfkb1),ENSMUSG00000030199(Etv6),ENSMUSG000000…	8.15674e-06	0.000136407	0.0249061
GO:0032088	negative regulation of NF-kappaB transcription factor activity	BP	10	77	411	18233	ENSMUSG00000021025(Nfkbia),ENSMUSG00000020227(Irak3),ENSMUSG00000032691(Nlrp3),ENSMUSG00000079428(Tceal7),ENSMUSG00000055994(Nod2),ENSMUSG00000019850(Tnfaip3),ENSMUSG00000063268(Parp10),ENSMUSG00000042677(Zc3h12a),ENSMUSG00000073399(Trim40),ENSMUSG00000030966(Trim21)	8.66533e-06	0.000144551	0.12987
GO:0010574	regulation of vascular endothelial growth factor production	BP	7	34	411	18233	ENSMUSG00000018500(Adora2b),ENSMUSG00000025746(Il6),ENSMUSG00000032487(Ptgs2),ENSMUSG00000027399(Il1a),ENSMUSG00000027398(Il1b),ENSMUSG00000026874(Hc),ENSMUSG00000035385(Ccl2)	8.93295e-06	0.000148576	0.205882
GO:0045765	regulation of angiogenesis	BP	21	312	411	18233	ENSMUSG00000026104(Stat1),ENSMUSG00000022893(Adamts1),ENSMUSG00000036986(Pml),ENSMUSG00000035385(Ccl2),ENSMUSG00000034855(Cxcl10),ENSMUSG00000004791(Pgf),ENSMUSG00000031639(Tlr3),ENSMUSG00000030341(Tnfrsf1a),ENSMUSG00000004040(Stat3),ENSMUSG00000015340(Cybb),ENSMUSG00000005413(Hmox1),ENSMUSG00000064246(Chil1),ENSMUSG00000042677(Zc3h12a),ENSMUSG00000017652(Cd40),ENSMUSG00000027399(Il1a),ENSMUSG000…	8.95087e-06	0.000148576	0.0673077
GO:0002544	chronic inflammatory response	BP	6	23	411	18233	ENSMUSG00000024401(Tnf),ENSMUSG00000019850(Tnfaip3),ENSMUSG00000031551(Ido1),ENSMUSG00000018500(Adora2b),ENSMUSG00000027962(Vcam1),ENSMUSG00000035385(Ccl2)	9.22316e-06	0.000151967	0.26087
GO:0046426	negative regulation of JAK-STAT cascade	BP	6	23	411	18233	ENSMUSG00000053113(Socs3),ENSMUSG00000038037(Socs1),ENSMUSG00000034422(Parp14),ENSMUSG00000018899(Irf1),ENSMUSG00000020027(Socs2),ENSMUSG00000053175(Bcl3)	9.22316e-06	0.000151967	0.26087
GO:1900017	positive regulation of cytokine production involved in inflammatory response	BP	6	23	411	18233	ENSMUSG00000024401(Tnf),ENSMUSG00000055994(Nod2),ENSMUSG00000004040(Stat3),ENSMUSG00000105504(Gbp5),ENSMUSG00000025746(Il6),ENSMUSG00000032508(Myd88)	9.22316e-06	0.000151967	0.26087
GO:0032494	response to peptidoglycan	BP	5	14	411	18233	ENSMUSG00000055994(Nod2),ENSMUSG00000032691(Nlrp3),ENSMUSG00000020227(Irak3),ENSMUSG00000029771(Irf5),ENSMUSG00000032508(Myd88)	9.61461e-06	0.000157642	0.357143
GO:0070431	nucleotide-binding oligomerization domain containing 2 signaling pathway	BP	5	14	411	18233	ENSMUSG00000019850(Tnfaip3),ENSMUSG00000024737(Slc15a3),ENSMUSG00000021025(Nfkbia),ENSMUSG00000055994(Nod2),ENSMUSG00000069874(Irgm2)	9.61461e-06	0.000157642	0.357143
GO:0098586	cellular response to virus	BP	9	62	411	18233	ENSMUSG00000040296(Ddx58),ENSMUSG00000032661(Oas3),ENSMUSG00000026896(Ifih1),ENSMUSG00000017830(Dhx58),ENSMUSG00000029826(Zc3hav1),ENSMUSG00000042677(Zc3h12a),ENSMUSG00000034855(Cxcl10),ENSMUSG00000025746(Il6),ENSMUSG00000069874(Irgm2)	9.70667e-06	0.000158763	0.145161
GO:0005829	cytosol	CC	120	3714	411	18233	ENSMUSG00000006930(Hap1),ENSMUSG00000035692(Isg15),ENSMUSG00000073399(Trim40),ENSMUSG00000032691(Nlrp3),ENSMUSG00000033538(Casp4),ENSMUSG00000025888(Casp1),ENSMUSG00000021025(Nfkbia),ENSMUSG00000054728(Phactr1),ENSMUSG00000021250(Fos),ENSMUSG00000031897(Psmb10),ENSMUSG00000026483(Niban1),ENSMUSG00000030921(Trim30a),ENSMUSG00000057596(Trim30d),ENSMUSG00000050914(Ankrd37),ENSMUSG00000074896(Ifit3),…	1.05862e-05	0.000172727	0.0323102
GO:0009612	response to mechanical stimulus	BP	17	220	411	18233	ENSMUSG00000025746(Il6),ENSMUSG00000031639(Tlr3),ENSMUSG00000030341(Tnfrsf1a),ENSMUSG00000028163(Nfkb1),ENSMUSG00000018899(Irf1),ENSMUSG00000032508(Myd88),ENSMUSG00000025888(Casp1),ENSMUSG00000032487(Ptgs2),ENSMUSG00000017652(Cd40),ENSMUSG00000021025(Nfkbia),ENSMUSG00000021250(Fos),ENSMUSG00000022346(Myc),ENSMUSG00000069170(Adgrv1),ENSMUSG00000024401(Tnf),ENSMUSG00000020704(Asic2),ENSMUSG00000064…	1.09081e-05	0.000177532	0.0772727
GO:1901224	positive regulation of NIK/NF-kappaB signaling	BP	10	79	411	18233	ENSMUSG00000064246(Chil1),ENSMUSG00000031639(Tlr3),ENSMUSG00000051439(Cd14),ENSMUSG00000027995(Tlr2),ENSMUSG00000024401(Tnf),ENSMUSG00000055994(Nod2),ENSMUSG00000010358(Ifi35),ENSMUSG00000024079(Eif2ak2),ENSMUSG00000027398(Il1b),ENSMUSG00000026946(Nmi)	1.09336e-05	0.000177532	0.126582
GO:0150076	neuroinflammatory response	BP	9	63	411	18233	ENSMUSG00000031639(Tlr3),ENSMUSG00000027995(Tlr2),ENSMUSG00000024401(Tnf),ENSMUSG00000052270(Fpr2),ENSMUSG00000025888(Casp1),ENSMUSG00000020178(Adora2a),ENSMUSG00000027398(Il1b),ENSMUSG00000032487(Ptgs2),ENSMUSG00000055865(Tafa3)	1.11017e-05	0.000179826	0.142857
GO:0031726	CCR1 chemokine receptor binding	MF	3	3	411	18233	ENSMUSG00000035373(Ccl7),ENSMUSG00000035042(Ccl5),ENSMUSG00000018930(Ccl4)	1.13722e-05	0.000183764	1
GO:0002444	myeloid leukocyte mediated immunity	BP	11	97	411	18233	ENSMUSG00000015947(Fcgr1),ENSMUSG00000040296(Ddx58),ENSMUSG00000040528(Milr1),ENSMUSG00000028341(Nr4a3),ENSMUSG00000033220(Rac2),ENSMUSG00000005413(Hmox1),ENSMUSG00000018500(Adora2b),ENSMUSG00000000982(Ccl3),ENSMUSG00000032508(Myd88),ENSMUSG00000029371(Cxcl5),ENSMUSG00000029380(Cxcl1)	1.16796e-05	0.000188277	0.113402
GO:0042493	response to drug	BP	47	1080	411	18233	ENSMUSG00000020178(Adora2a),ENSMUSG00000058427(Cxcl2),ENSMUSG00000024401(Tnf),ENSMUSG00000025746(Il6),ENSMUSG00000021025(Nfkbia),ENSMUSG00000055994(Nod2),ENSMUSG00000019850(Tnfaip3),ENSMUSG00000029771(Irf5),ENSMUSG00000021250(Fos),ENSMUSG00000027995(Tlr2),ENSMUSG00000035385(Ccl2),ENSMUSG00000025888(Casp1),ENSMUSG00000027398(Il1b),ENSMUSG00000017652(Cd40),ENSMUSG00000027962(Vcam1),ENSMUSG000000220…	1.17505e-05	0.000188966	0.0435185
GO:0070498	interleukin-1-mediated signaling pathway	BP	6	24	411	18233	ENSMUSG00000027514(Zbp1),ENSMUSG00000025746(Il6),ENSMUSG00000026981(Il1rn),ENSMUSG00000020227(Irak3),ENSMUSG00000032508(Myd88),ENSMUSG00000027398(Il1b)	1.20648e-05	0.000193095	0.25
GO:1901223	negative regulation of NIK/NF-kappaB signaling	BP	6	24	411	18233	ENSMUSG00000032691(Nlrp3),ENSMUSG00000022500(Litaf),ENSMUSG00000010358(Ifi35),ENSMUSG00000042677(Zc3h12a),ENSMUSG00000027339(Rassf2),ENSMUSG00000026946(Nmi)	1.20648e-05	0.000193095	0.25
GO:0002534	cytokine production involved in inflammatory response	BP	8	49	411	18233	ENSMUSG00000022534(Mefv),ENSMUSG00000042677(Zc3h12a),ENSMUSG00000024401(Tnf),ENSMUSG00000055994(Nod2),ENSMUSG00000004040(Stat3),ENSMUSG00000105504(Gbp5),ENSMUSG00000025746(Il6),ENSMUSG00000032508(Myd88)	1.25017e-05	0.000199137	0.163265
GO:1900015	regulation of cytokine production involved in inflammatory response	BP	8	49	411	18233	ENSMUSG00000022534(Mefv),ENSMUSG00000042677(Zc3h12a),ENSMUSG00000024401(Tnf),ENSMUSG00000055994(Nod2),ENSMUSG00000004040(Stat3),ENSMUSG00000105504(Gbp5),ENSMUSG00000025746(Il6),ENSMUSG00000032508(Myd88)	1.25017e-05	0.000199137	0.163265
GO:0008283	cell proliferation	BP	71	1898	411	18233	ENSMUSG00000026104(Stat1),ENSMUSG00000024401(Tnf),ENSMUSG00000004791(Pgf),ENSMUSG00000018500(Adora2b),ENSMUSG00000023034(Nr4a1),ENSMUSG00000035385(Ccl2),ENSMUSG00000022346(Myc),ENSMUSG00000001750(Tcirg1),ENSMUSG00000014599(Csf1),ENSMUSG00000017057(Il13ra1),ENSMUSG00000022146(Osmr),ENSMUSG00000021347(Prl7b1),ENSMUSG00000022886(Prl2a1),ENSMUSG00000038067(Csf3),ENSMUSG00000003283(Hck),ENSMUSG0000002…	1.26035e-05	0.000200282	0.0374078
GO:0051817	modification of morphology or physiology of other organism involved in symbiotic interaction	BP	11	98	411	18233	ENSMUSG00000022346(Myc),ENSMUSG00000035042(Ccl5),ENSMUSG00000000982(Ccl3),ENSMUSG00000018930(Ccl4),ENSMUSG00000027832(Ptx3),ENSMUSG00000042677(Zc3h12a),ENSMUSG00000079227(Ccr5),ENSMUSG00000032508(Myd88),ENSMUSG00000029371(Cxcl5),ENSMUSG00000029380(Cxcl1),ENSMUSG00000020400(Tnip1)	1.28941e-05	0.000204416	0.112245
GO:0031650	regulation of heat generation	BP	5	15	411	18233	ENSMUSG00000024401(Tnf),ENSMUSG00000079227(Ccr5),ENSMUSG00000032487(Ptgs2),ENSMUSG00000027398(Il1b),ENSMUSG00000035042(Ccl5)	1.41554e-05	0.000220759	0.333333
GO:0060330	regulation of response to interferon-gamma	BP	5	15	411	18233	ENSMUSG00000038037(Socs1),ENSMUSG00000046879(Irgm1),ENSMUSG00000022906(Parp9),ENSMUSG00000069874(Irgm2),ENSMUSG00000034422(Parp14)	1.41554e-05	0.000220759	0.333333
GO:0060334	regulation of interferon-gamma-mediated signaling pathway	BP	5	15	411	18233	ENSMUSG00000046879(Irgm1),ENSMUSG00000022906(Parp9),ENSMUSG00000069874(Irgm2),ENSMUSG00000034422(Parp14),ENSMUSG00000038037(Socs1)	1.41554e-05	0.000220759	0.333333
GO:0060700	regulation of ribonuclease activity	BP	5	15	411	18233	ENSMUSG00000029561(Oasl2),ENSMUSG00000041827(Oasl1),ENSMUSG00000032661(Oas3),ENSMUSG00000066861(Oas1g),ENSMUSG00000052776(Oas1a)	1.41554e-05	0.000220759	0.333333
GO:0070423	nucleotide-binding oligomerization domain containing signaling pathway	BP	5	15	411	18233	ENSMUSG00000021025(Nfkbia),ENSMUSG00000019850(Tnfaip3),ENSMUSG00000055994(Nod2),ENSMUSG00000069874(Irgm2),ENSMUSG00000024737(Slc15a3)	1.41554e-05	0.000220759	0.333333
GO:1990404	protein ADP-ribosylase activity	MF	5	15	411	18233	ENSMUSG00000034422(Parp14),ENSMUSG00000022906(Parp9),ENSMUSG00000063268(Parp10),ENSMUSG00000034640(Tiparp),ENSMUSG00000038507(Parp12)	1.41554e-05	0.000220759	0.333333
GO:0042824	MHC class I peptide loading complex	CC	5	15	411	18233	ENSMUSG00000037321(Tap1),ENSMUSG00000024308(Tapbp),ENSMUSG00000061232(H2-K1),ENSMUSG00000073411(H2-D1),ENSMUSG00000035929(H2-Q4)	1.41554e-05	0.000220759	0.333333
GO:0048585	negative regulation of response to stimulus	BP	62	1591	411	18233	ENSMUSG00000051998(Lax1),ENSMUSG00000027368(Dusp2),ENSMUSG00000020227(Irak3),ENSMUSG00000024401(Tnf),ENSMUSG00000019850(Tnfaip3),ENSMUSG00000032691(Nlrp3),ENSMUSG00000055994(Nod2),ENSMUSG00000022876(Samsn1),ENSMUSG00000026475(Rgs16),ENSMUSG00000020027(Socs2),ENSMUSG00000053113(Socs3),ENSMUSG00000038037(Socs1),ENSMUSG00000026874(Hc),ENSMUSG00000020120(Plek),ENSMUSG00000035042(Ccl5),ENSMUSG00000005…	1.44206e-05	0.000224373	0.0389692
GO:0061900	glial cell activation	BP	8	50	411	18233	ENSMUSG00000031639(Tlr3),ENSMUSG00000027995(Tlr2),ENSMUSG00000024401(Tnf),ENSMUSG00000052270(Fpr2),ENSMUSG00000025888(Casp1),ENSMUSG00000020178(Adora2a),ENSMUSG00000027398(Il1b),ENSMUSG00000055865(Tafa3)	1.45931e-05	0.000226531	0.16
GO:0080090	regulation of primary metabolic process	BP	167	5633	411	18233	ENSMUSG00000022346(Myc),ENSMUSG00000074519(Zfp971),ENSMUSG00000069378(Prdm6),ENSMUSG00000022330(Osr2),ENSMUSG00000024401(Tnf),ENSMUSG00000028163(Nfkb1),ENSMUSG00000030199(Etv6),ENSMUSG00000022906(Parp9),ENSMUSG00000020335(Zfp354b),ENSMUSG00000002250(Ppard),ENSMUSG00000050440(Hamp),ENSMUSG00000028341(Nr4a3),ENSMUSG00000037849(Ifi206),ENSMUSG00000043263(Ifi209),ENSMUSG00000066677(Ifi208),ENSMUSG000…	1.49343e-05	0.000231292	0.0296467
GO:1904893	negative regulation of STAT cascade	BP	6	25	411	18233	ENSMUSG00000053113(Socs3),ENSMUSG00000038037(Socs1),ENSMUSG00000034422(Parp14),ENSMUSG00000018899(Irf1),ENSMUSG00000020027(Socs2),ENSMUSG00000053175(Bcl3)	1.55744e-05	0.00024065	0.24
GO:0031401	positive regulation of protein modification process	BP	50	1191	411	18233	ENSMUSG00000024401(Tnf),ENSMUSG00000024079(Eif2ak2),ENSMUSG00000062991(Nrg1),ENSMUSG00000030433(Sbk2),ENSMUSG00000027398(Il1b),ENSMUSG00000004791(Pgf),ENSMUSG00000002307(Daxx),ENSMUSG00000026483(Niban1),ENSMUSG00000052270(Fpr2),ENSMUSG00000024041(Cryaa),ENSMUSG00000069874(Irgm2),ENSMUSG00000017652(Cd40),ENSMUSG00000064246(Chil1),ENSMUSG00000012519(Mlkl),ENSMUSG00000038037(Socs1),ENSMUSG0000002538…	1.59248e-05	0.000245498	0.0419815
GO:1901699	cellular response to nitrogen compound	BP	32	628	411	18233	ENSMUSG00000005057(Sh2b2),ENSMUSG00000020429(Igfbp1),ENSMUSG00000024401(Tnf),ENSMUSG00000038037(Socs1),ENSMUSG00000022346(Myc),ENSMUSG00000035385(Ccl2),ENSMUSG00000053113(Socs3),ENSMUSG00000027398(Il1b),ENSMUSG00000020027(Socs2),ENSMUSG00000004040(Stat3),ENSMUSG00000032691(Nlrp3),ENSMUSG00000055994(Nod2),ENSMUSG00000032487(Ptgs2),ENSMUSG00000014813(Stc1),ENSMUSG00000028163(Nfkb1),ENSMUSG000000316…	1.62317e-05	0.000249655	0.0509554
GO:2000147	positive regulation of cell motility	BP	30	570	411	18233	ENSMUSG00000026580(Selp),ENSMUSG00000035385(Ccl2),ENSMUSG00000035352(Ccl12),ENSMUSG00000020310(Madcam1),ENSMUSG00000034855(Cxcl10),ENSMUSG00000037405(Icam1),ENSMUSG00000025473(Adam8),ENSMUSG00000018500(Adora2b),ENSMUSG00000042677(Zc3h12a),ENSMUSG00000014599(Csf1),ENSMUSG00000035042(Ccl5),ENSMUSG00000022346(Myc),ENSMUSG00000016496(Cd274),ENSMUSG00000004040(Stat3),ENSMUSG00000035373(Ccl7),ENSMUSG00…	1.6316e-05	0.000250378	0.0526316
GO:0042590	antigen processing and presentation of exogenous peptide antigen via MHC class I	BP	4	8	411	18233	ENSMUSG00000024308(Tapbp),ENSMUSG00000037321(Tap1),ENSMUSG00000061232(H2-K1),ENSMUSG00000015947(Fcgr1)	1.65784e-05	0.000253823	0.5
GO:0051050	positive regulation of transport	BP	43	967	411	18233	ENSMUSG00000056054(S100a8),ENSMUSG00000020178(Adora2a),ENSMUSG00000029778(Adcyap1r1),ENSMUSG00000018500(Adora2b),ENSMUSG00000029380(Cxcl1),ENSMUSG00000028341(Nr4a3),ENSMUSG00000021025(Nfkbia),ENSMUSG00000006930(Hap1),ENSMUSG00000044988(Ucn3),ENSMUSG00000027399(Il1a),ENSMUSG00000027398(Il1b),ENSMUSG00000002250(Ppard),ENSMUSG00000030341(Tnfrsf1a),ENSMUSG00000042677(Zc3h12a),ENSMUSG00000025746(Il6),…	1.6998e-05	0.000259655	0.0444674
GO:0000165	MAPK cascade	BP	36	750	411	18233	ENSMUSG00000024401(Tnf),ENSMUSG00000024079(Eif2ak2),ENSMUSG00000062991(Nrg1),ENSMUSG00000030433(Sbk2),ENSMUSG00000027398(Il1b),ENSMUSG00000051998(Lax1),ENSMUSG00000027368(Dusp2),ENSMUSG00000032508(Myd88),ENSMUSG00000012519(Mlkl),ENSMUSG00000027223(Mapk8ip1),ENSMUSG00000055994(Nod2),ENSMUSG00000027399(Il1a),ENSMUSG00000020901(Pik3r5),ENSMUSG00000017652(Cd40),ENSMUSG00000025473(Adam8),ENSMUSG000000…	1.7451e-05	0.000265367	0.048
GO:0023014	signal transduction by protein phosphorylation	BP	36	750	411	18233	ENSMUSG00000022346(Myc),ENSMUSG00000024558(Mapk4),ENSMUSG00000024401(Tnf),ENSMUSG00000062991(Nrg1),ENSMUSG00000030433(Sbk2),ENSMUSG00000035352(Ccl12),ENSMUSG00000027398(Il1b),ENSMUSG00000035042(Ccl5),ENSMUSG00000000982(Ccl3),ENSMUSG00000024079(Eif2ak2),ENSMUSG00000051998(Lax1),ENSMUSG00000027368(Dusp2),ENSMUSG00000032508(Myd88),ENSMUSG00000012519(Mlkl),ENSMUSG00000027223(Mapk8ip1),ENSMUSG00000055…	1.7451e-05	0.000265367	0.048
GO:0051241	negative regulation of multicellular organismal process	BP	52	1263	411	18233	ENSMUSG00000028163(Nfkb1),ENSMUSG00000024401(Tnf),ENSMUSG00000014813(Stc1),ENSMUSG00000026222(Sp100),ENSMUSG00000030046(Bmp10),ENSMUSG00000030341(Tnfrsf1a),ENSMUSG00000020227(Irak3),ENSMUSG00000061232(H2-K1),ENSMUSG00000043811(Rtn4r),ENSMUSG00000073411(H2-D1),ENSMUSG00000050896(Rtn4rl2),ENSMUSG00000026104(Stat1),ENSMUSG00000022893(Adamts1),ENSMUSG00000036986(Pml),ENSMUSG00000035385(Ccl2),ENSMUSG0…	1.80557e-05	0.00027394	0.0411718
GO:0022610	biological adhesion	BP	53	1298	411	18233	ENSMUSG00000027962(Vcam1),ENSMUSG00000026580(Selp),ENSMUSG00000014599(Csf1),ENSMUSG00000022438(Parvb),ENSMUSG00000047109(Cldn14),ENSMUSG00000030607(Acan),ENSMUSG00000026141(Col19a1),ENSMUSG00000037405(Icam1),ENSMUSG00000030046(Bmp10),ENSMUSG00000020310(Madcam1),ENSMUSG00000028369(Svep1),ENSMUSG00000020400(Tnip1),ENSMUSG00000035042(Ccl5),ENSMUSG00000025473(Adam8),ENSMUSG00000054855(Rnd1),ENSMUSG00…	1.86827e-05	0.000282814	0.040832
GO:0032649	regulation of interferon-gamma production	BP	11	102	411	18233	ENSMUSG00000016496(Cd274),ENSMUSG00000055994(Nod2),ENSMUSG00000042677(Zc3h12a),ENSMUSG00000031639(Tlr3),ENSMUSG00000051439(Cd14),ENSMUSG00000024401(Tnf),ENSMUSG00000025383(Il23a),ENSMUSG00000053175(Bcl3),ENSMUSG00000035692(Isg15),ENSMUSG00000028525(Pde4b),ENSMUSG00000027398(Il1b)	1.89163e-05	0.000285705	0.107843
GO:0002440	production of molecular mediator of immune response	BP	15	184	411	18233	ENSMUSG00000024401(Tnf),ENSMUSG00000019850(Tnfaip3),ENSMUSG00000017652(Cd40),ENSMUSG00000025746(Il6),ENSMUSG00000032691(Nlrp3),ENSMUSG00000055994(Nod2),ENSMUSG00000031639(Tlr3),ENSMUSG00000040296(Ddx58),ENSMUSG00000020227(Irak3),ENSMUSG00000027639(Samhd1),ENSMUSG00000005413(Hmox1),ENSMUSG00000028341(Nr4a3),ENSMUSG00000034266(Batf),ENSMUSG00000020641(Rsad2),ENSMUSG00000027398(Il1b)	1.90741e-05	0.000287441	0.0815217
GO:0030003	cellular cation homeostasis	BP	32	635	411	18233	ENSMUSG00000014813(Stc1),ENSMUSG00000034112(Atp2c2),ENSMUSG00000001750(Tcirg1),ENSMUSG00000015342(Xk),ENSMUSG00000035385(Ccl2),ENSMUSG00000017652(Cd40),ENSMUSG00000035042(Ccl5),ENSMUSG00000000982(Ccl3),ENSMUSG00000022346(Myc),ENSMUSG00000005413(Hmox1),ENSMUSG00000050440(Hamp),ENSMUSG00000027399(Il1a),ENSMUSG00000000682(Cd52),ENSMUSG00000045551(Fpr1),ENSMUSG00000052270(Fpr2),ENSMUSG00000043953(Ccr…	2.02037e-05	0.000302511	0.0503937
GO:0002830	positive regulation of type 2 immune response	BP	5	16	411	18233	ENSMUSG00000032691(Nlrp3),ENSMUSG00000025746(Il6),ENSMUSG00000020641(Rsad2),ENSMUSG00000055994(Nod2),ENSMUSG00000031551(Ido1)	2.02095e-05	0.000302511	0.3125
GO:0035872	nucleotide-binding domain, leucine rich repeat containing receptor signaling pathway	BP	5	16	411	18233	ENSMUSG00000021025(Nfkbia),ENSMUSG00000019850(Tnfaip3),ENSMUSG00000055994(Nod2),ENSMUSG00000069874(Irgm2),ENSMUSG00000024737(Slc15a3)	2.02095e-05	0.000302511	0.3125
GO:0032609	interferon-gamma production	BP	11	103	411	18233	ENSMUSG00000035692(Isg15),ENSMUSG00000016496(Cd274),ENSMUSG00000055994(Nod2),ENSMUSG00000042677(Zc3h12a),ENSMUSG00000031639(Tlr3),ENSMUSG00000051439(Cd14),ENSMUSG00000024401(Tnf),ENSMUSG00000025383(Il23a),ENSMUSG00000053175(Bcl3),ENSMUSG00000028525(Pde4b),ENSMUSG00000027398(Il1b)	2.07563e-05	0.000310004	0.106796
GO:0043408	regulation of MAPK cascade	BP	34	698	411	18233	ENSMUSG00000024401(Tnf),ENSMUSG00000024079(Eif2ak2),ENSMUSG00000062991(Nrg1),ENSMUSG00000030433(Sbk2),ENSMUSG00000027398(Il1b),ENSMUSG00000051998(Lax1),ENSMUSG00000027368(Dusp2),ENSMUSG00000012519(Mlkl),ENSMUSG00000055994(Nod2),ENSMUSG00000027399(Il1a),ENSMUSG00000020901(Pik3r5),ENSMUSG00000017652(Cd40),ENSMUSG00000025473(Adam8),ENSMUSG00000020227(Irak3),ENSMUSG00000025746(Il6),ENSMUSG00000026981…	2.23262e-05	0.00033271	0.0487106
GO:0042531	positive regulation of tyrosine phosphorylation of STAT protein	BP	8	53	411	18233	ENSMUSG00000030341(Tnfrsf1a),ENSMUSG00000024401(Tnf),ENSMUSG00000025383(Il23a),ENSMUSG00000034422(Parp14),ENSMUSG00000022906(Parp9),ENSMUSG00000025746(Il6),ENSMUSG00000017652(Cd40),ENSMUSG00000035042(Ccl5)	2.27116e-05	0.000337703	0.150943
GO:0051171	regulation of nitrogen compound metabolic process	BP	162	5468	411	18233	ENSMUSG00000022346(Myc),ENSMUSG00000074519(Zfp971),ENSMUSG00000069378(Prdm6),ENSMUSG00000022330(Osr2),ENSMUSG00000024401(Tnf),ENSMUSG00000028163(Nfkb1),ENSMUSG00000030199(Etv6),ENSMUSG00000022906(Parp9),ENSMUSG00000020335(Zfp354b),ENSMUSG00000002250(Ppard),ENSMUSG00000050440(Hamp),ENSMUSG00000028341(Nr4a3),ENSMUSG00000037849(Ifi206),ENSMUSG00000043263(Ifi209),ENSMUSG00000066677(Ifi208),ENSMUSG000…	2.35221e-05	0.00034898	0.0296269
GO:0060255	regulation of macromolecule metabolic process	BP	168	5717	411	18233	ENSMUSG00000022346(Myc),ENSMUSG00000074519(Zfp971),ENSMUSG00000069378(Prdm6),ENSMUSG00000022330(Osr2),ENSMUSG00000024401(Tnf),ENSMUSG00000028163(Nfkb1),ENSMUSG00000030199(Etv6),ENSMUSG00000022906(Parp9),ENSMUSG00000020335(Zfp354b),ENSMUSG00000002250(Ppard),ENSMUSG00000050440(Hamp),ENSMUSG00000028341(Nr4a3),ENSMUSG00000037849(Ifi206),ENSMUSG00000043263(Ifi209),ENSMUSG00000066677(Ifi208),ENSMUSG000…	2.36574e-05	0.000350214	0.029386
GO:0050870	positive regulation of T cell activation	BP	15	188	411	18233	ENSMUSG00000016496(Cd274),ENSMUSG00000025473(Adam8),ENSMUSG00000027399(Il1a),ENSMUSG00000027398(Il1b),ENSMUSG00000027962(Vcam1),ENSMUSG00000025383(Il23a),ENSMUSG00000047810(Ccdc88b),ENSMUSG00000025746(Il6),ENSMUSG00000035042(Ccl5),ENSMUSG00000015396(Cd83),ENSMUSG00000038037(Socs1),ENSMUSG00000018899(Irf1),ENSMUSG00000032691(Nlrp3),ENSMUSG00000035356(Nfkbiz),ENSMUSG00000035385(Ccl2)	2.45839e-05	0.000363126	0.0797872
GO:0001776	leukocyte homeostasis	BP	11	105	411	18233	ENSMUSG00000112148(Lilrb4a),ENSMUSG00000028525(Pde4b),ENSMUSG00000045502(Hcar2),ENSMUSG00000025746(Il6),ENSMUSG00000102037(Bcl2a1a),ENSMUSG00000019850(Tnfaip3),ENSMUSG00000005057(Sh2b2),ENSMUSG00000027737(Slc7a11),ENSMUSG00000035385(Ccl2),ENSMUSG00000001750(Tcirg1),ENSMUSG00000029371(Cxcl5)	2.49055e-05	0.000367069	0.104762
GO:0010575	positive regulation of vascular endothelial growth factor production	BP	6	27	411	18233	ENSMUSG00000018500(Adora2b),ENSMUSG00000025746(Il6),ENSMUSG00000032487(Ptgs2),ENSMUSG00000027399(Il1a),ENSMUSG00000027398(Il1b),ENSMUSG00000026874(Hc)	2.50564e-05	0.000368484	0.222222
GO:0032269	negative regulation of cellular protein metabolic process	BP	45	1049	411	18233	ENSMUSG00000051998(Lax1),ENSMUSG00000027368(Dusp2),ENSMUSG00000026483(Niban1),ENSMUSG00000042677(Zc3h12a),ENSMUSG00000068154(Insm1),ENSMUSG00000020178(Adora2a),ENSMUSG00000025746(Il6),ENSMUSG00000020044(Timp3),ENSMUSG00000066363(Serpina3f),ENSMUSG00000071562(Stfa1),ENSMUSG00000001131(Timp1),ENSMUSG00000079014(Serpina3i),ENSMUSG00000079597(Cstdc4),ENSMUSG00000095620(Csta2),ENSMUSG00000079594(Cstdc…	2.59837e-05	0.000381285	0.042898
GO:0032501	multicellular organismal process	BP	192	6737	411	18233	ENSMUSG00000030607(Acan),ENSMUSG00000027339(Rassf2),ENSMUSG00000020641(Rsad2),ENSMUSG00000014813(Stc1),ENSMUSG00000001750(Tcirg1),ENSMUSG00000014599(Csf1),ENSMUSG00000035673(Sbno2),ENSMUSG00000004791(Pgf),ENSMUSG00000070327(Rnf213),ENSMUSG00000090698(Apold1),ENSMUSG00000005413(Hmox1),ENSMUSG00000035385(Ccl2),ENSMUSG00000035352(Ccl12),ENSMUSG00000042677(Zc3h12a),ENSMUSG00000032487(Ptgs2),ENSMUSG00…	2.62958e-05	0.000385021	0.0284993
GO:0061844	antimicrobial humoral immune response mediated by antimicrobial peptide	BP	9	70	411	18233	ENSMUSG00000055994(Nod2),ENSMUSG00000026166(Ccl20),ENSMUSG00000035385(Ccl2),ENSMUSG00000029371(Cxcl5),ENSMUSG00000029379(Cxcl3),ENSMUSG00000029380(Cxcl1),ENSMUSG00000058427(Cxcl2),ENSMUSG00000029417(Cxcl9),ENSMUSG00000034855(Cxcl10)	2.65474e-05	0.000387859	0.128571
GO:0044093	positive regulation of molecular function	BP	62	1626	411	18233	ENSMUSG00000024401(Tnf),ENSMUSG00000024079(Eif2ak2),ENSMUSG00000062991(Nrg1),ENSMUSG00000030433(Sbk2),ENSMUSG00000027398(Il1b),ENSMUSG00000022346(Myc),ENSMUSG00000032691(Nlrp3),ENSMUSG00000022074(Tnfrsf10b),ENSMUSG00000036986(Pml),ENSMUSG00000056054(S100a8),ENSMUSG00000029778(Adcyap1r1),ENSMUSG00000064246(Chil1),ENSMUSG00000012519(Mlkl),ENSMUSG00000038037(Socs1),ENSMUSG00000025383(Il23a),ENSMUSG0…	2.78549e-05	0.000406075	0.0381304
GO:0044546	NLRP3 inflammasome complex assembly	BP	5	17	411	18233	ENSMUSG00000024079(Eif2ak2),ENSMUSG00000030921(Trim30a),ENSMUSG00000022534(Mefv),ENSMUSG00000105504(Gbp5),ENSMUSG00000032691(Nlrp3)	2.81016e-05	0.000407019	0.294118
GO:0045064	T-helper 2 cell differentiation	BP	5	17	411	18233	ENSMUSG00000018899(Irf1),ENSMUSG00000032691(Nlrp3),ENSMUSG00000025746(Il6),ENSMUSG00000034266(Batf),ENSMUSG00000053175(Bcl3)	2.81016e-05	0.000407019	0.294118
GO:0070486	leukocyte aggregation	BP	5	17	411	18233	ENSMUSG00000027398(Il1b),ENSMUSG00000056054(S100a8),ENSMUSG00000033220(Rac2),ENSMUSG00000028341(Nr4a3),ENSMUSG00000025473(Adam8)	2.81016e-05	0.000407019	0.294118
GO:0030522	intracellular receptor signaling pathway	BP	17	237	411	18233	ENSMUSG00000046688(Tifa),ENSMUSG00000002307(Daxx),ENSMUSG00000040296(Ddx58),ENSMUSG00000032661(Oas3),ENSMUSG00000026896(Ifih1),ENSMUSG00000017830(Dhx58),ENSMUSG00000036986(Pml),ENSMUSG00000021025(Nfkbia),ENSMUSG00000019850(Tnfaip3),ENSMUSG00000055994(Nod2),ENSMUSG00000069874(Irgm2),ENSMUSG00000024737(Slc15a3),ENSMUSG00000029826(Zc3hav1),ENSMUSG00000004040(Stat3),ENSMUSG00000023034(Nr4a1),ENSMUSG0…	2.85858e-05	0.000413138	0.07173
GO:0062061	TAP complex binding	MF	4	9	411	18233	ENSMUSG00000024308(Tapbp),ENSMUSG00000061232(H2-K1),ENSMUSG00000073411(H2-D1),ENSMUSG00000035929(H2-Q4)	2.93096e-05	0.000422689	0.444444
GO:0031640	killing of cells of other organism	BP	8	55	411	18233	ENSMUSG00000079227(Ccr5),ENSMUSG00000032508(Myd88),ENSMUSG00000029371(Cxcl5),ENSMUSG00000029380(Cxcl1),ENSMUSG00000026166(Ccl20),ENSMUSG00000035385(Ccl2),ENSMUSG00000058427(Cxcl2),ENSMUSG00000034855(Cxcl10)	2.99972e-05	0.000430044	0.145455
GO:0044364	disruption of cells of other organism	BP	8	55	411	18233	ENSMUSG00000026166(Ccl20),ENSMUSG00000035385(Ccl2),ENSMUSG00000029380(Cxcl1),ENSMUSG00000058427(Cxcl2),ENSMUSG00000034855(Cxcl10),ENSMUSG00000079227(Ccr5),ENSMUSG00000032508(Myd88),ENSMUSG00000029371(Cxcl5)	2.99972e-05	0.000430044	0.145455
GO:0006873	cellular ion homeostasis	BP	32	648	411	18233	ENSMUSG00000014813(Stc1),ENSMUSG00000034112(Atp2c2),ENSMUSG00000001750(Tcirg1),ENSMUSG00000015342(Xk),ENSMUSG00000035385(Ccl2),ENSMUSG00000017652(Cd40),ENSMUSG00000035042(Ccl5),ENSMUSG00000000982(Ccl3),ENSMUSG00000022346(Myc),ENSMUSG00000005413(Hmox1),ENSMUSG00000050440(Hamp),ENSMUSG00000027399(Il1a),ENSMUSG00000000682(Cd52),ENSMUSG00000045551(Fpr1),ENSMUSG00000052270(Fpr2),ENSMUSG00000043953(Ccr…	3.0012e-05	0.000430044	0.0493827
GO:0006959	humoral immune response	BP	15	192	411	18233	ENSMUSG00000053175(Bcl3),ENSMUSG00000022126(Acod1),ENSMUSG00000024401(Tnf),ENSMUSG00000055994(Nod2),ENSMUSG00000026874(Hc),ENSMUSG00000069792(Wfdc17),ENSMUSG00000027398(Il1b),ENSMUSG00000026166(Ccl20),ENSMUSG00000035385(Ccl2),ENSMUSG00000029371(Cxcl5),ENSMUSG00000029379(Cxcl3),ENSMUSG00000029380(Cxcl1),ENSMUSG00000058427(Cxcl2),ENSMUSG00000029417(Cxcl9),ENSMUSG00000034855(Cxcl10)	3.14541e-05	0.000449747	0.078125
GO:0042116	macrophage activation	BP	10	89	411	18233	ENSMUSG00000031639(Tlr3),ENSMUSG00000027995(Tlr2),ENSMUSG00000024401(Tnf),ENSMUSG00000052270(Fpr2),ENSMUSG00000025888(Casp1),ENSMUSG00000010358(Ifi35),ENSMUSG00000035673(Sbno2),ENSMUSG00000026946(Nmi),ENSMUSG00000050440(Hamp),ENSMUSG00000055865(Tafa3)	3.15968e-05	0.000450827	0.11236
GO:0050801	ion homeostasis	BP	37	803	411	18233	ENSMUSG00000020178(Adora2a),ENSMUSG00000014813(Stc1),ENSMUSG00000034112(Atp2c2),ENSMUSG00000001750(Tcirg1),ENSMUSG00000015342(Xk),ENSMUSG00000035385(Ccl2),ENSMUSG00000017652(Cd40),ENSMUSG00000035042(Ccl5),ENSMUSG00000000982(Ccl3),ENSMUSG00000022346(Myc),ENSMUSG00000005413(Hmox1),ENSMUSG00000050440(Hamp),ENSMUSG00000027399(Il1a),ENSMUSG00000000682(Cd52),ENSMUSG00000045551(Fpr1),ENSMUSG00000052270(…	3.21263e-05	0.000457407	0.0460772
GO:0048731	system development	BP	140	4599	411	18233	ENSMUSG00000030607(Acan),ENSMUSG00000027339(Rassf2),ENSMUSG00000004791(Pgf),ENSMUSG00000070327(Rnf213),ENSMUSG00000090698(Apold1),ENSMUSG00000005413(Hmox1),ENSMUSG00000035385(Ccl2),ENSMUSG00000035352(Ccl12),ENSMUSG00000042677(Zc3h12a),ENSMUSG00000032487(Ptgs2),ENSMUSG00000025473(Adam8),ENSMUSG00000022346(Myc),ENSMUSG00000022893(Adamts1),ENSMUSG00000027832(Ptx3),ENSMUSG00000052837(Junb),ENSMUSG000…	3.23584e-05	0.000459735	0.0304414
GO:0070741	response to interleukin-6	BP	7	41	411	18233	ENSMUSG00000004040(Stat3),ENSMUSG00000025746(Il6),ENSMUSG00000028163(Nfkb1),ENSMUSG00000026580(Selp),ENSMUSG00000035385(Ccl2),ENSMUSG00000035673(Sbno2),ENSMUSG00000064246(Chil1)	3.2587e-05	0.000462005	0.170732
GO:0030098	lymphocyte differentiation	BP	22	367	411	18233	ENSMUSG00000030142(Clec4e),ENSMUSG00000025746(Il6),ENSMUSG00000019850(Tnfaip3),ENSMUSG00000053175(Bcl3),ENSMUSG00000001750(Tcirg1),ENSMUSG00000034116(Vav1),ENSMUSG00000099974(Bcl2a1d),ENSMUSG00000018899(Irf1),ENSMUSG00000025473(Adam8),ENSMUSG00000027399(Il1a),ENSMUSG00000027398(Il1b),ENSMUSG00000020641(Rsad2),ENSMUSG00000015396(Cd83),ENSMUSG00000038037(Socs1),ENSMUSG00000025383(Il23a),ENSMUSG0000…	3.31921e-05	0.000468682	0.0599455
GO:0051272	positive regulation of cellular component movement	BP	30	592	411	18233	ENSMUSG00000026580(Selp),ENSMUSG00000035385(Ccl2),ENSMUSG00000035352(Ccl12),ENSMUSG00000020310(Madcam1),ENSMUSG00000034855(Cxcl10),ENSMUSG00000037405(Icam1),ENSMUSG00000025473(Adam8),ENSMUSG00000018500(Adora2b),ENSMUSG00000042677(Zc3h12a),ENSMUSG00000014599(Csf1),ENSMUSG00000035042(Ccl5),ENSMUSG00000022346(Myc),ENSMUSG00000016496(Cd274),ENSMUSG00000004040(Stat3),ENSMUSG00000035373(Ccl7),ENSMUSG00…	3.31977e-05	0.000468682	0.0506757
GO:0050728	negative regulation of inflammatory response	BP	13	149	411	18233	ENSMUSG00000019850(Tnfaip3),ENSMUSG00000032691(Nlrp3),ENSMUSG00000055994(Nod2),ENSMUSG00000022534(Mefv),ENSMUSG00000042677(Zc3h12a),ENSMUSG00000055865(Tafa3),ENSMUSG00000030341(Tnfrsf1a),ENSMUSG00000053113(Socs3),ENSMUSG00000028163(Nfkb1),ENSMUSG00000052270(Fpr2),ENSMUSG00000002250(Ppard),ENSMUSG00000020178(Adora2a),ENSMUSG00000050440(Hamp)	3.35631e-05	0.000472845	0.0872483
GO:0071496	cellular response to external stimulus	BP	21	343	411	18233	ENSMUSG00000018486(Wnt9b),ENSMUSG00000031639(Tlr3),ENSMUSG00000030341(Tnfrsf1a),ENSMUSG00000028163(Nfkb1),ENSMUSG00000018899(Irf1),ENSMUSG00000032508(Myd88),ENSMUSG00000025888(Casp1),ENSMUSG00000032487(Ptgs2),ENSMUSG00000017652(Cd40),ENSMUSG00000021250(Fos),ENSMUSG00000018500(Adora2b),ENSMUSG00000050440(Hamp),ENSMUSG00000044988(Ucn3),ENSMUSG00000025746(Il6),ENSMUSG00000005413(Hmox1),ENSMUSG000000…	3.68055e-05	0.000517437	0.0612245
GO:0010951	negative regulation of endopeptidase activity	BP	17	242	411	18233	ENSMUSG00000099974(Bcl2a1d),ENSMUSG00000024401(Tnf),ENSMUSG00000023034(Nr4a1),ENSMUSG00000020178(Adora2a),ENSMUSG00000024041(Cryaa),ENSMUSG00000025746(Il6),ENSMUSG00000032487(Ptgs2),ENSMUSG00000020044(Timp3),ENSMUSG00000066363(Serpina3f),ENSMUSG00000079014(Serpina3i),ENSMUSG00000079597(Cstdc4),ENSMUSG00000095620(Csta2),ENSMUSG00000071562(Stfa1),ENSMUSG00000079594(Cstdc6),ENSMUSG00000001131(Timp1)…	3.72557e-05	0.000522668	0.0702479
GO:0055080	cation homeostasis	BP	34	716	411	18233	ENSMUSG00000020178(Adora2a),ENSMUSG00000014813(Stc1),ENSMUSG00000034112(Atp2c2),ENSMUSG00000001750(Tcirg1),ENSMUSG00000015342(Xk),ENSMUSG00000035385(Ccl2),ENSMUSG00000017652(Cd40),ENSMUSG00000035042(Ccl5),ENSMUSG00000000982(Ccl3),ENSMUSG00000022346(Myc),ENSMUSG00000005413(Hmox1),ENSMUSG00000050440(Hamp),ENSMUSG00000027399(Il1a),ENSMUSG00000000682(Cd52),ENSMUSG00000045551(Fpr1),ENSMUSG00000052270(…	3.73334e-05	0.000522668	0.047486
GO:0070230	positive regulation of lymphocyte apoptotic process	BP	5	18	411	18233	ENSMUSG00000022346(Myc),ENSMUSG00000031551(Ido1),ENSMUSG00000035042(Ccl5),ENSMUSG00000025473(Adam8),ENSMUSG00000016496(Cd274)	3.81921e-05	0.000533576	0.277778
GO:0002706	regulation of lymphocyte mediated immunity	BP	13	151	411	18233	ENSMUSG00000015947(Fcgr1),ENSMUSG00000061232(H2-K1),ENSMUSG00000073411(H2-D1),ENSMUSG00000025383(Il23a),ENSMUSG00000055994(Nod2),ENSMUSG00000024401(Tnf),ENSMUSG00000037321(Tap1),ENSMUSG00000034116(Vav1),ENSMUSG00000017652(Cd40),ENSMUSG00000020641(Rsad2),ENSMUSG00000032691(Nlrp3),ENSMUSG00000025746(Il6),ENSMUSG00000027398(Il1b)	3.86118e-05	0.000537371	0.0860927
GO:0045672	positive regulation of osteoclast differentiation	BP	6	29	411	18233	ENSMUSG00000021250(Fos),ENSMUSG00000024401(Tnf),ENSMUSG00000025383(Il23a),ENSMUSG00000014599(Csf1),ENSMUSG00000035042(Ccl5),ENSMUSG00000000982(Ccl3)	3.87042e-05	0.000537371	0.206897
GO:0060338	regulation of type I interferon-mediated signaling pathway	BP	6	29	411	18233	ENSMUSG00000035692(Isg15),ENSMUSG00000027639(Samhd1),ENSMUSG00000030107(Usp18),ENSMUSG00000032661(Oas3),ENSMUSG00000025498(Irf7),ENSMUSG00000027514(Zbp1)	3.87042e-05	0.000537371	0.206897
GO:0050793	regulation of developmental process	BP	89	2626	411	18233	ENSMUSG00000019850(Tnfaip3),ENSMUSG00000031551(Ido1),ENSMUSG00000016496(Cd274),ENSMUSG00000018486(Wnt9b),ENSMUSG00000003283(Hck),ENSMUSG00000054855(Rnd1),ENSMUSG00000033220(Rac2),ENSMUSG00000037405(Icam1),ENSMUSG00000035385(Ccl2),ENSMUSG00000035373(Ccl7),ENSMUSG00000035352(Ccl12),ENSMUSG00000025746(Il6),ENSMUSG00000000982(Ccl3),ENSMUSG00000027398(Il1b),ENSMUSG00000025044(Msr1),ENSMUSG00000014599(…	3.9287e-05	0.000544336	0.0338919
GO:0060548	negative regulation of cell death	BP	43	1003	411	18233	ENSMUSG00000102037(Bcl2a1a),ENSMUSG00000062007(Hsh2d),ENSMUSG00000074896(Ifit3),ENSMUSG00000003283(Hck),ENSMUSG00000030341(Tnfrsf1a),ENSMUSG00000099974(Bcl2a1d),ENSMUSG00000024401(Tnf),ENSMUSG00000053113(Socs3),ENSMUSG00000003541(Ier3),ENSMUSG00000028163(Nfkb1),ENSMUSG00000053175(Bcl3),ENSMUSG00000001131(Timp1),ENSMUSG00000024079(Eif2ak2),ENSMUSG00000002250(Ppard),ENSMUSG00000020704(Asic2),ENSMUS…	4.02786e-05	0.000556924	0.0428714
GO:0051049	regulation of transport	BP	66	1788	411	18233	ENSMUSG00000024401(Tnf),ENSMUSG00000056054(S100a8),ENSMUSG00000020178(Adora2a),ENSMUSG00000030341(Tnfrsf1a),ENSMUSG00000001750(Tcirg1),ENSMUSG00000002250(Ppard),ENSMUSG00000025746(Il6),ENSMUSG00000027398(Il1b),ENSMUSG00000035042(Ccl5),ENSMUSG00000036986(Pml),ENSMUSG00000029778(Adcyap1r1),ENSMUSG00000018500(Adora2b),ENSMUSG00000029380(Cxcl1),ENSMUSG00000028341(Nr4a3),ENSMUSG00000021025(Nfkbia),ENS…	4.06264e-05	0.000560578	0.0369128
GO:0002456	T cell mediated immunity	BP	10	92	411	18233	ENSMUSG00000015437(Gzmb),ENSMUSG00000061232(H2-K1),ENSMUSG00000073411(H2-D1),ENSMUSG00000025383(Il23a),ENSMUSG00000037405(Icam1),ENSMUSG00000055994(Nod2),ENSMUSG00000020641(Rsad2),ENSMUSG00000032691(Nlrp3),ENSMUSG00000025746(Il6),ENSMUSG00000027398(Il1b)	4.2199e-05	0.000581081	0.108696
GO:0072678	T cell migration	BP	8	58	411	18233	ENSMUSG00000034855(Cxcl10),ENSMUSG00000060183(Cxcl11),ENSMUSG00000000982(Ccl3),ENSMUSG00000035042(Ccl5),ENSMUSG00000035385(Ccl2),ENSMUSG00000026166(Ccl20),ENSMUSG00000037405(Icam1),ENSMUSG00000025473(Adam8)	4.45226e-05	0.000611071	0.137931
GO:0006875	cellular metal ion homeostasis	BP	29	572	411	18233	ENSMUSG00000014813(Stc1),ENSMUSG00000034112(Atp2c2),ENSMUSG00000001750(Tcirg1),ENSMUSG00000015342(Xk),ENSMUSG00000035385(Ccl2),ENSMUSG00000017652(Cd40),ENSMUSG00000035042(Ccl5),ENSMUSG00000000982(Ccl3),ENSMUSG00000022346(Myc),ENSMUSG00000005413(Hmox1),ENSMUSG00000050440(Hamp),ENSMUSG00000027399(Il1a),ENSMUSG00000000682(Cd52),ENSMUSG00000045551(Fpr1),ENSMUSG00000052270(Fpr2),ENSMUSG00000043953(Ccr…	4.45592e-05	0.000611071	0.0506993
GO:0034124	regulation of MyD88-dependent toll-like receptor signaling pathway	BP	3	4	411	18233	ENSMUSG00000047798(Cd300lf),ENSMUSG00000018899(Irf1),ENSMUSG00000025498(Irf7)	4.47254e-05	0.000612099	0.75
GO:0002711	positive regulation of T cell mediated immunity	BP	7	43	411	18233	ENSMUSG00000061232(H2-K1),ENSMUSG00000073411(H2-D1),ENSMUSG00000025383(Il23a),ENSMUSG00000020641(Rsad2),ENSMUSG00000032691(Nlrp3),ENSMUSG00000025746(Il6),ENSMUSG00000027398(Il1b)	4.49313e-05	0.000612417	0.162791
GO:1902622	regulation of neutrophil migration	BP	7	43	411	18233	ENSMUSG00000055994(Nod2),ENSMUSG00000025383(Il23a),ENSMUSG00000033220(Rac2),ENSMUSG00000027398(Il1b),ENSMUSG00000027399(Il1a),ENSMUSG00000025473(Adam8),ENSMUSG00000032508(Myd88)	4.49313e-05	0.000612417	0.162791
GO:0040017	positive regulation of locomotion	BP	30	602	411	18233	ENSMUSG00000026580(Selp),ENSMUSG00000035385(Ccl2),ENSMUSG00000035352(Ccl12),ENSMUSG00000020310(Madcam1),ENSMUSG00000034855(Cxcl10),ENSMUSG00000037405(Icam1),ENSMUSG00000025473(Adam8),ENSMUSG00000018500(Adora2b),ENSMUSG00000042677(Zc3h12a),ENSMUSG00000014599(Csf1),ENSMUSG00000035042(Ccl5),ENSMUSG00000022346(Myc),ENSMUSG00000016496(Cd274),ENSMUSG00000004040(Stat3),ENSMUSG00000035373(Ccl7),ENSMUSG00…	4.51843e-05	0.000614175	0.0498339
GO:0031323	regulation of cellular metabolic process	BP	168	5779	411	18233	ENSMUSG00000022346(Myc),ENSMUSG00000074519(Zfp971),ENSMUSG00000069378(Prdm6),ENSMUSG00000022330(Osr2),ENSMUSG00000024401(Tnf),ENSMUSG00000028163(Nfkb1),ENSMUSG00000030199(Etv6),ENSMUSG00000022906(Parp9),ENSMUSG00000020335(Zfp354b),ENSMUSG00000002250(Ppard),ENSMUSG00000050440(Hamp),ENSMUSG00000028341(Nr4a3),ENSMUSG00000037849(Ifi206),ENSMUSG00000043263(Ifi209),ENSMUSG00000066677(Ifi208),ENSMUSG000…	4.52434e-05	0.000614175	0.0290708
GO:0048513	animal organ development	BP	109	3401	411	18233	ENSMUSG00000030607(Acan),ENSMUSG00000022346(Myc),ENSMUSG00000022893(Adamts1),ENSMUSG00000027832(Ptx3),ENSMUSG00000022330(Osr2),ENSMUSG00000020592(Sdc1),ENSMUSG00000004791(Pgf),ENSMUSG00000018486(Wnt9b),ENSMUSG00000004040(Stat3),ENSMUSG00000031613(Hpgd),ENSMUSG00000034640(Tiparp),ENSMUSG00000030046(Bmp10),ENSMUSG00000031722(Hp),ENSMUSG00000028527(Ak4),ENSMUSG00000002250(Ppard),ENSMUSG00000050578(M…	4.60005e-05	0.00062319	0.0320494
GO:1901342	regulation of vasculature development	BP	21	349	411	18233	ENSMUSG00000026104(Stat1),ENSMUSG00000022893(Adamts1),ENSMUSG00000036986(Pml),ENSMUSG00000035385(Ccl2),ENSMUSG00000034855(Cxcl10),ENSMUSG00000026222(Sp100),ENSMUSG00000004791(Pgf),ENSMUSG00000031639(Tlr3),ENSMUSG00000030341(Tnfrsf1a),ENSMUSG00000004040(Stat3),ENSMUSG00000015340(Cybb),ENSMUSG00000005413(Hmox1),ENSMUSG00000064246(Chil1),ENSMUSG00000042677(Zc3h12a),ENSMUSG00000017652(Cd40),ENSMUSG00…	4.73323e-05	0.000639941	0.0601719
GO:0002828	regulation of type 2 immune response	BP	6	30	411	18233	ENSMUSG00000032691(Nlrp3),ENSMUSG00000055994(Nod2),ENSMUSG00000031551(Ido1),ENSMUSG00000018899(Irf1),ENSMUSG00000025746(Il6),ENSMUSG00000020641(Rsad2)	4.74667e-05	0.000640467	0.2
GO:0019885	antigen processing and presentation of endogenous peptide antigen via MHC class I	BP	4	10	411	18233	ENSMUSG00000061232(H2-K1),ENSMUSG00000073411(H2-D1),ENSMUSG00000024308(Tapbp),ENSMUSG00000037321(Tap1)	4.79799e-05	0.000646091	0.4
GO:0050679	positive regulation of epithelial cell proliferation	BP	15	200	411	18233	ENSMUSG00000004791(Pgf),ENSMUSG00000018500(Adora2b),ENSMUSG00000023034(Nr4a1),ENSMUSG00000035385(Ccl2),ENSMUSG00000022218(Tgm1),ENSMUSG00000005413(Hmox1),ENSMUSG00000004040(Stat3),ENSMUSG00000024401(Tnf),ENSMUSG00000019850(Tnfaip3),ENSMUSG00000022346(Myc),ENSMUSG00000022330(Osr2),ENSMUSG00000055994(Nod2),ENSMUSG00000025746(Il6),ENSMUSG00000028341(Nr4a3),ENSMUSG00000035042(Ccl5)	5.04361e-05	0.000677804	0.075
GO:0010466	negative regulation of peptidase activity	BP	17	248	411	18233	ENSMUSG00000020044(Timp3),ENSMUSG00000066363(Serpina3f),ENSMUSG00000079014(Serpina3i),ENSMUSG00000079597(Cstdc4),ENSMUSG00000095620(Csta2),ENSMUSG00000071562(Stfa1),ENSMUSG00000079594(Cstdc6),ENSMUSG00000001131(Timp1),ENSMUSG00000069792(Wfdc17),ENSMUSG00000026874(Hc),ENSMUSG00000099974(Bcl2a1d),ENSMUSG00000024401(Tnf),ENSMUSG00000023034(Nr4a1),ENSMUSG00000020178(Adora2a),ENSMUSG00000024041(Cryaa)…	5.06778e-05	0.000679006	0.0685484
GO:0002700	regulation of production of molecular mediator of immune response	BP	13	155	411	18233	ENSMUSG00000024401(Tnf),ENSMUSG00000019850(Tnfaip3),ENSMUSG00000017652(Cd40),ENSMUSG00000025746(Il6),ENSMUSG00000032691(Nlrp3),ENSMUSG00000055994(Nod2),ENSMUSG00000031639(Tlr3),ENSMUSG00000040296(Ddx58),ENSMUSG00000020227(Irak3),ENSMUSG00000005413(Hmox1),ENSMUSG00000028341(Nr4a3),ENSMUSG00000020641(Rsad2),ENSMUSG00000027398(Il1b)	5.0728e-05	0.000679006	0.083871
GO:0046638	positive regulation of alpha-beta T cell differentiation	BP	7	44	411	18233	ENSMUSG00000015396(Cd83),ENSMUSG00000038037(Socs1),ENSMUSG00000018899(Irf1),ENSMUSG00000032691(Nlrp3),ENSMUSG00000025746(Il6),ENSMUSG00000035356(Nfkbiz),ENSMUSG00000025383(Il23a)	5.24061e-05	0.000700071	0.159091
GO:0002285	lymphocyte activation involved in immune response	BP	14	178	411	18233	ENSMUSG00000037405(Icam1),ENSMUSG00000030142(Clec4e),ENSMUSG00000025746(Il6),ENSMUSG00000019850(Tnfaip3),ENSMUSG00000053175(Bcl3),ENSMUSG00000025383(Il23a),ENSMUSG00000002983(Relb),ENSMUSG00000034266(Batf),ENSMUSG00000018899(Irf1),ENSMUSG00000032691(Nlrp3),ENSMUSG00000017652(Cd40),ENSMUSG00000004040(Stat3),ENSMUSG00000042677(Zc3h12a),ENSMUSG00000035356(Nfkbiz)	5.34007e-05	0.000710525	0.0786517
GO:0045766	positive regulation of angiogenesis	BP	14	178	411	18233	ENSMUSG00000005413(Hmox1),ENSMUSG00000032487(Ptgs2),ENSMUSG00000004791(Pgf),ENSMUSG00000031639(Tlr3),ENSMUSG00000030341(Tnfrsf1a),ENSMUSG00000004040(Stat3),ENSMUSG00000015340(Cybb),ENSMUSG00000064246(Chil1),ENSMUSG00000042677(Zc3h12a),ENSMUSG00000017652(Cd40),ENSMUSG00000027399(Il1a),ENSMUSG00000027398(Il1b),ENSMUSG00000035042(Ccl5),ENSMUSG00000026874(Hc)	5.34007e-05	0.000710525	0.0786517
GO:0045582	positive regulation of T cell differentiation	BP	10	95	411	18233	ENSMUSG00000025473(Adam8),ENSMUSG00000027399(Il1a),ENSMUSG00000027398(Il1b),ENSMUSG00000015396(Cd83),ENSMUSG00000038037(Socs1),ENSMUSG00000025383(Il23a),ENSMUSG00000018899(Irf1),ENSMUSG00000032691(Nlrp3),ENSMUSG00000025746(Il6),ENSMUSG00000035356(Nfkbiz)	5.56992e-05	0.000739641	0.105263
GO:0033032	regulation of myeloid cell apoptotic process	BP	6	31	411	18233	ENSMUSG00000027737(Slc7a11),ENSMUSG00000045502(Hcar2),ENSMUSG00000029915(Clec5a),ENSMUSG00000055994(Nod2),ENSMUSG00000079227(Ccr5),ENSMUSG00000035042(Ccl5)	5.77478e-05	0.00076533	0.193548
GO:0043086	negative regulation of catalytic activity	BP	35	764	411	18233	ENSMUSG00000051998(Lax1),ENSMUSG00000027368(Dusp2),ENSMUSG00000020178(Adora2a),ENSMUSG00000025746(Il6),ENSMUSG00000069170(Adgrv1),ENSMUSG00000020044(Timp3),ENSMUSG00000066363(Serpina3f),ENSMUSG00000071562(Stfa1),ENSMUSG00000001131(Timp1),ENSMUSG00000024401(Tnf),ENSMUSG00000079014(Serpina3i),ENSMUSG00000079597(Cstdc4),ENSMUSG00000095620(Csta2),ENSMUSG00000079594(Cstdc6),ENSMUSG00000069792(Wfdc17),…	5.93103e-05	0.000784487	0.0458115
GO:0070374	positive regulation of ERK1 and ERK2 cascade	BP	15	204	411	18233	ENSMUSG00000026166(Ccl20),ENSMUSG00000055994(Nod2),ENSMUSG00000037405(Icam1),ENSMUSG00000052270(Fpr2),ENSMUSG00000064246(Chil1),ENSMUSG00000035385(Ccl2),ENSMUSG00000035373(Ccl7),ENSMUSG00000035352(Ccl12),ENSMUSG00000025746(Il6),ENSMUSG00000027399(Il1a),ENSMUSG00000027398(Il1b),ENSMUSG00000035042(Ccl5),ENSMUSG00000019122(Ccl9),ENSMUSG00000000982(Ccl3),ENSMUSG00000018930(Ccl4)	6.32448e-05	0.000834881	0.0735294
GO:0045785	positive regulation of cell adhesion	BP	23	411	411	18233	ENSMUSG00000014599(Csf1),ENSMUSG00000035385(Ccl2),ENSMUSG00000079227(Ccr5),ENSMUSG00000016496(Cd274),ENSMUSG00000025473(Adam8),ENSMUSG00000027399(Il1a),ENSMUSG00000027398(Il1b),ENSMUSG00000035042(Ccl5),ENSMUSG00000024401(Tnf),ENSMUSG00000027962(Vcam1),ENSMUSG00000025383(Il23a),ENSMUSG00000047810(Ccdc88b),ENSMUSG00000025746(Il6),ENSMUSG00000015396(Cd83),ENSMUSG00000038037(Socs1),ENSMUSG00000018899…	6.3862e-05	0.000841372	0.0559611
GO:0002695	negative regulation of leukocyte activation	BP	14	181	411	18233	ENSMUSG00000040528(Milr1),ENSMUSG00000047798(Cd300lf),ENSMUSG00000112148(Lilrb4a),ENSMUSG00000016496(Cd274),ENSMUSG00000031551(Ido1),ENSMUSG00000005413(Hmox1),ENSMUSG00000038037(Socs1),ENSMUSG00000018899(Irf1),ENSMUSG00000020178(Adora2a),ENSMUSG00000051998(Lax1),ENSMUSG00000022876(Samsn1),ENSMUSG00000019850(Tnfaip3),ENSMUSG00000055865(Tafa3),ENSMUSG00000042677(Zc3h12a)	6.40556e-05	0.000842269	0.0773481
GO:0046637	regulation of alpha-beta T cell differentiation	BP	8	61	411	18233	ENSMUSG00000015396(Cd83),ENSMUSG00000038037(Socs1),ENSMUSG00000018899(Irf1),ENSMUSG00000032691(Nlrp3),ENSMUSG00000025746(Il6),ENSMUSG00000042677(Zc3h12a),ENSMUSG00000035356(Nfkbiz),ENSMUSG00000025383(Il23a)	6.4491e-05	0.000846333	0.131148
GO:0010243	response to organonitrogen compound	BP	42	992	411	18233	ENSMUSG00000020178(Adora2a),ENSMUSG00000058427(Cxcl2),ENSMUSG00000005057(Sh2b2),ENSMUSG00000020429(Igfbp1),ENSMUSG00000024401(Tnf),ENSMUSG00000038037(Socs1),ENSMUSG00000025746(Il6),ENSMUSG00000020227(Irak3),ENSMUSG00000055994(Nod2),ENSMUSG00000029771(Irf5),ENSMUSG00000032508(Myd88),ENSMUSG00000021025(Nfkbia),ENSMUSG00000019850(Tnfaip3),ENSMUSG00000027995(Tlr2),ENSMUSG00000022346(Myc),ENSMUSG00000…	6.59103e-05	0.00086327	0.0423387
GO:0010605	negative regulation of macromolecule metabolic process	BP	88	2628	411	18233	ENSMUSG00000022346(Myc),ENSMUSG00000074519(Zfp971),ENSMUSG00000069378(Prdm6),ENSMUSG00000022330(Osr2),ENSMUSG00000024401(Tnf),ENSMUSG00000028163(Nfkb1),ENSMUSG00000030199(Etv6),ENSMUSG00000022906(Parp9),ENSMUSG00000020335(Zfp354b),ENSMUSG00000002250(Ppard),ENSMUSG00000050440(Hamp),ENSMUSG00000028341(Nr4a3),ENSMUSG00000037849(Ifi206),ENSMUSG00000043263(Ifi209),ENSMUSG00000066677(Ifi208),ENSMUSG000…	6.83606e-05	0.000893618	0.0334855
GO:0055065	metal ion homeostasis	BP	31	647	411	18233	ENSMUSG00000020178(Adora2a),ENSMUSG00000014813(Stc1),ENSMUSG00000034112(Atp2c2),ENSMUSG00000001750(Tcirg1),ENSMUSG00000015342(Xk),ENSMUSG00000035385(Ccl2),ENSMUSG00000017652(Cd40),ENSMUSG00000035042(Ccl5),ENSMUSG00000000982(Ccl3),ENSMUSG00000022346(Myc),ENSMUSG00000005413(Hmox1),ENSMUSG00000050440(Hamp),ENSMUSG00000027399(Il1a),ENSMUSG00000000682(Cd52),ENSMUSG00000045551(Fpr1),ENSMUSG00000052270(…	7.0112e-05	0.000914729	0.0479134
GO:0002269	leukocyte activation involved in inflammatory response	BP	7	46	411	18233	ENSMUSG00000031639(Tlr3),ENSMUSG00000027995(Tlr2),ENSMUSG00000024401(Tnf),ENSMUSG00000052270(Fpr2),ENSMUSG00000025888(Casp1),ENSMUSG00000055865(Tafa3),ENSMUSG00000032508(Myd88)	7.04169e-05	0.000915147	0.152174
GO:0030670	phagocytic vesicle membrane	CC	7	46	411	18233	ENSMUSG00000024308(Tapbp),ENSMUSG00000061232(H2-K1),ENSMUSG00000037321(Tap1),ENSMUSG00000027995(Tlr2),ENSMUSG00000073411(H2-D1),ENSMUSG00000046879(Irgm1),ENSMUSG00000001750(Tcirg1)	7.04169e-05	0.000915147	0.152174
GO:0051251	positive regulation of lymphocyte activation	BP	18	280	411	18233	ENSMUSG00000017652(Cd40),ENSMUSG00000025746(Il6),ENSMUSG00000016496(Cd274),ENSMUSG00000025383(Il23a),ENSMUSG00000018899(Irf1),ENSMUSG00000025473(Adam8),ENSMUSG00000027399(Il1a),ENSMUSG00000027398(Il1b),ENSMUSG00000027962(Vcam1),ENSMUSG00000047810(Ccdc88b),ENSMUSG00000035042(Ccl5),ENSMUSG00000015396(Cd83),ENSMUSG00000038037(Socs1),ENSMUSG00000032691(Nlrp3),ENSMUSG00000032508(Myd88),ENSMUSG00000035…	7.0682e-05	0.000916815	0.0642857
GO:0006793	phosphorus metabolic process	BP	99	3049	411	18233	ENSMUSG00000022346(Myc),ENSMUSG00000024558(Mapk4),ENSMUSG00000024401(Tnf),ENSMUSG00000062991(Nrg1),ENSMUSG00000030433(Sbk2),ENSMUSG00000035352(Ccl12),ENSMUSG00000027398(Il1b),ENSMUSG00000035042(Ccl5),ENSMUSG00000000982(Ccl3),ENSMUSG00000024079(Eif2ak2),ENSMUSG00000051998(Lax1),ENSMUSG00000027368(Dusp2),ENSMUSG00000053113(Socs3),ENSMUSG00000038037(Socs1),ENSMUSG00000036986(Pml),ENSMUSG00000018486(…	7.08898e-05	0.000917735	0.0324697
GO:0070661	leukocyte proliferation	BP	19	306	411	18233	ENSMUSG00000001750(Tcirg1),ENSMUSG00000014599(Csf1),ENSMUSG00000017652(Cd40),ENSMUSG00000025383(Il23a),ENSMUSG00000027399(Il1a),ENSMUSG00000027398(Il1b),ENSMUSG00000112148(Lilrb4a),ENSMUSG00000031897(Psmb10),ENSMUSG00000027962(Vcam1),ENSMUSG00000016496(Cd274),ENSMUSG00000047810(Ccdc88b),ENSMUSG00000025746(Il6),ENSMUSG00000035042(Ccl5),ENSMUSG00000033220(Rac2),ENSMUSG00000031551(Ido1),ENSMUSG00000…	7.12724e-05	0.000920911	0.0620915
GO:0043269	regulation of ion transport	BP	33	710	411	18233	ENSMUSG00000024401(Tnf),ENSMUSG00000001750(Tcirg1),ENSMUSG00000036986(Pml),ENSMUSG00000029778(Adcyap1r1),ENSMUSG00000029380(Cxcl1),ENSMUSG00000020178(Adora2a),ENSMUSG00000026981(Il1rn),ENSMUSG00000027398(Il1b),ENSMUSG00000006930(Hap1),ENSMUSG00000027399(Il1a),ENSMUSG00000050440(Hamp),ENSMUSG00000042529(Kcnj12),ENSMUSG00000015340(Cybb),ENSMUSG00000020704(Asic2),ENSMUSG00000001901(Kcnh6),ENSMUSG000…	7.35117e-05	0.000948019	0.0464789
GO:1902105	regulation of leukocyte differentiation	BP	18	281	411	18233	ENSMUSG00000018899(Irf1),ENSMUSG00000025473(Adam8),ENSMUSG00000027399(Il1a),ENSMUSG00000027398(Il1b),ENSMUSG00000015396(Cd83),ENSMUSG00000038037(Socs1),ENSMUSG00000025383(Il23a),ENSMUSG00000032691(Nlrp3),ENSMUSG00000025746(Il6),ENSMUSG00000014599(Csf1),ENSMUSG00000022346(Myc),ENSMUSG00000024401(Tnf),ENSMUSG00000027339(Rassf2),ENSMUSG00000000982(Ccl3),ENSMUSG00000021250(Fos),ENSMUSG00000035042(Ccl…	7.39866e-05	0.000949561	0.0640569
GO:0002676	regulation of chronic inflammatory response	BP	4	11	411	18233	ENSMUSG00000019850(Tnfaip3),ENSMUSG00000031551(Ido1),ENSMUSG00000024401(Tnf),ENSMUSG00000018500(Adora2b)	7.40562e-05	0.000949561	0.363636
GO:0071888	macrophage apoptotic process	BP	4	11	411	18233	ENSMUSG00000055994(Nod2),ENSMUSG00000079227(Ccr5),ENSMUSG00000035042(Ccl5),ENSMUSG00000050721(Plekho2)	7.40562e-05	0.000949561	0.363636
GO:0045639	positive regulation of myeloid cell differentiation	BP	10	99	411	18233	ENSMUSG00000026104(Stat1),ENSMUSG00000004040(Stat3),ENSMUSG00000035692(Isg15),ENSMUSG00000014599(Csf1),ENSMUSG00000021250(Fos),ENSMUSG00000024401(Tnf),ENSMUSG00000025383(Il23a),ENSMUSG00000035042(Ccl5),ENSMUSG00000000982(Ccl3),ENSMUSG00000038067(Csf3)	7.92871e-05	0.00101469	0.10101
GO:0043066	negative regulation of apoptotic process	BP	38	871	411	18233	ENSMUSG00000102037(Bcl2a1a),ENSMUSG00000062007(Hsh2d),ENSMUSG00000005413(Hmox1),ENSMUSG00000042677(Zc3h12a),ENSMUSG00000029915(Clec5a),ENSMUSG00000035352(Ccl12),ENSMUSG00000099974(Bcl2a1d),ENSMUSG00000024401(Tnf),ENSMUSG00000023034(Nr4a1),ENSMUSG00000020178(Adora2a),ENSMUSG00000024041(Cryaa),ENSMUSG00000025746(Il6),ENSMUSG00000032487(Ptgs2),ENSMUSG00000052270(Fpr2),ENSMUSG00000028341(Nr4a3),ENSMU…	8.02338e-05	0.00102471	0.043628
GO:0055074	calcium ion homeostasis	BP	25	474	411	18233	ENSMUSG00000014813(Stc1),ENSMUSG00000034112(Atp2c2),ENSMUSG00000001750(Tcirg1),ENSMUSG00000015342(Xk),ENSMUSG00000035385(Ccl2),ENSMUSG00000017652(Cd40),ENSMUSG00000035042(Ccl5),ENSMUSG00000000982(Ccl3),ENSMUSG00000000682(Cd52),ENSMUSG00000045551(Fpr1),ENSMUSG00000052270(Fpr2),ENSMUSG00000043953(Ccrl2),ENSMUSG00000029379(Cxcl3),ENSMUSG00000029380(Cxcl1),ENSMUSG00000058427(Cxcl2),ENSMUSG00000079227…	8.0375e-05	0.00102471	0.0527426
GO:0070663	regulation of leukocyte proliferation	BP	16	233	411	18233	ENSMUSG00000017652(Cd40),ENSMUSG00000025383(Il23a),ENSMUSG00000014599(Csf1),ENSMUSG00000027399(Il1a),ENSMUSG00000027398(Il1b),ENSMUSG00000027962(Vcam1),ENSMUSG00000016496(Cd274),ENSMUSG00000047810(Ccdc88b),ENSMUSG00000025746(Il6),ENSMUSG00000035042(Ccl5),ENSMUSG00000033220(Rac2),ENSMUSG00000031551(Ido1),ENSMUSG00000032508(Myd88),ENSMUSG00000035352(Ccl12),ENSMUSG00000018899(Irf1),ENSMUSG0000002722…	8.21532e-05	0.00104539	0.0686695
GO:0006471	protein ADP-ribosylation	BP	6	33	411	18233	ENSMUSG00000034422(Parp14),ENSMUSG00000022906(Parp9),ENSMUSG00000063268(Parp10),ENSMUSG00000034640(Tiparp),ENSMUSG00000038507(Parp12),ENSMUSG00000029826(Zc3hav1)	8.36223e-05	0.00106207	0.181818
GO:0045624	positive regulation of T-helper cell differentiation	BP	5	21	411	18233	ENSMUSG00000018899(Irf1),ENSMUSG00000032691(Nlrp3),ENSMUSG00000025746(Il6),ENSMUSG00000035356(Nfkbiz),ENSMUSG00000025383(Il23a)	8.57832e-05	0.00108745	0.238095
GO:0006796	phosphate-containing compound metabolic process	BP	98	3027	411	18233	ENSMUSG00000022346(Myc),ENSMUSG00000024558(Mapk4),ENSMUSG00000024401(Tnf),ENSMUSG00000062991(Nrg1),ENSMUSG00000030433(Sbk2),ENSMUSG00000035352(Ccl12),ENSMUSG00000027398(Il1b),ENSMUSG00000035042(Ccl5),ENSMUSG00000000982(Ccl3),ENSMUSG00000024079(Eif2ak2),ENSMUSG00000051998(Lax1),ENSMUSG00000027368(Dusp2),ENSMUSG00000053113(Socs3),ENSMUSG00000038037(Socs1),ENSMUSG00000036986(Pml),ENSMUSG00000018486(…	8.74261e-05	0.00110619	0.0323753
GO:0009892	negative regulation of metabolic process	BP	94	2879	411	18233	ENSMUSG00000022346(Myc),ENSMUSG00000074519(Zfp971),ENSMUSG00000069378(Prdm6),ENSMUSG00000022330(Osr2),ENSMUSG00000024401(Tnf),ENSMUSG00000028163(Nfkb1),ENSMUSG00000030199(Etv6),ENSMUSG00000022906(Parp9),ENSMUSG00000020335(Zfp354b),ENSMUSG00000002250(Ppard),ENSMUSG00000050440(Hamp),ENSMUSG00000028341(Nr4a3),ENSMUSG00000037849(Ifi206),ENSMUSG00000043263(Ifi209),ENSMUSG00000066677(Ifi208),ENSMUSG000…	9.35098e-05	0.00118094	0.0326502
GO:0050921	positive regulation of chemotaxis	BP	12	143	411	18233	ENSMUSG00000034855(Cxcl10),ENSMUSG00000014599(Csf1),ENSMUSG00000035385(Ccl2),ENSMUSG00000035042(Ccl5),ENSMUSG00000004791(Pgf),ENSMUSG00000025383(Il23a),ENSMUSG00000033220(Rac2),ENSMUSG00000027398(Il1b),ENSMUSG00000052270(Fpr2),ENSMUSG00000035373(Ccl7),ENSMUSG00000000982(Ccl3),ENSMUSG00000018930(Ccl4)	9.76311e-05	0.00123067	0.0839161
GO:0032735	positive regulation of interleukin-12 production	BP	6	34	411	18233	ENSMUSG00000031639(Tlr3),ENSMUSG00000055994(Nod2),ENSMUSG00000031551(Ido1),ENSMUSG00000025383(Il23a),ENSMUSG00000018899(Irf1),ENSMUSG00000017652(Cd40)	9.96271e-05	0.00125112	0.176471
GO:0034122	negative regulation of toll-like receptor signaling pathway	BP	6	34	411	18233	ENSMUSG00000047798(Cd300lf),ENSMUSG00000055994(Nod2),ENSMUSG00000019850(Tnfaip3),ENSMUSG00000030921(Trim30a),ENSMUSG00000020227(Irak3),ENSMUSG00000025017(Pik3ap1)	9.96271e-05	0.00125112	0.176471
GO:0019882	antigen processing and presentation	BP	10	102	411	18233	ENSMUSG00000037405(Icam1),ENSMUSG00000061232(H2-K1),ENSMUSG00000073411(H2-D1),ENSMUSG00000035929(H2-Q4),ENSMUSG00000024308(Tapbp),ENSMUSG00000037321(Tap1),ENSMUSG00000055994(Nod2),ENSMUSG00000015947(Fcgr1),ENSMUSG00000024338(Psmb8),ENSMUSG00000002983(Relb)	0.000102111	0.00127992	0.0980392
GO:0050920	regulation of chemotaxis	BP	15	213	411	18233	ENSMUSG00000034855(Cxcl10),ENSMUSG00000014599(Csf1),ENSMUSG00000035385(Ccl2),ENSMUSG00000035042(Ccl5),ENSMUSG00000026874(Hc),ENSMUSG00000004791(Pgf),ENSMUSG00000033220(Rac2),ENSMUSG00000055994(Nod2),ENSMUSG00000025383(Il23a),ENSMUSG00000027398(Il1b),ENSMUSG00000052270(Fpr2),ENSMUSG00000035352(Ccl12),ENSMUSG00000035373(Ccl7),ENSMUSG00000000982(Ccl3),ENSMUSG00000018930(Ccl4)	0.000102927	0.00128775	0.0704225
GO:0046677	response to antibiotic	BP	21	369	411	18233	ENSMUSG00000031722(Hp),ENSMUSG00000020592(Sdc1),ENSMUSG00000005413(Hmox1),ENSMUSG00000024041(Cryaa),ENSMUSG00000028341(Nr4a3),ENSMUSG00000027962(Vcam1),ENSMUSG00000022346(Myc),ENSMUSG00000051439(Cd14),ENSMUSG00000032691(Nlrp3),ENSMUSG00000031613(Hpgd),ENSMUSG00000004040(Stat3),ENSMUSG00000029778(Adcyap1r1),ENSMUSG00000035385(Ccl2),ENSMUSG00000074207(Adh1),ENSMUSG00000019850(Tnfaip3),ENSMUSG000000…	0.000104538	0.00130546	0.0569106
GO:0071407	cellular response to organic cyclic compound	BP	26	512	411	18233	ENSMUSG00000002307(Daxx),ENSMUSG00000035385(Ccl2),ENSMUSG00000032487(Ptgs2),ENSMUSG00000014813(Stc1),ENSMUSG00000028163(Nfkb1),ENSMUSG00000031639(Tlr3),ENSMUSG00000079339(Ifit1bl1),ENSMUSG00000067297(Ifit1bl2),ENSMUSG00000026896(Ifih1),ENSMUSG00000029826(Zc3hav1),ENSMUSG00000040296(Ddx58),ENSMUSG00000025746(Il6),ENSMUSG00000022346(Myc),ENSMUSG00000028341(Nr4a3),ENSMUSG00000028525(Pde4b),ENSMUSG00…	0.000107527	0.00134028	0.0507812
GO:0050731	positive regulation of peptidyl-tyrosine phosphorylation	BP	14	190	411	18233	ENSMUSG00000025383(Il23a),ENSMUSG00000030341(Tnfrsf1a),ENSMUSG00000024401(Tnf),ENSMUSG00000034422(Parp14),ENSMUSG00000022906(Parp9),ENSMUSG00000025746(Il6),ENSMUSG00000017652(Cd40),ENSMUSG00000035042(Ccl5),ENSMUSG00000015947(Fcgr1),ENSMUSG00000062991(Nrg1),ENSMUSG00000025089(Gfra1),ENSMUSG00000038067(Csf3),ENSMUSG00000055994(Nod2),ENSMUSG00000037405(Icam1)	0.000107913	0.0013426	0.0736842
GO:0002474	antigen processing and presentation of peptide antigen via MHC class I	BP	5	22	411	18233	ENSMUSG00000024308(Tapbp),ENSMUSG00000037321(Tap1),ENSMUSG00000061232(H2-K1),ENSMUSG00000073411(H2-D1),ENSMUSG00000015947(Fcgr1)	0.00010897	0.00134535	0.227273
GO:0051043	regulation of membrane protein ectodomain proteolysis	BP	5	22	411	18233	ENSMUSG00000024401(Tnf),ENSMUSG00000027398(Il1b),ENSMUSG00000025473(Adam8),ENSMUSG00000020044(Timp3),ENSMUSG00000001131(Timp1)	0.00010897	0.00134535	0.227273
GO:0070234	positive regulation of T cell apoptotic process	BP	4	12	411	18233	ENSMUSG00000025473(Adam8),ENSMUSG00000016496(Cd274),ENSMUSG00000031551(Ido1),ENSMUSG00000035042(Ccl5)	0.00010911	0.00134535	0.333333
GO:0050700	CARD domain binding	MF	4	12	411	18233	ENSMUSG00000055994(Nod2),ENSMUSG00000069874(Irgm2),ENSMUSG00000025888(Casp1),ENSMUSG00000033538(Casp4)	0.00010911	0.00134535	0.333333
GO:0051924	regulation of calcium ion transport	BP	17	264	411	18233	ENSMUSG00000036986(Pml),ENSMUSG00000029778(Adcyap1r1),ENSMUSG00000006930(Hap1),ENSMUSG00000029417(Cxcl9),ENSMUSG00000034855(Cxcl10),ENSMUSG00000060183(Cxcl11),ENSMUSG00000014813(Stc1),ENSMUSG00000037405(Icam1),ENSMUSG00000032487(Ptgs2),ENSMUSG00000035042(Ccl5),ENSMUSG00000000982(Ccl3),ENSMUSG00000018930(Ccl4),ENSMUSG00000034112(Atp2c2),ENSMUSG00000035352(Ccl12),ENSMUSG00000028525(Pde4b),ENSMUSG00…	0.000109459	0.00134535	0.0643939
GO:0002678	positive regulation of chronic inflammatory response	BP	3	5	411	18233	ENSMUSG00000024401(Tnf),ENSMUSG00000018500(Adora2b),ENSMUSG00000031551(Ido1)	0.000109939	0.00134535	0.6
GO:2000321	positive regulation of T-helper 17 cell differentiation	BP	3	5	411	18233	ENSMUSG00000025383(Il23a),ENSMUSG00000035356(Nfkbiz),ENSMUSG00000032691(Nlrp3)	0.000109939	0.00134535	0.6
GO:0031727	CCR2 chemokine receptor binding	MF	3	5	411	18233	ENSMUSG00000035385(Ccl2),ENSMUSG00000035373(Ccl7),ENSMUSG00000035352(Ccl12)	0.000109939	0.00134535	0.6
GO:0048248	CXCR3 chemokine receptor binding	MF	3	5	411	18233	ENSMUSG00000029417(Cxcl9),ENSMUSG00000034855(Cxcl10),ENSMUSG00000060183(Cxcl11)	0.000109939	0.00134535	0.6
GO:0030155	regulation of cell adhesion	BP	32	695	411	18233	ENSMUSG00000014599(Csf1),ENSMUSG00000054855(Rnd1),ENSMUSG00000033220(Rac2),ENSMUSG00000025473(Adam8),ENSMUSG00000035385(Ccl2),ENSMUSG00000079227(Ccr5),ENSMUSG00000016496(Cd274),ENSMUSG00000027399(Il1a),ENSMUSG00000027398(Il1b),ENSMUSG00000035042(Ccl5),ENSMUSG00000019850(Tnfaip3),ENSMUSG00000026981(Il1rn),ENSMUSG00000024401(Tnf),ENSMUSG00000027962(Vcam1),ENSMUSG00000025383(Il23a),ENSMUSG0000004781…	0.000112525	0.00137448	0.0460432
GO:0045123	cellular extravasation	BP	8	66	411	18233	ENSMUSG00000026580(Selp),ENSMUSG00000037405(Icam1),ENSMUSG00000035385(Ccl2),ENSMUSG00000025473(Adam8),ENSMUSG00000035042(Ccl5),ENSMUSG00000027962(Vcam1),ENSMUSG00000024401(Tnf),ENSMUSG00000020310(Madcam1)	0.00011404	0.00139034	0.121212
GO:0002768	immune response-regulating cell surface receptor signaling pathway	BP	15	215	411	18233	ENSMUSG00000045551(Fpr1),ENSMUSG00000052270(Fpr2),ENSMUSG00000035356(Nfkbiz),ENSMUSG00000037731(Themis2),ENSMUSG00000099974(Bcl2a1d),ENSMUSG00000002699(Lcp2),ENSMUSG00000028525(Pde4b),ENSMUSG00000042677(Zc3h12a),ENSMUSG00000030142(Clec4e),ENSMUSG00000015947(Fcgr1),ENSMUSG00000059089(Fcgr4),ENSMUSG00000028341(Nr4a3),ENSMUSG00000051998(Lax1),ENSMUSG00000005057(Sh2b2),ENSMUSG00000017652(Cd40)	0.000114238	0.00139034	0.0697674
GO:0045622	regulation of T-helper cell differentiation	BP	6	35	411	18233	ENSMUSG00000018899(Irf1),ENSMUSG00000032691(Nlrp3),ENSMUSG00000025746(Il6),ENSMUSG00000042677(Zc3h12a),ENSMUSG00000035356(Nfkbiz),ENSMUSG00000025383(Il23a)	0.000117974	0.00143321	0.171429
GO:0098771	inorganic ion homeostasis	BP	33	729	411	18233	ENSMUSG00000020178(Adora2a),ENSMUSG00000014813(Stc1),ENSMUSG00000034112(Atp2c2),ENSMUSG00000001750(Tcirg1),ENSMUSG00000015342(Xk),ENSMUSG00000035385(Ccl2),ENSMUSG00000017652(Cd40),ENSMUSG00000035042(Ccl5),ENSMUSG00000000982(Ccl3),ENSMUSG00000022346(Myc),ENSMUSG00000005413(Hmox1),ENSMUSG00000050440(Hamp),ENSMUSG00000027399(Il1a),ENSMUSG00000000682(Cd52),ENSMUSG00000045551(Fpr1),ENSMUSG00000052270(…	0.000120991	0.0014672	0.0452675
GO:0071622	regulation of granulocyte chemotaxis	BP	7	50	411	18233	ENSMUSG00000014599(Csf1),ENSMUSG00000035385(Ccl2),ENSMUSG00000035042(Ccl5),ENSMUSG00000055994(Nod2),ENSMUSG00000025383(Il23a),ENSMUSG00000033220(Rac2),ENSMUSG00000027398(Il1b)	0.000121618	0.00147215	0.14
GO:0045670	regulation of osteoclast differentiation	BP	8	67	411	18233	ENSMUSG00000000982(Ccl3),ENSMUSG00000021250(Fos),ENSMUSG00000024401(Tnf),ENSMUSG00000025383(Il23a),ENSMUSG00000014599(Csf1),ENSMUSG00000035042(Ccl5),ENSMUSG00000025473(Adam8),ENSMUSG00000027339(Rassf2)	0.000126991	0.00153442	0.119403
GO:0048872	homeostasis of number of cells	BP	19	320	411	18233	ENSMUSG00000029371(Cxcl5),ENSMUSG00000112148(Lilrb4a),ENSMUSG00000028525(Pde4b),ENSMUSG00000045502(Hcar2),ENSMUSG00000025746(Il6),ENSMUSG00000102037(Bcl2a1a),ENSMUSG00000019850(Tnfaip3),ENSMUSG00000005057(Sh2b2),ENSMUSG00000050440(Hamp),ENSMUSG00000018654(Ikzf1),ENSMUSG00000027737(Slc7a11),ENSMUSG00000005413(Hmox1),ENSMUSG00000035385(Ccl2),ENSMUSG00000001750(Tcirg1),ENSMUSG00000026104(Stat1),ENSM…	0.000128316	0.00154764	0.059375
GO:0048661	positive regulation of smooth muscle cell proliferation	BP	10	105	411	18233	ENSMUSG00000031613(Hpgd),ENSMUSG00000022893(Adamts1),ENSMUSG00000024401(Tnf),ENSMUSG00000028341(Nr4a3),ENSMUSG00000022346(Myc),ENSMUSG00000005413(Hmox1),ENSMUSG00000025746(Il6),ENSMUSG00000032508(Myd88),ENSMUSG00000032487(Ptgs2),ENSMUSG00000035042(Ccl5)	0.000130267	0.00156835	0.0952381
GO:0043069	negative regulation of programmed cell death	BP	38	892	411	18233	ENSMUSG00000102037(Bcl2a1a),ENSMUSG00000062007(Hsh2d),ENSMUSG00000074896(Ifit3),ENSMUSG00000003283(Hck),ENSMUSG00000030341(Tnfrsf1a),ENSMUSG00000099974(Bcl2a1d),ENSMUSG00000024401(Tnf),ENSMUSG00000053113(Socs3),ENSMUSG00000003541(Ier3),ENSMUSG00000028163(Nfkb1),ENSMUSG00000053175(Bcl3),ENSMUSG00000001131(Timp1),ENSMUSG00000024079(Eif2ak2),ENSMUSG00000002250(Ppard),ENSMUSG00000020704(Asic2),ENSMUS…	0.000131007	0.00157444	0.0426009
GO:0032944	regulation of mononuclear cell proliferation	BP	15	218	411	18233	ENSMUSG00000017652(Cd40),ENSMUSG00000025383(Il23a),ENSMUSG00000014599(Csf1),ENSMUSG00000027399(Il1a),ENSMUSG00000027398(Il1b),ENSMUSG00000027962(Vcam1),ENSMUSG00000016496(Cd274),ENSMUSG00000047810(Ccdc88b),ENSMUSG00000025746(Il6),ENSMUSG00000035042(Ccl5),ENSMUSG00000033220(Rac2),ENSMUSG00000031551(Ido1),ENSMUSG00000032508(Myd88),ENSMUSG00000018899(Irf1),ENSMUSG00000027223(Mapk8ip1)	0.000133232	0.0015983	0.0688073
GO:0006874	cellular calcium ion homeostasis	BP	24	461	411	18233	ENSMUSG00000000682(Cd52),ENSMUSG00000045551(Fpr1),ENSMUSG00000052270(Fpr2),ENSMUSG00000043953(Ccrl2),ENSMUSG00000029379(Cxcl3),ENSMUSG00000029380(Cxcl1),ENSMUSG00000058427(Cxcl2),ENSMUSG00000079227(Ccr5),ENSMUSG00000027398(Il1b),ENSMUSG00000000982(Ccl3),ENSMUSG00000036986(Pml),ENSMUSG00000029778(Adcyap1r1),ENSMUSG00000006930(Hap1),ENSMUSG00000029417(Cxcl9),ENSMUSG00000034855(Cxcl10),ENSMUSG000000…	0.000135668	0.00162462	0.0520607
GO:0001780	neutrophil homeostasis	BP	5	23	411	18233	ENSMUSG00000045502(Hcar2),ENSMUSG00000025746(Il6),ENSMUSG00000027737(Slc7a11),ENSMUSG00000112148(Lilrb4a),ENSMUSG00000028525(Pde4b)	0.000136677	0.00163379	0.217391
GO:0034142	toll-like receptor 4 signaling pathway	BP	6	36	411	18233	ENSMUSG00000010358(Ifi35),ENSMUSG00000021025(Nfkbia),ENSMUSG00000051439(Cd14),ENSMUSG00000025017(Pik3ap1),ENSMUSG00000044162(Tnip3),ENSMUSG00000026946(Nmi)	0.000138902	0.00165449	0.166667
GO:0071354	cellular response to interleukin-6	BP	6	36	411	18233	ENSMUSG00000004040(Stat3),ENSMUSG00000025746(Il6),ENSMUSG00000028163(Nfkb1),ENSMUSG00000026580(Selp),ENSMUSG00000035385(Ccl2),ENSMUSG00000035673(Sbno2)	0.000138902	0.00165449	0.166667
GO:0001910	regulation of leukocyte mediated cytotoxicity	BP	8	68	411	18233	ENSMUSG00000035385(Ccl2),ENSMUSG00000061232(H2-K1),ENSMUSG00000073411(H2-D1),ENSMUSG00000025383(Il23a),ENSMUSG00000037321(Tap1),ENSMUSG00000034116(Vav1),ENSMUSG00000029371(Cxcl5),ENSMUSG00000029380(Cxcl1)	0.000141132	0.0016751	0.117647
GO:0002709	regulation of T cell mediated immunity	BP	8	68	411	18233	ENSMUSG00000061232(H2-K1),ENSMUSG00000073411(H2-D1),ENSMUSG00000025383(Il23a),ENSMUSG00000055994(Nod2),ENSMUSG00000020641(Rsad2),ENSMUSG00000032691(Nlrp3),ENSMUSG00000025746(Il6),ENSMUSG00000027398(Il1b)	0.000141132	0.0016751	0.117647
GO:0001525	angiogenesis	BP	26	521	411	18233	ENSMUSG00000004791(Pgf),ENSMUSG00000070327(Rnf213),ENSMUSG00000023034(Nr4a1),ENSMUSG00000026104(Stat1),ENSMUSG00000022893(Adamts1),ENSMUSG00000036986(Pml),ENSMUSG00000035385(Ccl2),ENSMUSG00000034855(Cxcl10),ENSMUSG00000026222(Sp100),ENSMUSG00000031639(Tlr3),ENSMUSG00000030341(Tnfrsf1a),ENSMUSG00000004040(Stat3),ENSMUSG00000015340(Cybb),ENSMUSG00000005413(Hmox1),ENSMUSG00000064246(Chil1),ENSMUSG00…	0.000142057	0.0016831	0.049904
GO:0031341	regulation of cell killing	BP	9	87	411	18233	ENSMUSG00000035385(Ccl2),ENSMUSG00000061232(H2-K1),ENSMUSG00000073411(H2-D1),ENSMUSG00000025383(Il23a),ENSMUSG00000037321(Tap1),ENSMUSG00000034116(Vav1),ENSMUSG00000079227(Ccr5),ENSMUSG00000029371(Cxcl5),ENSMUSG00000029380(Cxcl1)	0.000149532	0.00176854	0.103448
GO:0072540	T-helper 17 cell lineage commitment	BP	4	13	411	18233	ENSMUSG00000025383(Il23a),ENSMUSG00000034266(Batf),ENSMUSG00000004040(Stat3),ENSMUSG00000025746(Il6)	0.000154805	0.00182446	0.307692
GO:0035325	Toll-like receptor binding	MF	4	13	411	18233	ENSMUSG00000056054(S100a8),ENSMUSG00000040026(Saa3),ENSMUSG00000027995(Tlr2),ENSMUSG00000032508(Myd88)	0.000154805	0.00182446	0.307692
GO:0033003	regulation of mast cell activation	BP	7	52	411	18233	ENSMUSG00000040528(Milr1),ENSMUSG00000047798(Cd300lf),ENSMUSG00000112148(Lilrb4a),ENSMUSG00000028341(Nr4a3),ENSMUSG00000033220(Rac2),ENSMUSG00000005413(Hmox1),ENSMUSG00000018500(Adora2b)	0.000156715	0.00184374	0.134615
GO:0043085	positive regulation of catalytic activity	BP	49	1271	411	18233	ENSMUSG00000024401(Tnf),ENSMUSG00000024079(Eif2ak2),ENSMUSG00000062991(Nrg1),ENSMUSG00000030433(Sbk2),ENSMUSG00000027398(Il1b),ENSMUSG00000022346(Myc),ENSMUSG00000032691(Nlrp3),ENSMUSG00000022074(Tnfrsf10b),ENSMUSG00000036986(Pml),ENSMUSG00000056054(S100a8),ENSMUSG00000029778(Adcyap1r1),ENSMUSG00000064246(Chil1),ENSMUSG00000012519(Mlkl),ENSMUSG00000038037(Socs1),ENSMUSG00000025383(Il23a),ENSMUSG0…	0.000162172	0.00190372	0.0385523
GO:0036230	granulocyte activation	BP	6	37	411	18233	ENSMUSG00000032508(Myd88),ENSMUSG00000029371(Cxcl5),ENSMUSG00000059089(Fcgr4),ENSMUSG00000035042(Ccl5),ENSMUSG00000000982(Ccl3),ENSMUSG00000024401(Tnf)	0.000162665	0.00190372	0.162162
GO:0070566	adenylyltransferase activity	MF	6	37	411	18233	ENSMUSG00000029561(Oasl2),ENSMUSG00000041827(Oasl1),ENSMUSG00000032661(Oas3),ENSMUSG00000029605(Oas1b),ENSMUSG00000066861(Oas1g),ENSMUSG00000052776(Oas1a)	0.000162665	0.00190372	0.162162
GO:0032946	positive regulation of mononuclear cell proliferation	BP	11	129	411	18233	ENSMUSG00000017652(Cd40),ENSMUSG00000025383(Il23a),ENSMUSG00000027399(Il1a),ENSMUSG00000027398(Il1b),ENSMUSG00000027962(Vcam1),ENSMUSG00000016496(Cd274),ENSMUSG00000047810(Ccdc88b),ENSMUSG00000025746(Il6),ENSMUSG00000035042(Ccl5),ENSMUSG00000032508(Myd88),ENSMUSG00000014599(Csf1)	0.00016427	0.00191915	0.0852713
GO:0045335	phagocytic vesicle	CC	10	108	411	18233	ENSMUSG00000024308(Tapbp),ENSMUSG00000061232(H2-K1),ENSMUSG00000037321(Tap1),ENSMUSG00000027995(Tlr2),ENSMUSG00000073411(H2-D1),ENSMUSG00000046879(Irgm1),ENSMUSG00000001750(Tcirg1),ENSMUSG00000025473(Adam8),ENSMUSG00000055994(Nod2),ENSMUSG00000015340(Cybb)	0.000164713	0.00192098	0.0925926
GO:0030162	regulation of proteolysis	BP	33	743	411	18233	ENSMUSG00000022346(Myc),ENSMUSG00000032691(Nlrp3),ENSMUSG00000022074(Tnfrsf10b),ENSMUSG00000024401(Tnf),ENSMUSG00000036986(Pml),ENSMUSG00000056054(S100a8),ENSMUSG00000020044(Timp3),ENSMUSG00000066363(Serpina3f),ENSMUSG00000071562(Stfa1),ENSMUSG00000001131(Timp1),ENSMUSG00000079014(Serpina3i),ENSMUSG00000079597(Cstdc4),ENSMUSG00000095620(Csta2),ENSMUSG00000079594(Cstdc6),ENSMUSG00000069792(Wfdc17)…	0.000172048	0.00200304	0.0444145
GO:0048514	blood vessel morphogenesis	BP	29	619	411	18233	ENSMUSG00000004791(Pgf),ENSMUSG00000070327(Rnf213),ENSMUSG00000090698(Apold1),ENSMUSG00000005413(Hmox1),ENSMUSG00000035385(Ccl2),ENSMUSG00000035352(Ccl12),ENSMUSG00000042677(Zc3h12a),ENSMUSG00000032487(Ptgs2),ENSMUSG00000025473(Adam8),ENSMUSG00000052837(Junb),ENSMUSG00000034640(Tiparp),ENSMUSG00000023034(Nr4a1),ENSMUSG00000026104(Stat1),ENSMUSG00000022893(Adamts1),ENSMUSG00000036986(Pml),ENSMUSG0…	0.000175998	0.00204548	0.0468498
GO:0042326	negative regulation of phosphorylation	BP	24	470	411	18233	ENSMUSG00000051998(Lax1),ENSMUSG00000027368(Dusp2),ENSMUSG00000026483(Niban1),ENSMUSG00000042677(Zc3h12a),ENSMUSG00000068154(Insm1),ENSMUSG00000020178(Adora2a),ENSMUSG00000025746(Il6),ENSMUSG00000027339(Rassf2),ENSMUSG00000038037(Socs1),ENSMUSG00000053113(Socs3),ENSMUSG00000034422(Parp14),ENSMUSG00000018899(Irf1),ENSMUSG00000020227(Irak3),ENSMUSG00000027398(Il1b),ENSMUSG00000027223(Mapk8ip1),ENSM…	0.000181354	0.00210409	0.0510638
GO:0050866	negative regulation of cell activation	BP	14	200	411	18233	ENSMUSG00000040528(Milr1),ENSMUSG00000047798(Cd300lf),ENSMUSG00000112148(Lilrb4a),ENSMUSG00000016496(Cd274),ENSMUSG00000031551(Ido1),ENSMUSG00000005413(Hmox1),ENSMUSG00000038037(Socs1),ENSMUSG00000018899(Irf1),ENSMUSG00000020178(Adora2a),ENSMUSG00000051998(Lax1),ENSMUSG00000022876(Samsn1),ENSMUSG00000019850(Tnfaip3),ENSMUSG00000055865(Tafa3),ENSMUSG00000042677(Zc3h12a)	0.000185224	0.00214158	0.07
GO:1904018	positive regulation of vasculature development	BP	14	200	411	18233	ENSMUSG00000004791(Pgf),ENSMUSG00000031639(Tlr3),ENSMUSG00000030341(Tnfrsf1a),ENSMUSG00000004040(Stat3),ENSMUSG00000015340(Cybb),ENSMUSG00000005413(Hmox1),ENSMUSG00000064246(Chil1),ENSMUSG00000042677(Zc3h12a),ENSMUSG00000017652(Cd40),ENSMUSG00000027399(Il1a),ENSMUSG00000027398(Il1b),ENSMUSG00000035042(Ccl5),ENSMUSG00000026874(Hc),ENSMUSG00000032487(Ptgs2)	0.000185224	0.00214158	0.07
GO:0048246	macrophage chemotaxis	BP	6	38	411	18233	ENSMUSG00000014599(Csf1),ENSMUSG00000035385(Ccl2),ENSMUSG00000035042(Ccl5),ENSMUSG00000026874(Hc),ENSMUSG00000035352(Ccl12),ENSMUSG00000000982(Ccl3)	0.000189529	0.0021863	0.157895
GO:0097367	carbohydrate derivative binding	MF	74	2178	411	18233	ENSMUSG00000051439(Cd14),ENSMUSG00000027995(Tlr2),ENSMUSG00000026580(Selp),ENSMUSG00000020638(Cmpk2),ENSMUSG00000033610(Pank1),ENSMUSG00000037321(Tap1),ENSMUSG00000026896(Ifih1),ENSMUSG00000020227(Irak3),ENSMUSG00000032691(Nlrp3),ENSMUSG00000012519(Mlkl),ENSMUSG00000003283(Hck),ENSMUSG00000040424(Hipk4),ENSMUSG00000060519(Tor3a),ENSMUSG00000026807(Ak8),ENSMUSG00000024558(Mapk4),ENSMUSG00000034112…	0.000189745	0.0021863	0.0339761
GO:0032729	positive regulation of interferon-gamma production	BP	8	71	411	18233	ENSMUSG00000031639(Tlr3),ENSMUSG00000051439(Cd14),ENSMUSG00000024401(Tnf),ENSMUSG00000025383(Il23a),ENSMUSG00000053175(Bcl3),ENSMUSG00000035692(Isg15),ENSMUSG00000028525(Pde4b),ENSMUSG00000027398(Il1b)	0.000191545	0.00219749	0.112676
GO:0050766	positive regulation of phagocytosis	BP	8	71	411	18233	ENSMUSG00000015947(Fcgr1),ENSMUSG00000035385(Ccl2),ENSMUSG00000047798(Cd300lf),ENSMUSG00000024401(Tnf),ENSMUSG00000055994(Nod2),ENSMUSG00000052270(Fpr2),ENSMUSG00000027832(Ptx3),ENSMUSG00000027398(Il1b)	0.000191545	0.00219749	0.112676
GO:0045621	positive regulation of lymphocyte differentiation	BP	10	110	411	18233	ENSMUSG00000018899(Irf1),ENSMUSG00000025473(Adam8),ENSMUSG00000027399(Il1a),ENSMUSG00000027398(Il1b),ENSMUSG00000015396(Cd83),ENSMUSG00000038037(Socs1),ENSMUSG00000025383(Il23a),ENSMUSG00000032691(Nlrp3),ENSMUSG00000025746(Il6),ENSMUSG00000035356(Nfkbiz)	0.000191699	0.00219749	0.0909091
GO:0042098	T cell proliferation	BP	14	201	411	18233	ENSMUSG00000027399(Il1a),ENSMUSG00000027398(Il1b),ENSMUSG00000112148(Lilrb4a),ENSMUSG00000027962(Vcam1),ENSMUSG00000016496(Cd274),ENSMUSG00000025383(Il23a),ENSMUSG00000047810(Ccdc88b),ENSMUSG00000025746(Il6),ENSMUSG00000035042(Ccl5),ENSMUSG00000033220(Rac2),ENSMUSG00000031551(Ido1),ENSMUSG00000018899(Irf1),ENSMUSG00000027223(Mapk8ip1),ENSMUSG00000031897(Psmb10)	0.000195093	0.00223259	0.0696517
GO:0045859	regulation of protein kinase activity	BP	32	718	411	18233	ENSMUSG00000024401(Tnf),ENSMUSG00000024079(Eif2ak2),ENSMUSG00000062991(Nrg1),ENSMUSG00000030433(Sbk2),ENSMUSG00000027398(Il1b),ENSMUSG00000051998(Lax1),ENSMUSG00000027368(Dusp2),ENSMUSG00000020178(Adora2a),ENSMUSG00000025746(Il6),ENSMUSG00000064246(Chil1),ENSMUSG00000012519(Mlkl),ENSMUSG00000038037(Socs1),ENSMUSG00000025383(Il23a),ENSMUSG00000002307(Daxx),ENSMUSG00000055994(Nod2),ENSMUSG000000209…	0.000202885	0.0023178	0.0445682
GO:0033004	negative regulation of mast cell activation	BP	4	14	411	18233	ENSMUSG00000112148(Lilrb4a),ENSMUSG00000005413(Hmox1),ENSMUSG00000040528(Milr1),ENSMUSG00000047798(Cd300lf)	0.000212881	0.00241962	0.285714
GO:0042532	negative regulation of tyrosine phosphorylation of STAT protein	BP	4	14	411	18233	ENSMUSG00000053113(Socs3),ENSMUSG00000038037(Socs1),ENSMUSG00000034422(Parp14),ENSMUSG00000018899(Irf1)	0.000212881	0.00241962	0.285714
GO:2001185	regulation of CD8-positive, alpha-beta T cell activation	BP	4	14	411	18233	ENSMUSG00000038037(Socs1),ENSMUSG00000018899(Irf1),ENSMUSG00000027223(Mapk8ip1),ENSMUSG00000016496(Cd274)	0.000212881	0.00241962	0.285714
GO:0051928	positive regulation of calcium ion transport	BP	11	133	411	18233	ENSMUSG00000029778(Adcyap1r1),ENSMUSG00000006930(Hap1),ENSMUSG00000029417(Cxcl9),ENSMUSG00000034855(Cxcl10),ENSMUSG00000060183(Cxcl11),ENSMUSG00000014813(Stc1),ENSMUSG00000034112(Atp2c2),ENSMUSG00000035352(Ccl12),ENSMUSG00000035042(Ccl5),ENSMUSG00000000982(Ccl3),ENSMUSG00000018930(Ccl4)	0.000215046	0.0024401	0.0827068
GO:0070106	interleukin-27-mediated signaling pathway	BP	3	6	411	18233	ENSMUSG00000026104(Stat1),ENSMUSG00000029561(Oasl2),ENSMUSG00000041827(Oasl1)	0.000216195	0.00244074	0.5
GO:2000110	negative regulation of macrophage apoptotic process	BP	3	6	411	18233	ENSMUSG00000055994(Nod2),ENSMUSG00000079227(Ccr5),ENSMUSG00000035042(Ccl5)	0.000216195	0.00244074	0.5
GO:0031730	CCR5 chemokine receptor binding	MF	3	6	411	18233	ENSMUSG00000004040(Stat3),ENSMUSG00000035042(Ccl5),ENSMUSG00000018930(Ccl4)	0.000216195	0.00244074	0.5
GO:0042592	homeostatic process	BP	64	1820	411	18233	ENSMUSG00000026222(Sp100),ENSMUSG00000004040(Stat3),ENSMUSG00000026981(Il1rn),ENSMUSG00000027399(Il1a),ENSMUSG00000027398(Il1b),ENSMUSG00000029371(Cxcl5),ENSMUSG00000112148(Lilrb4a),ENSMUSG00000028525(Pde4b),ENSMUSG00000045502(Hcar2),ENSMUSG00000025746(Il6),ENSMUSG00000102037(Bcl2a1a),ENSMUSG00000019850(Tnfaip3),ENSMUSG00000005057(Sh2b2),ENSMUSG00000050440(Hamp),ENSMUSG00000020178(Adora2a),ENSMUS…	0.000217556	0.00245198	0.0351648
GO:0043549	regulation of kinase activity	BP	35	817	411	18233	ENSMUSG00000024401(Tnf),ENSMUSG00000024079(Eif2ak2),ENSMUSG00000062991(Nrg1),ENSMUSG00000030433(Sbk2),ENSMUSG00000027398(Il1b),ENSMUSG00000051998(Lax1),ENSMUSG00000027368(Dusp2),ENSMUSG00000020178(Adora2a),ENSMUSG00000025746(Il6),ENSMUSG00000064246(Chil1),ENSMUSG00000012519(Mlkl),ENSMUSG00000038037(Socs1),ENSMUSG00000025383(Il23a),ENSMUSG00000002307(Daxx),ENSMUSG00000055994(Nod2),ENSMUSG000000209…	0.000218191	0.00245502	0.0428397
GO:0055082	cellular chemical homeostasis	BP	35	818	411	18233	ENSMUSG00000014813(Stc1),ENSMUSG00000034112(Atp2c2),ENSMUSG00000001750(Tcirg1),ENSMUSG00000015342(Xk),ENSMUSG00000035385(Ccl2),ENSMUSG00000017652(Cd40),ENSMUSG00000035042(Ccl5),ENSMUSG00000000982(Ccl3),ENSMUSG00000022346(Myc),ENSMUSG00000005413(Hmox1),ENSMUSG00000050440(Hamp),ENSMUSG00000027399(Il1a),ENSMUSG00000000682(Cd52),ENSMUSG00000045551(Fpr1),ENSMUSG00000052270(Fpr2),ENSMUSG00000043953(Ccr…	0.000223275	0.00250801	0.0427873
GO:0070997	neuron death	BP	21	390	411	18233	ENSMUSG00000052270(Fpr2),ENSMUSG00000005413(Hmox1),ENSMUSG00000020178(Adora2a),ENSMUSG00000035352(Ccl12),ENSMUSG00000028341(Nr4a3),ENSMUSG00000025473(Adam8),ENSMUSG00000030341(Tnfrsf1a),ENSMUSG00000024401(Tnf),ENSMUSG00000027398(Il1b),ENSMUSG00000000982(Ccl3),ENSMUSG00000020262(Adarb1),ENSMUSG00000035042(Ccl5),ENSMUSG00000038067(Csf3),ENSMUSG00000004040(Stat3),ENSMUSG00000014599(Csf1),ENSMUSG0000…	0.000224004	0.00251199	0.0538462
GO:0002532	production of molecular mediator involved in inflammatory response	BP	8	73	411	18233	ENSMUSG00000022534(Mefv),ENSMUSG00000042677(Zc3h12a),ENSMUSG00000024401(Tnf),ENSMUSG00000055994(Nod2),ENSMUSG00000004040(Stat3),ENSMUSG00000105504(Gbp5),ENSMUSG00000025746(Il6),ENSMUSG00000032508(Myd88)	0.000232726	0.0026011	0.109589
GO:0045576	mast cell activation	BP	8	73	411	18233	ENSMUSG00000040528(Milr1),ENSMUSG00000047798(Cd300lf),ENSMUSG00000112148(Lilrb4a),ENSMUSG00000028341(Nr4a3),ENSMUSG00000033220(Rac2),ENSMUSG00000005413(Hmox1),ENSMUSG00000018500(Adora2b),ENSMUSG00000002699(Lcp2)	0.000232726	0.0026011	0.109589
GO:0072507	divalent inorganic cation homeostasis	BP	25	508	411	18233	ENSMUSG00000014813(Stc1),ENSMUSG00000034112(Atp2c2),ENSMUSG00000001750(Tcirg1),ENSMUSG00000015342(Xk),ENSMUSG00000035385(Ccl2),ENSMUSG00000017652(Cd40),ENSMUSG00000035042(Ccl5),ENSMUSG00000000982(Ccl3),ENSMUSG00000000682(Cd52),ENSMUSG00000045551(Fpr1),ENSMUSG00000052270(Fpr2),ENSMUSG00000043953(Ccrl2),ENSMUSG00000029379(Cxcl3),ENSMUSG00000029380(Cxcl1),ENSMUSG00000058427(Cxcl2),ENSMUSG00000079227…	0.000235216	0.00262455	0.0492126
GO:0051172	negative regulation of nitrogen compound metabolic process	BP	79	2381	411	18233	ENSMUSG00000022346(Myc),ENSMUSG00000074519(Zfp971),ENSMUSG00000069378(Prdm6),ENSMUSG00000022330(Osr2),ENSMUSG00000024401(Tnf),ENSMUSG00000028163(Nfkb1),ENSMUSG00000030199(Etv6),ENSMUSG00000022906(Parp9),ENSMUSG00000020335(Zfp354b),ENSMUSG00000002250(Ppard),ENSMUSG00000050440(Hamp),ENSMUSG00000028341(Nr4a3),ENSMUSG00000037849(Ifi206),ENSMUSG00000043263(Ifi209),ENSMUSG00000066677(Ifi208),ENSMUSG000…	0.000236457	0.00263402	0.0331793
GO:0030154	cell differentiation	BP	119	3937	411	18233	ENSMUSG00000027832(Ptx3),ENSMUSG00000052837(Junb),ENSMUSG00000034640(Tiparp),ENSMUSG00000000982(Ccl3),ENSMUSG00000004040(Stat3),ENSMUSG00000031292(Cdkl5),ENSMUSG00000027797(Dclk1),ENSMUSG00000014813(Stc1),ENSMUSG00000022330(Osr2),ENSMUSG00000030607(Acan),ENSMUSG00000029915(Clec5a),ENSMUSG00000029798(Herc6),ENSMUSG00000020120(Plek),ENSMUSG00000025225(Nfkb2),ENSMUSG00000053175(Bcl3),ENSMUSG00000030…	0.000236905	0.00263464	0.0302261
GO:0040013	negative regulation of locomotion	BP	19	336	411	18233	ENSMUSG00000014813(Stc1),ENSMUSG00000026222(Sp100),ENSMUSG00000030046(Bmp10),ENSMUSG00000026874(Hc),ENSMUSG00000002250(Ppard),ENSMUSG00000053797(Krt16),ENSMUSG00000030607(Acan),ENSMUSG00000020262(Adarb1),ENSMUSG00000026981(Il1rn),ENSMUSG00000079227(Ccr5),ENSMUSG00000024401(Tnf),ENSMUSG00000001131(Timp1),ENSMUSG00000036986(Pml),ENSMUSG00000030966(Trim21),ENSMUSG00000027238(Frmd5),ENSMUSG0000003535…	0.000239773	0.00266211	0.0565476
GO:0035690	cellular response to drug	BP	21	393	411	18233	ENSMUSG00000019850(Tnfaip3),ENSMUSG00000025746(Il6),ENSMUSG00000026822(Lcn2),ENSMUSG00000055994(Nod2),ENSMUSG00000024401(Tnf),ENSMUSG00000028163(Nfkb1),ENSMUSG00000035385(Ccl2),ENSMUSG00000032487(Ptgs2),ENSMUSG00000015340(Cybb),ENSMUSG00000035373(Ccl7),ENSMUSG00000022346(Myc),ENSMUSG00000005413(Hmox1),ENSMUSG00000028341(Nr4a3),ENSMUSG00000002307(Daxx),ENSMUSG00000042677(Zc3h12a),ENSMUSG0000003163…	0.000248428	0.00275365	0.0534351
GO:0032102	negative regulation of response to external stimulus	BP	19	337	411	18233	ENSMUSG00000019850(Tnfaip3),ENSMUSG00000032691(Nlrp3),ENSMUSG00000055994(Nod2),ENSMUSG00000026874(Hc),ENSMUSG00000017830(Dhx58),ENSMUSG00000043811(Rtn4r),ENSMUSG00000022534(Mefv),ENSMUSG00000030341(Tnfrsf1a),ENSMUSG00000053113(Socs3),ENSMUSG00000028163(Nfkb1),ENSMUSG00000052270(Fpr2),ENSMUSG00000002250(Ppard),ENSMUSG00000020178(Adora2a),ENSMUSG00000050440(Hamp),ENSMUSG00000024401(Tnf),ENSMUSG0000…	0.000248941	0.00275478	0.0563798
GO:0032943	mononuclear cell proliferation	BP	17	283	411	18233	ENSMUSG00000017652(Cd40),ENSMUSG00000025383(Il23a),ENSMUSG00000014599(Csf1),ENSMUSG00000027399(Il1a),ENSMUSG00000027398(Il1b),ENSMUSG00000112148(Lilrb4a),ENSMUSG00000031897(Psmb10),ENSMUSG00000027962(Vcam1),ENSMUSG00000016496(Cd274),ENSMUSG00000047810(Ccdc88b),ENSMUSG00000025746(Il6),ENSMUSG00000035042(Ccl5),ENSMUSG00000033220(Rac2),ENSMUSG00000031551(Ido1),ENSMUSG00000032508(Myd88),ENSMUSG000000…	0.000250776	0.00277052	0.0600707
GO:0045637	regulation of myeloid cell differentiation	BP	14	206	411	18233	ENSMUSG00000021025(Nfkbia),ENSMUSG00000038067(Csf3),ENSMUSG00000026104(Stat1),ENSMUSG00000004040(Stat3),ENSMUSG00000035692(Isg15),ENSMUSG00000014599(Csf1),ENSMUSG00000022346(Myc),ENSMUSG00000024401(Tnf),ENSMUSG00000025473(Adam8),ENSMUSG00000027339(Rassf2),ENSMUSG00000000982(Ccl3),ENSMUSG00000021250(Fos),ENSMUSG00000025383(Il23a),ENSMUSG00000035042(Ccl5)	0.000251533	0.00277431	0.0679612
GO:0032691	negative regulation of interleukin-1 beta production	BP	5	26	411	18233	ENSMUSG00000032691(Nlrp3),ENSMUSG00000022534(Mefv),ENSMUSG00000036986(Pml),ENSMUSG00000019850(Tnfaip3),ENSMUSG00000042677(Zc3h12a)	0.000252725	0.00277832	0.192308
GO:0034123	positive regulation of toll-like receptor signaling pathway	BP	5	26	411	18233	ENSMUSG00000010358(Ifi35),ENSMUSG00000020641(Rsad2),ENSMUSG00000025058(Tasl),ENSMUSG00000031639(Tlr3),ENSMUSG00000027995(Tlr2)	0.000252725	0.00277832	0.192308
GO:0071260	cellular response to mechanical stimulus	BP	8	74	411	18233	ENSMUSG00000031639(Tlr3),ENSMUSG00000030341(Tnfrsf1a),ENSMUSG00000028163(Nfkb1),ENSMUSG00000018899(Irf1),ENSMUSG00000032508(Myd88),ENSMUSG00000025888(Casp1),ENSMUSG00000032487(Ptgs2),ENSMUSG00000017652(Cd40)	0.000255883	0.00280844	0.108108
GO:0051338	regulation of transferase activity	BP	38	923	411	18233	ENSMUSG00000024401(Tnf),ENSMUSG00000024079(Eif2ak2),ENSMUSG00000062991(Nrg1),ENSMUSG00000030433(Sbk2),ENSMUSG00000027398(Il1b),ENSMUSG00000051998(Lax1),ENSMUSG00000027368(Dusp2),ENSMUSG00000020178(Adora2a),ENSMUSG00000025746(Il6),ENSMUSG00000064246(Chil1),ENSMUSG00000012519(Mlkl),ENSMUSG00000038037(Socs1),ENSMUSG00000025383(Il23a),ENSMUSG00000002307(Daxx),ENSMUSG00000055994(Nod2),ENSMUSG000000209…	0.000259562	0.00284416	0.0411701
GO:0022603	regulation of anatomical structure morphogenesis	BP	42	1057	411	18233	ENSMUSG00000019850(Tnfaip3),ENSMUSG00000018486(Wnt9b),ENSMUSG00000003283(Hck),ENSMUSG00000054855(Rnd1),ENSMUSG00000033220(Rac2),ENSMUSG00000037405(Icam1),ENSMUSG00000035385(Ccl2),ENSMUSG00000035373(Ccl7),ENSMUSG00000035352(Ccl12),ENSMUSG00000025746(Il6),ENSMUSG00000000982(Ccl3),ENSMUSG00000026104(Stat1),ENSMUSG00000022893(Adamts1),ENSMUSG00000036986(Pml),ENSMUSG00000034855(Cxcl10),ENSMUSG00000043…	0.000260907	0.00285423	0.0397351
GO:0048869	cellular developmental process	BP	123	4107	411	18233	ENSMUSG00000031897(Psmb10),ENSMUSG00000062991(Nrg1),ENSMUSG00000025473(Adam8),ENSMUSG00000027832(Ptx3),ENSMUSG00000052837(Junb),ENSMUSG00000034640(Tiparp),ENSMUSG00000000982(Ccl3),ENSMUSG00000004040(Stat3),ENSMUSG00000031292(Cdkl5),ENSMUSG00000027797(Dclk1),ENSMUSG00000014813(Stc1),ENSMUSG00000022330(Osr2),ENSMUSG00000030607(Acan),ENSMUSG00000029915(Clec5a),ENSMUSG00000029798(Herc6),ENSMUSG000000…	0.00026196	0.00286108	0.0299489
GO:2000026	regulation of multicellular organismal development	BP	71	2093	411	18233	ENSMUSG00000031551(Ido1),ENSMUSG00000016496(Cd274),ENSMUSG00000018486(Wnt9b),ENSMUSG00000025746(Il6),ENSMUSG00000027398(Il1b),ENSMUSG00000020227(Irak3),ENSMUSG00000006930(Hap1),ENSMUSG00000022893(Adamts1),ENSMUSG00000029371(Cxcl5),ENSMUSG00000061232(H2-K1),ENSMUSG00000043811(Rtn4r),ENSMUSG00000073411(H2-D1),ENSMUSG00000050896(Rtn4rl2),ENSMUSG00000026104(Stat1),ENSMUSG00000036986(Pml),ENSMUSG00000…	0.00027451	0.00299328	0.0339226
GO:0033002	muscle cell proliferation	BP	15	233	411	18233	ENSMUSG00000002250(Ppard),ENSMUSG00000028341(Nr4a3),ENSMUSG00000022346(Myc),ENSMUSG00000024401(Tnf),ENSMUSG00000005413(Hmox1),ENSMUSG00000025746(Il6),ENSMUSG00000032508(Myd88),ENSMUSG00000032487(Ptgs2),ENSMUSG00000035042(Ccl5),ENSMUSG00000019850(Tnfaip3),ENSMUSG00000030046(Bmp10),ENSMUSG00000021483(Cdk20),ENSMUSG00000004040(Stat3),ENSMUSG00000031613(Hpgd),ENSMUSG00000022893(Adamts1)	0.000275188	0.00299579	0.0643777
GO:0032874	positive regulation of stress-activated MAPK cascade	BP	12	160	411	18233	ENSMUSG00000012519(Mlkl),ENSMUSG00000024401(Tnf),ENSMUSG00000026981(Il1rn),ENSMUSG00000027398(Il1b),ENSMUSG00000031639(Tlr3),ENSMUSG00000055994(Nod2),ENSMUSG00000032508(Myd88),ENSMUSG00000027223(Mapk8ip1),ENSMUSG00000027399(Il1a),ENSMUSG00000027339(Rassf2),ENSMUSG00000042677(Zc3h12a),ENSMUSG00000024079(Eif2ak2)	0.000281048	0.00305464	0.075
GO:0035743	CD4-positive, alpha-beta T cell cytokine production	BP	4	15	411	18233	ENSMUSG00000020641(Rsad2),ENSMUSG00000032691(Nlrp3),ENSMUSG00000025746(Il6),ENSMUSG00000027398(Il1b)	0.000285145	0.00307424	0.266667
GO:1900225	regulation of NLRP3 inflammasome complex assembly	BP	4	15	411	18233	ENSMUSG00000030921(Trim30a),ENSMUSG00000022534(Mefv),ENSMUSG00000105504(Gbp5),ENSMUSG00000024079(Eif2ak2)	0.000285145	0.00307424	0.266667
GO:1903799	negative regulation of production of miRNAs involved in gene silencing by miRNA	BP	4	15	411	18233	ENSMUSG00000004040(Stat3),ENSMUSG00000025746(Il6),ENSMUSG00000024401(Tnf),ENSMUSG00000042677(Zc3h12a)	0.000285145	0.00307424	0.266667
GO:0005149	interleukin-1 receptor binding	MF	4	15	411	18233	ENSMUSG00000026981(Il1rn),ENSMUSG00000032508(Myd88),ENSMUSG00000027399(Il1a),ENSMUSG00000027398(Il1b)	0.000285145	0.00307424	0.266667
GO:0046935	1-phosphatidylinositol-3-kinase regulator activity	MF	4	15	411	18233	ENSMUSG00000020027(Socs2),ENSMUSG00000053113(Socs3),ENSMUSG00000038037(Socs1),ENSMUSG00000020901(Pik3r5)	0.000285145	0.00307424	0.266667
GO:2000116	regulation of cysteine-type endopeptidase activity	BP	15	234	411	18233	ENSMUSG00000022346(Myc),ENSMUSG00000032691(Nlrp3),ENSMUSG00000022074(Tnfrsf10b),ENSMUSG00000024401(Tnf),ENSMUSG00000036986(Pml),ENSMUSG00000056054(S100a8),ENSMUSG00000099974(Bcl2a1d),ENSMUSG00000023034(Nr4a1),ENSMUSG00000020178(Adora2a),ENSMUSG00000024041(Cryaa),ENSMUSG00000025746(Il6),ENSMUSG00000032487(Ptgs2),ENSMUSG00000025888(Casp1),ENSMUSG00000022534(Mefv),ENSMUSG00000096727(Psmb9)	0.000288118	0.00310132	0.0641026
GO:0001933	negative regulation of protein phosphorylation	BP	22	428	411	18233	ENSMUSG00000051998(Lax1),ENSMUSG00000027368(Dusp2),ENSMUSG00000020178(Adora2a),ENSMUSG00000025746(Il6),ENSMUSG00000027339(Rassf2),ENSMUSG00000053113(Socs3),ENSMUSG00000038037(Socs1),ENSMUSG00000034422(Parp14),ENSMUSG00000018899(Irf1),ENSMUSG00000020227(Irak3),ENSMUSG00000027398(Il1b),ENSMUSG00000027223(Mapk8ip1),ENSMUSG00000020262(Adarb1),ENSMUSG00000019850(Tnfaip3),ENSMUSG00000022876(Samsn1),ENS…	0.00030537	0.0032765	0.0514019
GO:0043434	response to peptide hormone	BP	22	428	411	18233	ENSMUSG00000005057(Sh2b2),ENSMUSG00000020429(Igfbp1),ENSMUSG00000027995(Tlr2),ENSMUSG00000025746(Il6),ENSMUSG00000022346(Myc),ENSMUSG00000035385(Ccl2),ENSMUSG00000053113(Socs3),ENSMUSG00000038037(Socs1),ENSMUSG00000027398(Il1b),ENSMUSG00000020027(Socs2),ENSMUSG00000004040(Stat3),ENSMUSG00000020464(Pnpt1),ENSMUSG00000018899(Irf1),ENSMUSG00000023034(Nr4a1),ENSMUSG00000028341(Nr4a3),ENSMUSG000000281…	0.00030537	0.0032765	0.0514019
GO:0043270	positive regulation of ion transport	BP	18	315	411	18233	ENSMUSG00000029778(Adcyap1r1),ENSMUSG00000029380(Cxcl1),ENSMUSG00000020178(Adora2a),ENSMUSG00000006930(Hap1),ENSMUSG00000027399(Il1a),ENSMUSG00000027398(Il1b),ENSMUSG00000029417(Cxcl9),ENSMUSG00000034855(Cxcl10),ENSMUSG00000060183(Cxcl11),ENSMUSG00000035042(Ccl5),ENSMUSG00000000982(Ccl3),ENSMUSG00000018930(Ccl4),ENSMUSG00000014813(Stc1),ENSMUSG00000034112(Atp2c2),ENSMUSG00000035352(Ccl12),ENSMUSG…	0.000306258	0.00328078	0.0571429
GO:0002720	positive regulation of cytokine production involved in immune response	BP	7	58	411	18233	ENSMUSG00000055994(Nod2),ENSMUSG00000040296(Ddx58),ENSMUSG00000028341(Nr4a3),ENSMUSG00000020641(Rsad2),ENSMUSG00000032691(Nlrp3),ENSMUSG00000025746(Il6),ENSMUSG00000027398(Il1b)	0.000313678	0.00334423	0.12069
GO:0031343	positive regulation of cell killing	BP	7	58	411	18233	ENSMUSG00000035385(Ccl2),ENSMUSG00000061232(H2-K1),ENSMUSG00000073411(H2-D1),ENSMUSG00000025383(Il23a),ENSMUSG00000034116(Vav1),ENSMUSG00000079227(Ccr5),ENSMUSG00000029380(Cxcl1)	0.000313678	0.00334423	0.12069
GO:0070228	regulation of lymphocyte apoptotic process	BP	7	58	411	18233	ENSMUSG00000102037(Bcl2a1a),ENSMUSG00000062007(Hsh2d),ENSMUSG00000022346(Myc),ENSMUSG00000031551(Ido1),ENSMUSG00000035042(Ccl5),ENSMUSG00000025473(Adam8),ENSMUSG00000016496(Cd274)	0.000313678	0.00334423	0.12069
GO:0070304	positive regulation of stress-activated protein kinase signaling cascade	BP	12	162	411	18233	ENSMUSG00000012519(Mlkl),ENSMUSG00000055994(Nod2),ENSMUSG00000024079(Eif2ak2),ENSMUSG00000027399(Il1a),ENSMUSG00000027398(Il1b),ENSMUSG00000024401(Tnf),ENSMUSG00000026981(Il1rn),ENSMUSG00000031639(Tlr3),ENSMUSG00000032508(Myd88),ENSMUSG00000027223(Mapk8ip1),ENSMUSG00000027339(Rassf2),ENSMUSG00000042677(Zc3h12a)	0.000315049	0.00335042	0.0740741
GO:0072503	cellular divalent inorganic cation homeostasis	BP	24	488	411	18233	ENSMUSG00000014813(Stc1),ENSMUSG00000034112(Atp2c2),ENSMUSG00000001750(Tcirg1),ENSMUSG00000015342(Xk),ENSMUSG00000035385(Ccl2),ENSMUSG00000017652(Cd40),ENSMUSG00000035042(Ccl5),ENSMUSG00000000982(Ccl3),ENSMUSG00000000682(Cd52),ENSMUSG00000045551(Fpr1),ENSMUSG00000052270(Fpr2),ENSMUSG00000043953(Ccrl2),ENSMUSG00000029379(Cxcl3),ENSMUSG00000029380(Cxcl1),ENSMUSG00000058427(Cxcl2),ENSMUSG00000079227…	0.00031534	0.00335042	0.0491803
GO:0070665	positive regulation of leukocyte proliferation	BP	11	139	411	18233	ENSMUSG00000017652(Cd40),ENSMUSG00000025383(Il23a),ENSMUSG00000014599(Csf1),ENSMUSG00000027399(Il1a),ENSMUSG00000027398(Il1b),ENSMUSG00000027962(Vcam1),ENSMUSG00000016496(Cd274),ENSMUSG00000047810(Ccdc88b),ENSMUSG00000025746(Il6),ENSMUSG00000035042(Ccl5),ENSMUSG00000032508(Myd88)	0.000315757	0.00335042	0.0791367
GO:0061756	leukocyte adhesion to vascular endothelial cell	BP	6	42	411	18233	ENSMUSG00000027962(Vcam1),ENSMUSG00000024401(Tnf),ENSMUSG00000026580(Selp),ENSMUSG00000020310(Madcam1),ENSMUSG00000037405(Icam1),ENSMUSG00000025746(Il6)	0.000333809	0.00353079	0.142857
GO:0097300	programmed necrotic cell death	BP	6	42	411	18233	ENSMUSG00000032000(Birc3),ENSMUSG00000027514(Zbp1),ENSMUSG00000012519(Mlkl),ENSMUSG00000031639(Tlr3),ENSMUSG00000024401(Tnf),ENSMUSG00000025888(Casp1)	0.000333809	0.00353079	0.142857
GO:0007186	G protein-coupled receptor signaling pathway	BP	38	937	411	18233	ENSMUSG00000018500(Adora2b),ENSMUSG00000020178(Adora2a),ENSMUSG00000029778(Adcyap1r1),ENSMUSG00000044988(Ucn3),ENSMUSG00000029417(Cxcl9),ENSMUSG00000034855(Cxcl10),ENSMUSG00000060183(Cxcl11),ENSMUSG00000052270(Fpr2),ENSMUSG00000045551(Fpr1),ENSMUSG00000039809(Gabbr2),ENSMUSG00000048337(Npy4r),ENSMUSG00000020120(Plek),ENSMUSG00000035042(Ccl5),ENSMUSG00000049929(Lpar4),ENSMUSG00000031613(Hpgd),ENSM…	0.000348244	0.00367519	0.040555
GO:0002886	regulation of myeloid leukocyte mediated immunity	BP	7	59	411	18233	ENSMUSG00000015947(Fcgr1),ENSMUSG00000040296(Ddx58),ENSMUSG00000033220(Rac2),ENSMUSG00000005413(Hmox1),ENSMUSG00000018500(Adora2b),ENSMUSG00000029371(Cxcl5),ENSMUSG00000029380(Cxcl1)	0.000349105	0.00367519	0.118644
GO:0050732	negative regulation of peptidyl-tyrosine phosphorylation	BP	7	59	411	18233	ENSMUSG00000053113(Socs3),ENSMUSG00000038037(Socs1),ENSMUSG00000034422(Parp14),ENSMUSG00000018899(Irf1),ENSMUSG00000112023(Lilr4b),ENSMUSG00000112148(Lilrb4a),ENSMUSG00000022876(Samsn1)	0.000349105	0.00367519	0.118644
GO:0042129	regulation of T cell proliferation	BP	12	164	411	18233	ENSMUSG00000027399(Il1a),ENSMUSG00000027398(Il1b),ENSMUSG00000027962(Vcam1),ENSMUSG00000016496(Cd274),ENSMUSG00000025383(Il23a),ENSMUSG00000047810(Ccdc88b),ENSMUSG00000025746(Il6),ENSMUSG00000035042(Ccl5),ENSMUSG00000031551(Ido1),ENSMUSG00000018899(Irf1),ENSMUSG00000027223(Mapk8ip1),ENSMUSG00000033220(Rac2)	0.000352474	0.00370485	0.0731707
GO:0032069	regulation of nuclease activity	BP	5	28	411	18233	ENSMUSG00000029561(Oasl2),ENSMUSG00000041827(Oasl1),ENSMUSG00000032661(Oas3),ENSMUSG00000066861(Oas1g),ENSMUSG00000052776(Oas1a)	0.000363855	0.00381251	0.178571
GO:0036037	CD8-positive, alpha-beta T cell activation	BP	5	28	411	18233	ENSMUSG00000112148(Lilrb4a),ENSMUSG00000018899(Irf1),ENSMUSG00000038037(Socs1),ENSMUSG00000027223(Mapk8ip1),ENSMUSG00000016496(Cd274)	0.000363855	0.00381251	0.178571
GO:0051851	modification by host of symbiont morphology or physiology	BP	8	78	411	18233	ENSMUSG00000035042(Ccl5),ENSMUSG00000000982(Ccl3),ENSMUSG00000018930(Ccl4),ENSMUSG00000027832(Ptx3),ENSMUSG00000042677(Zc3h12a),ENSMUSG00000032508(Myd88),ENSMUSG00000029371(Cxcl5),ENSMUSG00000029380(Cxcl1)	0.000368157	0.00382935	0.102564
GO:0070371	ERK1 and ERK2 cascade	BP	18	320	411	18233	ENSMUSG00000027398(Il1b),ENSMUSG00000020044(Timp3),ENSMUSG00000020400(Tnip1),ENSMUSG00000026166(Ccl20),ENSMUSG00000055994(Nod2),ENSMUSG00000037405(Icam1),ENSMUSG00000052270(Fpr2),ENSMUSG00000064246(Chil1),ENSMUSG00000035385(Ccl2),ENSMUSG00000035373(Ccl7),ENSMUSG00000035352(Ccl12),ENSMUSG00000025746(Il6),ENSMUSG00000027399(Il1a),ENSMUSG00000035042(Ccl5),ENSMUSG00000019122(Ccl9),ENSMUSG00000000982(…	0.000369986	0.00382935	0.05625
GO:0032621	interleukin-18 production	BP	3	7	411	18233	ENSMUSG00000055994(Nod2),ENSMUSG00000024401(Tnf),ENSMUSG00000105504(Gbp5)	0.000372011	0.00382935	0.428571
GO:0032661	regulation of interleukin-18 production	BP	3	7	411	18233	ENSMUSG00000055994(Nod2),ENSMUSG00000024401(Tnf),ENSMUSG00000105504(Gbp5)	0.000372011	0.00382935	0.428571
GO:0060332	positive regulation of response to interferon-gamma	BP	3	7	411	18233	ENSMUSG00000046879(Irgm1),ENSMUSG00000022906(Parp9),ENSMUSG00000069874(Irgm2)	0.000372011	0.00382935	0.428571
GO:0060335	positive regulation of interferon-gamma-mediated signaling pathway	BP	3	7	411	18233	ENSMUSG00000046879(Irgm1),ENSMUSG00000022906(Parp9),ENSMUSG00000069874(Irgm2)	0.000372011	0.00382935	0.428571
GO:0060558	regulation of calcidiol 1-monooxygenase activity	BP	3	7	411	18233	ENSMUSG00000028163(Nfkb1),ENSMUSG00000024401(Tnf),ENSMUSG00000027398(Il1b)	0.000372011	0.00382935	0.428571
GO:2000553	positive regulation of T-helper 2 cell cytokine production	BP	3	7	411	18233	ENSMUSG00000020641(Rsad2),ENSMUSG00000032691(Nlrp3),ENSMUSG00000025746(Il6)	0.000372011	0.00382935	0.428571
GO:2000630	positive regulation of miRNA metabolic process	BP	3	7	411	18233	ENSMUSG00000020464(Pnpt1),ENSMUSG00000042677(Zc3h12a),ENSMUSG00000028163(Nfkb1)	0.000372011	0.00382935	0.428571
GO:2000659	regulation of interleukin-1-mediated signaling pathway	BP	3	7	411	18233	ENSMUSG00000025746(Il6),ENSMUSG00000026981(Il1rn),ENSMUSG00000027514(Zbp1)	0.000372011	0.00382935	0.428571
GO:0050786	RAGE receptor binding	MF	3	7	411	18233	ENSMUSG00000045551(Fpr1),ENSMUSG00000052270(Fpr2),ENSMUSG00000056054(S100a8)	0.000372011	0.00382935	0.428571
GO:0002922	positive regulation of humoral immune response	BP	4	16	411	18233	ENSMUSG00000022126(Acod1),ENSMUSG00000024401(Tnf),ENSMUSG00000055994(Nod2),ENSMUSG00000027398(Il1b)	0.000373456	0.00382935	0.25
GO:0060339	negative regulation of type I interferon-mediated signaling pathway	BP	4	16	411	18233	ENSMUSG00000035692(Isg15),ENSMUSG00000027639(Samhd1),ENSMUSG00000030107(Usp18),ENSMUSG00000032661(Oas3)	0.000373456	0.00382935	0.25
GO:2000319	regulation of T-helper 17 cell differentiation	BP	4	16	411	18233	ENSMUSG00000042677(Zc3h12a),ENSMUSG00000035356(Nfkbiz),ENSMUSG00000032691(Nlrp3),ENSMUSG00000025383(Il23a)	0.000373456	0.00382935	0.25
GO:0001774	microglial cell activation	BP	6	43	411	18233	ENSMUSG00000055865(Tafa3),ENSMUSG00000031639(Tlr3),ENSMUSG00000027995(Tlr2),ENSMUSG00000024401(Tnf),ENSMUSG00000052270(Fpr2),ENSMUSG00000025888(Casp1)	0.000380654	0.0038972	0.139535
GO:0009894	regulation of catabolic process	BP	36	875	411	18233	ENSMUSG00000020464(Pnpt1),ENSMUSG00000036067(Slc2a6),ENSMUSG00000054072(Iigp1),ENSMUSG00000052105(Mtcl1),ENSMUSG00000025888(Casp1),ENSMUSG00000004040(Stat3),ENSMUSG00000019850(Tnfaip3),ENSMUSG00000030921(Trim30a),ENSMUSG00000057596(Trim30d),ENSMUSG00000022534(Mefv),ENSMUSG00000042677(Zc3h12a),ENSMUSG00000069874(Irgm2),ENSMUSG00000030966(Trim21),ENSMUSG00000005413(Hmox1),ENSMUSG00000028793(Rnf19b)…	0.00038209	0.00390594	0.0411429
GO:0010959	regulation of metal ion transport	BP	21	406	411	18233	ENSMUSG00000036986(Pml),ENSMUSG00000029778(Adcyap1r1),ENSMUSG00000029380(Cxcl1),ENSMUSG00000006930(Hap1),ENSMUSG00000050440(Hamp),ENSMUSG00000029417(Cxcl9),ENSMUSG00000034855(Cxcl10),ENSMUSG00000060183(Cxcl11),ENSMUSG00000020178(Adora2a),ENSMUSG00000014813(Stc1),ENSMUSG00000037405(Icam1),ENSMUSG00000032487(Ptgs2),ENSMUSG00000035042(Ccl5),ENSMUSG00000000982(Ccl3),ENSMUSG00000018930(Ccl4),ENSMUSG00…	0.000383391	0.00391328	0.0517241
GO:0001666	response to hypoxia	BP	18	321	411	18233	ENSMUSG00000022346(Myc),ENSMUSG00000014813(Stc1),ENSMUSG00000044988(Ucn3),ENSMUSG00000015340(Cybb),ENSMUSG00000043421(Hilpda),ENSMUSG00000005413(Hmox1),ENSMUSG00000028527(Ak4),ENSMUSG00000002250(Ppard),ENSMUSG00000032487(Ptgs2),ENSMUSG00000025473(Adam8),ENSMUSG00000004791(Pgf),ENSMUSG00000027962(Vcam1),ENSMUSG00000027995(Tlr2),ENSMUSG00000036986(Pml),ENSMUSG00000090698(Apold1),ENSMUSG00000035385(…	0.000384028	0.00391381	0.0560748
GO:0050670	regulation of lymphocyte proliferation	BP	14	215	411	18233	ENSMUSG00000017652(Cd40),ENSMUSG00000025383(Il23a),ENSMUSG00000027399(Il1a),ENSMUSG00000027398(Il1b),ENSMUSG00000027962(Vcam1),ENSMUSG00000016496(Cd274),ENSMUSG00000047810(Ccdc88b),ENSMUSG00000025746(Il6),ENSMUSG00000035042(Ccl5),ENSMUSG00000033220(Rac2),ENSMUSG00000031551(Ido1),ENSMUSG00000032508(Myd88),ENSMUSG00000018899(Irf1),ENSMUSG00000027223(Mapk8ip1)	0.000388845	0.00395689	0.0651163
GO:0048660	regulation of smooth muscle cell proliferation	BP	12	166	411	18233	ENSMUSG00000022346(Myc),ENSMUSG00000024401(Tnf),ENSMUSG00000005413(Hmox1),ENSMUSG00000025746(Il6),ENSMUSG00000032508(Myd88),ENSMUSG00000032487(Ptgs2),ENSMUSG00000028341(Nr4a3),ENSMUSG00000035042(Ccl5),ENSMUSG00000019850(Tnfaip3),ENSMUSG00000002250(Ppard),ENSMUSG00000031613(Hpgd),ENSMUSG00000022893(Adamts1)	0.000393596	0.00399917	0.0722892
GO:0019932	second-messenger-mediated signaling	BP	21	407	411	18233	ENSMUSG00000044988(Ucn3),ENSMUSG00000018500(Adora2b),ENSMUSG00000020178(Adora2a),ENSMUSG00000029417(Cxcl9),ENSMUSG00000034855(Cxcl10),ENSMUSG00000060183(Cxcl11),ENSMUSG00000024401(Tnf),ENSMUSG00000052270(Fpr2),ENSMUSG00000043953(Ccrl2),ENSMUSG00000079227(Ccr5),ENSMUSG00000000982(Ccl3),ENSMUSG00000049892(Rasd1),ENSMUSG00000029778(Adcyap1r1),ENSMUSG00000006930(Hap1),ENSMUSG00000027962(Vcam1),ENSMUS…	0.000396027	0.00401779	0.0515971
GO:0043230	extracellular organelle	CC	9	99	411	18233	ENSMUSG00000069874(Irgm2),ENSMUSG00000016496(Cd274),ENSMUSG00000037405(Icam1),ENSMUSG00000054072(Iigp1),ENSMUSG00000029298(Gbp9),ENSMUSG00000104713(Gbp6),ENSMUSG00000040253(Gbp7),ENSMUSG00000028268(Gbp3),ENSMUSG00000028270(Gbp2)	0.000398218	0.00403391	0.0909091
GO:0043491	protein kinase B signaling	BP	13	191	411	18233	ENSMUSG00000038067(Csf3),ENSMUSG00000024401(Tnf),ENSMUSG00000052270(Fpr2),ENSMUSG00000062991(Nrg1),ENSMUSG00000020901(Pik3r5),ENSMUSG00000064246(Chil1),ENSMUSG00000025746(Il6),ENSMUSG00000025473(Adam8),ENSMUSG00000035352(Ccl12),ENSMUSG00000017652(Cd40),ENSMUSG00000027398(Il1b),ENSMUSG00000035042(Ccl5),ENSMUSG00000000982(Ccl3)	0.0004088	0.00413486	0.0680628
GO:0007155	cell adhesion	BP	48	1288	411	18233	ENSMUSG00000027962(Vcam1),ENSMUSG00000026580(Selp),ENSMUSG00000014599(Csf1),ENSMUSG00000037405(Icam1),ENSMUSG00000020400(Tnip1),ENSMUSG00000035042(Ccl5),ENSMUSG00000020310(Madcam1),ENSMUSG00000025473(Adam8),ENSMUSG00000054855(Rnd1),ENSMUSG00000033220(Rac2),ENSMUSG00000047109(Cldn14),ENSMUSG00000035385(Ccl2),ENSMUSG00000079227(Ccr5),ENSMUSG00000036986(Pml),ENSMUSG00000016496(Cd274),ENSMUSG00000002…	0.000410453	0.00414533	0.0372671
GO:1901653	cellular response to peptide	BP	19	351	411	18233	ENSMUSG00000005057(Sh2b2),ENSMUSG00000020429(Igfbp1),ENSMUSG00000022346(Myc),ENSMUSG00000035385(Ccl2),ENSMUSG00000053113(Socs3),ENSMUSG00000038037(Socs1),ENSMUSG00000027398(Il1b),ENSMUSG00000020027(Socs2),ENSMUSG00000004040(Stat3),ENSMUSG00000055994(Nod2),ENSMUSG00000018899(Irf1),ENSMUSG00000023034(Nr4a1),ENSMUSG00000028341(Nr4a3),ENSMUSG00000028163(Nfkb1),ENSMUSG00000027962(Vcam1),ENSMUSG0000003…	0.000413471	0.00416953	0.0541311
GO:0045861	negative regulation of proteolysis	BP	19	352	411	18233	ENSMUSG00000020044(Timp3),ENSMUSG00000066363(Serpina3f),ENSMUSG00000071562(Stfa1),ENSMUSG00000001131(Timp1),ENSMUSG00000079014(Serpina3i),ENSMUSG00000079597(Cstdc4),ENSMUSG00000095620(Csta2),ENSMUSG00000079594(Cstdc6),ENSMUSG00000069792(Wfdc17),ENSMUSG00000026874(Hc),ENSMUSG00000099974(Bcl2a1d),ENSMUSG00000024401(Tnf),ENSMUSG00000023034(Nr4a1),ENSMUSG00000020178(Adora2a),ENSMUSG00000024041(Cryaa)…	0.000428199	0.00431156	0.0539773
GO:0046635	positive regulation of alpha-beta T cell activation	BP	7	61	411	18233	ENSMUSG00000015396(Cd83),ENSMUSG00000038037(Socs1),ENSMUSG00000018899(Irf1),ENSMUSG00000032691(Nlrp3),ENSMUSG00000025746(Il6),ENSMUSG00000025383(Il23a),ENSMUSG00000035356(Nfkbiz)	0.000429559	0.00431877	0.114754
GO:0031400	negative regulation of protein modification process	BP	28	622	411	18233	ENSMUSG00000051998(Lax1),ENSMUSG00000027368(Dusp2),ENSMUSG00000026483(Niban1),ENSMUSG00000042677(Zc3h12a),ENSMUSG00000068154(Insm1),ENSMUSG00000020178(Adora2a),ENSMUSG00000025746(Il6),ENSMUSG00000019850(Tnfaip3),ENSMUSG00000035692(Isg15),ENSMUSG00000054728(Phactr1),ENSMUSG00000027339(Rassf2),ENSMUSG00000024401(Tnf),ENSMUSG00000053113(Socs3),ENSMUSG00000038037(Socs1),ENSMUSG00000034422(Parp14),ENS…	0.000431105	0.00431981	0.0450161
GO:0002507	tolerance induction	BP	5	29	411	18233	ENSMUSG00000031551(Ido1),ENSMUSG00000016496(Cd274),ENSMUSG00000020227(Irak3),ENSMUSG00000022126(Acod1),ENSMUSG00000019850(Tnfaip3)	0.000431594	0.00431981	0.172414
GO:0039528	cytoplasmic pattern recognition receptor signaling pathway in response to virus	BP	5	29	411	18233	ENSMUSG00000040296(Ddx58),ENSMUSG00000032661(Oas3),ENSMUSG00000026896(Ifih1),ENSMUSG00000017830(Dhx58),ENSMUSG00000029826(Zc3hav1)	0.000431594	0.00431981	0.172414
GO:1902532	negative regulation of intracellular signal transduction	BP	25	530	411	18233	ENSMUSG00000051998(Lax1),ENSMUSG00000027368(Dusp2),ENSMUSG00000017830(Dhx58),ENSMUSG00000053113(Socs3),ENSMUSG00000038037(Socs1),ENSMUSG00000034422(Parp14),ENSMUSG00000018899(Irf1),ENSMUSG00000026104(Stat1),ENSMUSG00000044162(Tnip3),ENSMUSG00000019850(Tnfaip3),ENSMUSG00000042677(Zc3h12a),ENSMUSG00000020400(Tnip1),ENSMUSG00000020227(Irak3),ENSMUSG00000027398(Il1b),ENSMUSG00000027223(Mapk8ip1),ENSM…	0.000442231	0.00441967	0.0471698
GO:0009968	negative regulation of signal transduction	BP	45	1188	411	18233	ENSMUSG00000051998(Lax1),ENSMUSG00000027368(Dusp2),ENSMUSG00000020227(Irak3),ENSMUSG00000020120(Plek),ENSMUSG00000035042(Ccl5),ENSMUSG00000030921(Trim30a),ENSMUSG00000025017(Pik3ap1),ENSMUSG00000047798(Cd300lf),ENSMUSG00000055994(Nod2),ENSMUSG00000019850(Tnfaip3),ENSMUSG00000017830(Dhx58),ENSMUSG00000053113(Socs3),ENSMUSG00000038037(Socs1),ENSMUSG00000034422(Parp14),ENSMUSG00000018899(Irf1),ENSMU…	0.000444605	0.00443678	0.0378788
GO:0031324	negative regulation of cellular metabolic process	BP	82	2545	411	18233	ENSMUSG00000022346(Myc),ENSMUSG00000074519(Zfp971),ENSMUSG00000069378(Prdm6),ENSMUSG00000022330(Osr2),ENSMUSG00000024401(Tnf),ENSMUSG00000028163(Nfkb1),ENSMUSG00000030199(Etv6),ENSMUSG00000022906(Parp9),ENSMUSG00000020335(Zfp354b),ENSMUSG00000002250(Ppard),ENSMUSG00000050440(Hamp),ENSMUSG00000028341(Nr4a3),ENSMUSG00000037849(Ifi206),ENSMUSG00000043263(Ifi209),ENSMUSG00000066677(Ifi208),ENSMUSG000…	0.000449202	0.004476	0.03222
GO:0045471	response to ethanol	BP	11	145	411	18233	ENSMUSG00000074207(Adh1),ENSMUSG00000015340(Cybb),ENSMUSG00000035373(Ccl7),ENSMUSG00000027962(Vcam1),ENSMUSG00000022346(Myc),ENSMUSG00000051439(Cd14),ENSMUSG00000032691(Nlrp3),ENSMUSG00000031613(Hpgd),ENSMUSG00000004040(Stat3),ENSMUSG00000029778(Adcyap1r1),ENSMUSG00000035385(Ccl2)	0.000453546	0.00451258	0.0758621
GO:0097191	extrinsic apoptotic signaling pathway	BP	14	219	411	18233	ENSMUSG00000022074(Tnfrsf10b),ENSMUSG00000024401(Tnf),ENSMUSG00000099974(Bcl2a1d),ENSMUSG00000102037(Bcl2a1a),ENSMUSG00000027399(Il1a),ENSMUSG00000027398(Il1b),ENSMUSG00000026822(Lcn2),ENSMUSG00000026222(Sp100),ENSMUSG00000037405(Icam1),ENSMUSG00000019850(Tnfaip3),ENSMUSG00000005413(Hmox1),ENSMUSG00000020044(Timp3),ENSMUSG00000036986(Pml),ENSMUSG00000031639(Tlr3)	0.000467928	0.00464878	0.0639269
GO:1903556	negative regulation of tumor necrosis factor superfamily cytokine production	BP	7	62	411	18233	ENSMUSG00000030921(Trim30a),ENSMUSG00000020227(Irak3),ENSMUSG00000055994(Nod2),ENSMUSG00000019850(Tnfaip3),ENSMUSG00000053175(Bcl3),ENSMUSG00000042677(Zc3h12a),ENSMUSG00000016496(Cd274)	0.000474989	0.00470499	0.112903
GO:0030666	endocytic vesicle membrane	CC	7	62	411	18233	ENSMUSG00000024308(Tapbp),ENSMUSG00000061232(H2-K1),ENSMUSG00000037321(Tap1),ENSMUSG00000027995(Tlr2),ENSMUSG00000073411(H2-D1),ENSMUSG00000046879(Irgm1),ENSMUSG00000001750(Tcirg1)	0.000474989	0.00470499	0.112903
GO:0002295	T-helper cell lineage commitment	BP	4	17	411	18233	ENSMUSG00000034266(Batf),ENSMUSG00000004040(Stat3),ENSMUSG00000025746(Il6),ENSMUSG00000025383(Il23a)	0.000479719	0.00473784	0.235294
GO:0042605	peptide antigen binding	MF	4	17	411	18233	ENSMUSG00000061232(H2-K1),ENSMUSG00000037321(Tap1),ENSMUSG00000073411(H2-D1),ENSMUSG00000035929(H2-Q4)	0.000479719	0.00473784	0.235294
GO:0050764	regulation of phagocytosis	BP	9	102	411	18233	ENSMUSG00000015947(Fcgr1),ENSMUSG00000024401(Tnf),ENSMUSG00000055994(Nod2),ENSMUSG00000052270(Fpr2),ENSMUSG00000027832(Ptx3),ENSMUSG00000027398(Il1b),ENSMUSG00000047798(Cd300lf),ENSMUSG00000035385(Ccl2),ENSMUSG00000003283(Hck)	0.000496656	0.0048979	0.0882353
GO:0002266	follicular dendritic cell activation	BP	2	2	411	18233	ENSMUSG00000025225(Nfkb2),ENSMUSG00000053175(Bcl3)	0.000506913	0.00491237	1
GO:0002268	follicular dendritic cell differentiation	BP	2	2	411	18233	ENSMUSG00000025225(Nfkb2),ENSMUSG00000053175(Bcl3)	0.000506913	0.00491237	1
GO:0002479	antigen processing and presentation of exogenous peptide antigen via MHC class I, TAP-dependent	BP	2	2	411	18233	ENSMUSG00000024308(Tapbp),ENSMUSG00000037321(Tap1)	0.000506913	0.00491237	1
GO:0035772	interleukin-13-mediated signaling pathway	BP	2	2	411	18233	ENSMUSG00000017057(Il13ra1),ENSMUSG00000047798(Cd300lf)	0.000506913	0.00491237	1
GO:0072573	tolerance induction to lipopolysaccharide	BP	2	2	411	18233	ENSMUSG00000022126(Acod1),ENSMUSG00000019850(Tnfaip3)	0.000506913	0.00491237	1
GO:1902216	positive regulation of interleukin-4-mediated signaling pathway	BP	2	2	411	18233	ENSMUSG00000034422(Parp14),ENSMUSG00000047798(Cd300lf)	0.000506913	0.00491237	1
GO:0004982	N-formyl peptide receptor activity	MF	2	2	411	18233	ENSMUSG00000045551(Fpr1),ENSMUSG00000052270(Fpr2)	0.000506913	0.00491237	1
GO:0019770	IgG receptor activity	MF	2	2	411	18233	ENSMUSG00000015947(Fcgr1),ENSMUSG00000059089(Fcgr4)	0.000506913	0.00491237	1
GO:0140037	sumo-dependent protein binding	MF	2	2	411	18233	ENSMUSG00000002307(Daxx),ENSMUSG00000036986(Pml)	0.000506913	0.00491237	1
GO:0033256	I-kappaB/NF-kappaB complex	CC	2	2	411	18233	ENSMUSG00000025225(Nfkb2),ENSMUSG00000053175(Bcl3)	0.000506913	0.00491237	1
GO:0033257	Bcl3/NF-kappaB2 complex	CC	2	2	411	18233	ENSMUSG00000025225(Nfkb2),ENSMUSG00000053175(Bcl3)	0.000506913	0.00491237	1
GO:0071065	alpha9-beta1 integrin-vascular cell adhesion molecule-1 complex	CC	2	2	411	18233	ENSMUSG00000027962(Vcam1),ENSMUSG00000025473(Adam8)	0.000506913	0.00491237	1
GO:0042119	neutrophil activation	BP	5	30	411	18233	ENSMUSG00000032508(Myd88),ENSMUSG00000024401(Tnf),ENSMUSG00000029371(Cxcl5),ENSMUSG00000059089(Fcgr4),ENSMUSG00000035042(Ccl5)	0.00050842	0.00491277	0.166667
GO:0042056	chemoattractant activity	MF	5	30	411	18233	ENSMUSG00000004791(Pgf),ENSMUSG00000034855(Cxcl10),ENSMUSG00000040026(Saa3),ENSMUSG00000035042(Ccl5),ENSMUSG00000000982(Ccl3)	0.00050842	0.00491277	0.166667
GO:0045580	regulation of T cell differentiation	BP	11	147	411	18233	ENSMUSG00000025473(Adam8),ENSMUSG00000027399(Il1a),ENSMUSG00000027398(Il1b),ENSMUSG00000015396(Cd83),ENSMUSG00000038037(Socs1),ENSMUSG00000025383(Il23a),ENSMUSG00000018899(Irf1),ENSMUSG00000032691(Nlrp3),ENSMUSG00000025746(Il6),ENSMUSG00000042677(Zc3h12a),ENSMUSG00000035356(Nfkbiz)	0.000509407	0.00491523	0.0748299
GO:0048659	smooth muscle cell proliferation	BP	12	171	411	18233	ENSMUSG00000028341(Nr4a3),ENSMUSG00000022346(Myc),ENSMUSG00000024401(Tnf),ENSMUSG00000005413(Hmox1),ENSMUSG00000025746(Il6),ENSMUSG00000032508(Myd88),ENSMUSG00000032487(Ptgs2),ENSMUSG00000035042(Ccl5),ENSMUSG00000019850(Tnfaip3),ENSMUSG00000002250(Ppard),ENSMUSG00000031613(Hpgd),ENSMUSG00000022893(Adamts1)	0.000514492	0.00495716	0.0701754
GO:0046209	nitric oxide metabolic process	BP	8	82	411	18233	ENSMUSG00000042677(Zc3h12a),ENSMUSG00000024401(Tnf),ENSMUSG00000037405(Icam1),ENSMUSG00000027832(Ptx3),ENSMUSG00000025746(Il6),ENSMUSG00000032487(Ptgs2),ENSMUSG00000027398(Il1b),ENSMUSG00000027995(Tlr2)	0.000517609	0.00498004	0.097561
GO:0070372	regulation of ERK1 and ERK2 cascade	BP	17	302	411	18233	ENSMUSG00000020044(Timp3),ENSMUSG00000020400(Tnip1),ENSMUSG00000026166(Ccl20),ENSMUSG00000055994(Nod2),ENSMUSG00000037405(Icam1),ENSMUSG00000052270(Fpr2),ENSMUSG00000064246(Chil1),ENSMUSG00000035385(Ccl2),ENSMUSG00000035373(Ccl7),ENSMUSG00000035352(Ccl12),ENSMUSG00000025746(Il6),ENSMUSG00000027399(Il1a),ENSMUSG00000027398(Il1b),ENSMUSG00000035042(Ccl5),ENSMUSG00000019122(Ccl9),ENSMUSG00000000982(…	0.000529891	0.00509091	0.0562914
GO:0009725	response to hormone	BP	38	959	411	18233	ENSMUSG00000005057(Sh2b2),ENSMUSG00000020429(Igfbp1),ENSMUSG00000044988(Ucn3),ENSMUSG00000002250(Ppard),ENSMUSG00000002307(Daxx),ENSMUSG00000022346(Myc),ENSMUSG00000031613(Hpgd),ENSMUSG00000020027(Socs2),ENSMUSG00000004040(Stat3),ENSMUSG00000029778(Adcyap1r1),ENSMUSG00000058427(Cxcl2),ENSMUSG00000032487(Ptgs2),ENSMUSG00000021250(Fos),ENSMUSG00000027995(Tlr2),ENSMUSG00000035385(Ccl2),ENSMUSG000000…	0.000542916	0.00520857	0.0396246
GO:0045429	positive regulation of nitric oxide biosynthetic process	BP	6	46	411	18233	ENSMUSG00000024401(Tnf),ENSMUSG00000037405(Icam1),ENSMUSG00000027832(Ptx3),ENSMUSG00000025746(Il6),ENSMUSG00000032487(Ptgs2),ENSMUSG00000027398(Il1b)	0.000552539	0.00529332	0.130435
GO:0051702	interaction with symbiont	BP	8	83	411	18233	ENSMUSG00000035042(Ccl5),ENSMUSG00000000982(Ccl3),ENSMUSG00000018930(Ccl4),ENSMUSG00000027832(Ptx3),ENSMUSG00000042677(Zc3h12a),ENSMUSG00000032508(Myd88),ENSMUSG00000029371(Cxcl5),ENSMUSG00000029380(Cxcl1)	0.000561758	0.00537397	0.0963855
GO:0048878	chemical homeostasis	BP	44	1167	411	18233	ENSMUSG00000020178(Adora2a),ENSMUSG00000014813(Stc1),ENSMUSG00000034112(Atp2c2),ENSMUSG00000001750(Tcirg1),ENSMUSG00000015342(Xk),ENSMUSG00000035385(Ccl2),ENSMUSG00000017652(Cd40),ENSMUSG00000035042(Ccl5),ENSMUSG00000000982(Ccl3),ENSMUSG00000022346(Myc),ENSMUSG00000005413(Hmox1),ENSMUSG00000050440(Hamp),ENSMUSG00000027399(Il1a),ENSMUSG00000000682(Cd52),ENSMUSG00000045551(Fpr1),ENSMUSG00000052270(…	0.000567546	0.0054216	0.0377035
GO:0005178	integrin binding	MF	10	126	411	18233	ENSMUSG00000020310(Madcam1),ENSMUSG00000027962(Vcam1),ENSMUSG00000025089(Gfra1),ENSMUSG00000112148(Lilrb4a),ENSMUSG00000037405(Icam1),ENSMUSG00000035692(Isg15),ENSMUSG00000062991(Nrg1),ENSMUSG00000027238(Frmd5),ENSMUSG00000027398(Il1b),ENSMUSG00000025473(Adam8)	0.000572994	0.00546585	0.0793651
GO:0035234	ectopic germ cell programmed cell death	BP	3	8	411	18233	ENSMUSG00000033538(Casp4),ENSMUSG00000027399(Il1a),ENSMUSG00000027398(Il1b)	0.000585271	0.00553572	0.375
GO:0035740	CD8-positive, alpha-beta T cell proliferation	BP	3	8	411	18233	ENSMUSG00000018899(Irf1),ENSMUSG00000027223(Mapk8ip1),ENSMUSG00000112148(Lilrb4a)	0.000585271	0.00553572	0.375
GO:0039530	MDA-5 signaling pathway	BP	3	8	411	18233	ENSMUSG00000017830(Dhx58),ENSMUSG00000026896(Ifih1),ENSMUSG00000032661(Oas3)	0.000585271	0.00553572	0.375
GO:0070212	protein poly-ADP-ribosylation	BP	3	8	411	18233	ENSMUSG00000034422(Parp14),ENSMUSG00000022906(Parp9),ENSMUSG00000063268(Parp10)	0.000585271	0.00553572	0.375
GO:2000318	positive regulation of T-helper 17 type immune response	BP	3	8	411	18233	ENSMUSG00000035356(Nfkbiz),ENSMUSG00000032691(Nlrp3),ENSMUSG00000025383(Il23a)	0.000585271	0.00553572	0.375
GO:0072559	NLRP3 inflammasome complex	CC	3	8	411	18233	ENSMUSG00000032691(Nlrp3),ENSMUSG00000025888(Casp1),ENSMUSG00000033538(Casp4)	0.000585271	0.00553572	0.375
GO:0017111	nucleoside-triphosphatase activity	MF	34	829	411	18233	ENSMUSG00000001750(Tcirg1),ENSMUSG00000073555(Gm4951),ENSMUSG00000090942(F830016B08Rik),ENSMUSG00000054072(Iigp1),ENSMUSG00000034438(Gbp8),ENSMUSG00000029298(Gbp9),ENSMUSG00000104713(Gbp6),ENSMUSG00000092021(Gbp11),ENSMUSG00000067338(Tuba3b),ENSMUSG00000049892(Rasd1),ENSMUSG00000000386(Mx1),ENSMUSG00000023341(Mx2),ENSMUSG00000054855(Rnd1),ENSMUSG00000046879(Irgm1),ENSMUSG00000033220(Rac2),ENSMUSG…	0.000586116	0.00553591	0.0410133
GO:0060416	response to growth hormone	BP	5	31	411	18233	ENSMUSG00000020027(Socs2),ENSMUSG00000004040(Stat3),ENSMUSG00000022346(Myc),ENSMUSG00000020464(Pnpt1),ENSMUSG00000018899(Irf1)	0.000595088	0.00561274	0.16129
GO:0097237	cellular response to toxic substance	BP	15	251	411	18233	ENSMUSG00000019850(Tnfaip3),ENSMUSG00000025746(Il6),ENSMUSG00000026822(Lcn2),ENSMUSG00000024401(Tnf),ENSMUSG00000028163(Nfkb1),ENSMUSG00000015340(Cybb),ENSMUSG00000035373(Ccl7),ENSMUSG00000022346(Myc),ENSMUSG00000005413(Hmox1),ENSMUSG00000031722(Hp),ENSMUSG00000056054(S100a8),ENSMUSG00000032487(Ptgs2),ENSMUSG00000028341(Nr4a3),ENSMUSG00000002307(Daxx),ENSMUSG00000042677(Zc3h12a)	0.000602852	0.00565085	0.059761
GO:0031331	positive regulation of cellular catabolic process	BP	20	391	411	18233	ENSMUSG00000020464(Pnpt1),ENSMUSG00000030921(Trim30a),ENSMUSG00000057596(Trim30d),ENSMUSG00000022534(Mefv),ENSMUSG00000042677(Zc3h12a),ENSMUSG00000069874(Irgm2),ENSMUSG00000030966(Trim21),ENSMUSG00000005413(Hmox1),ENSMUSG00000028793(Rnf19b),ENSMUSG00000022346(Myc),ENSMUSG00000024401(Tnf),ENSMUSG00000027398(Il1b),ENSMUSG00000025473(Adam8),ENSMUSG00000029826(Zc3hav1),ENSMUSG00000046879(Irgm1),ENSMU…	0.00060331	0.00565085	0.0511509
GO:0032695	negative regulation of interleukin-12 production	BP	4	18	411	18233	ENSMUSG00000020227(Irak3),ENSMUSG00000022534(Mefv),ENSMUSG00000055994(Nod2),ENSMUSG00000028163(Nfkb1)	0.00060587	0.00565085	0.222222
GO:0033033	negative regulation of myeloid cell apoptotic process	BP	4	18	411	18233	ENSMUSG00000055994(Nod2),ENSMUSG00000079227(Ccr5),ENSMUSG00000035042(Ccl5),ENSMUSG00000029915(Clec5a)	0.00060587	0.00565085	0.222222
GO:0060965	negative regulation of gene silencing by miRNA	BP	4	18	411	18233	ENSMUSG00000024401(Tnf),ENSMUSG00000042677(Zc3h12a),ENSMUSG00000004040(Stat3),ENSMUSG00000025746(Il6)	0.00060587	0.00565085	0.222222
GO:0072567	chemokine (C-X-C motif) ligand 2 production	BP	4	18	411	18233	ENSMUSG00000032508(Myd88),ENSMUSG00000032661(Oas3),ENSMUSG00000024401(Tnf),ENSMUSG00000035042(Ccl5)	0.00060587	0.00565085	0.222222
GO:0140131	positive regulation of lymphocyte chemotaxis	BP	4	18	411	18233	ENSMUSG00000035042(Ccl5),ENSMUSG00000035373(Ccl7),ENSMUSG00000000982(Ccl3),ENSMUSG00000018930(Ccl4)	0.00060587	0.00565085	0.222222
GO:2000341	regulation of chemokine (C-X-C motif) ligand 2 production	BP	4	18	411	18233	ENSMUSG00000032661(Oas3),ENSMUSG00000024401(Tnf),ENSMUSG00000035042(Ccl5),ENSMUSG00000032508(Myd88)	0.00060587	0.00565085	0.222222
GO:0007275	multicellular organism development	BP	145	5093	411	18233	ENSMUSG00000030607(Acan),ENSMUSG00000027339(Rassf2),ENSMUSG00000004791(Pgf),ENSMUSG00000070327(Rnf213),ENSMUSG00000090698(Apold1),ENSMUSG00000005413(Hmox1),ENSMUSG00000035385(Ccl2),ENSMUSG00000035352(Ccl12),ENSMUSG00000042677(Zc3h12a),ENSMUSG00000032487(Ptgs2),ENSMUSG00000025473(Adam8),ENSMUSG00000022346(Myc),ENSMUSG00000022893(Adamts1),ENSMUSG00000027832(Ptx3),ENSMUSG00000052837(Junb),ENSMUSG000…	0.000607676	0.00565982	0.0284704
GO:2001057	reactive nitrogen species metabolic process	BP	8	84	411	18233	ENSMUSG00000042677(Zc3h12a),ENSMUSG00000024401(Tnf),ENSMUSG00000037405(Icam1),ENSMUSG00000027832(Ptx3),ENSMUSG00000025746(Il6),ENSMUSG00000032487(Ptgs2),ENSMUSG00000027398(Il1b),ENSMUSG00000027995(Tlr2)	0.000608903	0.00566339	0.0952381
GO:0050671	positive regulation of lymphocyte proliferation	BP	10	127	411	18233	ENSMUSG00000017652(Cd40),ENSMUSG00000025383(Il23a),ENSMUSG00000027399(Il1a),ENSMUSG00000027398(Il1b),ENSMUSG00000027962(Vcam1),ENSMUSG00000016496(Cd274),ENSMUSG00000047810(Ccdc88b),ENSMUSG00000025746(Il6),ENSMUSG00000035042(Ccl5),ENSMUSG00000032508(Myd88)	0.000609748	0.0056634	0.0787402
GO:0001912	positive regulation of leukocyte mediated cytotoxicity	BP	6	47	411	18233	ENSMUSG00000061232(H2-K1),ENSMUSG00000073411(H2-D1),ENSMUSG00000025383(Il23a),ENSMUSG00000034116(Vav1),ENSMUSG00000029380(Cxcl1),ENSMUSG00000035385(Ccl2)	0.000621522	0.00575681	0.12766
GO:1904407	positive regulation of nitric oxide metabolic process	BP	6	47	411	18233	ENSMUSG00000024401(Tnf),ENSMUSG00000037405(Icam1),ENSMUSG00000027832(Ptx3),ENSMUSG00000025746(Il6),ENSMUSG00000032487(Ptgs2),ENSMUSG00000027398(Il1b)	0.000621522	0.00575681	0.12766
GO:0019725	cellular homeostasis	BP	36	899	411	18233	ENSMUSG00000025746(Il6),ENSMUSG00000014813(Stc1),ENSMUSG00000034112(Atp2c2),ENSMUSG00000001750(Tcirg1),ENSMUSG00000015342(Xk),ENSMUSG00000035385(Ccl2),ENSMUSG00000017652(Cd40),ENSMUSG00000035042(Ccl5),ENSMUSG00000000982(Ccl3),ENSMUSG00000022346(Myc),ENSMUSG00000005413(Hmox1),ENSMUSG00000050440(Hamp),ENSMUSG00000027399(Il1a),ENSMUSG00000000682(Cd52),ENSMUSG00000045551(Fpr1),ENSMUSG00000052270(Fpr2…	0.000628067	0.0058094	0.0400445
GO:0002262	myeloid cell homeostasis	BP	12	175	411	18233	ENSMUSG00000112148(Lilrb4a),ENSMUSG00000028525(Pde4b),ENSMUSG00000045502(Hcar2),ENSMUSG00000025746(Il6),ENSMUSG00000018654(Ikzf1),ENSMUSG00000027737(Slc7a11),ENSMUSG00000005413(Hmox1),ENSMUSG00000035385(Ccl2),ENSMUSG00000026104(Stat1),ENSMUSG00000004040(Stat3),ENSMUSG00000035692(Isg15),ENSMUSG00000050440(Hamp)	0.00063244	0.00584179	0.0685714
GO:0046651	lymphocyte proliferation	BP	16	280	411	18233	ENSMUSG00000017652(Cd40),ENSMUSG00000025383(Il23a),ENSMUSG00000027399(Il1a),ENSMUSG00000027398(Il1b),ENSMUSG00000112148(Lilrb4a),ENSMUSG00000031897(Psmb10),ENSMUSG00000027962(Vcam1),ENSMUSG00000016496(Cd274),ENSMUSG00000047810(Ccdc88b),ENSMUSG00000025746(Il6),ENSMUSG00000035042(Ccl5),ENSMUSG00000033220(Rac2),ENSMUSG00000031551(Ido1),ENSMUSG00000032508(Myd88),ENSMUSG00000018899(Irf1),ENSMUSG000000…	0.000652289	0.00601685	0.0571429
GO:0036293	response to decreased oxygen levels	BP	18	336	411	18233	ENSMUSG00000004791(Pgf),ENSMUSG00000027962(Vcam1),ENSMUSG00000027995(Tlr2),ENSMUSG00000036986(Pml),ENSMUSG00000090698(Apold1),ENSMUSG00000005413(Hmox1),ENSMUSG00000035385(Ccl2),ENSMUSG00000024041(Cryaa),ENSMUSG00000025888(Casp1),ENSMUSG00000022346(Myc),ENSMUSG00000014813(Stc1),ENSMUSG00000044988(Ucn3),ENSMUSG00000015340(Cybb),ENSMUSG00000043421(Hilpda),ENSMUSG00000028527(Ak4),ENSMUSG00000002250(P…	0.000657287	0.00605423	0.0535714
GO:0008630	intrinsic apoptotic signaling pathway in response to DNA damage	BP	9	106	411	18233	ENSMUSG00000036986(Pml),ENSMUSG00000053175(Bcl3),ENSMUSG00000073489(Ifi204),ENSMUSG00000022346(Myc),ENSMUSG00000030341(Tnfrsf1a),ENSMUSG00000099974(Bcl2a1d),ENSMUSG00000102037(Bcl2a1a),ENSMUSG00000024401(Tnf),ENSMUSG00000005413(Hmox1)	0.000658147	0.00605423	0.0849057
GO:0016064	immunoglobulin mediated immune response	BP	10	129	411	18233	ENSMUSG00000015947(Fcgr1),ENSMUSG00000053175(Bcl3),ENSMUSG00000024401(Tnf),ENSMUSG00000055994(Nod2),ENSMUSG00000026874(Hc),ENSMUSG00000034266(Batf),ENSMUSG00000017652(Cd40),ENSMUSG00000001750(Tcirg1),ENSMUSG00000032508(Myd88),ENSMUSG00000025498(Irf7)	0.000689116	0.00633042	0.0775194
GO:0002483	antigen processing and presentation of endogenous peptide antigen	BP	5	32	411	18233	ENSMUSG00000061232(H2-K1),ENSMUSG00000073411(H2-D1),ENSMUSG00000035929(H2-Q4),ENSMUSG00000024308(Tapbp),ENSMUSG00000037321(Tap1)	0.000692375	0.00634299	0.15625
GO:1902624	positive regulation of neutrophil migration	BP	5	32	411	18233	ENSMUSG00000025383(Il23a),ENSMUSG00000033220(Rac2),ENSMUSG00000027398(Il1b),ENSMUSG00000025473(Adam8),ENSMUSG00000027399(Il1a)	0.000692375	0.00634299	0.15625
GO:0009620	response to fungus	BP	6	48	411	18233	ENSMUSG00000027832(Ptx3),ENSMUSG00000025746(Il6),ENSMUSG00000032508(Myd88),ENSMUSG00000023349(Clec4n),ENSMUSG00000050440(Hamp),ENSMUSG00000029380(Cxcl1)	0.000696999	0.00636142	0.125
GO:0032715	negative regulation of interleukin-6 production	BP	6	48	411	18233	ENSMUSG00000030921(Trim30a),ENSMUSG00000020227(Irak3),ENSMUSG00000030341(Tnfrsf1a),ENSMUSG00000024401(Tnf),ENSMUSG00000019850(Tnfaip3),ENSMUSG00000042677(Zc3h12a)	0.000696999	0.00636142	0.125
GO:0006909	phagocytosis	BP	14	228	411	18233	ENSMUSG00000015947(Fcgr1),ENSMUSG00000025044(Msr1),ENSMUSG00000027832(Ptx3),ENSMUSG00000033220(Rac2),ENSMUSG00000003283(Hck),ENSMUSG00000024401(Tnf),ENSMUSG00000055994(Nod2),ENSMUSG00000052270(Fpr2),ENSMUSG00000027398(Il1b),ENSMUSG00000047798(Cd300lf),ENSMUSG00000035385(Ccl2),ENSMUSG00000034116(Vav1),ENSMUSG00000071715(Ncf4),ENSMUSG00000032508(Myd88)	0.000697233	0.00636142	0.0614035
GO:0072593	reactive oxygen species metabolic process	BP	16	282	411	18233	ENSMUSG00000071715(Ncf4),ENSMUSG00000015340(Cybb),ENSMUSG00000042677(Zc3h12a),ENSMUSG00000030921(Trim30a),ENSMUSG00000004040(Stat3),ENSMUSG00000052270(Fpr2),ENSMUSG00000029380(Cxcl1),ENSMUSG00000024401(Tnf),ENSMUSG00000037405(Icam1),ENSMUSG00000027832(Ptx3),ENSMUSG00000025746(Il6),ENSMUSG00000032487(Ptgs2),ENSMUSG00000027398(Il1b),ENSMUSG00000027995(Tlr2),ENSMUSG00000031722(Hp),ENSMUSG00000034116…	0.000704037	0.00641477	0.0567376
GO:0048856	anatomical structure development	BP	155	5527	411	18233	ENSMUSG00000031897(Psmb10),ENSMUSG00000062991(Nrg1),ENSMUSG00000025473(Adam8),ENSMUSG00000030607(Acan),ENSMUSG00000027339(Rassf2),ENSMUSG00000004791(Pgf),ENSMUSG00000070327(Rnf213),ENSMUSG00000090698(Apold1),ENSMUSG00000005413(Hmox1),ENSMUSG00000035385(Ccl2),ENSMUSG00000035352(Ccl12),ENSMUSG00000042677(Zc3h12a),ENSMUSG00000032487(Ptgs2),ENSMUSG00000022346(Myc),ENSMUSG00000022893(Adamts1),ENSMUSG0…	0.000708664	0.00644817	0.0280441
GO:0043433	negative regulation of DNA-binding transcription factor activity	BP	11	153	411	18233	ENSMUSG00000021025(Nfkbia),ENSMUSG00000020227(Irak3),ENSMUSG00000032691(Nlrp3),ENSMUSG00000079428(Tceal7),ENSMUSG00000055994(Nod2),ENSMUSG00000019850(Tnfaip3),ENSMUSG00000063268(Parp10),ENSMUSG00000042677(Zc3h12a),ENSMUSG00000073399(Trim40),ENSMUSG00000030966(Trim21),ENSMUSG00000005413(Hmox1)	0.000712587	0.00647508	0.0718954
GO:0060089	molecular transducer activity	MF	43	1146	411	18233	ENSMUSG00000048337(Npy4r),ENSMUSG00000018500(Adora2b),ENSMUSG00000020178(Adora2a),ENSMUSG00000045502(Hcar2),ENSMUSG00000049929(Lpar4),ENSMUSG00000031292(Cdkl5),ENSMUSG00000021483(Cdk20),ENSMUSG00000003283(Hck),ENSMUSG00000024079(Eif2ak2),ENSMUSG00000031805(Jak3),ENSMUSG00000045551(Fpr1),ENSMUSG00000052270(Fpr2),ENSMUSG00000031639(Tlr3),ENSMUSG00000022041(Chrna2),ENSMUSG00000027995(Tlr2),ENSMUSG00…	0.000723478	0.00656515	0.0375218
GO:0002698	negative regulation of immune effector process	BP	10	130	411	18233	ENSMUSG00000019850(Tnfaip3),ENSMUSG00000055994(Nod2),ENSMUSG00000024401(Tnf),ENSMUSG00000020227(Irak3),ENSMUSG00000005413(Hmox1),ENSMUSG00000112148(Lilrb4a),ENSMUSG00000017830(Dhx58),ENSMUSG00000037321(Tap1),ENSMUSG00000018899(Irf1),ENSMUSG00000042677(Zc3h12a)	0.000731884	0.00663245	0.0769231
GO:0051235	maintenance of location	BP	17	311	411	18233	ENSMUSG00000021025(Nfkbia),ENSMUSG00000043421(Hilpda),ENSMUSG00000042677(Zc3h12a),ENSMUSG00000025044(Msr1),ENSMUSG00000002250(Ppard),ENSMUSG00000079227(Ccr5),ENSMUSG00000000982(Ccl3),ENSMUSG00000024401(Tnf),ENSMUSG00000027398(Il1b),ENSMUSG00000006930(Hap1),ENSMUSG00000026222(Sp100),ENSMUSG00000026196(Bard1),ENSMUSG00000029417(Cxcl9),ENSMUSG00000034855(Cxcl10),ENSMUSG00000060183(Cxcl11),ENSMUSG000…	0.000736441	0.00666474	0.0546624
GO:0038093	Fc receptor signaling pathway	BP	4	19	411	18233	ENSMUSG00000030142(Clec4e),ENSMUSG00000015947(Fcgr1),ENSMUSG00000059089(Fcgr4),ENSMUSG00000028341(Nr4a3)	0.000753868	0.00678759	0.210526
GO:0071243	cellular response to arsenic-containing substance	BP	4	19	411	18233	ENSMUSG00000022346(Myc),ENSMUSG00000002307(Daxx),ENSMUSG00000042677(Zc3h12a),ENSMUSG00000005413(Hmox1)	0.000753868	0.00678759	0.210526
GO:0001944	vasculature development	BP	31	742	411	18233	ENSMUSG00000004791(Pgf),ENSMUSG00000070327(Rnf213),ENSMUSG00000090698(Apold1),ENSMUSG00000005413(Hmox1),ENSMUSG00000035385(Ccl2),ENSMUSG00000035352(Ccl12),ENSMUSG00000042677(Zc3h12a),ENSMUSG00000032487(Ptgs2),ENSMUSG00000025473(Adam8),ENSMUSG00000052837(Junb),ENSMUSG00000034640(Tiparp),ENSMUSG00000028369(Svep1),ENSMUSG00000023034(Nr4a1),ENSMUSG00000026104(Stat1),ENSMUSG00000022893(Adamts1),ENSMUS…	0.000754998	0.00678759	0.041779
GO:0072358	cardiovascular system development	BP	31	742	411	18233	ENSMUSG00000004791(Pgf),ENSMUSG00000070327(Rnf213),ENSMUSG00000090698(Apold1),ENSMUSG00000005413(Hmox1),ENSMUSG00000035385(Ccl2),ENSMUSG00000035352(Ccl12),ENSMUSG00000042677(Zc3h12a),ENSMUSG00000032487(Ptgs2),ENSMUSG00000025473(Adam8),ENSMUSG00000052837(Junb),ENSMUSG00000034640(Tiparp),ENSMUSG00000028369(Svep1),ENSMUSG00000023034(Nr4a1),ENSMUSG00000026104(Stat1),ENSMUSG00000022893(Adamts1),ENSMUS…	0.000754998	0.00678759	0.041779
GO:0008285	negative regulation of cell proliferation	BP	29	677	411	18233	ENSMUSG00000026104(Stat1),ENSMUSG00000024401(Tnf),ENSMUSG00000024079(Eif2ak2),ENSMUSG00000016496(Cd274),ENSMUSG00000031551(Ido1),ENSMUSG00000022346(Myc),ENSMUSG00000063268(Parp10),ENSMUSG00000019850(Tnfaip3),ENSMUSG00000005413(Hmox1),ENSMUSG00000002250(Ppard),ENSMUSG00000035352(Ccl12),ENSMUSG00000079227(Ccr5),ENSMUSG00000027398(Il1b),ENSMUSG00000098348(Btg1c),ENSMUSG00000074896(Ifit3),ENSMUSG0000…	0.000755076	0.00678759	0.042836
GO:0045428	regulation of nitric oxide biosynthetic process	BP	7	67	411	18233	ENSMUSG00000042677(Zc3h12a),ENSMUSG00000024401(Tnf),ENSMUSG00000037405(Icam1),ENSMUSG00000027832(Ptx3),ENSMUSG00000025746(Il6),ENSMUSG00000032487(Ptgs2),ENSMUSG00000027398(Il1b)	0.00076286	0.00684838	0.104478
GO:0031325	positive regulation of cellular metabolic process	BP	99	3253	411	18233	ENSMUSG00000024401(Tnf),ENSMUSG00000024079(Eif2ak2),ENSMUSG00000062991(Nrg1),ENSMUSG00000030433(Sbk2),ENSMUSG00000027398(Il1b),ENSMUSG00000020464(Pnpt1),ENSMUSG00000004791(Pgf),ENSMUSG00000002307(Daxx),ENSMUSG00000026483(Niban1),ENSMUSG00000052270(Fpr2),ENSMUSG00000024041(Cryaa),ENSMUSG00000069874(Irgm2),ENSMUSG00000017652(Cd40),ENSMUSG00000022346(Myc),ENSMUSG00000032691(Nlrp3),ENSMUSG00000022074…	0.00076626	0.0068697	0.0304334
GO:0048771	tissue remodeling	BP	12	179	411	18233	ENSMUSG00000001131(Timp1),ENSMUSG00000027399(Il1a),ENSMUSG00000038301(Snx10),ENSMUSG00000033220(Rac2),ENSMUSG00000001750(Tcirg1),ENSMUSG00000025746(Il6),ENSMUSG00000050440(Hamp),ENSMUSG00000059089(Fcgr4),ENSMUSG00000025473(Adam8),ENSMUSG00000027339(Rassf2),ENSMUSG00000036986(Pml),ENSMUSG00000025383(Il23a)	0.000772279	0.00691442	0.0670391
GO:0009628	response to abiotic stimulus	BP	43	1150	411	18233	ENSMUSG00000004791(Pgf),ENSMUSG00000027962(Vcam1),ENSMUSG00000027995(Tlr2),ENSMUSG00000036986(Pml),ENSMUSG00000090698(Apold1),ENSMUSG00000005413(Hmox1),ENSMUSG00000035385(Ccl2),ENSMUSG00000024041(Cryaa),ENSMUSG00000025888(Casp1),ENSMUSG00000021250(Fos),ENSMUSG00000064246(Chil1),ENSMUSG00000020704(Asic2),ENSMUSG00000025746(Il6),ENSMUSG00000027737(Slc7a11),ENSMUSG00000022346(Myc),ENSMUSG00000032487…	0.000775782	0.00693653	0.0373913
GO:0016462	pyrophosphatase activity	MF	35	877	411	18233	ENSMUSG00000024228(Nudt12),ENSMUSG00000001750(Tcirg1),ENSMUSG00000073555(Gm4951),ENSMUSG00000090942(F830016B08Rik),ENSMUSG00000054072(Iigp1),ENSMUSG00000034438(Gbp8),ENSMUSG00000029298(Gbp9),ENSMUSG00000104713(Gbp6),ENSMUSG00000092021(Gbp11),ENSMUSG00000067338(Tuba3b),ENSMUSG00000049892(Rasd1),ENSMUSG00000000386(Mx1),ENSMUSG00000023341(Mx2),ENSMUSG00000054855(Rnd1),ENSMUSG00000046879(Irgm1),ENSMU…	0.000792272	0.00707454	0.0399088
GO:0001568	blood vessel development	BP	30	712	411	18233	ENSMUSG00000004791(Pgf),ENSMUSG00000070327(Rnf213),ENSMUSG00000090698(Apold1),ENSMUSG00000005413(Hmox1),ENSMUSG00000035385(Ccl2),ENSMUSG00000035352(Ccl12),ENSMUSG00000042677(Zc3h12a),ENSMUSG00000032487(Ptgs2),ENSMUSG00000025473(Adam8),ENSMUSG00000052837(Junb),ENSMUSG00000034640(Tiparp),ENSMUSG00000023034(Nr4a1),ENSMUSG00000026104(Stat1),ENSMUSG00000022893(Adamts1),ENSMUSG00000036986(Pml),ENSMUSG0…	0.000800653	0.0071153	0.0421348
GO:0019883	antigen processing and presentation of endogenous antigen	BP	5	33	411	18233	ENSMUSG00000061232(H2-K1),ENSMUSG00000073411(H2-D1),ENSMUSG00000035929(H2-Q4),ENSMUSG00000024308(Tapbp),ENSMUSG00000037321(Tap1)	0.000801081	0.0071153	0.151515
GO:0032692	negative regulation of interleukin-1 production	BP	5	33	411	18233	ENSMUSG00000032691(Nlrp3),ENSMUSG00000022534(Mefv),ENSMUSG00000036986(Pml),ENSMUSG00000019850(Tnfaip3),ENSMUSG00000042677(Zc3h12a)	0.000801081	0.0071153	0.151515
GO:1990776	response to angiotensin	BP	5	33	411	18233	ENSMUSG00000022346(Myc),ENSMUSG00000028163(Nfkb1),ENSMUSG00000018500(Adora2b),ENSMUSG00000015340(Cybb),ENSMUSG00000032487(Ptgs2)	0.000801081	0.0071153	0.151515
GO:0009408	response to heat	BP	9	109	411	18233	ENSMUSG00000002307(Daxx),ENSMUSG00000005413(Hmox1),ENSMUSG00000032487(Ptgs2),ENSMUSG00000027399(Il1a),ENSMUSG00000051439(Cd14),ENSMUSG00000028525(Pde4b),ENSMUSG00000035385(Ccl2),ENSMUSG00000058427(Cxcl2),ENSMUSG00000025746(Il6)	0.000805496	0.00714505	0.0825688
GO:0046330	positive regulation of JNK cascade	BP	10	132	411	18233	ENSMUSG00000012519(Mlkl),ENSMUSG00000024401(Tnf),ENSMUSG00000026981(Il1rn),ENSMUSG00000027398(Il1b),ENSMUSG00000031639(Tlr3),ENSMUSG00000055994(Nod2),ENSMUSG00000032508(Myd88),ENSMUSG00000027223(Mapk8ip1),ENSMUSG00000027399(Il1a),ENSMUSG00000027339(Rassf2)	0.000823993	0.00728499	0.0757576
GO:0016817	hydrolase activity, acting on acid anhydrides	MF	35	879	411	18233	ENSMUSG00000024228(Nudt12),ENSMUSG00000001750(Tcirg1),ENSMUSG00000073555(Gm4951),ENSMUSG00000090942(F830016B08Rik),ENSMUSG00000054072(Iigp1),ENSMUSG00000034438(Gbp8),ENSMUSG00000029298(Gbp9),ENSMUSG00000104713(Gbp6),ENSMUSG00000092021(Gbp11),ENSMUSG00000067338(Tuba3b),ENSMUSG00000049892(Rasd1),ENSMUSG00000000386(Mx1),ENSMUSG00000023341(Mx2),ENSMUSG00000054855(Rnd1),ENSMUSG00000046879(Irgm1),ENSMU…	0.000824532	0.00728499	0.039818
GO:0016818	hydrolase activity, acting on acid anhydrides, in phosphorus-containing anhydrides	MF	35	879	411	18233	ENSMUSG00000024228(Nudt12),ENSMUSG00000001750(Tcirg1),ENSMUSG00000073555(Gm4951),ENSMUSG00000090942(F830016B08Rik),ENSMUSG00000054072(Iigp1),ENSMUSG00000034438(Gbp8),ENSMUSG00000029298(Gbp9),ENSMUSG00000104713(Gbp6),ENSMUSG00000092021(Gbp11),ENSMUSG00000067338(Tuba3b),ENSMUSG00000049892(Rasd1),ENSMUSG00000000386(Mx1),ENSMUSG00000023341(Mx2),ENSMUSG00000054855(Rnd1),ENSMUSG00000046879(Irgm1),ENSMU…	0.000824532	0.00728499	0.039818
GO:0031100	animal organ regeneration	BP	8	88	411	18233	ENSMUSG00000022346(Myc),ENSMUSG00000020464(Pnpt1),ENSMUSG00000005413(Hmox1),ENSMUSG00000025746(Il6),ENSMUSG00000004791(Pgf),ENSMUSG00000035385(Ccl2),ENSMUSG00000029371(Cxcl5),ENSMUSG00000028341(Nr4a3)	0.000830464	0.00732775	0.0909091
GO:0010563	negative regulation of phosphorus metabolic process	BP	26	586	411	18233	ENSMUSG00000051998(Lax1),ENSMUSG00000027368(Dusp2),ENSMUSG00000026483(Niban1),ENSMUSG00000042677(Zc3h12a),ENSMUSG00000068154(Insm1),ENSMUSG00000020178(Adora2a),ENSMUSG00000025746(Il6),ENSMUSG00000024401(Tnf),ENSMUSG00000020120(Plek),ENSMUSG00000054728(Phactr1),ENSMUSG00000027339(Rassf2),ENSMUSG00000038037(Socs1),ENSMUSG00000053113(Socs3),ENSMUSG00000034422(Parp14),ENSMUSG00000018899(Irf1),ENSMUSG…	0.000847887	0.00746186	0.0443686
GO:0045936	negative regulation of phosphate metabolic process	BP	26	586	411	18233	ENSMUSG00000051998(Lax1),ENSMUSG00000027368(Dusp2),ENSMUSG00000026483(Niban1),ENSMUSG00000042677(Zc3h12a),ENSMUSG00000068154(Insm1),ENSMUSG00000020178(Adora2a),ENSMUSG00000025746(Il6),ENSMUSG00000024401(Tnf),ENSMUSG00000020120(Plek),ENSMUSG00000054728(Phactr1),ENSMUSG00000027339(Rassf2),ENSMUSG00000038037(Socs1),ENSMUSG00000053113(Socs3),ENSMUSG00000034422(Parp14),ENSMUSG00000018899(Irf1),ENSMUSG…	0.000847887	0.00746186	0.0443686
GO:2000379	positive regulation of reactive oxygen species metabolic process	BP	9	110	411	18233	ENSMUSG00000052270(Fpr2),ENSMUSG00000029380(Cxcl1),ENSMUSG00000024401(Tnf),ENSMUSG00000037405(Icam1),ENSMUSG00000027832(Ptx3),ENSMUSG00000025746(Il6),ENSMUSG00000032487(Ptgs2),ENSMUSG00000027398(Il1b),ENSMUSG00000042677(Zc3h12a)	0.000860191	0.00752791	0.0818182
GO:0002246	wound healing involved in inflammatory response	BP	3	9	411	18233	ENSMUSG00000001131(Timp1),ENSMUSG00000027399(Il1a),ENSMUSG00000005413(Hmox1)	0.000863251	0.00752791	0.333333
GO:0035745	T-helper 2 cell cytokine production	BP	3	9	411	18233	ENSMUSG00000020641(Rsad2),ENSMUSG00000032691(Nlrp3),ENSMUSG00000025746(Il6)	0.000863251	0.00752791	0.333333
GO:0060556	regulation of vitamin D biosynthetic process	BP	3	9	411	18233	ENSMUSG00000028163(Nfkb1),ENSMUSG00000024401(Tnf),ENSMUSG00000027398(Il1b)	0.000863251	0.00752791	0.333333
GO:0060753	regulation of mast cell chemotaxis	BP	3	9	411	18233	ENSMUSG00000004791(Pgf),ENSMUSG00000035042(Ccl5),ENSMUSG00000033220(Rac2)	0.000863251	0.00752791	0.333333
GO:0097527	necroptotic signaling pathway	BP	3	9	411	18233	ENSMUSG00000031639(Tlr3),ENSMUSG00000012519(Mlkl),ENSMUSG00000024401(Tnf)	0.000863251	0.00752791	0.333333
GO:2000551	regulation of T-helper 2 cell cytokine production	BP	3	9	411	18233	ENSMUSG00000020641(Rsad2),ENSMUSG00000032691(Nlrp3),ENSMUSG00000025746(Il6)	0.000863251	0.00752791	0.333333
GO:0035094	response to nicotine	BP	6	50	411	18233	ENSMUSG00000024401(Tnf),ENSMUSG00000028163(Nfkb1),ENSMUSG00000027962(Vcam1),ENSMUSG00000022041(Chrna2),ENSMUSG00000027737(Slc7a11),ENSMUSG00000005413(Hmox1)	0.000869069	0.00755899	0.12
GO:0016763	transferase activity, transferring pentosyl groups	MF	6	50	411	18233	ENSMUSG00000034422(Parp14),ENSMUSG00000022906(Parp9),ENSMUSG00000063268(Parp10),ENSMUSG00000034640(Tiparp),ENSMUSG00000029826(Zc3hav1),ENSMUSG00000038507(Parp12)	0.000869069	0.00755899	0.12
GO:0031329	regulation of cellular catabolic process	BP	31	749	411	18233	ENSMUSG00000020464(Pnpt1),ENSMUSG00000036067(Slc2a6),ENSMUSG00000054072(Iigp1),ENSMUSG00000052105(Mtcl1),ENSMUSG00000025888(Casp1),ENSMUSG00000004040(Stat3),ENSMUSG00000019850(Tnfaip3),ENSMUSG00000030921(Trim30a),ENSMUSG00000057596(Trim30d),ENSMUSG00000022534(Mefv),ENSMUSG00000042677(Zc3h12a),ENSMUSG00000069874(Irgm2),ENSMUSG00000030966(Trim21),ENSMUSG00000005413(Hmox1),ENSMUSG00000028793(Rnf19b)…	0.000879244	0.00763758	0.0413885
GO:0071417	cellular response to organonitrogen compound	BP	25	556	411	18233	ENSMUSG00000005057(Sh2b2),ENSMUSG00000020429(Igfbp1),ENSMUSG00000024401(Tnf),ENSMUSG00000038037(Socs1),ENSMUSG00000022346(Myc),ENSMUSG00000035385(Ccl2),ENSMUSG00000053113(Socs3),ENSMUSG00000027398(Il1b),ENSMUSG00000020027(Socs2),ENSMUSG00000004040(Stat3),ENSMUSG00000032691(Nlrp3),ENSMUSG00000055994(Nod2),ENSMUSG00000032487(Ptgs2),ENSMUSG00000014813(Stc1),ENSMUSG00000018899(Irf1),ENSMUSG0000002303…	0.000880385	0.0076376	0.044964
GO:0070266	necroptotic process	BP	5	34	411	18233	ENSMUSG00000032000(Birc3),ENSMUSG00000027514(Zbp1),ENSMUSG00000031639(Tlr3),ENSMUSG00000012519(Mlkl),ENSMUSG00000024401(Tnf)	0.000922022	0.00794836	0.147059
GO:0019724	B cell mediated immunity	BP	10	134	411	18233	ENSMUSG00000015947(Fcgr1),ENSMUSG00000053175(Bcl3),ENSMUSG00000024401(Tnf),ENSMUSG00000055994(Nod2),ENSMUSG00000026874(Hc),ENSMUSG00000001750(Tcirg1),ENSMUSG00000032508(Myd88),ENSMUSG00000025498(Irf7),ENSMUSG00000034266(Batf),ENSMUSG00000017652(Cd40)	0.000925426	0.00794836	0.0746269
GO:0007252	I-kappaB phosphorylation	BP	4	20	411	18233	ENSMUSG00000024401(Tnf),ENSMUSG00000031639(Tlr3),ENSMUSG00000027995(Tlr2),ENSMUSG00000040026(Saa3)	0.000925689	0.00794836	0.2
GO:0032495	response to muramyl dipeptide	BP	4	20	411	18233	ENSMUSG00000055994(Nod2),ENSMUSG00000021025(Nfkbia),ENSMUSG00000019850(Tnfaip3),ENSMUSG00000029771(Irf5)	0.000925689	0.00794836	0.2
GO:0043373	CD4-positive, alpha-beta T cell lineage commitment	BP	4	20	411	18233	ENSMUSG00000034266(Batf),ENSMUSG00000004040(Stat3),ENSMUSG00000025746(Il6),ENSMUSG00000025383(Il23a)	0.000925689	0.00794836	0.2
GO:0060149	negative regulation of posttranscriptional gene silencing	BP	4	20	411	18233	ENSMUSG00000024401(Tnf),ENSMUSG00000042677(Zc3h12a),ENSMUSG00000004040(Stat3),ENSMUSG00000025746(Il6)	0.000925689	0.00794836	0.2
GO:0060967	negative regulation of gene silencing by RNA	BP	4	20	411	18233	ENSMUSG00000024401(Tnf),ENSMUSG00000042677(Zc3h12a),ENSMUSG00000004040(Stat3),ENSMUSG00000025746(Il6)	0.000925689	0.00794836	0.2
GO:0035014	phosphatidylinositol 3-kinase regulator activity	MF	4	20	411	18233	ENSMUSG00000020027(Socs2),ENSMUSG00000053113(Socs3),ENSMUSG00000038037(Socs1),ENSMUSG00000020901(Pik3r5)	0.000925689	0.00794836	0.2
GO:0051701	interaction with host	BP	11	158	411	18233	ENSMUSG00000029915(Clec5a),ENSMUSG00000047798(Cd300lf),ENSMUSG00000022346(Myc),ENSMUSG00000042677(Zc3h12a),ENSMUSG00000030921(Trim30a),ENSMUSG00000057596(Trim30d),ENSMUSG00000027832(Ptx3),ENSMUSG00000030966(Trim21),ENSMUSG00000079227(Ccr5),ENSMUSG00000020400(Tnip1),ENSMUSG00000036986(Pml)	0.000929651	0.00797218	0.0696203
GO:0031960	response to corticosteroid	BP	12	183	411	18233	ENSMUSG00000024401(Tnf),ENSMUSG00000020592(Sdc1),ENSMUSG00000035385(Ccl2),ENSMUSG00000058427(Cxcl2),ENSMUSG00000024041(Cryaa),ENSMUSG00000025746(Il6),ENSMUSG00000026981(Il1rn),ENSMUSG00000032487(Ptgs2),ENSMUSG00000021250(Fos),ENSMUSG00000044988(Ucn3),ENSMUSG00000014813(Stc1),ENSMUSG00000015340(Cybb)	0.000937079	0.00802561	0.0655738
GO:0001227	DNA-binding transcription repressor activity, RNA polymerase II-specific	MF	17	318	411	18233	ENSMUSG00000022346(Myc),ENSMUSG00000074519(Zfp971),ENSMUSG00000022330(Osr2),ENSMUSG00000028163(Nfkb1),ENSMUSG00000030199(Etv6),ENSMUSG00000002250(Ppard),ENSMUSG00000037849(Ifi206),ENSMUSG00000043263(Ifi209),ENSMUSG00000066677(Ifi208),ENSMUSG00000073490(Ifi207),ENSMUSG00000073489(Ifi204),ENSMUSG00000090272(Mndal),ENSMUSG00000026536(Ifi211),ENSMUSG00000054203(Ifi205),ENSMUSG00000018654(Ikzf1),ENSMU…	0.000941529	0.00805343	0.0534591
GO:2000146	negative regulation of cell motility	BP	16	290	411	18233	ENSMUSG00000014813(Stc1),ENSMUSG00000026222(Sp100),ENSMUSG00000030046(Bmp10),ENSMUSG00000026874(Hc),ENSMUSG00000002250(Ppard),ENSMUSG00000053797(Krt16),ENSMUSG00000030607(Acan),ENSMUSG00000020262(Adarb1),ENSMUSG00000026981(Il1rn),ENSMUSG00000079227(Ccr5),ENSMUSG00000024401(Tnf),ENSMUSG00000001131(Timp1),ENSMUSG00000035352(Ccl12),ENSMUSG00000004040(Stat3),ENSMUSG00000062991(Nrg1),ENSMUSG0000002723…	0.000947563	0.00809472	0.0551724
GO:0051173	positive regulation of nitrogen compound metabolic process	BP	94	3077	411	18233	ENSMUSG00000024401(Tnf),ENSMUSG00000024079(Eif2ak2),ENSMUSG00000062991(Nrg1),ENSMUSG00000030433(Sbk2),ENSMUSG00000027398(Il1b),ENSMUSG00000020464(Pnpt1),ENSMUSG00000004791(Pgf),ENSMUSG00000002307(Daxx),ENSMUSG00000026483(Niban1),ENSMUSG00000052270(Fpr2),ENSMUSG00000024041(Cryaa),ENSMUSG00000069874(Irgm2),ENSMUSG00000017652(Cd40),ENSMUSG00000022346(Myc),ENSMUSG00000032691(Nlrp3),ENSMUSG00000022074…	0.000957977	0.00817327	0.0305492
GO:2000107	negative regulation of leukocyte apoptotic process	BP	6	51	411	18233	ENSMUSG00000102037(Bcl2a1a),ENSMUSG00000062007(Hsh2d),ENSMUSG00000031551(Ido1),ENSMUSG00000035042(Ccl5),ENSMUSG00000055994(Nod2),ENSMUSG00000079227(Ccr5)	0.00096651	0.0082356	0.117647
GO:1901214	regulation of neuron death	BP	18	348	411	18233	ENSMUSG00000052270(Fpr2),ENSMUSG00000005413(Hmox1),ENSMUSG00000020178(Adora2a),ENSMUSG00000035352(Ccl12),ENSMUSG00000028341(Nr4a3),ENSMUSG00000025473(Adam8),ENSMUSG00000030341(Tnfrsf1a),ENSMUSG00000024401(Tnf),ENSMUSG00000027398(Il1b),ENSMUSG00000000982(Ccl3),ENSMUSG00000038067(Csf3),ENSMUSG00000004040(Stat3),ENSMUSG00000014599(Csf1),ENSMUSG00000025746(Il6),ENSMUSG00000035042(Ccl5),ENSMUSG0000002…	0.000983263	0.00836772	0.0517241
GO:0097305	response to alcohol	BP	15	264	411	18233	ENSMUSG00000027962(Vcam1),ENSMUSG00000022346(Myc),ENSMUSG00000051439(Cd14),ENSMUSG00000032691(Nlrp3),ENSMUSG00000031613(Hpgd),ENSMUSG00000004040(Stat3),ENSMUSG00000029778(Adcyap1r1),ENSMUSG00000035385(Ccl2),ENSMUSG00000074207(Adh1),ENSMUSG00000021250(Fos),ENSMUSG00000044988(Ucn3),ENSMUSG00000079227(Ccr5),ENSMUSG00000000982(Ccl3),ENSMUSG00000015340(Cybb),ENSMUSG00000035373(Ccl7)	0.00100912	0.00857686	0.0568182
GO:0050678	regulation of epithelial cell proliferation	BP	18	350	411	18233	ENSMUSG00000026104(Stat1),ENSMUSG00000024401(Tnf),ENSMUSG00000004791(Pgf),ENSMUSG00000018500(Adora2b),ENSMUSG00000023034(Nr4a1),ENSMUSG00000035385(Ccl2),ENSMUSG00000022218(Tgm1),ENSMUSG00000022346(Myc),ENSMUSG00000022330(Osr2),ENSMUSG00000055994(Nod2),ENSMUSG00000025746(Il6),ENSMUSG00000028341(Nr4a3),ENSMUSG00000035042(Ccl5),ENSMUSG00000002250(Ppard),ENSMUSG00000005413(Hmox1),ENSMUSG00000035352(C…	0.00104921	0.00890632	0.0514286
GO:0007204	positive regulation of cytosolic calcium ion concentration	BP	17	322	411	18233	ENSMUSG00000036986(Pml),ENSMUSG00000029778(Adcyap1r1),ENSMUSG00000079227(Ccr5),ENSMUSG00000000982(Ccl3),ENSMUSG00000006930(Hap1),ENSMUSG00000029417(Cxcl9),ENSMUSG00000034855(Cxcl10),ENSMUSG00000060183(Cxcl11),ENSMUSG00000049929(Lpar4),ENSMUSG00000000682(Cd52),ENSMUSG00000045551(Fpr1),ENSMUSG00000052270(Fpr2),ENSMUSG00000043953(Ccrl2),ENSMUSG00000029379(Cxcl3),ENSMUSG00000029380(Cxcl1),ENSMUSG0000…	0.00107923	0.00913529	0.052795
GO:0014068	positive regulation of phosphatidylinositol 3-kinase signaling	BP	7	71	411	18233	ENSMUSG00000038067(Csf3),ENSMUSG00000025017(Pik3ap1),ENSMUSG00000024401(Tnf),ENSMUSG00000052270(Fpr2),ENSMUSG00000026580(Selp),ENSMUSG00000002250(Ppard),ENSMUSG00000035042(Ccl5)	0.00108027	0.00913529	0.0985915
GO:0045453	bone resorption	BP	7	71	411	18233	ENSMUSG00000025746(Il6),ENSMUSG00000050440(Hamp),ENSMUSG00000059089(Fcgr4),ENSMUSG00000025473(Adam8),ENSMUSG00000038301(Snx10),ENSMUSG00000033220(Rac2),ENSMUSG00000001750(Tcirg1)	0.00108027	0.00913529	0.0985915
GO:0043281	regulation of cysteine-type endopeptidase activity involved in apoptotic process	BP	13	212	411	18233	ENSMUSG00000022346(Myc),ENSMUSG00000032691(Nlrp3),ENSMUSG00000022074(Tnfrsf10b),ENSMUSG00000024401(Tnf),ENSMUSG00000036986(Pml),ENSMUSG00000056054(S100a8),ENSMUSG00000099974(Bcl2a1d),ENSMUSG00000023034(Nr4a1),ENSMUSG00000020178(Adora2a),ENSMUSG00000024041(Cryaa),ENSMUSG00000025746(Il6),ENSMUSG00000032487(Ptgs2),ENSMUSG00000025888(Casp1)	0.00108389	0.00915434	0.0613208
GO:0042102	positive regulation of T cell proliferation	BP	8	92	411	18233	ENSMUSG00000027399(Il1a),ENSMUSG00000027398(Il1b),ENSMUSG00000025383(Il23a),ENSMUSG00000027962(Vcam1),ENSMUSG00000016496(Cd274),ENSMUSG00000047810(Ccdc88b),ENSMUSG00000025746(Il6),ENSMUSG00000035042(Ccl5)	0.00111255	0.00938464	0.0869565
GO:0002478	antigen processing and presentation of exogenous peptide antigen	BP	4	21	411	18233	ENSMUSG00000024308(Tapbp),ENSMUSG00000037321(Tap1),ENSMUSG00000061232(H2-K1),ENSMUSG00000015947(Fcgr1)	0.00112331	0.00939269	0.190476
GO:0002726	positive regulation of T cell cytokine production	BP	4	21	411	18233	ENSMUSG00000020641(Rsad2),ENSMUSG00000032691(Nlrp3),ENSMUSG00000025746(Il6),ENSMUSG00000027398(Il1b)	0.00112331	0.00939269	0.190476
GO:0010818	T cell chemotaxis	BP	4	21	411	18233	ENSMUSG00000034855(Cxcl10),ENSMUSG00000035042(Ccl5),ENSMUSG00000060183(Cxcl11),ENSMUSG00000000982(Ccl3)	0.00112331	0.00939269	0.190476
GO:0032740	positive regulation of interleukin-17 production	BP	4	21	411	18233	ENSMUSG00000055994(Nod2),ENSMUSG00000025383(Il23a),ENSMUSG00000025746(Il6),ENSMUSG00000032508(Myd88)	0.00112331	0.00939269	0.190476
GO:0060252	positive regulation of glial cell proliferation	BP	4	21	411	18233	ENSMUSG00000022346(Myc),ENSMUSG00000024401(Tnf),ENSMUSG00000025746(Il6),ENSMUSG00000027398(Il1b)	0.00112331	0.00939269	0.190476
GO:1904996	positive regulation of leukocyte adhesion to vascular endothelial cell	BP	4	21	411	18233	ENSMUSG00000026580(Selp),ENSMUSG00000024401(Tnf),ENSMUSG00000037405(Icam1),ENSMUSG00000025746(Il6)	0.00112331	0.00939269	0.190476
GO:2000316	regulation of T-helper 17 type immune response	BP	4	21	411	18233	ENSMUSG00000025383(Il23a),ENSMUSG00000042677(Zc3h12a),ENSMUSG00000035356(Nfkbiz),ENSMUSG00000032691(Nlrp3)	0.00112331	0.00939269	0.190476
GO:1905517	macrophage migration	BP	6	53	411	18233	ENSMUSG00000014599(Csf1),ENSMUSG00000035385(Ccl2),ENSMUSG00000035042(Ccl5),ENSMUSG00000026874(Hc),ENSMUSG00000035352(Ccl12),ENSMUSG00000000982(Ccl3)	0.00118639	0.00990779	0.113208
GO:0038023	signaling receptor activity	MF	41	1105	411	18233	ENSMUSG00000048337(Npy4r),ENSMUSG00000018500(Adora2b),ENSMUSG00000020178(Adora2a),ENSMUSG00000045502(Hcar2),ENSMUSG00000049929(Lpar4),ENSMUSG00000003283(Hck),ENSMUSG00000024079(Eif2ak2),ENSMUSG00000031805(Jak3),ENSMUSG00000045551(Fpr1),ENSMUSG00000052270(Fpr2),ENSMUSG00000031639(Tlr3),ENSMUSG00000022041(Chrna2),ENSMUSG00000027995(Tlr2),ENSMUSG00000069170(Adgrv1),ENSMUSG00000015947(Fcgr1),ENSMUSG0…	0.00119079	0.00993215	0.0371041
GO:0001781	neutrophil apoptotic process	BP	3	10	411	18233	ENSMUSG00000027737(Slc7a11),ENSMUSG00000045502(Hcar2),ENSMUSG00000025746(Il6)	0.00121265	0.0100644	0.3
GO:0002645	positive regulation of tolerance induction	BP	3	10	411	18233	ENSMUSG00000031551(Ido1),ENSMUSG00000016496(Cd274),ENSMUSG00000020227(Irak3)	0.00121265	0.0100644	0.3
GO:0043615	astrocyte cell migration	BP	3	10	411	18233	ENSMUSG00000035385(Ccl2),ENSMUSG00000035352(Ccl12),ENSMUSG00000000982(Ccl3)	0.00121265	0.0100644	0.3
GO:2000109	regulation of macrophage apoptotic process	BP	3	10	411	18233	ENSMUSG00000055994(Nod2),ENSMUSG00000079227(Ccr5),ENSMUSG00000035042(Ccl5)	0.00121265	0.0100644	0.3
GO:0002279	mast cell activation involved in immune response	BP	6	54	411	18233	ENSMUSG00000112148(Lilrb4a),ENSMUSG00000040528(Milr1),ENSMUSG00000028341(Nr4a3),ENSMUSG00000033220(Rac2),ENSMUSG00000005413(Hmox1),ENSMUSG00000018500(Adora2b)	0.00130974	0.01083	0.111111
GO:0034113	heterotypic cell-cell adhesion	BP	6	54	411	18233	ENSMUSG00000019850(Tnfaip3),ENSMUSG00000026981(Il1rn),ENSMUSG00000024401(Tnf),ENSMUSG00000027398(Il1b),ENSMUSG00000027962(Vcam1),ENSMUSG00000020310(Madcam1)	0.00130974	0.01083	0.111111
GO:0043551	regulation of phosphatidylinositol 3-kinase activity	BP	6	54	411	18233	ENSMUSG00000055994(Nod2),ENSMUSG00000052270(Fpr2),ENSMUSG00000020027(Socs2),ENSMUSG00000053113(Socs3),ENSMUSG00000038037(Socs1),ENSMUSG00000020901(Pik3r5)	0.00130974	0.01083	0.111111
GO:0002761	regulation of myeloid leukocyte differentiation	BP	9	117	411	18233	ENSMUSG00000014599(Csf1),ENSMUSG00000022346(Myc),ENSMUSG00000024401(Tnf),ENSMUSG00000025473(Adam8),ENSMUSG00000027339(Rassf2),ENSMUSG00000000982(Ccl3),ENSMUSG00000021250(Fos),ENSMUSG00000025383(Il23a),ENSMUSG00000035042(Ccl5)	0.00133342	0.0110122	0.0769231
GO:0002363	alpha-beta T cell lineage commitment	BP	4	22	411	18233	ENSMUSG00000034266(Batf),ENSMUSG00000004040(Stat3),ENSMUSG00000025746(Il6),ENSMUSG00000025383(Il23a)	0.00134872	0.0110976	0.181818
GO:0002523	leukocyte migration involved in inflammatory response	BP	4	22	411	18233	ENSMUSG00000032691(Nlrp3),ENSMUSG00000035385(Ccl2),ENSMUSG00000056054(S100a8),ENSMUSG00000025473(Adam8)	0.00134872	0.0110976	0.181818
GO:0090026	positive regulation of monocyte chemotaxis	BP	4	22	411	18233	ENSMUSG00000052270(Fpr2),ENSMUSG00000035385(Ccl2),ENSMUSG00000034855(Cxcl10),ENSMUSG00000035042(Ccl5)	0.00134872	0.0110976	0.181818
GO:0046633	alpha-beta T cell proliferation	BP	5	37	411	18233	ENSMUSG00000112148(Lilrb4a),ENSMUSG00000025383(Il23a),ENSMUSG00000016496(Cd274),ENSMUSG00000018899(Irf1),ENSMUSG00000027223(Mapk8ip1)	0.00136665	0.0112314	0.135135
GO:0051384	response to glucocorticoid	BP	11	166	411	18233	ENSMUSG00000021250(Fos),ENSMUSG00000044988(Ucn3),ENSMUSG00000014813(Stc1),ENSMUSG00000035385(Ccl2),ENSMUSG00000025746(Il6),ENSMUSG00000024401(Tnf),ENSMUSG00000020592(Sdc1),ENSMUSG00000058427(Cxcl2),ENSMUSG00000024041(Cryaa),ENSMUSG00000026981(Il1rn),ENSMUSG00000032487(Ptgs2)	0.00138891	0.0114003	0.0662651
GO:0070265	necrotic cell death	BP	6	55	411	18233	ENSMUSG00000032000(Birc3),ENSMUSG00000027514(Zbp1),ENSMUSG00000012519(Mlkl),ENSMUSG00000025888(Casp1),ENSMUSG00000031639(Tlr3),ENSMUSG00000024401(Tnf)	0.00144265	0.0118269	0.109091
GO:0005539	glycosaminoglycan binding	MF	12	193	411	18233	ENSMUSG00000030607(Acan),ENSMUSG00000043811(Rtn4r),ENSMUSG00000022893(Adamts1),ENSMUSG00000031825(Crispld2),ENSMUSG00000026580(Selp),ENSMUSG00000035385(Ccl2),ENSMUSG00000035373(Ccl7),ENSMUSG00000034855(Cxcl10),ENSMUSG00000060183(Cxcl11),ENSMUSG00000035042(Ccl5),ENSMUSG00000027995(Tlr2),ENSMUSG00000055994(Nod2)	0.00148092	0.0120885	0.0621762
GO:0002484	antigen processing and presentation of endogenous peptide antigen via MHC class I via ER pathway	BP	2	3	411	18233	ENSMUSG00000061232(H2-K1),ENSMUSG00000073411(H2-D1)	0.00149799	0.0120885	0.666667
GO:0002485	antigen processing and presentation of endogenous peptide antigen via MHC class I via ER pathway, TAP-dependent	BP	2	3	411	18233	ENSMUSG00000061232(H2-K1),ENSMUSG00000073411(H2-D1)	0.00149799	0.0120885	0.666667
GO:0060557	positive regulation of vitamin D biosynthetic process	BP	2	3	411	18233	ENSMUSG00000024401(Tnf),ENSMUSG00000027398(Il1b)	0.00149799	0.0120885	0.666667
GO:0060559	positive regulation of calcidiol 1-monooxygenase activity	BP	2	3	411	18233	ENSMUSG00000024401(Tnf),ENSMUSG00000027398(Il1b)	0.00149799	0.0120885	0.666667
GO:0071725	response to triacyl bacterial lipopeptide	BP	2	3	411	18233	ENSMUSG00000027995(Tlr2),ENSMUSG00000051439(Cd14)	0.00149799	0.0120885	0.666667
GO:0071727	cellular response to triacyl bacterial lipopeptide	BP	2	3	411	18233	ENSMUSG00000051439(Cd14),ENSMUSG00000027995(Tlr2)	0.00149799	0.0120885	0.666667
GO:1902214	regulation of interleukin-4-mediated signaling pathway	BP	2	3	411	18233	ENSMUSG00000034422(Parp14),ENSMUSG00000047798(Cd300lf)	0.00149799	0.0120885	0.666667
GO:1903971	positive regulation of response to macrophage colony-stimulating factor	BP	2	3	411	18233	ENSMUSG00000014599(Csf1),ENSMUSG00000027995(Tlr2)	0.00149799	0.0120885	0.666667
GO:1903974	positive regulation of cellular response to macrophage colony-stimulating factor stimulus	BP	2	3	411	18233	ENSMUSG00000014599(Csf1),ENSMUSG00000027995(Tlr2)	0.00149799	0.0120885	0.666667
GO:1990646	cellular response to prolactin	BP	2	3	411	18233	ENSMUSG00000022346(Myc),ENSMUSG00000025746(Il6)	0.00149799	0.0120885	0.666667
GO:0030293	transmembrane receptor protein tyrosine kinase inhibitor activity	MF	2	3	411	18233	ENSMUSG00000112023(Lilr4b),ENSMUSG00000112148(Lilrb4a)	0.00149799	0.0120885	0.666667
GO:0046979	TAP2 binding	MF	2	3	411	18233	ENSMUSG00000024308(Tapbp),ENSMUSG00000037321(Tap1)	0.00149799	0.0120885	0.666667
GO:0070482	response to oxygen levels	BP	18	362	411	18233	ENSMUSG00000004791(Pgf),ENSMUSG00000027962(Vcam1),ENSMUSG00000027995(Tlr2),ENSMUSG00000036986(Pml),ENSMUSG00000090698(Apold1),ENSMUSG00000005413(Hmox1),ENSMUSG00000035385(Ccl2),ENSMUSG00000024041(Cryaa),ENSMUSG00000025888(Casp1),ENSMUSG00000022346(Myc),ENSMUSG00000014813(Stc1),ENSMUSG00000044988(Ucn3),ENSMUSG00000015340(Cybb),ENSMUSG00000043421(Hilpda),ENSMUSG00000028527(Ak4),ENSMUSG00000002250(P…	0.00152948	0.0123278	0.0497238
GO:0051252	regulation of RNA metabolic process	BP	101	3401	411	18233	ENSMUSG00000022346(Myc),ENSMUSG00000074519(Zfp971),ENSMUSG00000069378(Prdm6),ENSMUSG00000022330(Osr2),ENSMUSG00000024401(Tnf),ENSMUSG00000028163(Nfkb1),ENSMUSG00000030199(Etv6),ENSMUSG00000022906(Parp9),ENSMUSG00000020335(Zfp354b),ENSMUSG00000002250(Ppard),ENSMUSG00000050440(Hamp),ENSMUSG00000028341(Nr4a3),ENSMUSG00000037849(Ifi206),ENSMUSG00000043263(Ifi209),ENSMUSG00000066677(Ifi208),ENSMUSG000…	0.00153505	0.0123578	0.0296971
GO:0048871	multicellular organismal homeostasis	BP	21	453	411	18233	ENSMUSG00000004040(Stat3),ENSMUSG00000026981(Il1rn),ENSMUSG00000027399(Il1a),ENSMUSG00000027398(Il1b),ENSMUSG00000055994(Nod2),ENSMUSG00000024401(Tnf),ENSMUSG00000079227(Ccr5),ENSMUSG00000032487(Ptgs2),ENSMUSG00000035042(Ccl5),ENSMUSG00000038301(Snx10),ENSMUSG00000033220(Rac2),ENSMUSG00000001750(Tcirg1),ENSMUSG00000069170(Adgrv1),ENSMUSG00000025746(Il6),ENSMUSG00000050440(Hamp),ENSMUSG00000059089…	0.00154079	0.0123891	0.0463576
GO:0046636	negative regulation of alpha-beta T cell activation	BP	5	38	411	18233	ENSMUSG00000038037(Socs1),ENSMUSG00000018899(Irf1),ENSMUSG00000042677(Zc3h12a),ENSMUSG00000016496(Cd274),ENSMUSG00000020178(Adora2a)	0.00154501	0.0124082	0.131579
GO:0046849	bone remodeling	BP	8	97	411	18233	ENSMUSG00000038301(Snx10),ENSMUSG00000033220(Rac2),ENSMUSG00000001750(Tcirg1),ENSMUSG00000025746(Il6),ENSMUSG00000050440(Hamp),ENSMUSG00000059089(Fcgr4),ENSMUSG00000025473(Adam8),ENSMUSG00000027339(Rassf2)	0.00156743	0.0125732	0.0824742
GO:0009893	positive regulation of metabolic process	BP	104	3524	411	18233	ENSMUSG00000024401(Tnf),ENSMUSG00000024079(Eif2ak2),ENSMUSG00000062991(Nrg1),ENSMUSG00000030433(Sbk2),ENSMUSG00000027398(Il1b),ENSMUSG00000020464(Pnpt1),ENSMUSG00000004791(Pgf),ENSMUSG00000002307(Daxx),ENSMUSG00000026483(Niban1),ENSMUSG00000052270(Fpr2),ENSMUSG00000024041(Cryaa),ENSMUSG00000069874(Irgm2),ENSMUSG00000017652(Cd40),ENSMUSG00000022346(Myc),ENSMUSG00000032691(Nlrp3),ENSMUSG00000022074…	0.00157876	0.0126489	0.0295119
GO:0002833	positive regulation of response to biotic stimulus	BP	6	56	411	18233	ENSMUSG00000022126(Acod1),ENSMUSG00000016496(Cd274),ENSMUSG00000055994(Nod2),ENSMUSG00000029380(Cxcl1),ENSMUSG00000017830(Dhx58),ENSMUSG00000029826(Zc3hav1)	0.0015856	0.0126583	0.107143
GO:0032623	interleukin-2 production	BP	6	56	411	18233	ENSMUSG00000055994(Nod2),ENSMUSG00000019850(Tnfaip3),ENSMUSG00000015396(Cd83),ENSMUSG00000028525(Pde4b),ENSMUSG00000027399(Il1a),ENSMUSG00000027398(Il1b)	0.0015856	0.0126583	0.107143
GO:0032663	regulation of interleukin-2 production	BP	6	56	411	18233	ENSMUSG00000055994(Nod2),ENSMUSG00000019850(Tnfaip3),ENSMUSG00000015396(Cd83),ENSMUSG00000028525(Pde4b),ENSMUSG00000027399(Il1a),ENSMUSG00000027398(Il1b)	0.0015856	0.0126583	0.107143
GO:0071456	cellular response to hypoxia	BP	10	144	411	18233	ENSMUSG00000015340(Cybb),ENSMUSG00000022346(Myc),ENSMUSG00000014813(Stc1),ENSMUSG00000044988(Ucn3),ENSMUSG00000043421(Hilpda),ENSMUSG00000005413(Hmox1),ENSMUSG00000028527(Ak4),ENSMUSG00000002250(Ppard),ENSMUSG00000032487(Ptgs2),ENSMUSG00000025473(Adam8)	0.00159802	0.0127424	0.0694444
GO:0010829	negative regulation of glucose transmembrane transport	BP	4	23	411	18233	ENSMUSG00000022346(Myc),ENSMUSG00000024401(Tnf),ENSMUSG00000005057(Sh2b2),ENSMUSG00000027398(Il1b)	0.00160389	0.0127588	0.173913
GO:0070269	pyroptosis	BP	4	23	411	18233	ENSMUSG00000015437(Gzmb),ENSMUSG00000025888(Casp1),ENSMUSG00000033538(Casp4),ENSMUSG00000027514(Zbp1)	0.00160389	0.0127588	0.173913
GO:0035239	tube morphogenesis	BP	34	880	411	18233	ENSMUSG00000004791(Pgf),ENSMUSG00000070327(Rnf213),ENSMUSG00000090698(Apold1),ENSMUSG00000005413(Hmox1),ENSMUSG00000035385(Ccl2),ENSMUSG00000035352(Ccl12),ENSMUSG00000042677(Zc3h12a),ENSMUSG00000032487(Ptgs2),ENSMUSG00000025473(Adam8),ENSMUSG00000052837(Junb),ENSMUSG00000034640(Tiparp),ENSMUSG00000022346(Myc),ENSMUSG00000018486(Wnt9b),ENSMUSG00000021483(Cdk20),ENSMUSG00000023034(Nr4a1),ENSMUSG000…	0.00161676	0.012846	0.0386364
GO:0009896	positive regulation of catabolic process	BP	21	455	411	18233	ENSMUSG00000020464(Pnpt1),ENSMUSG00000030921(Trim30a),ENSMUSG00000057596(Trim30d),ENSMUSG00000022534(Mefv),ENSMUSG00000042677(Zc3h12a),ENSMUSG00000069874(Irgm2),ENSMUSG00000030966(Trim21),ENSMUSG00000005413(Hmox1),ENSMUSG00000028793(Rnf19b),ENSMUSG00000024401(Tnf),ENSMUSG00000019850(Tnfaip3),ENSMUSG00000034640(Tiparp),ENSMUSG00000022346(Myc),ENSMUSG00000027398(Il1b),ENSMUSG00000025473(Adam8),ENSM…	0.00162564	0.012889	0.0461538
GO:0030336	negative regulation of cell migration	BP	15	277	411	18233	ENSMUSG00000014813(Stc1),ENSMUSG00000026222(Sp100),ENSMUSG00000030046(Bmp10),ENSMUSG00000026874(Hc),ENSMUSG00000002250(Ppard),ENSMUSG00000024401(Tnf),ENSMUSG00000001131(Timp1),ENSMUSG00000035352(Ccl12),ENSMUSG00000004040(Stat3),ENSMUSG00000062991(Nrg1),ENSMUSG00000053797(Krt16),ENSMUSG00000030607(Acan),ENSMUSG00000020262(Adarb1),ENSMUSG00000026981(Il1rn),ENSMUSG00000079227(Ccr5)	0.00162602	0.012889	0.0541516
GO:0032725	positive regulation of granulocyte macrophage colony-stimulating factor production	BP	3	11	411	18233	ENSMUSG00000025383(Il23a),ENSMUSG00000040296(Ddx58),ENSMUSG00000027398(Il1b)	0.00163963	0.0129205	0.272727
GO:0034154	toll-like receptor 7 signaling pathway	BP	3	11	411	18233	ENSMUSG00000020641(Rsad2),ENSMUSG00000025058(Tasl),ENSMUSG00000025017(Pik3ap1)	0.00163963	0.0129205	0.272727
GO:0042368	vitamin D biosynthetic process	BP	3	11	411	18233	ENSMUSG00000028163(Nfkb1),ENSMUSG00000024401(Tnf),ENSMUSG00000027398(Il1b)	0.00163963	0.0129205	0.272727
GO:0042610	CD8 receptor binding	MF	3	11	411	18233	ENSMUSG00000061232(H2-K1),ENSMUSG00000073411(H2-D1),ENSMUSG00000035929(H2-Q4)	0.00163963	0.0129205	0.272727
GO:0042612	MHC class I protein complex	CC	3	11	411	18233	ENSMUSG00000061232(H2-K1),ENSMUSG00000073411(H2-D1),ENSMUSG00000035929(H2-Q4)	0.00163963	0.0129205	0.272727
GO:0002020	protease binding	MF	10	145	411	18233	ENSMUSG00000020044(Timp3),ENSMUSG00000022074(Tnfrsf10b),ENSMUSG00000030341(Tnfrsf1a),ENSMUSG00000024401(Tnf),ENSMUSG00000079597(Cstdc4),ENSMUSG00000095620(Csta2),ENSMUSG00000019850(Tnfaip3),ENSMUSG00000001131(Timp1),ENSMUSG00000006403(Adamts4),ENSMUSG00000026822(Lcn2)	0.0016828	0.0132451	0.0689655
GO:0097190	apoptotic signaling pathway	BP	25	584	411	18233	ENSMUSG00000022074(Tnfrsf10b),ENSMUSG00000024401(Tnf),ENSMUSG00000022346(Myc),ENSMUSG00000030341(Tnfrsf1a),ENSMUSG00000099974(Bcl2a1d),ENSMUSG00000102037(Bcl2a1a),ENSMUSG00000036986(Pml),ENSMUSG00000005413(Hmox1),ENSMUSG00000053175(Bcl3),ENSMUSG00000073489(Ifi204),ENSMUSG00000033538(Casp4),ENSMUSG00000031639(Tlr3),ENSMUSG00000027399(Il1a),ENSMUSG00000027398(Il1b),ENSMUSG00000026822(Lcn2),ENSMUSG0…	0.00173458	0.0136367	0.0428082
GO:0050918	positive chemotaxis	BP	6	57	411	18233	ENSMUSG00000004791(Pgf),ENSMUSG00000052270(Fpr2),ENSMUSG00000034855(Cxcl10),ENSMUSG00000040026(Saa3),ENSMUSG00000035042(Ccl5),ENSMUSG00000000982(Ccl3)	0.00173905	0.0136395	0.105263
GO:0006809	nitric oxide biosynthetic process	BP	7	77	411	18233	ENSMUSG00000042677(Zc3h12a),ENSMUSG00000024401(Tnf),ENSMUSG00000037405(Icam1),ENSMUSG00000027832(Ptx3),ENSMUSG00000025746(Il6),ENSMUSG00000032487(Ptgs2),ENSMUSG00000027398(Il1b)	0.00174104	0.0136395	0.0909091
GO:0008625	extrinsic apoptotic signaling pathway via death domain receptors	BP	7	77	411	18233	ENSMUSG00000022074(Tnfrsf10b),ENSMUSG00000026222(Sp100),ENSMUSG00000037405(Icam1),ENSMUSG00000019850(Tnfaip3),ENSMUSG00000005413(Hmox1),ENSMUSG00000020044(Timp3),ENSMUSG00000024401(Tnf)	0.00174104	0.0136395	0.0909091
GO:0010604	positive regulation of macromolecule metabolic process	BP	96	3216	411	18233	ENSMUSG00000024401(Tnf),ENSMUSG00000024079(Eif2ak2),ENSMUSG00000062991(Nrg1),ENSMUSG00000030433(Sbk2),ENSMUSG00000027398(Il1b),ENSMUSG00000020464(Pnpt1),ENSMUSG00000004791(Pgf),ENSMUSG00000002307(Daxx),ENSMUSG00000026483(Niban1),ENSMUSG00000052270(Fpr2),ENSMUSG00000024041(Cryaa),ENSMUSG00000069874(Irgm2),ENSMUSG00000017652(Cd40),ENSMUSG00000022346(Myc),ENSMUSG00000032691(Nlrp3),ENSMUSG00000022074…	0.00176624	0.0138208	0.0298507
GO:0004866	endopeptidase inhibitor activity	MF	11	172	411	18233	ENSMUSG00000066363(Serpina3f),ENSMUSG00000079014(Serpina3i),ENSMUSG00000069792(Wfdc17),ENSMUSG00000079597(Cstdc4),ENSMUSG00000095620(Csta2),ENSMUSG00000071562(Stfa1),ENSMUSG00000079594(Cstdc6),ENSMUSG00000020044(Timp3),ENSMUSG00000001131(Timp1),ENSMUSG00000099974(Bcl2a1d),ENSMUSG00000026874(Hc)	0.00184367	0.0144099	0.0639535
GO:0019915	lipid storage	BP	7	78	411	18233	ENSMUSG00000043421(Hilpda),ENSMUSG00000042677(Zc3h12a),ENSMUSG00000025044(Msr1),ENSMUSG00000002250(Ppard),ENSMUSG00000021025(Nfkbia),ENSMUSG00000024401(Tnf),ENSMUSG00000027398(Il1b)	0.00187639	0.0146415	0.0897436
GO:0010742	macrophage derived foam cell differentiation	BP	4	24	411	18233	ENSMUSG00000025044(Msr1),ENSMUSG00000014599(Csf1),ENSMUSG00000021025(Nfkbia),ENSMUSG00000026104(Stat1)	0.00189077	0.0146415	0.166667
GO:0010893	positive regulation of steroid biosynthetic process	BP	4	24	411	18233	ENSMUSG00000024401(Tnf),ENSMUSG00000027398(Il1b),ENSMUSG00000018500(Adora2b),ENSMUSG00000027399(Il1a)	0.00189077	0.0146415	0.166667
GO:0043369	CD4-positive or CD8-positive, alpha-beta T cell lineage commitment	BP	4	24	411	18233	ENSMUSG00000034266(Batf),ENSMUSG00000004040(Stat3),ENSMUSG00000025746(Il6),ENSMUSG00000025383(Il23a)	0.00189077	0.0146415	0.166667
GO:0051818	disruption of cells of other organism involved in symbiotic interaction	BP	4	24	411	18233	ENSMUSG00000079227(Ccr5),ENSMUSG00000032508(Myd88),ENSMUSG00000029371(Cxcl5),ENSMUSG00000029380(Cxcl1)	0.00189077	0.0146415	0.166667
GO:0051883	killing of cells in other organism involved in symbiotic interaction	BP	4	24	411	18233	ENSMUSG00000079227(Ccr5),ENSMUSG00000032508(Myd88),ENSMUSG00000029371(Cxcl5),ENSMUSG00000029380(Cxcl1)	0.00189077	0.0146415	0.166667
GO:0090077	foam cell differentiation	BP	4	24	411	18233	ENSMUSG00000026104(Stat1),ENSMUSG00000025044(Msr1),ENSMUSG00000014599(Csf1),ENSMUSG00000021025(Nfkbia)	0.00189077	0.0146415	0.166667
GO:1903798	regulation of production of miRNAs involved in gene silencing by miRNA	BP	4	24	411	18233	ENSMUSG00000024401(Tnf),ENSMUSG00000042677(Zc3h12a),ENSMUSG00000025746(Il6),ENSMUSG00000004040(Stat3)	0.00189077	0.0146415	0.166667
GO:0048002	antigen processing and presentation of peptide antigen	BP	6	58	411	18233	ENSMUSG00000061232(H2-K1),ENSMUSG00000073411(H2-D1),ENSMUSG00000035929(H2-Q4),ENSMUSG00000024308(Tapbp),ENSMUSG00000037321(Tap1),ENSMUSG00000015947(Fcgr1)	0.00190352	0.0147232	0.103448
GO:0065008	regulation of biological quality	BP	111	3828	411	18233	ENSMUSG00000026222(Sp100),ENSMUSG00000004040(Stat3),ENSMUSG00000026981(Il1rn),ENSMUSG00000027399(Il1a),ENSMUSG00000027398(Il1b),ENSMUSG00000029371(Cxcl5),ENSMUSG00000112148(Lilrb4a),ENSMUSG00000028525(Pde4b),ENSMUSG00000045502(Hcar2),ENSMUSG00000025746(Il6),ENSMUSG00000102037(Bcl2a1a),ENSMUSG00000019850(Tnfaip3),ENSMUSG00000005057(Sh2b2),ENSMUSG00000024401(Tnf),ENSMUSG00000050440(Hamp),ENSMUSG000…	0.00193395	0.0149413	0.0289969
GO:0070227	lymphocyte apoptotic process	BP	7	79	411	18233	ENSMUSG00000022346(Myc),ENSMUSG00000102037(Bcl2a1a),ENSMUSG00000062007(Hsh2d),ENSMUSG00000031551(Ido1),ENSMUSG00000035042(Ccl5),ENSMUSG00000025473(Adam8),ENSMUSG00000016496(Cd274)	0.00201976	0.0155863	0.0886076
GO:2000377	regulation of reactive oxygen species metabolic process	BP	12	201	411	18233	ENSMUSG00000042677(Zc3h12a),ENSMUSG00000030921(Trim30a),ENSMUSG00000004040(Stat3),ENSMUSG00000052270(Fpr2),ENSMUSG00000029380(Cxcl1),ENSMUSG00000024401(Tnf),ENSMUSG00000037405(Icam1),ENSMUSG00000027832(Ptx3),ENSMUSG00000025746(Il6),ENSMUSG00000032487(Ptgs2),ENSMUSG00000027398(Il1b),ENSMUSG00000031722(Hp)	0.00208383	0.0160623	0.0597015
GO:0036005	response to macrophage colony-stimulating factor	BP	3	12	411	18233	ENSMUSG00000035385(Ccl2),ENSMUSG00000014599(Csf1),ENSMUSG00000027995(Tlr2)	0.0021498	0.0164385	0.25
GO:0036006	cellular response to macrophage colony-stimulating factor stimulus	BP	3	12	411	18233	ENSMUSG00000014599(Csf1),ENSMUSG00000027995(Tlr2),ENSMUSG00000035385(Ccl2)	0.0021498	0.0164385	0.25
GO:0043922	negative regulation by host of viral transcription	BP	3	12	411	18233	ENSMUSG00000035042(Ccl5),ENSMUSG00000000982(Ccl3),ENSMUSG00000018930(Ccl4)	0.0021498	0.0164385	0.25
GO:0070213	protein auto-ADP-ribosylation	BP	3	12	411	18233	ENSMUSG00000063268(Parp10),ENSMUSG00000034640(Tiparp),ENSMUSG00000038507(Parp12)	0.0021498	0.0164385	0.25
GO:0071639	positive regulation of monocyte chemotactic protein-1 production	BP	3	12	411	18233	ENSMUSG00000055994(Nod2),ENSMUSG00000032661(Oas3),ENSMUSG00000027398(Il1b)	0.0021498	0.0164385	0.25
GO:0072683	T cell extravasation	BP	3	12	411	18233	ENSMUSG00000035385(Ccl2),ENSMUSG00000035042(Ccl5),ENSMUSG00000037405(Icam1)	0.0021498	0.0164385	0.25
GO:0030881	beta-2-microglobulin binding	MF	3	12	411	18233	ENSMUSG00000061232(H2-K1),ENSMUSG00000073411(H2-D1),ENSMUSG00000035929(H2-Q4)	0.0021498	0.0164385	0.25
GO:0019722	calcium-mediated signaling	BP	12	202	411	18233	ENSMUSG00000006930(Hap1),ENSMUSG00000027962(Vcam1),ENSMUSG00000026166(Ccl20),ENSMUSG00000026580(Selp),ENSMUSG00000000982(Ccl3),ENSMUSG00000018930(Ccl4),ENSMUSG00000069874(Irgm2),ENSMUSG00000024401(Tnf),ENSMUSG00000062991(Nrg1),ENSMUSG00000052270(Fpr2),ENSMUSG00000043953(Ccrl2),ENSMUSG00000079227(Ccr5)	0.00217161	0.0165863	0.0594059
GO:0045619	regulation of lymphocyte differentiation	BP	11	176	411	18233	ENSMUSG00000018899(Irf1),ENSMUSG00000025473(Adam8),ENSMUSG00000027399(Il1a),ENSMUSG00000027398(Il1b),ENSMUSG00000015396(Cd83),ENSMUSG00000038037(Socs1),ENSMUSG00000025383(Il23a),ENSMUSG00000032691(Nlrp3),ENSMUSG00000025746(Il6),ENSMUSG00000042677(Zc3h12a),ENSMUSG00000035356(Nfkbiz)	0.00220935	0.016756	0.0625
GO:0002693	positive regulation of cellular extravasation	BP	4	25	411	18233	ENSMUSG00000026580(Selp),ENSMUSG00000025473(Adam8),ENSMUSG00000037405(Icam1),ENSMUSG00000035385(Ccl2)	0.00221131	0.016756	0.16
GO:0030728	ovulation	BP	4	25	411	18233	ENSMUSG00000022893(Adamts1),ENSMUSG00000022346(Myc),ENSMUSG00000031613(Hpgd),ENSMUSG00000032487(Ptgs2)	0.00221131	0.016756	0.16
GO:0034114	regulation of heterotypic cell-cell adhesion	BP	4	25	411	18233	ENSMUSG00000019850(Tnfaip3),ENSMUSG00000026981(Il1rn),ENSMUSG00000024401(Tnf),ENSMUSG00000027398(Il1b)	0.00221131	0.016756	0.16
GO:0039529	RIG-I signaling pathway	BP	4	25	411	18233	ENSMUSG00000017830(Dhx58),ENSMUSG00000029826(Zc3hav1),ENSMUSG00000040296(Ddx58),ENSMUSG00000032661(Oas3)	0.00221131	0.016756	0.16
GO:0044003	modification by symbiont of host morphology or physiology	BP	4	25	411	18233	ENSMUSG00000022346(Myc),ENSMUSG00000042677(Zc3h12a),ENSMUSG00000079227(Ccr5),ENSMUSG00000020400(Tnip1)	0.00221131	0.016756	0.16
GO:0070920	regulation of production of small RNA involved in gene silencing by RNA	BP	4	25	411	18233	ENSMUSG00000024401(Tnf),ENSMUSG00000042677(Zc3h12a),ENSMUSG00000025746(Il6),ENSMUSG00000004040(Stat3)	0.00221131	0.016756	0.16
GO:1903409	reactive oxygen species biosynthetic process	BP	9	126	411	18233	ENSMUSG00000004040(Stat3),ENSMUSG00000042677(Zc3h12a),ENSMUSG00000024401(Tnf),ENSMUSG00000037405(Icam1),ENSMUSG00000027832(Ptx3),ENSMUSG00000025746(Il6),ENSMUSG00000032487(Ptgs2),ENSMUSG00000027398(Il1b),ENSMUSG00000015340(Cybb)	0.0022285	0.0168672	0.0714286
GO:0002763	positive regulation of myeloid leukocyte differentiation	BP	6	60	411	18233	ENSMUSG00000014599(Csf1),ENSMUSG00000021250(Fos),ENSMUSG00000024401(Tnf),ENSMUSG00000025383(Il23a),ENSMUSG00000035042(Ccl5),ENSMUSG00000000982(Ccl3)	0.00226747	0.0171235	0.1
GO:0032720	negative regulation of tumor necrosis factor production	BP	6	60	411	18233	ENSMUSG00000030921(Trim30a),ENSMUSG00000020227(Irak3),ENSMUSG00000055994(Nod2),ENSMUSG00000019850(Tnfaip3),ENSMUSG00000053175(Bcl3),ENSMUSG00000042677(Zc3h12a)	0.00226747	0.0171235	0.1
GO:0008360	regulation of cell shape	BP	10	151	411	18233	ENSMUSG00000022438(Parvb),ENSMUSG00000003283(Hck),ENSMUSG00000054855(Rnd1),ENSMUSG00000033220(Rac2),ENSMUSG00000037405(Icam1),ENSMUSG00000035385(Ccl2),ENSMUSG00000035373(Ccl7),ENSMUSG00000035352(Ccl12),ENSMUSG00000025746(Il6),ENSMUSG00000000982(Ccl3)	0.00227116	0.0171321	0.0662252
GO:0001503	ossification	BP	18	376	411	18233	ENSMUSG00000052837(Junb),ENSMUSG00000000982(Ccl3),ENSMUSG00000050578(Mmp13),ENSMUSG00000029915(Clec5a),ENSMUSG00000020641(Rsad2),ENSMUSG00000014599(Csf1),ENSMUSG00000035673(Sbno2),ENSMUSG00000032487(Ptgs2),ENSMUSG00000022330(Osr2),ENSMUSG00000069170(Adgrv1),ENSMUSG00000035692(Isg15),ENSMUSG00000038301(Snx10),ENSMUSG00000001750(Tcirg1),ENSMUSG00000027339(Rassf2),ENSMUSG00000024401(Tnf),ENSMUSG0000…	0.00231353	0.0174321	0.0478723
GO:0045860	positive regulation of protein kinase activity	BP	21	469	411	18233	ENSMUSG00000024401(Tnf),ENSMUSG00000024079(Eif2ak2),ENSMUSG00000062991(Nrg1),ENSMUSG00000030433(Sbk2),ENSMUSG00000027398(Il1b),ENSMUSG00000064246(Chil1),ENSMUSG00000012519(Mlkl),ENSMUSG00000038037(Socs1),ENSMUSG00000025383(Il23a),ENSMUSG00000002307(Daxx),ENSMUSG00000055994(Nod2),ENSMUSG00000020901(Pik3r5),ENSMUSG00000017652(Cd40),ENSMUSG00000025473(Adam8),ENSMUSG00000026981(Il1rn),ENSMUSG00000015…	0.0023388	0.0176027	0.0447761
GO:0044764	multi-organism cellular process	BP	5	42	411	18233	ENSMUSG00000040296(Ddx58),ENSMUSG00000032661(Oas3),ENSMUSG00000026896(Ifih1),ENSMUSG00000017830(Dhx58),ENSMUSG00000029826(Zc3hav1)	0.00243272	0.018289	0.119048
GO:1903428	positive regulation of reactive oxygen species biosynthetic process	BP	6	61	411	18233	ENSMUSG00000024401(Tnf),ENSMUSG00000037405(Icam1),ENSMUSG00000027832(Ptx3),ENSMUSG00000025746(Il6),ENSMUSG00000032487(Ptgs2),ENSMUSG00000027398(Il1b)	0.00246797	0.0185333	0.0983607
GO:0043168	anion binding	MF	84	2775	411	18233	ENSMUSG00000047798(Cd300lf),ENSMUSG00000002250(Ppard),ENSMUSG00000020638(Cmpk2),ENSMUSG00000033610(Pank1),ENSMUSG00000037321(Tap1),ENSMUSG00000026896(Ifih1),ENSMUSG00000020227(Irak3),ENSMUSG00000032691(Nlrp3),ENSMUSG00000012519(Mlkl),ENSMUSG00000003283(Hck),ENSMUSG00000040424(Hipk4),ENSMUSG00000060519(Tor3a),ENSMUSG00000026807(Ak8),ENSMUSG00000024558(Mapk4),ENSMUSG00000034112(Atp2c2),ENSMUSG00000…	0.00247516	0.0185665	0.0302703
GO:0032502	developmental process	BP	160	5894	411	18233	ENSMUSG00000031897(Psmb10),ENSMUSG00000062991(Nrg1),ENSMUSG00000025473(Adam8),ENSMUSG00000030607(Acan),ENSMUSG00000027339(Rassf2),ENSMUSG00000004791(Pgf),ENSMUSG00000070327(Rnf213),ENSMUSG00000090698(Apold1),ENSMUSG00000005413(Hmox1),ENSMUSG00000035385(Ccl2),ENSMUSG00000035352(Ccl12),ENSMUSG00000042677(Zc3h12a),ENSMUSG00000032487(Ptgs2),ENSMUSG00000022346(Myc),ENSMUSG00000022893(Adamts1),ENSMUSG0…	0.00251843	0.01887	0.0271463
GO:0019538	protein metabolic process	BP	147	5346	411	18233	ENSMUSG00000022346(Myc),ENSMUSG00000024558(Mapk4),ENSMUSG00000024401(Tnf),ENSMUSG00000062991(Nrg1),ENSMUSG00000030433(Sbk2),ENSMUSG00000035352(Ccl12),ENSMUSG00000027398(Il1b),ENSMUSG00000035042(Ccl5),ENSMUSG00000000982(Ccl3),ENSMUSG00000024079(Eif2ak2),ENSMUSG00000051998(Lax1),ENSMUSG00000027368(Dusp2),ENSMUSG00000030921(Trim30a),ENSMUSG00000057596(Trim30d),ENSMUSG00000028793(Rnf19b),ENSMUSG00000…	0.00252665	0.0189104	0.0274972
GO:0048646	anatomical structure formation involved in morphogenesis	BP	40	1116	411	18233	ENSMUSG00000004791(Pgf),ENSMUSG00000070327(Rnf213),ENSMUSG00000090698(Apold1),ENSMUSG00000005413(Hmox1),ENSMUSG00000035385(Ccl2),ENSMUSG00000035352(Ccl12),ENSMUSG00000042677(Zc3h12a),ENSMUSG00000032487(Ptgs2),ENSMUSG00000025473(Adam8),ENSMUSG00000027368(Dusp2),ENSMUSG00000028341(Nr4a3),ENSMUSG00000052837(Junb),ENSMUSG00000021483(Cdk20),ENSMUSG00000023034(Nr4a1),ENSMUSG00000025225(Nfkb2),ENSMUSG00…	0.00254667	0.019039	0.0358423
GO:1903426	regulation of reactive oxygen species biosynthetic process	BP	8	105	411	18233	ENSMUSG00000004040(Stat3),ENSMUSG00000042677(Zc3h12a),ENSMUSG00000024401(Tnf),ENSMUSG00000037405(Icam1),ENSMUSG00000027832(Ptx3),ENSMUSG00000025746(Il6),ENSMUSG00000032487(Ptgs2),ENSMUSG00000027398(Il1b)	0.00258937	0.0193366	0.0761905
GO:0034654	nucleobase-containing compound biosynthetic process	BP	108	3740	411	18233	ENSMUSG00000022346(Myc),ENSMUSG00000074519(Zfp971),ENSMUSG00000069378(Prdm6),ENSMUSG00000022330(Osr2),ENSMUSG00000024401(Tnf),ENSMUSG00000028163(Nfkb1),ENSMUSG00000030199(Etv6),ENSMUSG00000022906(Parp9),ENSMUSG00000020335(Zfp354b),ENSMUSG00000002250(Ppard),ENSMUSG00000050440(Hamp),ENSMUSG00000028341(Nr4a3),ENSMUSG00000037849(Ifi206),ENSMUSG00000043263(Ifi209),ENSMUSG00000066677(Ifi208),ENSMUSG000…	0.00261537	0.0195091	0.028877
GO:0036294	cellular response to decreased oxygen levels	BP	10	154	411	18233	ENSMUSG00000022346(Myc),ENSMUSG00000014813(Stc1),ENSMUSG00000044988(Ucn3),ENSMUSG00000015340(Cybb),ENSMUSG00000043421(Hilpda),ENSMUSG00000005413(Hmox1),ENSMUSG00000028527(Ak4),ENSMUSG00000002250(Ppard),ENSMUSG00000032487(Ptgs2),ENSMUSG00000025473(Adam8)	0.00262184	0.0195357	0.0649351
GO:0030414	peptidase inhibitor activity	MF	11	180	411	18233	ENSMUSG00000079597(Cstdc4),ENSMUSG00000095620(Csta2),ENSMUSG00000071562(Stfa1),ENSMUSG00000079594(Cstdc6),ENSMUSG00000026874(Hc),ENSMUSG00000066363(Serpina3f),ENSMUSG00000079014(Serpina3i),ENSMUSG00000069792(Wfdc17),ENSMUSG00000020044(Timp3),ENSMUSG00000001131(Timp1),ENSMUSG00000099974(Bcl2a1d)	0.00263181	0.0195881	0.0611111
GO:0006509	membrane protein ectodomain proteolysis	BP	5	43	411	18233	ENSMUSG00000024401(Tnf),ENSMUSG00000027398(Il1b),ENSMUSG00000025473(Adam8),ENSMUSG00000020044(Timp3),ENSMUSG00000001131(Timp1)	0.00270273	0.0200492	0.116279
GO:0042088	T-helper 1 type immune response	BP	5	43	411	18233	ENSMUSG00000025383(Il23a),ENSMUSG00000002983(Relb),ENSMUSG00000018899(Irf1),ENSMUSG00000027398(Il1b),ENSMUSG00000053175(Bcl3)	0.00270273	0.0200492	0.116279
GO:0050850	positive regulation of calcium-mediated signaling	BP	5	43	411	18233	ENSMUSG00000006930(Hap1),ENSMUSG00000024401(Tnf),ENSMUSG00000062991(Nrg1),ENSMUSG00000000982(Ccl3),ENSMUSG00000018930(Ccl4)	0.00270273	0.0200492	0.116279
GO:0031410	cytoplasmic vesicle	CC	60	1857	411	18233	ENSMUSG00000031639(Tlr3),ENSMUSG00000025089(Gfra1),ENSMUSG00000016496(Cd274),ENSMUSG00000006930(Hap1),ENSMUSG00000034006(Slc66a2),ENSMUSG00000024737(Slc15a3),ENSMUSG00000038301(Snx10),ENSMUSG00000022500(Litaf),ENSMUSG00000036986(Pml),ENSMUSG00000029778(Adcyap1r1),ENSMUSG00000046879(Irgm1),ENSMUSG00000071715(Ncf4),ENSMUSG00000025058(Tasl),ENSMUSG00000049502(Dtx3l),ENSMUSG00000026088(Mitd1),ENSMUSG…	0.0027289	0.0202084	0.0323102
GO:0032604	granulocyte macrophage colony-stimulating factor production	BP	3	13	411	18233	ENSMUSG00000025383(Il23a),ENSMUSG00000040296(Ddx58),ENSMUSG00000027398(Il1b)	0.0027483	0.0202084	0.230769
GO:0032645	regulation of granulocyte macrophage colony-stimulating factor production	BP	3	13	411	18233	ENSMUSG00000025383(Il23a),ENSMUSG00000040296(Ddx58),ENSMUSG00000027398(Il1b)	0.0027483	0.0202084	0.230769
GO:0038094	Fc-gamma receptor signaling pathway	BP	3	13	411	18233	ENSMUSG00000030142(Clec4e),ENSMUSG00000015947(Fcgr1),ENSMUSG00000059089(Fcgr4)	0.0027483	0.0202084	0.230769
GO:0045628	regulation of T-helper 2 cell differentiation	BP	3	13	411	18233	ENSMUSG00000018899(Irf1),ENSMUSG00000032691(Nlrp3),ENSMUSG00000025746(Il6)	0.0027483	0.0202084	0.230769
GO:0046940	nucleoside monophosphate phosphorylation	BP	3	13	411	18233	ENSMUSG00000020638(Cmpk2),ENSMUSG00000026807(Ak8),ENSMUSG00000028527(Ak4)	0.0027483	0.0202084	0.230769
GO:0090085	regulation of protein deubiquitination	BP	3	13	411	18233	ENSMUSG00000030966(Trim21),ENSMUSG00000042677(Zc3h12a),ENSMUSG00000020400(Tnip1)	0.0027483	0.0202084	0.230769
GO:2000628	regulation of miRNA metabolic process	BP	3	13	411	18233	ENSMUSG00000020464(Pnpt1),ENSMUSG00000042677(Zc3h12a),ENSMUSG00000028163(Nfkb1)	0.0027483	0.0202084	0.230769
GO:0003158	endothelium development	BP	9	130	411	18233	ENSMUSG00000014813(Stc1),ENSMUSG00000090698(Apold1),ENSMUSG00000062991(Nrg1),ENSMUSG00000037405(Icam1),ENSMUSG00000032508(Myd88),ENSMUSG00000034855(Cxcl10),ENSMUSG00000030341(Tnfrsf1a),ENSMUSG00000024401(Tnf),ENSMUSG00000027398(Il1b)	0.00275526	0.0202374	0.0692308
GO:0010506	regulation of autophagy	BP	14	265	411	18233	ENSMUSG00000004040(Stat3),ENSMUSG00000019850(Tnfaip3),ENSMUSG00000030921(Trim30a),ENSMUSG00000057596(Trim30d),ENSMUSG00000022534(Mefv),ENSMUSG00000042677(Zc3h12a),ENSMUSG00000069874(Irgm2),ENSMUSG00000030966(Trim21),ENSMUSG00000005413(Hmox1),ENSMUSG00000046879(Irgm1),ENSMUSG00000055994(Nod2),ENSMUSG00000054072(Iigp1),ENSMUSG00000052105(Mtcl1),ENSMUSG00000025888(Casp1)	0.00287463	0.0210911	0.0528302
GO:0097708	intracellular vesicle	CC	60	1862	411	18233	ENSMUSG00000027995(Tlr2),ENSMUSG00000027978(Prss12),ENSMUSG00000034438(Gbp8),ENSMUSG00000029298(Gbp9),ENSMUSG00000104713(Gbp6),ENSMUSG00000092021(Gbp11),ENSMUSG00000003283(Hck),ENSMUSG00000000386(Mx1),ENSMUSG00000023341(Mx2),ENSMUSG00000006930(Hap1),ENSMUSG00000022893(Adamts1),ENSMUSG00000022534(Mefv),ENSMUSG00000034112(Atp2c2),ENSMUSG00000054855(Rnd1),ENSMUSG00000046805(Mpeg1),ENSMUSG00000053025…	0.00289898	0.0211013	0.0322234
GO:0051271	negative regulation of cellular component movement	BP	16	324	411	18233	ENSMUSG00000014813(Stc1),ENSMUSG00000026222(Sp100),ENSMUSG00000030046(Bmp10),ENSMUSG00000026874(Hc),ENSMUSG00000002250(Ppard),ENSMUSG00000053797(Krt16),ENSMUSG00000030607(Acan),ENSMUSG00000020262(Adarb1),ENSMUSG00000026981(Il1rn),ENSMUSG00000079227(Ccr5),ENSMUSG00000024401(Tnf),ENSMUSG00000001131(Timp1),ENSMUSG00000027238(Frmd5),ENSMUSG00000035352(Ccl12),ENSMUSG00000004040(Stat3),ENSMUSG000000629…	0.00292943	0.0211013	0.0493827
GO:0001922	B-1 B cell homeostasis	BP	2	4	411	18233	ENSMUSG00000019850(Tnfaip3),ENSMUSG00000005057(Sh2b2)	0.00295126	0.0211013	0.5
GO:0035684	helper T cell extravasation	BP	2	4	411	18233	ENSMUSG00000035042(Ccl5),ENSMUSG00000035385(Ccl2)	0.00295126	0.0211013	0.5
GO:0035771	interleukin-4-mediated signaling pathway	BP	2	4	411	18233	ENSMUSG00000034422(Parp14),ENSMUSG00000047798(Cd300lf)	0.00295126	0.0211013	0.5
GO:0035963	cellular response to interleukin-13	BP	2	4	411	18233	ENSMUSG00000017057(Il13ra1),ENSMUSG00000047798(Cd300lf)	0.00295126	0.0211013	0.5
GO:0071724	response to diacyl bacterial lipopeptide	BP	2	4	411	18233	ENSMUSG00000027995(Tlr2),ENSMUSG00000051439(Cd14)	0.00295126	0.0211013	0.5
GO:0071726	cellular response to diacyl bacterial lipopeptide	BP	2	4	411	18233	ENSMUSG00000051439(Cd14),ENSMUSG00000027995(Tlr2)	0.00295126	0.0211013	0.5
GO:2000627	positive regulation of miRNA catabolic process	BP	2	4	411	18233	ENSMUSG00000020464(Pnpt1),ENSMUSG00000042677(Zc3h12a)	0.00295126	0.0211013	0.5
GO:2000634	regulation of primary miRNA processing	BP	2	4	411	18233	ENSMUSG00000004040(Stat3),ENSMUSG00000025746(Il6)	0.00295126	0.0211013	0.5
GO:2000635	negative regulation of primary miRNA processing	BP	2	4	411	18233	ENSMUSG00000004040(Stat3),ENSMUSG00000025746(Il6)	0.00295126	0.0211013	0.5
GO:2000660	negative regulation of interleukin-1-mediated signaling pathway	BP	2	4	411	18233	ENSMUSG00000025746(Il6),ENSMUSG00000026981(Il1rn)	0.00295126	0.0211013	0.5
GO:0004127	cytidylate kinase activity	MF	2	4	411	18233	ENSMUSG00000020638(Cmpk2),ENSMUSG00000026807(Ak8)	0.00295126	0.0211013	0.5
GO:0005124	scavenger receptor binding	MF	2	4	411	18233	ENSMUSG00000045551(Fpr1),ENSMUSG00000052270(Fpr2)	0.00295126	0.0211013	0.5
GO:0019864	IgG binding	MF	2	4	411	18233	ENSMUSG00000015947(Fcgr1),ENSMUSG00000059089(Fcgr4)	0.00295126	0.0211013	0.5
GO:0035662	Toll-like receptor 4 binding	MF	2	4	411	18233	ENSMUSG00000056054(S100a8),ENSMUSG00000040026(Saa3)	0.00295126	0.0211013	0.5
GO:0046592	polyamine oxidase activity	MF	2	4	411	18233	ENSMUSG00000069873(4930438A08Rik),ENSMUSG00000027333(Smox)	0.00295126	0.0211013	0.5
GO:0046978	TAP1 binding	MF	2	4	411	18233	ENSMUSG00000024308(Tapbp),ENSMUSG00000037321(Tap1)	0.00295126	0.0211013	0.5
GO:0035976	transcription factor AP-1 complex	CC	2	4	411	18233	ENSMUSG00000021250(Fos),ENSMUSG00000052837(Junb)	0.00295126	0.0211013	0.5
GO:1990111	spermatoproteasome complex	CC	2	4	411	18233	ENSMUSG00000031897(Psmb10),ENSMUSG00000024338(Psmb8)	0.00295126	0.0211013	0.5
GO:0009653	anatomical structure morphogenesis	BP	79	2596	411	18233	ENSMUSG00000031897(Psmb10),ENSMUSG00000062991(Nrg1),ENSMUSG00000025473(Adam8),ENSMUSG00000030607(Acan),ENSMUSG00000004791(Pgf),ENSMUSG00000070327(Rnf213),ENSMUSG00000090698(Apold1),ENSMUSG00000005413(Hmox1),ENSMUSG00000035385(Ccl2),ENSMUSG00000035352(Ccl12),ENSMUSG00000042677(Zc3h12a),ENSMUSG00000032487(Ptgs2),ENSMUSG00000052837(Junb),ENSMUSG00000034640(Tiparp),ENSMUSG00000022346(Myc),ENSMUSG0000…	0.00295335	0.0211013	0.0304314
GO:0019884	antigen processing and presentation of exogenous antigen	BP	4	27	411	18233	ENSMUSG00000024308(Tapbp),ENSMUSG00000037321(Tap1),ENSMUSG00000061232(H2-K1),ENSMUSG00000015947(Fcgr1)	0.00296098	0.0211013	0.148148
GO:0032897	negative regulation of viral transcription	BP	4	27	411	18233	ENSMUSG00000035042(Ccl5),ENSMUSG00000000982(Ccl3),ENSMUSG00000018930(Ccl4),ENSMUSG00000030966(Trim21)	0.00296098	0.0211013	0.148148
GO:0045662	negative regulation of myoblast differentiation	BP	4	27	411	18233	ENSMUSG00000024401(Tnf),ENSMUSG00000002250(Ppard),ENSMUSG00000034855(Cxcl10),ENSMUSG00000019122(Ccl9)	0.00296098	0.0211013	0.148148
GO:0071677	positive regulation of mononuclear cell migration	BP	4	27	411	18233	ENSMUSG00000052270(Fpr2),ENSMUSG00000035385(Ccl2),ENSMUSG00000034855(Cxcl10),ENSMUSG00000035042(Ccl5)	0.00296098	0.0211013	0.148148
GO:1904994	regulation of leukocyte adhesion to vascular endothelial cell	BP	4	27	411	18233	ENSMUSG00000026580(Selp),ENSMUSG00000024401(Tnf),ENSMUSG00000037405(Icam1),ENSMUSG00000025746(Il6)	0.00296098	0.0211013	0.148148
GO:0005942	phosphatidylinositol 3-kinase complex	CC	4	27	411	18233	ENSMUSG00000020901(Pik3r5),ENSMUSG00000020027(Socs2),ENSMUSG00000053113(Socs3),ENSMUSG00000038037(Socs1)	0.00296098	0.0211013	0.148148
GO:0001936	regulation of endothelial cell proliferation	BP	9	132	411	18233	ENSMUSG00000026104(Stat1),ENSMUSG00000024401(Tnf),ENSMUSG00000004791(Pgf),ENSMUSG00000018500(Adora2b),ENSMUSG00000023034(Nr4a1),ENSMUSG00000035385(Ccl2),ENSMUSG00000005413(Hmox1),ENSMUSG00000035352(Ccl12),ENSMUSG00000004040(Stat3)	0.0030532	0.0217354	0.0681818
GO:2001141	regulation of RNA biosynthetic process	BP	93	3156	411	18233	ENSMUSG00000022346(Myc),ENSMUSG00000074519(Zfp971),ENSMUSG00000069378(Prdm6),ENSMUSG00000022330(Osr2),ENSMUSG00000024401(Tnf),ENSMUSG00000028163(Nfkb1),ENSMUSG00000030199(Etv6),ENSMUSG00000022906(Parp9),ENSMUSG00000020335(Zfp354b),ENSMUSG00000002250(Ppard),ENSMUSG00000050440(Hamp),ENSMUSG00000028341(Nr4a3),ENSMUSG00000037849(Ifi206),ENSMUSG00000043263(Ifi209),ENSMUSG00000066677(Ifi208),ENSMUSG000…	0.00313203	0.0222729	0.0294677
GO:0062013	positive regulation of small molecule metabolic process	BP	10	158	411	18233	ENSMUSG00000018500(Adora2b),ENSMUSG00000032487(Ptgs2),ENSMUSG00000027398(Il1b),ENSMUSG00000022346(Myc),ENSMUSG00000002250(Ppard),ENSMUSG00000028341(Nr4a3),ENSMUSG00000024401(Tnf),ENSMUSG00000029778(Adcyap1r1),ENSMUSG00000028163(Nfkb1),ENSMUSG00000004040(Stat3)	0.00315549	0.022416	0.0632911
GO:0034504	protein localization to nucleus	BP	15	297	411	18233	ENSMUSG00000021025(Nfkbia),ENSMUSG00000004040(Stat3),ENSMUSG00000036986(Pml),ENSMUSG00000030341(Tnfrsf1a),ENSMUSG00000042677(Zc3h12a),ENSMUSG00000025746(Il6),ENSMUSG00000032487(Ptgs2),ENSMUSG00000026222(Sp100),ENSMUSG00000026196(Bard1),ENSMUSG00000027797(Dclk1),ENSMUSG00000073399(Trim40),ENSMUSG00000049502(Dtx3l),ENSMUSG00000022906(Parp9),ENSMUSG00000031292(Cdkl5),ENSMUSG00000028270(Gbp2)	0.00317055	0.0224954	0.0505051
GO:0006508	proteolysis	BP	55	1681	411	18233	ENSMUSG00000032596(Uba7),ENSMUSG00000035692(Isg15),ENSMUSG00000022346(Myc),ENSMUSG00000025888(Casp1),ENSMUSG00000031897(Psmb10),ENSMUSG00000096727(Psmb9),ENSMUSG00000024338(Psmb8),ENSMUSG00000032363(Adamts7),ENSMUSG00000015437(Gzmb),ENSMUSG00000049502(Dtx3l),ENSMUSG00000070327(Rnf213),ENSMUSG00000028793(Rnf19b),ENSMUSG00000030107(Usp18),ENSMUSG00000035186(Ubd),ENSMUSG00000006418(Rnf114),ENSMUSG00…	0.00317337	0.0224954	0.0327186
GO:0010648	negative regulation of cell communication	BP	45	1313	411	18233	ENSMUSG00000051998(Lax1),ENSMUSG00000027368(Dusp2),ENSMUSG00000020227(Irak3),ENSMUSG00000026475(Rgs16),ENSMUSG00000020027(Socs2),ENSMUSG00000053113(Socs3),ENSMUSG00000038037(Socs1),ENSMUSG00000020120(Plek),ENSMUSG00000035042(Ccl5),ENSMUSG00000032487(Ptgs2),ENSMUSG00000030921(Trim30a),ENSMUSG00000025017(Pik3ap1),ENSMUSG00000047798(Cd300lf),ENSMUSG00000055994(Nod2),ENSMUSG00000019850(Tnfaip3),ENSMU…	0.00326592	0.023127	0.0342727
GO:0043154	negative regulation of cysteine-type endopeptidase activity involved in apoptotic process	BP	7	86	411	18233	ENSMUSG00000099974(Bcl2a1d),ENSMUSG00000024401(Tnf),ENSMUSG00000023034(Nr4a1),ENSMUSG00000020178(Adora2a),ENSMUSG00000024041(Cryaa),ENSMUSG00000025746(Il6),ENSMUSG00000032487(Ptgs2)	0.0032748	0.0231654	0.0813953
GO:0010883	regulation of lipid storage	BP	5	45	411	18233	ENSMUSG00000043421(Hilpda),ENSMUSG00000042677(Zc3h12a),ENSMUSG00000025044(Msr1),ENSMUSG00000002250(Ppard),ENSMUSG00000021025(Nfkbia)	0.0033068	0.023318	0.111111
GO:0060964	regulation of gene silencing by miRNA	BP	5	45	411	18233	ENSMUSG00000024401(Tnf),ENSMUSG00000042677(Zc3h12a),ENSMUSG00000025746(Il6),ENSMUSG00000004040(Stat3),ENSMUSG00000028163(Nfkb1)	0.0033068	0.023318	0.111111
GO:0001784	phosphotyrosine residue binding	MF	5	45	411	18233	ENSMUSG00000003283(Hck),ENSMUSG00000034116(Vav1),ENSMUSG00000022876(Samsn1),ENSMUSG00000053113(Socs3),ENSMUSG00000033256(Shf)	0.0033068	0.023318	0.111111
GO:0043405	regulation of MAP kinase activity	BP	15	299	411	18233	ENSMUSG00000024401(Tnf),ENSMUSG00000024079(Eif2ak2),ENSMUSG00000062991(Nrg1),ENSMUSG00000030433(Sbk2),ENSMUSG00000027398(Il1b),ENSMUSG00000051998(Lax1),ENSMUSG00000027368(Dusp2),ENSMUSG00000012519(Mlkl),ENSMUSG00000055994(Nod2),ENSMUSG00000020901(Pik3r5),ENSMUSG00000017652(Cd40),ENSMUSG00000025473(Adam8),ENSMUSG00000020227(Irak3),ENSMUSG00000026981(Il1rn),ENSMUSG00000027223(Mapk8ip1)	0.00337581	0.0237796	0.0501672
GO:0010758	regulation of macrophage chemotaxis	BP	4	28	411	18233	ENSMUSG00000014599(Csf1),ENSMUSG00000035385(Ccl2),ENSMUSG00000035042(Ccl5),ENSMUSG00000026874(Hc)	0.00339383	0.0238297	0.142857
GO:0061082	myeloid leukocyte cytokine production	BP	4	28	411	18233	ENSMUSG00000040296(Ddx58),ENSMUSG00000020227(Irak3),ENSMUSG00000005413(Hmox1),ENSMUSG00000028341(Nr4a3)	0.00339383	0.0238297	0.142857
GO:0090025	regulation of monocyte chemotaxis	BP	4	28	411	18233	ENSMUSG00000052270(Fpr2),ENSMUSG00000035385(Ccl2),ENSMUSG00000034855(Cxcl10),ENSMUSG00000035042(Ccl5)	0.00339383	0.0238297	0.142857
GO:0002437	inflammatory response to antigenic stimulus	BP	6	65	411	18233	ENSMUSG00000015947(Fcgr1),ENSMUSG00000037405(Icam1),ENSMUSG00000024401(Tnf),ENSMUSG00000055994(Nod2),ENSMUSG00000112148(Lilrb4a),ENSMUSG00000026981(Il1rn)	0.00340554	0.0238297	0.0923077
GO:0023057	negative regulation of signaling	BP	45	1316	411	18233	ENSMUSG00000051998(Lax1),ENSMUSG00000027368(Dusp2),ENSMUSG00000020227(Irak3),ENSMUSG00000026475(Rgs16),ENSMUSG00000020027(Socs2),ENSMUSG00000053113(Socs3),ENSMUSG00000038037(Socs1),ENSMUSG00000020120(Plek),ENSMUSG00000035042(Ccl5),ENSMUSG00000032487(Ptgs2),ENSMUSG00000030921(Trim30a),ENSMUSG00000025017(Pik3ap1),ENSMUSG00000047798(Cd300lf),ENSMUSG00000055994(Nod2),ENSMUSG00000019850(Tnfaip3),ENSMU…	0.00340698	0.0238297	0.0341945
GO:0002371	dendritic cell cytokine production	BP	3	14	411	18233	ENSMUSG00000031639(Tlr3),ENSMUSG00000055994(Nod2),ENSMUSG00000040296(Ddx58)	0.00343978	0.0238297	0.214286
GO:0002467	germinal center formation	BP	3	14	411	18233	ENSMUSG00000019850(Tnfaip3),ENSMUSG00000025225(Nfkb2),ENSMUSG00000053175(Bcl3)	0.00343978	0.0238297	0.214286
GO:0002551	mast cell chemotaxis	BP	3	14	411	18233	ENSMUSG00000033220(Rac2),ENSMUSG00000004791(Pgf),ENSMUSG00000035042(Ccl5)	0.00343978	0.0238297	0.214286
GO:0002730	regulation of dendritic cell cytokine production	BP	3	14	411	18233	ENSMUSG00000055994(Nod2),ENSMUSG00000040296(Ddx58),ENSMUSG00000031639(Tlr3)	0.00343978	0.0238297	0.214286
GO:0035634	response to stilbenoid	BP	3	14	411	18233	ENSMUSG00000074896(Ifit3),ENSMUSG00000030107(Usp18),ENSMUSG00000040026(Saa3)	0.00343978	0.0238297	0.214286
GO:0042362	fat-soluble vitamin biosynthetic process	BP	3	14	411	18233	ENSMUSG00000028163(Nfkb1),ENSMUSG00000024401(Tnf),ENSMUSG00000027398(Il1b)	0.00343978	0.0238297	0.214286
GO:0051709	regulation of killing of cells of other organism	BP	3	14	411	18233	ENSMUSG00000079227(Ccr5),ENSMUSG00000029371(Cxcl5),ENSMUSG00000029380(Cxcl1)	0.00343978	0.0238297	0.214286
GO:0070943	neutrophil mediated killing of symbiont cell	BP	3	14	411	18233	ENSMUSG00000032508(Myd88),ENSMUSG00000029371(Cxcl5),ENSMUSG00000029380(Cxcl1)	0.00343978	0.0238297	0.214286
GO:1905048	regulation of metallopeptidase activity	BP	3	14	411	18233	ENSMUSG00000020044(Timp3),ENSMUSG00000004040(Stat3),ENSMUSG00000001131(Timp1)	0.00343978	0.0238297	0.214286
GO:0004298	threonine-type endopeptidase activity	MF	3	14	411	18233	ENSMUSG00000031897(Psmb10),ENSMUSG00000096727(Psmb9),ENSMUSG00000024338(Psmb8)	0.00343978	0.0238297	0.214286
GO:0070003	threonine-type peptidase activity	MF	3	14	411	18233	ENSMUSG00000031897(Psmb10),ENSMUSG00000096727(Psmb9),ENSMUSG00000024338(Psmb8)	0.00343978	0.0238297	0.214286
GO:0045944	positive regulation of transcription by RNA polymerase II	BP	42	1208	411	18233	ENSMUSG00000022346(Myc),ENSMUSG00000010064(Slc38a3),ENSMUSG00000021250(Fos),ENSMUSG00000024401(Tnf),ENSMUSG00000004040(Stat3),ENSMUSG00000028163(Nfkb1),ENSMUSG00000021025(Nfkbia),ENSMUSG00000034266(Batf),ENSMUSG00000031639(Tlr3),ENSMUSG00000078875(Gm14419),ENSMUSG00000032691(Nlrp3),ENSMUSG00000038067(Csf3),ENSMUSG00000022330(Osr2),ENSMUSG00000052837(Junb),ENSMUSG00000026104(Stat1),ENSMUSG00000030…	0.00346145	0.0239551	0.0347682
GO:0019438	aromatic compound biosynthetic process	BP	109	3813	411	18233	ENSMUSG00000022346(Myc),ENSMUSG00000074519(Zfp971),ENSMUSG00000069378(Prdm6),ENSMUSG00000022330(Osr2),ENSMUSG00000024401(Tnf),ENSMUSG00000028163(Nfkb1),ENSMUSG00000030199(Etv6),ENSMUSG00000022906(Parp9),ENSMUSG00000020335(Zfp354b),ENSMUSG00000002250(Ppard),ENSMUSG00000050440(Hamp),ENSMUSG00000028341(Nr4a3),ENSMUSG00000037849(Ifi206),ENSMUSG00000043263(Ifi209),ENSMUSG00000066677(Ifi208),ENSMUSG000…	0.00347009	0.0239901	0.0285864
GO:0031982	vesicle	CC	63	1992	411	18233	ENSMUSG00000074796(Slc4a11),ENSMUSG00000027995(Tlr2),ENSMUSG00000027978(Prss12),ENSMUSG00000034438(Gbp8),ENSMUSG00000029298(Gbp9),ENSMUSG00000104713(Gbp6),ENSMUSG00000092021(Gbp11),ENSMUSG00000003283(Hck),ENSMUSG00000000386(Mx1),ENSMUSG00000023341(Mx2),ENSMUSG00000006930(Hap1),ENSMUSG00000022893(Adamts1),ENSMUSG00000022534(Mefv),ENSMUSG00000034112(Atp2c2),ENSMUSG00000054855(Rnd1),ENSMUSG000000468…	0.00349269	0.0241056	0.0316265
GO:0045445	myoblast differentiation	BP	7	87	411	18233	ENSMUSG00000024401(Tnf),ENSMUSG00000002250(Ppard),ENSMUSG00000034855(Cxcl10),ENSMUSG00000019122(Ccl9),ENSMUSG00000029417(Cxcl9),ENSMUSG00000020592(Sdc1),ENSMUSG00000062991(Nrg1)	0.00349398	0.0241056	0.0804598
GO:0061135	endopeptidase regulator activity	MF	11	187	411	18233	ENSMUSG00000079597(Cstdc4),ENSMUSG00000095620(Csta2),ENSMUSG00000071562(Stfa1),ENSMUSG00000079594(Cstdc6),ENSMUSG00000026874(Hc),ENSMUSG00000066363(Serpina3f),ENSMUSG00000079014(Serpina3i),ENSMUSG00000069792(Wfdc17),ENSMUSG00000020044(Timp3),ENSMUSG00000001131(Timp1),ENSMUSG00000099974(Bcl2a1d)	0.00352658	0.0243055	0.0588235
GO:0014074	response to purine-containing compound	BP	10	161	411	18233	ENSMUSG00000020178(Adora2a),ENSMUSG00000025746(Il6),ENSMUSG00000025888(Casp1),ENSMUSG00000027398(Il1b),ENSMUSG00000021250(Fos),ENSMUSG00000020464(Pnpt1),ENSMUSG00000020592(Sdc1),ENSMUSG00000035385(Ccl2),ENSMUSG00000032487(Ptgs2),ENSMUSG00000014813(Stc1)	0.00360983	0.0248537	0.0621118
GO:0051955	regulation of amino acid transport	BP	5	46	411	18233	ENSMUSG00000024401(Tnf),ENSMUSG00000020178(Adora2a),ENSMUSG00000026981(Il1rn),ENSMUSG00000027398(Il1b),ENSMUSG00000010064(Slc38a3)	0.00364269	0.0250542	0.108696
GO:0051897	positive regulation of protein kinase B signaling	BP	8	111	411	18233	ENSMUSG00000038067(Csf3),ENSMUSG00000024401(Tnf),ENSMUSG00000052270(Fpr2),ENSMUSG00000062991(Nrg1),ENSMUSG00000020901(Pik3r5),ENSMUSG00000064246(Chil1),ENSMUSG00000025746(Il6),ENSMUSG00000025473(Adam8)	0.00365088	0.0250848	0.0720721
GO:0043550	regulation of lipid kinase activity	BP	6	66	411	18233	ENSMUSG00000020027(Socs2),ENSMUSG00000053113(Socs3),ENSMUSG00000038037(Socs1),ENSMUSG00000020901(Pik3r5),ENSMUSG00000055994(Nod2),ENSMUSG00000052270(Fpr2)	0.00367645	0.0252346	0.0909091
GO:0046697	decidualization	BP	4	29	411	18233	ENSMUSG00000014813(Stc1),ENSMUSG00000052837(Junb),ENSMUSG00000002250(Ppard),ENSMUSG00000032487(Ptgs2)	0.00386779	0.0264938	0.137931
GO:0050901	leukocyte tethering or rolling	BP	4	29	411	18233	ENSMUSG00000026580(Selp),ENSMUSG00000027962(Vcam1),ENSMUSG00000024401(Tnf),ENSMUSG00000020310(Madcam1)	0.00386779	0.0264938	0.137931
GO:0004857	enzyme inhibitor activity	MF	17	364	411	18233	ENSMUSG00000054728(Phactr1),ENSMUSG00000079597(Cstdc4),ENSMUSG00000095620(Csta2),ENSMUSG00000071562(Stfa1),ENSMUSG00000079594(Cstdc6),ENSMUSG00000026874(Hc),ENSMUSG00000066363(Serpina3f),ENSMUSG00000079014(Serpina3i),ENSMUSG00000069792(Wfdc17),ENSMUSG00000112023(Lilr4b),ENSMUSG00000112148(Lilrb4a),ENSMUSG00000020044(Timp3),ENSMUSG00000001131(Timp1),ENSMUSG00000038037(Socs1),ENSMUSG00000099974(Bcl…	0.00388377	0.0265761	0.0467033
GO:0051345	positive regulation of hydrolase activity	BP	27	689	411	18233	ENSMUSG00000022346(Myc),ENSMUSG00000032691(Nlrp3),ENSMUSG00000022074(Tnfrsf10b),ENSMUSG00000024401(Tnf),ENSMUSG00000036986(Pml),ENSMUSG00000056054(S100a8),ENSMUSG00000029778(Adcyap1r1),ENSMUSG00000020120(Plek),ENSMUSG00000035042(Ccl5),ENSMUSG00000029826(Zc3hav1),ENSMUSG00000026475(Rgs16),ENSMUSG00000043811(Rtn4r),ENSMUSG00000026166(Ccl20),ENSMUSG00000034116(Vav1),ENSMUSG00000031292(Cdkl5),ENSMUSG…	0.00394852	0.0269916	0.0391872
GO:0043124	negative regulation of I-kappaB kinase/NF-kappaB signaling	BP	5	47	411	18233	ENSMUSG00000026104(Stat1),ENSMUSG00000044162(Tnip3),ENSMUSG00000019850(Tnfaip3),ENSMUSG00000042677(Zc3h12a),ENSMUSG00000020400(Tnip1)	0.00400235	0.0273317	0.106383
GO:0051223	regulation of protein transport	BP	22	524	411	18233	ENSMUSG00000024401(Tnf),ENSMUSG00000001750(Tcirg1),ENSMUSG00000002250(Ppard),ENSMUSG00000025746(Il6),ENSMUSG00000027398(Il1b),ENSMUSG00000035042(Ccl5),ENSMUSG00000044988(Ucn3),ENSMUSG00000030341(Tnfrsf1a),ENSMUSG00000042677(Zc3h12a),ENSMUSG00000032487(Ptgs2),ENSMUSG00000026222(Sp100),ENSMUSG00000026196(Bard1),ENSMUSG00000020641(Rsad2),ENSMUSG00000020178(Adora2a),ENSMUSG00000027399(Il1a),ENSMUSG00…	0.00404105	0.027568	0.0419847
GO:0045446	endothelial cell differentiation	BP	8	113	411	18233	ENSMUSG00000014813(Stc1),ENSMUSG00000090698(Apold1),ENSMUSG00000062991(Nrg1),ENSMUSG00000037405(Icam1),ENSMUSG00000032508(Myd88),ENSMUSG00000030341(Tnfrsf1a),ENSMUSG00000024401(Tnf),ENSMUSG00000027398(Il1b)	0.00407082	0.0277374	0.0707965
GO:0004888	transmembrane signaling receptor activity	MF	35	968	411	18233	ENSMUSG00000048337(Npy4r),ENSMUSG00000018500(Adora2b),ENSMUSG00000020178(Adora2a),ENSMUSG00000045502(Hcar2),ENSMUSG00000049929(Lpar4),ENSMUSG00000003283(Hck),ENSMUSG00000024079(Eif2ak2),ENSMUSG00000031805(Jak3),ENSMUSG00000045551(Fpr1),ENSMUSG00000052270(Fpr2),ENSMUSG00000017057(Il13ra1),ENSMUSG00000022146(Osmr),ENSMUSG00000069170(Adgrv1),ENSMUSG00000118590(Gm15433),ENSMUSG00000118591(Gm52955),EN…	0.00407417	0.0277374	0.036157
GO:0045597	positive regulation of cell differentiation	BP	38	1075	411	18233	ENSMUSG00000025746(Il6),ENSMUSG00000027398(Il1b),ENSMUSG00000025044(Msr1),ENSMUSG00000014599(Csf1),ENSMUSG00000006930(Hap1),ENSMUSG00000022893(Adamts1),ENSMUSG00000029371(Cxcl5),ENSMUSG00000018899(Irf1),ENSMUSG00000025473(Adam8),ENSMUSG00000027399(Il1a),ENSMUSG00000015396(Cd83),ENSMUSG00000038037(Socs1),ENSMUSG00000025383(Il23a),ENSMUSG00000042677(Zc3h12a),ENSMUSG00000044405(Adig),ENSMUSG00000032…	0.00408441	0.027779	0.0353488
GO:0051348	negative regulation of transferase activity	BP	14	276	411	18233	ENSMUSG00000051998(Lax1),ENSMUSG00000027368(Dusp2),ENSMUSG00000020178(Adora2a),ENSMUSG00000025746(Il6),ENSMUSG00000038037(Socs1),ENSMUSG00000020227(Irak3),ENSMUSG00000027398(Il1b),ENSMUSG00000027223(Mapk8ip1),ENSMUSG00000020262(Adarb1),ENSMUSG00000019850(Tnfaip3),ENSMUSG00000049502(Dtx3l),ENSMUSG00000036986(Pml),ENSMUSG00000112023(Lilr4b),ENSMUSG00000112148(Lilrb4a)	0.0041296	0.0280579	0.0507246
GO:0009635	response to herbicide	BP	3	15	411	18233	ENSMUSG00000002307(Daxx),ENSMUSG00000042677(Zc3h12a),ENSMUSG00000026822(Lcn2)	0.00422843	0.0284984	0.2
GO:0030656	regulation of vitamin metabolic process	BP	3	15	411	18233	ENSMUSG00000028163(Nfkb1),ENSMUSG00000024401(Tnf),ENSMUSG00000027398(Il1b)	0.00422843	0.0284984	0.2
GO:0032693	negative regulation of interleukin-10 production	BP	3	15	411	18233	ENSMUSG00000016496(Cd274),ENSMUSG00000031551(Ido1),ENSMUSG00000025383(Il23a)	0.00422843	0.0284984	0.2
GO:0033089	positive regulation of T cell differentiation in thymus	BP	3	15	411	18233	ENSMUSG00000027399(Il1a),ENSMUSG00000027398(Il1b),ENSMUSG00000025473(Adam8)	0.00422843	0.0284984	0.2
GO:0034134	toll-like receptor 2 signaling pathway	BP	3	15	411	18233	ENSMUSG00000055994(Nod2),ENSMUSG00000027995(Tlr2),ENSMUSG00000025017(Pik3ap1)	0.00422843	0.0284984	0.2
GO:0044068	modulation by symbiont of host cellular process	BP	3	15	411	18233	ENSMUSG00000042677(Zc3h12a),ENSMUSG00000079227(Ccr5),ENSMUSG00000020400(Tnip1)	0.00422843	0.0284984	0.2
GO:0097531	mast cell migration	BP	3	15	411	18233	ENSMUSG00000033220(Rac2),ENSMUSG00000004791(Pgf),ENSMUSG00000035042(Ccl5)	0.00422843	0.0284984	0.2
GO:0051400	BH domain binding	MF	3	15	411	18233	ENSMUSG00000069874(Irgm2),ENSMUSG00000099974(Bcl2a1d),ENSMUSG00000102037(Bcl2a1a)	0.00422843	0.0284984	0.2
GO:0031668	cellular response to extracellular stimulus	BP	14	277	411	18233	ENSMUSG00000018486(Wnt9b),ENSMUSG00000044988(Ucn3),ENSMUSG00000025746(Il6),ENSMUSG00000005413(Hmox1),ENSMUSG00000024079(Eif2ak2),ENSMUSG00000042677(Zc3h12a),ENSMUSG00000010064(Slc38a3),ENSMUSG00000035385(Ccl2),ENSMUSG00000032487(Ptgs2),ENSMUSG00000027962(Vcam1),ENSMUSG00000015340(Cybb),ENSMUSG00000021250(Fos),ENSMUSG00000018500(Adora2b),ENSMUSG00000050440(Hamp)	0.00426287	0.0287016	0.0505415
GO:0002702	positive regulation of production of molecular mediator of immune response	BP	8	114	411	18233	ENSMUSG00000025746(Il6),ENSMUSG00000032691(Nlrp3),ENSMUSG00000055994(Nod2),ENSMUSG00000040296(Ddx58),ENSMUSG00000028341(Nr4a3),ENSMUSG00000017652(Cd40),ENSMUSG00000020641(Rsad2),ENSMUSG00000027398(Il1b)	0.00429428	0.0288841	0.0701754
GO:0010508	positive regulation of autophagy	BP	9	139	411	18233	ENSMUSG00000005413(Hmox1),ENSMUSG00000046879(Irgm1),ENSMUSG00000069874(Irgm2),ENSMUSG00000055994(Nod2),ENSMUSG00000030921(Trim30a),ENSMUSG00000057596(Trim30d),ENSMUSG00000022534(Mefv),ENSMUSG00000042677(Zc3h12a),ENSMUSG00000030966(Trim21)	0.00430097	0.0289001	0.0647482
GO:0051222	positive regulation of protein transport	BP	15	307	411	18233	ENSMUSG00000044988(Ucn3),ENSMUSG00000002250(Ppard),ENSMUSG00000030341(Tnfrsf1a),ENSMUSG00000042677(Zc3h12a),ENSMUSG00000025746(Il6),ENSMUSG00000032487(Ptgs2),ENSMUSG00000020178(Adora2a),ENSMUSG00000027399(Il1a),ENSMUSG00000045502(Hcar2),ENSMUSG00000026589(Sec16b),ENSMUSG00000052105(Mtcl1),ENSMUSG00000035385(Ccl2),ENSMUSG00000050578(Mmp13),ENSMUSG00000027995(Tlr2),ENSMUSG00000024401(Tnf)	0.00430903	0.0289253	0.0488599
GO:0051480	regulation of cytosolic calcium ion concentration	BP	17	368	411	18233	ENSMUSG00000000682(Cd52),ENSMUSG00000045551(Fpr1),ENSMUSG00000052270(Fpr2),ENSMUSG00000043953(Ccrl2),ENSMUSG00000029379(Cxcl3),ENSMUSG00000029380(Cxcl1),ENSMUSG00000058427(Cxcl2),ENSMUSG00000079227(Ccr5),ENSMUSG00000027398(Il1b),ENSMUSG00000000982(Ccl3),ENSMUSG00000036986(Pml),ENSMUSG00000029778(Adcyap1r1),ENSMUSG00000006930(Hap1),ENSMUSG00000029417(Cxcl9),ENSMUSG00000034855(Cxcl10),ENSMUSG000000…	0.00433026	0.0290387	0.0461957
GO:0002360	T cell lineage commitment	BP	4	30	411	18233	ENSMUSG00000034266(Batf),ENSMUSG00000004040(Stat3),ENSMUSG00000025746(Il6),ENSMUSG00000025383(Il23a)	0.00438462	0.0292127	0.133333
GO:0002369	T cell cytokine production	BP	4	30	411	18233	ENSMUSG00000020641(Rsad2),ENSMUSG00000032691(Nlrp3),ENSMUSG00000025746(Il6),ENSMUSG00000027398(Il1b)	0.00438462	0.0292127	0.133333
GO:0002724	regulation of T cell cytokine production	BP	4	30	411	18233	ENSMUSG00000020641(Rsad2),ENSMUSG00000032691(Nlrp3),ENSMUSG00000025746(Il6),ENSMUSG00000027398(Il1b)	0.00438462	0.0292127	0.133333
GO:0070971	endoplasmic reticulum exit site	CC	4	30	411	18233	ENSMUSG00000061232(H2-K1),ENSMUSG00000073411(H2-D1),ENSMUSG00000035929(H2-Q4),ENSMUSG00000026589(Sec16b)	0.00438462	0.0292127	0.133333
GO:0060147	regulation of posttranscriptional gene silencing	BP	5	48	411	18233	ENSMUSG00000024401(Tnf),ENSMUSG00000042677(Zc3h12a),ENSMUSG00000025746(Il6),ENSMUSG00000004040(Stat3),ENSMUSG00000028163(Nfkb1)	0.00438669	0.0292127	0.104167
GO:0060966	regulation of gene silencing by RNA	BP	5	48	411	18233	ENSMUSG00000024401(Tnf),ENSMUSG00000042677(Zc3h12a),ENSMUSG00000025746(Il6),ENSMUSG00000004040(Stat3),ENSMUSG00000028163(Nfkb1)	0.00438669	0.0292127	0.104167
GO:1902041	regulation of extrinsic apoptotic signaling pathway via death domain receptors	BP	5	48	411	18233	ENSMUSG00000037405(Icam1),ENSMUSG00000019850(Tnfaip3),ENSMUSG00000005413(Hmox1),ENSMUSG00000020044(Timp3),ENSMUSG00000026222(Sp100)	0.00438669	0.0292127	0.104167
GO:0044267	cellular protein metabolic process	BP	131	4750	411	18233	ENSMUSG00000022346(Myc),ENSMUSG00000024558(Mapk4),ENSMUSG00000024401(Tnf),ENSMUSG00000062991(Nrg1),ENSMUSG00000030433(Sbk2),ENSMUSG00000035352(Ccl12),ENSMUSG00000027398(Il1b),ENSMUSG00000035042(Ccl5),ENSMUSG00000000982(Ccl3),ENSMUSG00000024079(Eif2ak2),ENSMUSG00000051998(Lax1),ENSMUSG00000027368(Dusp2),ENSMUSG00000030921(Trim30a),ENSMUSG00000057596(Trim30d),ENSMUSG00000028793(Rnf19b),ENSMUSG00000…	0.00444623	0.0295798	0.0275789
GO:0030139	endocytic vesicle	CC	11	193	411	18233	ENSMUSG00000055994(Nod2),ENSMUSG00000046879(Irgm1),ENSMUSG00000001750(Tcirg1),ENSMUSG00000015340(Cybb),ENSMUSG00000025473(Adam8),ENSMUSG00000024308(Tapbp),ENSMUSG00000061232(H2-K1),ENSMUSG00000037321(Tap1),ENSMUSG00000027995(Tlr2),ENSMUSG00000073411(H2-D1),ENSMUSG00000035385(Ccl2)	0.00447414	0.029736	0.0569948
GO:2000117	negative regulation of cysteine-type endopeptidase activity	BP	7	91	411	18233	ENSMUSG00000099974(Bcl2a1d),ENSMUSG00000024401(Tnf),ENSMUSG00000023034(Nr4a1),ENSMUSG00000020178(Adora2a),ENSMUSG00000024041(Cryaa),ENSMUSG00000025746(Il6),ENSMUSG00000032487(Ptgs2)	0.00448417	0.0297731	0.0769231
GO:0031099	regeneration	BP	12	221	411	18233	ENSMUSG00000004791(Pgf),ENSMUSG00000035385(Ccl2),ENSMUSG00000029371(Cxcl5),ENSMUSG00000028341(Nr4a3),ENSMUSG00000050896(Rtn4rl2),ENSMUSG00000020429(Igfbp1),ENSMUSG00000002250(Ppard),ENSMUSG00000043811(Rtn4r),ENSMUSG00000022346(Myc),ENSMUSG00000020464(Pnpt1),ENSMUSG00000005413(Hmox1),ENSMUSG00000025746(Il6)	0.004501	0.0298258	0.0542986
GO:0061134	peptidase regulator activity	MF	12	221	411	18233	ENSMUSG00000079597(Cstdc4),ENSMUSG00000095620(Csta2),ENSMUSG00000071562(Stfa1),ENSMUSG00000079594(Cstdc6),ENSMUSG00000026874(Hc),ENSMUSG00000066363(Serpina3f),ENSMUSG00000079014(Serpina3i),ENSMUSG00000069792(Wfdc17),ENSMUSG00000020044(Timp3),ENSMUSG00000001131(Timp1),ENSMUSG00000022074(Tnfrsf10b),ENSMUSG00000099974(Bcl2a1d)	0.004501	0.0298258	0.0542986
GO:0018130	heterocycle biosynthetic process	BP	108	3804	411	18233	ENSMUSG00000022346(Myc),ENSMUSG00000074519(Zfp971),ENSMUSG00000069378(Prdm6),ENSMUSG00000022330(Osr2),ENSMUSG00000024401(Tnf),ENSMUSG00000028163(Nfkb1),ENSMUSG00000030199(Etv6),ENSMUSG00000022906(Parp9),ENSMUSG00000020335(Zfp354b),ENSMUSG00000002250(Ppard),ENSMUSG00000050440(Hamp),ENSMUSG00000028341(Nr4a3),ENSMUSG00000037849(Ifi206),ENSMUSG00000043263(Ifi209),ENSMUSG00000066677(Ifi208),ENSMUSG000…	0.00453958	0.0300517	0.0283912
GO:0044459	plasma membrane part	CC	77	2561	411	18233	ENSMUSG00000037405(Icam1),ENSMUSG00000024401(Tnf),ENSMUSG00000046879(Irgm1),ENSMUSG00000017057(Il13ra1),ENSMUSG00000027962(Vcam1),ENSMUSG00000015396(Cd83),ENSMUSG00000061232(H2-K1),ENSMUSG00000025089(Gfra1),ENSMUSG00000016496(Cd274),ENSMUSG00000051439(Cd14),ENSMUSG00000112148(Lilrb4a),ENSMUSG00000015947(Fcgr1),ENSMUSG00000073411(H2-D1),ENSMUSG00000035929(H2-Q4),ENSMUSG00000030156(Cd69),ENSMUSG000…	0.00457967	0.0302872	0.0300664
GO:0016020	membrane	CC	210	8144	411	18233	ENSMUSG00000021025(Nfkbia),ENSMUSG00000027962(Vcam1),ENSMUSG00000061232(H2-K1),ENSMUSG00000049929(Lpar4),ENSMUSG00000026483(Niban1),ENSMUSG00000022438(Parvb),ENSMUSG00000025089(Gfra1),ENSMUSG00000023349(Clec4n),ENSMUSG00000016496(Cd274),ENSMUSG00000051439(Cd14),ENSMUSG00000047109(Cldn14),ENSMUSG00000022041(Chrna2),ENSMUSG00000020227(Irak3),ENSMUSG00000027995(Tlr2),ENSMUSG00000043811(Rtn4r),ENSMUS…	0.00473593	0.0310055	0.0257859
GO:1901564	organonitrogen compound metabolic process	BP	167	6279	411	18233	ENSMUSG00000022346(Myc),ENSMUSG00000024558(Mapk4),ENSMUSG00000024401(Tnf),ENSMUSG00000062991(Nrg1),ENSMUSG00000030433(Sbk2),ENSMUSG00000035352(Ccl12),ENSMUSG00000027398(Il1b),ENSMUSG00000035042(Ccl5),ENSMUSG00000000982(Ccl3),ENSMUSG00000024079(Eif2ak2),ENSMUSG00000051998(Lax1),ENSMUSG00000027368(Dusp2),ENSMUSG00000030921(Trim30a),ENSMUSG00000057596(Trim30d),ENSMUSG00000028793(Rnf19b),ENSMUSG00000…	0.00473932	0.0310055	0.0265966
GO:0090087	regulation of peptide transport	BP	23	565	411	18233	ENSMUSG00000056054(S100a8),ENSMUSG00000024401(Tnf),ENSMUSG00000001750(Tcirg1),ENSMUSG00000002250(Ppard),ENSMUSG00000025746(Il6),ENSMUSG00000027398(Il1b),ENSMUSG00000035042(Ccl5),ENSMUSG00000044988(Ucn3),ENSMUSG00000030341(Tnfrsf1a),ENSMUSG00000042677(Zc3h12a),ENSMUSG00000032487(Ptgs2),ENSMUSG00000026222(Sp100),ENSMUSG00000026196(Bard1),ENSMUSG00000020641(Rsad2),ENSMUSG00000020178(Adora2a),ENSMUSG…	0.0048233	0.0310055	0.040708
GO:0051346	negative regulation of hydrolase activity	BP	19	435	411	18233	ENSMUSG00000020044(Timp3),ENSMUSG00000066363(Serpina3f),ENSMUSG00000071562(Stfa1),ENSMUSG00000001131(Timp1),ENSMUSG00000024401(Tnf),ENSMUSG00000079014(Serpina3i),ENSMUSG00000079597(Cstdc4),ENSMUSG00000095620(Csta2),ENSMUSG00000079594(Cstdc6),ENSMUSG00000069792(Wfdc17),ENSMUSG00000026874(Hc),ENSMUSG00000054728(Phactr1),ENSMUSG00000099974(Bcl2a1d),ENSMUSG00000023034(Nr4a1),ENSMUSG00000020178(Adora2…	0.00482695	0.0310055	0.0436782
GO:0032872	regulation of stress-activated MAPK cascade	BP	12	223	411	18233	ENSMUSG00000012519(Mlkl),ENSMUSG00000055994(Nod2),ENSMUSG00000024079(Eif2ak2),ENSMUSG00000027399(Il1a),ENSMUSG00000027398(Il1b),ENSMUSG00000024401(Tnf),ENSMUSG00000026981(Il1rn),ENSMUSG00000027223(Mapk8ip1),ENSMUSG00000031639(Tlr3),ENSMUSG00000032508(Myd88),ENSMUSG00000027339(Rassf2),ENSMUSG00000042677(Zc3h12a)	0.00483246	0.0310055	0.0538117
GO:0022614	membrane to membrane docking	BP	2	5	411	18233	ENSMUSG00000027962(Vcam1),ENSMUSG00000037405(Icam1)	0.00484548	0.0310055	0.4
GO:0032020	ISG15-protein conjugation	BP	2	5	411	18233	ENSMUSG00000032596(Uba7),ENSMUSG00000035692(Isg15)	0.00484548	0.0310055	0.4
GO:0032741	positive regulation of interleukin-18 production	BP	2	5	411	18233	ENSMUSG00000024401(Tnf),ENSMUSG00000105504(Gbp5)	0.00484548	0.0310055	0.4
GO:0032762	mast cell cytokine production	BP	2	5	411	18233	ENSMUSG00000005413(Hmox1),ENSMUSG00000028341(Nr4a3)	0.00484548	0.0310055	0.4
GO:0032763	regulation of mast cell cytokine production	BP	2	5	411	18233	ENSMUSG00000005413(Hmox1),ENSMUSG00000028341(Nr4a3)	0.00484548	0.0310055	0.4
GO:0033092	positive regulation of immature T cell proliferation in thymus	BP	2	5	411	18233	ENSMUSG00000027399(Il1a),ENSMUSG00000027398(Il1b)	0.00484548	0.0310055	0.4
GO:0035962	response to interleukin-13	BP	2	5	411	18233	ENSMUSG00000017057(Il13ra1),ENSMUSG00000047798(Cd300lf)	0.00484548	0.0310055	0.4
GO:0043435	response to corticotropin-releasing hormone	BP	2	5	411	18233	ENSMUSG00000023034(Nr4a1),ENSMUSG00000028341(Nr4a3)	0.00484548	0.0310055	0.4
GO:0046136	positive regulation of vitamin metabolic process	BP	2	5	411	18233	ENSMUSG00000024401(Tnf),ENSMUSG00000027398(Il1b)	0.00484548	0.0310055	0.4
GO:0060664	epithelial cell proliferation involved in salivary gland morphogenesis	BP	2	5	411	18233	ENSMUSG00000024401(Tnf),ENSMUSG00000025746(Il6)	0.00484548	0.0310055	0.4
GO:0070339	response to bacterial lipopeptide	BP	2	5	411	18233	ENSMUSG00000027995(Tlr2),ENSMUSG00000051439(Cd14)	0.00484548	0.0310055	0.4
GO:0070949	regulation of neutrophil mediated killing of symbiont cell	BP	2	5	411	18233	ENSMUSG00000029371(Cxcl5),ENSMUSG00000029380(Cxcl1)	0.00484548	0.0310055	0.4
GO:0071220	cellular response to bacterial lipoprotein	BP	2	5	411	18233	ENSMUSG00000051439(Cd14),ENSMUSG00000027995(Tlr2)	0.00484548	0.0310055	0.4
GO:0071221	cellular response to bacterial lipopeptide	BP	2	5	411	18233	ENSMUSG00000051439(Cd14),ENSMUSG00000027995(Tlr2)	0.00484548	0.0310055	0.4
GO:0071376	cellular response to corticotropin-releasing hormone stimulus	BP	2	5	411	18233	ENSMUSG00000023034(Nr4a1),ENSMUSG00000028341(Nr4a3)	0.00484548	0.0310055	0.4
GO:0140205	oligopeptide import across plasma membrane	BP	2	5	411	18233	ENSMUSG00000027737(Slc7a11),ENSMUSG00000024737(Slc15a3)	0.00484548	0.0310055	0.4
GO:0140206	dipeptide import across plasma membrane	BP	2	5	411	18233	ENSMUSG00000027737(Slc7a11),ENSMUSG00000024737(Slc15a3)	0.00484548	0.0310055	0.4
GO:1900226	negative regulation of NLRP3 inflammasome complex assembly	BP	2	5	411	18233	ENSMUSG00000030921(Trim30a),ENSMUSG00000022534(Mefv)	0.00484548	0.0310055	0.4
GO:1903936	cellular response to sodium arsenite	BP	2	5	411	18233	ENSMUSG00000002307(Daxx),ENSMUSG00000042677(Zc3h12a)	0.00484548	0.0310055	0.4
GO:1903969	regulation of response to macrophage colony-stimulating factor	BP	2	5	411	18233	ENSMUSG00000014599(Csf1),ENSMUSG00000027995(Tlr2)	0.00484548	0.0310055	0.4
GO:1903972	regulation of cellular response to macrophage colony-stimulating factor stimulus	BP	2	5	411	18233	ENSMUSG00000014599(Csf1),ENSMUSG00000027995(Tlr2)	0.00484548	0.0310055	0.4
GO:1990637	response to prolactin	BP	2	5	411	18233	ENSMUSG00000022346(Myc),ENSMUSG00000025746(Il6)	0.00484548	0.0310055	0.4
GO:2000625	regulation of miRNA catabolic process	BP	2	5	411	18233	ENSMUSG00000020464(Pnpt1),ENSMUSG00000042677(Zc3h12a)	0.00484548	0.0310055	0.4
GO:2001186	negative regulation of CD8-positive, alpha-beta T cell activation	BP	2	5	411	18233	ENSMUSG00000038037(Socs1),ENSMUSG00000016496(Cd274)	0.00484548	0.0310055	0.4
GO:0004924	oncostatin-M receptor activity	MF	2	5	411	18233	ENSMUSG00000017057(Il13ra1),ENSMUSG00000022146(Osmr)	0.00484548	0.0310055	0.4
GO:0016647	oxidoreductase activity, acting on the CH-NH group of donors, oxygen as acceptor	MF	2	5	411	18233	ENSMUSG00000069873(4930438A08Rik),ENSMUSG00000027333(Smox)	0.00484548	0.0310055	0.4
GO:0071723	lipopeptide binding	MF	2	5	411	18233	ENSMUSG00000027995(Tlr2),ENSMUSG00000051439(Cd14)	0.00484548	0.0310055	0.4
GO:0097169	AIM2 inflammasome complex	CC	2	5	411	18233	ENSMUSG00000025888(Casp1),ENSMUSG00000033538(Casp4)	0.00484548	0.0310055	0.4
GO:0098844	postsynaptic endocytic zone membrane	CC	2	5	411	18233	ENSMUSG00000000386(Mx1),ENSMUSG00000023341(Mx2)	0.00484548	0.0310055	0.4
GO:0072359	circulatory system development	BP	39	1123	411	18233	ENSMUSG00000004791(Pgf),ENSMUSG00000070327(Rnf213),ENSMUSG00000090698(Apold1),ENSMUSG00000005413(Hmox1),ENSMUSG00000035385(Ccl2),ENSMUSG00000035352(Ccl12),ENSMUSG00000042677(Zc3h12a),ENSMUSG00000032487(Ptgs2),ENSMUSG00000025473(Adam8),ENSMUSG00000052837(Junb),ENSMUSG00000034640(Tiparp),ENSMUSG00000028369(Svep1),ENSMUSG00000023034(Nr4a1),ENSMUSG00000062991(Nrg1),ENSMUSG00000030341(Tnfrsf1a),ENSMUS…	0.00488597	0.0312348	0.0347284
GO:0033674	positive regulation of kinase activity	BP	22	533	411	18233	ENSMUSG00000024401(Tnf),ENSMUSG00000024079(Eif2ak2),ENSMUSG00000062991(Nrg1),ENSMUSG00000030433(Sbk2),ENSMUSG00000027398(Il1b),ENSMUSG00000064246(Chil1),ENSMUSG00000012519(Mlkl),ENSMUSG00000038037(Socs1),ENSMUSG00000025383(Il23a),ENSMUSG00000002307(Daxx),ENSMUSG00000055994(Nod2),ENSMUSG00000020901(Pik3r5),ENSMUSG00000017652(Cd40),ENSMUSG00000025473(Adam8),ENSMUSG00000026981(Il1rn),ENSMUSG00000002…	0.00492594	0.0314603	0.0412758
GO:0008201	heparin binding	MF	9	142	411	18233	ENSMUSG00000043811(Rtn4r),ENSMUSG00000022893(Adamts1),ENSMUSG00000031825(Crispld2),ENSMUSG00000026580(Selp),ENSMUSG00000035385(Ccl2),ENSMUSG00000035373(Ccl7),ENSMUSG00000034855(Cxcl10),ENSMUSG00000060183(Cxcl11),ENSMUSG00000035042(Ccl5)	0.00494412	0.0315286	0.0633803
GO:2000406	positive regulation of T cell migration	BP	4	31	411	18233	ENSMUSG00000035042(Ccl5),ENSMUSG00000025473(Adam8),ENSMUSG00000026166(Ccl20),ENSMUSG00000034855(Cxcl10)	0.00494603	0.0315286	0.129032
GO:0045595	regulation of cell differentiation	BP	58	1833	411	18233	ENSMUSG00000018486(Wnt9b),ENSMUSG00000025746(Il6),ENSMUSG00000027398(Il1b),ENSMUSG00000025044(Msr1),ENSMUSG00000014599(Csf1),ENSMUSG00000021025(Nfkbia),ENSMUSG00000006930(Hap1),ENSMUSG00000022893(Adamts1),ENSMUSG00000029371(Cxcl5),ENSMUSG00000061232(H2-K1),ENSMUSG00000043811(Rtn4r),ENSMUSG00000073411(H2-D1),ENSMUSG00000050896(Rtn4rl2),ENSMUSG00000079227(Ccr5),ENSMUSG00000015342(Xk),ENSMUSG0000003…	0.00503181	0.032045	0.0316421
GO:0014066	regulation of phosphatidylinositol 3-kinase signaling	BP	7	93	411	18233	ENSMUSG00000038067(Csf3),ENSMUSG00000025017(Pik3ap1),ENSMUSG00000024401(Tnf),ENSMUSG00000052270(Fpr2),ENSMUSG00000026580(Selp),ENSMUSG00000002250(Ppard),ENSMUSG00000035042(Ccl5)	0.00505225	0.0321446	0.0752688
GO:0002281	macrophage activation involved in immune response	BP	3	16	411	18233	ENSMUSG00000010358(Ifi35),ENSMUSG00000035673(Sbno2),ENSMUSG00000026946(Nmi)	0.00511804	0.0322875	0.1875
GO:0010623	programmed cell death involved in cell development	BP	3	16	411	18233	ENSMUSG00000033538(Casp4),ENSMUSG00000027399(Il1a),ENSMUSG00000027398(Il1b)	0.00511804	0.0322875	0.1875
GO:0010713	negative regulation of collagen metabolic process	BP	3	16	411	18233	ENSMUSG00000018500(Adora2b),ENSMUSG00000002250(Ppard),ENSMUSG00000025746(Il6)	0.00511804	0.0322875	0.1875
GO:0032966	negative regulation of collagen biosynthetic process	BP	3	16	411	18233	ENSMUSG00000018500(Adora2b),ENSMUSG00000002250(Ppard),ENSMUSG00000025746(Il6)	0.00511804	0.0322875	0.1875
GO:0042359	vitamin D metabolic process	BP	3	16	411	18233	ENSMUSG00000028163(Nfkb1),ENSMUSG00000024401(Tnf),ENSMUSG00000027398(Il1b)	0.00511804	0.0322875	0.1875
GO:0051044	positive regulation of membrane protein ectodomain proteolysis	BP	3	16	411	18233	ENSMUSG00000024401(Tnf),ENSMUSG00000027398(Il1b),ENSMUSG00000025473(Adam8)	0.00511804	0.0322875	0.1875
GO:0070942	neutrophil mediated cytotoxicity	BP	3	16	411	18233	ENSMUSG00000032508(Myd88),ENSMUSG00000029371(Cxcl5),ENSMUSG00000029380(Cxcl1)	0.00511804	0.0322875	0.1875
GO:0090594	inflammatory response to wounding	BP	3	16	411	18233	ENSMUSG00000005413(Hmox1),ENSMUSG00000001131(Timp1),ENSMUSG00000027399(Il1a)	0.00511804	0.0322875	0.1875
GO:0042608	T cell receptor binding	MF	3	16	411	18233	ENSMUSG00000061232(H2-K1),ENSMUSG00000073411(H2-D1),ENSMUSG00000035929(H2-Q4)	0.00511804	0.0322875	0.1875
GO:0071675	regulation of mononuclear cell migration	BP	5	50	411	18233	ENSMUSG00000014599(Csf1),ENSMUSG00000035385(Ccl2),ENSMUSG00000035042(Ccl5),ENSMUSG00000052270(Fpr2),ENSMUSG00000034855(Cxcl10)	0.00523301	0.0329817	0.1
GO:0007565	female pregnancy	BP	12	226	411	18233	ENSMUSG00000014813(Stc1),ENSMUSG00000002250(Ppard),ENSMUSG00000032487(Ptgs2),ENSMUSG00000052837(Junb),ENSMUSG00000035385(Ccl2),ENSMUSG00000001131(Timp1),ENSMUSG00000004791(Pgf),ENSMUSG00000021250(Fos),ENSMUSG00000021347(Prl7b1),ENSMUSG00000022886(Prl2a1),ENSMUSG00000031613(Hpgd),ENSMUSG00000010064(Slc38a3)	0.00536593	0.033756	0.0530973
GO:0070302	regulation of stress-activated protein kinase signaling cascade	BP	12	226	411	18233	ENSMUSG00000012519(Mlkl),ENSMUSG00000055994(Nod2),ENSMUSG00000024079(Eif2ak2),ENSMUSG00000027399(Il1a),ENSMUSG00000027398(Il1b),ENSMUSG00000024401(Tnf),ENSMUSG00000026981(Il1rn),ENSMUSG00000027223(Mapk8ip1),ENSMUSG00000031639(Tlr3),ENSMUSG00000032508(Myd88),ENSMUSG00000027339(Rassf2),ENSMUSG00000042677(Zc3h12a)	0.00536593	0.033756	0.0530973
GO:0046903	secretion	BP	35	987	411	18233	ENSMUSG00000038301(Snx10),ENSMUSG00000020120(Plek),ENSMUSG00000056054(S100a8),ENSMUSG00000020178(Adora2a),ENSMUSG00000030341(Tnfrsf1a),ENSMUSG00000027978(Prss12),ENSMUSG00000047854(Stx19),ENSMUSG00000003283(Hck),ENSMUSG00000006930(Hap1),ENSMUSG00000035042(Ccl5),ENSMUSG00000000982(Ccl3),ENSMUSG00000020027(Socs2),ENSMUSG00000024401(Tnf),ENSMUSG00000001750(Tcirg1),ENSMUSG00000002250(Ppard),ENSMUSG00…	0.00549657	0.0345455	0.035461
GO:0032743	positive regulation of interleukin-2 production	BP	4	32	411	18233	ENSMUSG00000015396(Cd83),ENSMUSG00000028525(Pde4b),ENSMUSG00000027399(Il1a),ENSMUSG00000027398(Il1b)	0.00555369	0.0347741	0.125
GO:0043243	positive regulation of protein complex disassembly	BP	4	32	411	18233	ENSMUSG00000020120(Plek),ENSMUSG00000046879(Irgm1),ENSMUSG00000069874(Irgm2),ENSMUSG00000024401(Tnf)	0.00555369	0.0347741	0.125
GO:0046640	regulation of alpha-beta T cell proliferation	BP	4	32	411	18233	ENSMUSG00000025383(Il23a),ENSMUSG00000016496(Cd274),ENSMUSG00000018899(Irf1),ENSMUSG00000027223(Mapk8ip1)	0.00555369	0.0347741	0.125
GO:0090022	regulation of neutrophil chemotaxis	BP	4	32	411	18233	ENSMUSG00000025383(Il23a),ENSMUSG00000033220(Rac2),ENSMUSG00000027398(Il1b),ENSMUSG00000055994(Nod2)	0.00555369	0.0347741	0.125
GO:0001885	endothelial cell development	BP	6	72	411	18233	ENSMUSG00000014813(Stc1),ENSMUSG00000037405(Icam1),ENSMUSG00000032508(Myd88),ENSMUSG00000030341(Tnfrsf1a),ENSMUSG00000024401(Tnf),ENSMUSG00000027398(Il1b)	0.0056498	0.0353099	0.0833333
GO:0043299	leukocyte degranulation	BP	6	72	411	18233	ENSMUSG00000040528(Milr1),ENSMUSG00000028341(Nr4a3),ENSMUSG00000033220(Rac2),ENSMUSG00000005413(Hmox1),ENSMUSG00000018500(Adora2b),ENSMUSG00000000982(Ccl3)	0.0056498	0.0353099	0.0833333
[truncated: 5,633 more rows]

## Sheet: LPS-P_vs_PBS-P.DEG_KEGG_enrich
ID	Description	Test	TestAll	Ref	RefAll	Pvalue	FDR	richFactor	Gene_id	KEGG_id	URL
[truncated: 234 more rows]

## Sheet: LPS-P_vs_PBS-P_tf_target
Family	Symbol	Target
IRF	Irf5	Ifi202b
IRF	Irf5	Prdm1
zf-C2H2	Insm1	Gata2
zf-C2H2	Insm1	Lmx1b
zf-C2H2	Insm1	Pet1
zf-C2H2	Insm1	Tph2
STAT	Stat1	App
STAT	Stat1	Bace1
STAT	Stat1	Cd36
STAT	Stat1	Cd40
STAT	Stat1	Cebpd
STAT	Stat1	Cfb
STAT	Stat1	Ciita
STAT	Stat1	Cxcl10
STAT	Stat1	Cxcl10
STAT	Stat1	Cxcl10
STAT	Stat1	Cxcl9
STAT	Stat1	Duox2
STAT	Stat1	Egr1
STAT	Stat1	Fcgr1
STAT	Stat1	Fcgr1
STAT	Stat1	Gbp2
[truncated: 588 more rows]

[truncated: 12 more sheets: LPS-C_vs_PBS-C.DEG_GO_enriched_, LPS-C_vs_PBS-C.DEG_KEGG_enriche, LPS-C_vs_PBS-C_tf_target, LPS-D_vs_PBS-D.DEG_GO_enriched_, LPS-D_vs_PBS-D.DEG_KEGG_enriche, LPS-D_vs_PBS-D_tf_target, LPS-U_vs_PBS-U.DEG_GO_enriched_, LPS-U_vs_PBS-U.DEG_KEGG_enriche, LPS-U_vs_PBS-U_tf_target, LPS-B_vs_PBS-B.DEG_GO_enriched_, LPS-B_vs_PBS-B.DEG_KEGG_enriche, LPS-B_vs_PBS-B_tf_target]
