# Supplementary material for: Integration of transcriptomics and metabolomics reveals the responses of the maternal circulation and maternal-fetal interface to LPS-induced preterm birth in mice
Source: Front Immunol. 2023 Aug 15;14:1213902. doi: 10.3389/fimmu.2023.1213902 (PMC10464907; doi:10.3389/fimmu.2023.1213902)
Supplement: Supplementary Table 6 — KEGG pathway enrichment analysis of common DEGs. [file Table_6.xls]

## Sheet: enrichment.KEGG
#term ID	term description	observed gene count	background gene count	strength	false discovery rate	matching proteins in your network (IDs)	matching proteins in your network (labels)
mmu04668	TNF signaling pathway	17	112	1.35	5.56e-15	10090.ENSMUSP00000000193,10090.ENSMUSP00000000194,10090.ENSMUSP00000021413,10090.ENSMUSP00000025078,10090.ENSMUSP00000025263,10090.ENSMUSP00000026845,10090.ENSMUSP00000028881,10090.ENSMUSP00000030336,10090.ENSMUSP00000031327,10090.ENSMUSP00000032491,10090.ENSMUSP00000050538,10090.ENSMUSP00000055521,10090.ENSMUSP00000059129,10090.ENSMUSP00000064680,10090.ENSMUSP00000083587,10090.ENSMUSP00000104548…	Ccl2,Ccl12,Nfkbia,Map3k8,Tnf,Il6,Il1b,Tnfrsf1b,Cxcl1,Tnfrsf1a,Nod2,Mlkl,Socs3,Junb,Icam1,Irf1,Bcl3
mmu05164	Influenza A	19	167	1.23	5.56e-15	10090.ENSMUSP00000000193,10090.ENSMUSP00000000194,10090.ENSMUSP00000020970,10090.ENSMUSP00000021413,10090.ENSMUSP00000025263,10090.ENSMUSP00000026571,10090.ENSMUSP00000026845,10090.ENSMUSP00000028259,10090.ENSMUSP00000028881,10090.ENSMUSP00000032491,10090.ENSMUSP00000032815,10090.ENSMUSP00000034056,10090.ENSMUSP00000035092,10090.ENSMUSP00000035588,10090.ENSMUSP00000059129,10090.ENSMUSP00000079198…	Ccl2,Ccl12,Rsad2,Nfkbia,Tnf,Irf7,Il6,Ifih1,Il1b,Tnfrsf1a,Nfkbib,Tlr3,Myd88,Oas3,Socs3,Oas1a,Pml,Oas1g,Icam1
mmu04621	NOD-like receptor signaling pathway	16	191	1.09	8.32e-11	10090.ENSMUSP00000000193,10090.ENSMUSP00000000194,10090.ENSMUSP00000021413,10090.ENSMUSP00000025263,10090.ENSMUSP00000026571,10090.ENSMUSP00000026845,10090.ENSMUSP00000027012,10090.ENSMUSP00000028881,10090.ENSMUSP00000031327,10090.ENSMUSP00000032815,10090.ENSMUSP00000035092,10090.ENSMUSP00000035588,10090.ENSMUSP00000050538,10090.ENSMUSP00000079198,10090.ENSMUSP00000083555,10090.ENSMUSP00000101828	Ccl2,Ccl12,Nfkbia,Tnf,Irf7,Il6,Casp4,Il1b,Cxcl1,Nfkbib,Myd88,Oas3,Nod2,Oas1a,Oas1g,Gbp3
mmu05169	Epstein-Barr virus infection	16	214	1.04	3.14e-10	10090.ENSMUSP00000021413,10090.ENSMUSP00000024742,10090.ENSMUSP00000025263,10090.ENSMUSP00000026571,10090.ENSMUSP00000026845,10090.ENSMUSP00000029623,10090.ENSMUSP00000032815,10090.ENSMUSP00000035092,10090.ENSMUSP00000035588,10090.ENSMUSP00000079198,10090.ENSMUSP00000080159,10090.ENSMUSP00000083555,10090.ENSMUSP00000083587,10090.ENSMUSP00000092355,10090.ENSMUSP00000120152,10090.ENSMUSP00000128401	Nfkbia,Nfkbie,Tnf,Irf7,Il6,Tlr2,Nfkbib,Myd88,Oas3,Oas1a,H2-Q4,Oas1g,Icam1,Relb,Stat3,Tap1
mmu04064	NF-kappa B signaling pathway	12	99	1.25	7.1e-10	10090.ENSMUSP00000019074,10090.ENSMUSP00000021413,10090.ENSMUSP00000025263,10090.ENSMUSP00000028881,10090.ENSMUSP00000031327,10090.ENSMUSP00000032491,10090.ENSMUSP00000035092,10090.ENSMUSP00000056669,10090.ENSMUSP00000083587,10090.ENSMUSP00000092355,10090.ENSMUSP00000096086,10090.ENSMUSP00000096087	Ccl4,Nfkbia,Tnf,Il1b,Cxcl1,Tnfrsf1a,Myd88,Cd14,Icam1,Relb,Bcl2a1a,Bcl2a1d
mmu04620	Toll-like receptor signaling pathway	12	98	1.26	7.1e-10	10090.ENSMUSP00000001008,10090.ENSMUSP00000019074,10090.ENSMUSP00000021413,10090.ENSMUSP00000025078,10090.ENSMUSP00000025263,10090.ENSMUSP00000026571,10090.ENSMUSP00000026845,10090.ENSMUSP00000028881,10090.ENSMUSP00000029623,10090.ENSMUSP00000034056,10090.ENSMUSP00000035092,10090.ENSMUSP00000056669	Ccl3,Ccl4,Nfkbia,Map3k8,Tnf,Irf7,Il6,Il1b,Tlr2,Tlr3,Myd88,Cd14
mmu05168	Herpes simplex virus 1 infection	20	413	0.86	7.1e-10	10090.ENSMUSP00000000193,10090.ENSMUSP00000000194,10090.ENSMUSP00000021413,10090.ENSMUSP00000025263,10090.ENSMUSP00000026571,10090.ENSMUSP00000026845,10090.ENSMUSP00000028259,10090.ENSMUSP00000028881,10090.ENSMUSP00000029623,10090.ENSMUSP00000032491,10090.ENSMUSP00000034056,10090.ENSMUSP00000035092,10090.ENSMUSP00000035588,10090.ENSMUSP00000059129,10090.ENSMUSP00000079198,10090.ENSMUSP00000080159…	Ccl2,Ccl12,Nfkbia,Tnf,Irf7,Il6,Ifih1,Il1b,Tlr2,Tnfrsf1a,Tlr3,Myd88,Oas3,Socs3,Oas1a,H2-Q4,Pml,Oas1g,Tap1,Daxx
mmu05145	Toxoplasmosis	12	106	1.22	1.03e-09	10090.ENSMUSP00000018610,10090.ENSMUSP00000021283,10090.ENSMUSP00000021413,10090.ENSMUSP00000025263,10090.ENSMUSP00000029623,10090.ENSMUSP00000032491,10090.ENSMUSP00000032815,10090.ENSMUSP00000035092,10090.ENSMUSP00000038121,10090.ENSMUSP00000047356,10090.ENSMUSP00000050446,10090.ENSMUSP00000120152	Nos2,Pik3r5,Nfkbia,Tnf,Tlr2,Tnfrsf1a,Nfkbib,Myd88,Socs1,Igtp,Irgm1,Stat3
mmu05142	Chagas disease	11	100	1.21	8.44e-09	10090.ENSMUSP00000000193,10090.ENSMUSP00000000194,10090.ENSMUSP00000001008,10090.ENSMUSP00000018610,10090.ENSMUSP00000021413,10090.ENSMUSP00000025263,10090.ENSMUSP00000026845,10090.ENSMUSP00000028881,10090.ENSMUSP00000029623,10090.ENSMUSP00000032491,10090.ENSMUSP00000035092	Ccl2,Ccl12,Ccl3,Nos2,Nfkbia,Tnf,Il6,Il1b,Tlr2,Tnfrsf1a,Myd88
mmu05144	Malaria	9	53	1.4	1.08e-08	10090.ENSMUSP00000000193,10090.ENSMUSP00000000194,10090.ENSMUSP00000025263,10090.ENSMUSP00000026845,10090.ENSMUSP00000028881,10090.ENSMUSP00000029623,10090.ENSMUSP00000035092,10090.ENSMUSP00000083587,10090.ENSMUSP00000123924	Ccl2,Ccl12,Tnf,Il6,Il1b,Tlr2,Myd88,Icam1,Selp
mmu05162	Measles	12	140	1.1	1.47e-08	10090.ENSMUSP00000021413,10090.ENSMUSP00000026571,10090.ENSMUSP00000026845,10090.ENSMUSP00000028259,10090.ENSMUSP00000028881,10090.ENSMUSP00000029623,10090.ENSMUSP00000032815,10090.ENSMUSP00000035092,10090.ENSMUSP00000035588,10090.ENSMUSP00000079198,10090.ENSMUSP00000083555,10090.ENSMUSP00000120152	Nfkbia,Irf7,Il6,Ifih1,Il1b,Tlr2,Nfkbib,Myd88,Oas3,Oas1a,Oas1g,Stat3
mmu04061	Viral protein interaction with cytokine and cytokine receptor	10	87	1.23	2.89e-08	10090.ENSMUSP00000000193,10090.ENSMUSP00000000194,10090.ENSMUSP00000001008,10090.ENSMUSP00000019074,10090.ENSMUSP00000021011,10090.ENSMUSP00000025263,10090.ENSMUSP00000026845,10090.ENSMUSP00000030336,10090.ENSMUSP00000031327,10090.ENSMUSP00000032491	Ccl2,Ccl12,Ccl3,Ccl4,Ccl7,Tnf,Il6,Tnfrsf1b,Cxcl1,Tnfrsf1a
mmu04062	Chemokine signaling pathway	12	184	0.98	2.26e-07	10090.ENSMUSP00000000193,10090.ENSMUSP00000000194,10090.ENSMUSP00000001008,10090.ENSMUSP00000003370,10090.ENSMUSP00000019064,10090.ENSMUSP00000019074,10090.ENSMUSP00000021011,10090.ENSMUSP00000021283,10090.ENSMUSP00000021413,10090.ENSMUSP00000031327,10090.ENSMUSP00000032815,10090.ENSMUSP00000120152	Ccl2,Ccl12,Ccl3,Hck,Cxcl16,Ccl4,Ccl7,Pik3r5,Nfkbia,Cxcl1,Nfkbib,Stat3
mmu04060	Cytokine-cytokine receptor interaction	14	279	0.87	2.8e-07	10090.ENSMUSP00000000193,10090.ENSMUSP00000000194,10090.ENSMUSP00000001008,10090.ENSMUSP00000019064,10090.ENSMUSP00000019074,10090.ENSMUSP00000021011,10090.ENSMUSP00000025263,10090.ENSMUSP00000026845,10090.ENSMUSP00000028881,10090.ENSMUSP00000030336,10090.ENSMUSP00000031327,10090.ENSMUSP00000032491,10090.ENSMUSP00000053391,10090.ENSMUSP00000077878	Ccl2,Ccl12,Ccl3,Cxcl16,Ccl4,Ccl7,Tnf,Il6,Il1b,Tnfrsf1b,Cxcl1,Tnfrsf1a,Il1f9,Il15ra
mmu05323	Rheumatoid arthritis	9	86	1.19	3.45e-07	10090.ENSMUSP00000000193,10090.ENSMUSP00000000194,10090.ENSMUSP00000001008,10090.ENSMUSP00000025263,10090.ENSMUSP00000026845,10090.ENSMUSP00000028881,10090.ENSMUSP00000029623,10090.ENSMUSP00000031327,10090.ENSMUSP00000083587	Ccl2,Ccl12,Ccl3,Tnf,Il6,Il1b,Tlr2,Cxcl1,Icam1
mmu05134	Legionellosis	8	60	1.3	3.72e-07	10090.ENSMUSP00000021413,10090.ENSMUSP00000025263,10090.ENSMUSP00000026845,10090.ENSMUSP00000028881,10090.ENSMUSP00000029623,10090.ENSMUSP00000031327,10090.ENSMUSP00000035092,10090.ENSMUSP00000056669	Nfkbia,Tnf,Il6,Il1b,Tlr2,Cxcl1,Myd88,Cd14
mmu04380	Osteoclast differentiation	10	121	1.09	3.86e-07	10090.ENSMUSP00000021413,10090.ENSMUSP00000025263,10090.ENSMUSP00000028881,10090.ENSMUSP00000032491,10090.ENSMUSP00000038121,10090.ENSMUSP00000056621,10090.ENSMUSP00000059129,10090.ENSMUSP00000064680,10090.ENSMUSP00000077873,10090.ENSMUSP00000092355	Nfkbia,Tnf,Il1b,Tnfrsf1a,Socs1,Lcp2,Socs3,Junb,Fcgr4,Relb
mmu05160	Hepatitis C	11	158	1.01	3.86e-07	10090.ENSMUSP00000020970,10090.ENSMUSP00000021413,10090.ENSMUSP00000025263,10090.ENSMUSP00000026571,10090.ENSMUSP00000032491,10090.ENSMUSP00000034056,10090.ENSMUSP00000035588,10090.ENSMUSP00000059129,10090.ENSMUSP00000079198,10090.ENSMUSP00000083555,10090.ENSMUSP00000120152	Rsad2,Nfkbia,Tnf,Irf7,Tnfrsf1a,Tlr3,Oas3,Socs3,Oas1a,Oas1g,Stat3
mmu04657	IL-17 signaling pathway	9	90	1.17	3.93e-07	10090.ENSMUSP00000000193,10090.ENSMUSP00000000194,10090.ENSMUSP00000021011,10090.ENSMUSP00000021413,10090.ENSMUSP00000025263,10090.ENSMUSP00000026845,10090.ENSMUSP00000028881,10090.ENSMUSP00000031327,10090.ENSMUSP00000053962	Ccl2,Ccl12,Ccl7,Nfkbia,Tnf,Il6,Il1b,Cxcl1,Lcn2
mmu05167	Kaposi sarcoma-associated herpesvirus infection	12	210	0.93	5.88e-07	10090.ENSMUSP00000003370,10090.ENSMUSP00000021283,10090.ENSMUSP00000021413,10090.ENSMUSP00000026571,10090.ENSMUSP00000026845,10090.ENSMUSP00000031327,10090.ENSMUSP00000032491,10090.ENSMUSP00000034056,10090.ENSMUSP00000057815,10090.ENSMUSP00000080159,10090.ENSMUSP00000083587,10090.ENSMUSP00000120152	Hck,Pik3r5,Nfkbia,Irf7,Il6,Cxcl1,Tnfrsf1a,Tlr3,Zfp36,H2-Q4,Icam1,Stat3
mmu05140	Leishmaniasis	8	67	1.25	6.22e-07	10090.ENSMUSP00000018610,10090.ENSMUSP00000021413,10090.ENSMUSP00000025263,10090.ENSMUSP00000028881,10090.ENSMUSP00000029623,10090.ENSMUSP00000032815,10090.ENSMUSP00000035092,10090.ENSMUSP00000077873	Nos2,Nfkbia,Tnf,Il1b,Tlr2,Nfkbib,Myd88,Fcgr4
mmu05152	Tuberculosis	11	170	0.98	6.22e-07	10090.ENSMUSP00000018610,10090.ENSMUSP00000025263,10090.ENSMUSP00000026845,10090.ENSMUSP00000028881,10090.ENSMUSP00000029623,10090.ENSMUSP00000032239,10090.ENSMUSP00000032491,10090.ENSMUSP00000035092,10090.ENSMUSP00000050538,10090.ENSMUSP00000056669,10090.ENSMUSP00000077873	Nos2,Tnf,Il6,Il1b,Tlr2,Clec4e,Tnfrsf1a,Myd88,Nod2,Cd14,Fcgr4
mmu04920	Adipocytokine signaling pathway	8	71	1.22	8.59e-07	10090.ENSMUSP00000021413,10090.ENSMUSP00000024742,10090.ENSMUSP00000025263,10090.ENSMUSP00000030336,10090.ENSMUSP00000032491,10090.ENSMUSP00000032815,10090.ENSMUSP00000059129,10090.ENSMUSP00000120152	Nfkbia,Nfkbie,Tnf,Tnfrsf1b,Tnfrsf1a,Nfkbib,Socs3,Stat3
mmu05163	Human cytomegalovirus infection	12	236	0.88	1.65e-06	10090.ENSMUSP00000000193,10090.ENSMUSP00000000194,10090.ENSMUSP00000001008,10090.ENSMUSP00000019074,10090.ENSMUSP00000021413,10090.ENSMUSP00000025263,10090.ENSMUSP00000026845,10090.ENSMUSP00000028881,10090.ENSMUSP00000032491,10090.ENSMUSP00000080159,10090.ENSMUSP00000120152,10090.ENSMUSP00000128401	Ccl2,Ccl12,Ccl3,Ccl4,Nfkbia,Tnf,Il6,Il1b,Tnfrsf1a,H2-Q4,Stat3,Tap1
mmu05235	PD-L1 expression and PD-1 checkpoint pathway in cancer	8	86	1.14	3.1e-06	10090.ENSMUSP00000016640,10090.ENSMUSP00000021413,10090.ENSMUSP00000024742,10090.ENSMUSP00000029623,10090.ENSMUSP00000032815,10090.ENSMUSP00000035092,10090.ENSMUSP00000045744,10090.ENSMUSP00000120152	Cd274,Nfkbia,Nfkbie,Tlr2,Nfkbib,Myd88,Batf2,Stat3
mmu04623	Cytosolic DNA-sensing pathway	7	63	1.22	5.73e-06	10090.ENSMUSP00000019074,10090.ENSMUSP00000021413,10090.ENSMUSP00000026571,10090.ENSMUSP00000026845,10090.ENSMUSP00000028881,10090.ENSMUSP00000029018,10090.ENSMUSP00000032815	Ccl4,Nfkbia,Irf7,Il6,Il1b,Zbp1,Nfkbib
mmu05133	Pertussis	7	73	1.15	1.38e-05	10090.ENSMUSP00000018610,10090.ENSMUSP00000025263,10090.ENSMUSP00000026845,10090.ENSMUSP00000028881,10090.ENSMUSP00000035092,10090.ENSMUSP00000056669,10090.ENSMUSP00000104548	Nos2,Tnf,Il6,Il1b,Myd88,Cd14,Irf1
mmu04625	C-type lectin receptor signaling pathway	8	109	1.04	1.49e-05	10090.ENSMUSP00000021413,10090.ENSMUSP00000025263,10090.ENSMUSP00000026845,10090.ENSMUSP00000028881,10090.ENSMUSP00000032239,10090.ENSMUSP00000092355,10090.ENSMUSP00000104548,10090.ENSMUSP00000113851	Nfkbia,Tnf,Il6,Il1b,Clec4e,Relb,Irf1,Bcl3
mmu05161	Hepatitis B	9	161	0.92	2.62e-05	10090.ENSMUSP00000021413,10090.ENSMUSP00000025263,10090.ENSMUSP00000026571,10090.ENSMUSP00000026845,10090.ENSMUSP00000028259,10090.ENSMUSP00000029623,10090.ENSMUSP00000034056,10090.ENSMUSP00000035092,10090.ENSMUSP00000120152	Nfkbia,Tnf,Irf7,Il6,Ifih1,Tlr2,Tlr3,Myd88,Stat3
mmu05132	Salmonella infection	10	213	0.84	3.06e-05	10090.ENSMUSP00000021413,10090.ENSMUSP00000025263,10090.ENSMUSP00000026845,10090.ENSMUSP00000027012,10090.ENSMUSP00000028881,10090.ENSMUSP00000029623,10090.ENSMUSP00000032491,10090.ENSMUSP00000035092,10090.ENSMUSP00000055521,10090.ENSMUSP00000056669	Nfkbia,Tnf,Il6,Casp4,Il1b,Tlr2,Tnfrsf1a,Myd88,Mlkl,Cd14
mmu05135	Yersinia infection	8	124	0.98	3.34e-05	10090.ENSMUSP00000000193,10090.ENSMUSP00000000194,10090.ENSMUSP00000021413,10090.ENSMUSP00000025263,10090.ENSMUSP00000026845,10090.ENSMUSP00000028881,10090.ENSMUSP00000035092,10090.ENSMUSP00000056621	Ccl2,Ccl12,Nfkbia,Tnf,Il6,Il1b,Myd88,Lcp2
mmu05170	Human immunodeficiency virus 1 infection	10	222	0.82	4.09e-05	10090.ENSMUSP00000021413,10090.ENSMUSP00000025263,10090.ENSMUSP00000029623,10090.ENSMUSP00000030336,10090.ENSMUSP00000032491,10090.ENSMUSP00000033211,10090.ENSMUSP00000035092,10090.ENSMUSP00000080159,10090.ENSMUSP00000128401,10090.ENSMUSP00000135027	Nfkbia,Tnf,Tlr2,Tnfrsf1b,Tnfrsf1a,Trim30d,Myd88,H2-Q4,Tap1,Apobec3
mmu05321	Inflammatory bowel disease	6	61	1.16	5.93e-05	10090.ENSMUSP00000025263,10090.ENSMUSP00000026845,10090.ENSMUSP00000028881,10090.ENSMUSP00000029623,10090.ENSMUSP00000050538,10090.ENSMUSP00000120152	Tnf,Il6,Il1b,Tlr2,Nod2,Stat3
mmu05143	African trypanosomiasis	5	35	1.33	6.77e-05	10090.ENSMUSP00000025263,10090.ENSMUSP00000026845,10090.ENSMUSP00000028881,10090.ENSMUSP00000035092,10090.ENSMUSP00000083587	Tnf,Il6,Il1b,Myd88,Icam1
mmu04933	AGE-RAGE signaling pathway in diabetic complications	7	101	1.01	8e-05	10090.ENSMUSP00000000193,10090.ENSMUSP00000000194,10090.ENSMUSP00000025263,10090.ENSMUSP00000026845,10090.ENSMUSP00000028881,10090.ENSMUSP00000083587,10090.ENSMUSP00000120152	Ccl2,Ccl12,Tnf,Il6,Il1b,Icam1,Stat3
mmu05146	Amoebiasis	7	105	0.99	9.89e-05	10090.ENSMUSP00000018610,10090.ENSMUSP00000025263,10090.ENSMUSP00000026845,10090.ENSMUSP00000028881,10090.ENSMUSP00000029623,10090.ENSMUSP00000031327,10090.ENSMUSP00000056669	Nos2,Tnf,Il6,Il1b,Tlr2,Cxcl1,Cd14
mmu04622	RIG-I-like receptor signaling pathway	6	70	1.1	0.00011	10090.ENSMUSP00000017974,10090.ENSMUSP00000021413,10090.ENSMUSP00000025263,10090.ENSMUSP00000026571,10090.ENSMUSP00000028259,10090.ENSMUSP00000032815	Dhx58,Nfkbia,Tnf,Irf7,Ifih1,Nfkbib
mmu05166	Human T-cell leukemia virus 1 infection	9	231	0.76	0.00032	10090.ENSMUSP00000021413,10090.ENSMUSP00000025263,10090.ENSMUSP00000026845,10090.ENSMUSP00000032491,10090.ENSMUSP00000057815,10090.ENSMUSP00000077878,10090.ENSMUSP00000080159,10090.ENSMUSP00000083587,10090.ENSMUSP00000092355	Nfkbia,Tnf,Il6,Tnfrsf1a,Zfp36,Il15ra,H2-Q4,Icam1,Relb
mmu04659	Th17 cell differentiation	6	101	0.94	0.00073	10090.ENSMUSP00000021413,10090.ENSMUSP00000024742,10090.ENSMUSP00000026845,10090.ENSMUSP00000028881,10090.ENSMUSP00000032815,10090.ENSMUSP00000120152	Nfkbia,Nfkbie,Il6,Il1b,Nfkbib,Stat3
mmu04660	T cell receptor signaling pathway	6	102	0.94	0.00075	10090.ENSMUSP00000021413,10090.ENSMUSP00000024742,10090.ENSMUSP00000025078,10090.ENSMUSP00000025263,10090.ENSMUSP00000032815,10090.ENSMUSP00000056621	Nfkbia,Nfkbie,Map3k8,Tnf,Nfkbib,Lcp2
mmu04217	Necroptosis	7	153	0.83	0.00085	10090.ENSMUSP00000025263,10090.ENSMUSP00000028881,10090.ENSMUSP00000029018,10090.ENSMUSP00000032491,10090.ENSMUSP00000034056,10090.ENSMUSP00000055521,10090.ENSMUSP00000120152	Tnf,Il1b,Zbp1,Tnfrsf1a,Tlr3,Mlkl,Stat3
mmu04931	Insulin resistance	6	109	0.91	0.001	10090.ENSMUSP00000021413,10090.ENSMUSP00000025263,10090.ENSMUSP00000026845,10090.ENSMUSP00000032491,10090.ENSMUSP00000059129,10090.ENSMUSP00000120152	Nfkbia,Tnf,Il6,Tnfrsf1a,Socs3,Stat3
mmu05221	Acute myeloid leukemia	5	70	1.02	0.0012	10090.ENSMUSP00000056669,10090.ENSMUSP00000082816,10090.ENSMUSP00000096086,10090.ENSMUSP00000096087,10090.ENSMUSP00000120152	Cd14,Pml,Bcl2a1a,Bcl2a1d,Stat3
mmu03050	Proteasome	4	46	1.11	0.0027	10090.ENSMUSP00000025196,10090.ENSMUSP00000034369,10090.ENSMUSP00000100564,10090.ENSMUSP00000133499	Psmb8,Psmb10,Psme2b,Psmb9
mmu04210	Apoptosis	6	135	0.82	0.0028	10090.ENSMUSP00000021413,10090.ENSMUSP00000025263,10090.ENSMUSP00000032491,10090.ENSMUSP00000096086,10090.ENSMUSP00000096087,10090.ENSMUSP00000128504	Nfkbia,Tnf,Tnfrsf1a,Bcl2a1a,Bcl2a1d,Daxx
mmu05332	Graft-versus-host disease	4	48	1.09	0.003	10090.ENSMUSP00000025263,10090.ENSMUSP00000026845,10090.ENSMUSP00000028881,10090.ENSMUSP00000080159	Tnf,Il6,Il1b,H2-Q4
mmu05418	Fluid shear stress and atherosclerosis	6	141	0.8	0.0034	10090.ENSMUSP00000000193,10090.ENSMUSP00000000194,10090.ENSMUSP00000025263,10090.ENSMUSP00000028881,10090.ENSMUSP00000032491,10090.ENSMUSP00000083587	Ccl2,Ccl12,Tnf,Il1b,Tnfrsf1a,Icam1
mmu04010	MAPK signaling pathway	8	289	0.61	0.0063	10090.ENSMUSP00000025078,10090.ENSMUSP00000025263,10090.ENSMUSP00000028881,10090.ENSMUSP00000032491,10090.ENSMUSP00000035092,10090.ENSMUSP00000056669,10090.ENSMUSP00000092355,10090.ENSMUSP00000128504	Map3k8,Tnf,Il1b,Tnfrsf1a,Myd88,Cd14,Relb,Daxx
mmu04066	HIF-1 signaling pathway	5	111	0.82	0.0076	10090.ENSMUSP00000009530,10090.ENSMUSP00000018610,10090.ENSMUSP00000026845,10090.ENSMUSP00000110495,10090.ENSMUSP00000120152	Timp1,Nos2,Il6,Pfkfb3,Stat3
mmu01523	Antifolate resistance	3	30	1.17	0.0093	10090.ENSMUSP00000025263,10090.ENSMUSP00000026845,10090.ENSMUSP00000028881	Tnf,Il6,Il1b
mmu04612	Antigen processing and presentation	4	74	0.9	0.0123	10090.ENSMUSP00000025263,10090.ENSMUSP00000080159,10090.ENSMUSP00000100564,10090.ENSMUSP00000128401	Tnf,H2-Q4,Psme2b,Tap1
mmu04917	Prolactin signaling pathway	4	74	0.9	0.0123	10090.ENSMUSP00000038121,10090.ENSMUSP00000059129,10090.ENSMUSP00000104548,10090.ENSMUSP00000120152	Socs1,Socs3,Irf1,Stat3
mmu04662	B cell receptor signaling pathway	4	75	0.9	0.0124	10090.ENSMUSP00000021413,10090.ENSMUSP00000024742,10090.ENSMUSP00000026564,10090.ENSMUSP00000032815	Nfkbia,Nfkbie,Ifitm1,Nfkbib
mmu04932	Non-alcoholic fatty liver disease	5	148	0.7	0.0231	10090.ENSMUSP00000025263,10090.ENSMUSP00000026845,10090.ENSMUSP00000028881,10090.ENSMUSP00000032491,10090.ENSMUSP00000059129	Tnf,Il6,Il1b,Tnfrsf1a,Socs3
mmu04640	Hematopoietic cell lineage	4	91	0.81	0.0234	10090.ENSMUSP00000025263,10090.ENSMUSP00000026845,10090.ENSMUSP00000028881,10090.ENSMUSP00000056669	Tnf,Il6,Il1b,Cd14
mmu04930	Type II diabetes mellitus	3	48	0.97	0.0289	10090.ENSMUSP00000025263,10090.ENSMUSP00000038121,10090.ENSMUSP00000059129	Tnf,Socs1,Socs3
mmu04145	Phagosome	5	162	0.66	0.0317	10090.ENSMUSP00000029623,10090.ENSMUSP00000056669,10090.ENSMUSP00000077873,10090.ENSMUSP00000080159,10090.ENSMUSP00000128401	Tlr2,Cd14,Fcgr4,H2-Q4,Tap1
mmu04630	JAK-STAT signaling pathway	5	165	0.65	0.0336	10090.ENSMUSP00000026845,10090.ENSMUSP00000038121,10090.ENSMUSP00000059129,10090.ENSMUSP00000077878,10090.ENSMUSP00000120152	Il6,Socs1,Socs3,Il15ra,Stat3
mmu05150	Staphylococcus aureus infection	4	108	0.74	0.0389	10090.ENSMUSP00000065799,10090.ENSMUSP00000077873,10090.ENSMUSP00000083587,10090.ENSMUSP00000123924	Fpr2,Fcgr4,Icam1,Selp
mmu04940	Type I diabetes mellitus	3	57	0.89	0.0424	10090.ENSMUSP00000025263,10090.ENSMUSP00000028881,10090.ENSMUSP00000080159	Tnf,Il1b,H2-Q4
mmu04650	Natural killer cell mediated cytotoxicity	4	113	0.72	0.0438	10090.ENSMUSP00000025263,10090.ENSMUSP00000056621,10090.ENSMUSP00000077873,10090.ENSMUSP00000083587	Tnf,Lcp2,Fcgr4,Icam1
mmu04935	Growth hormone synthesis, secretion and action	4	114	0.72	0.0444	10090.ENSMUSP00000038121,10090.ENSMUSP00000059129,10090.ENSMUSP00000064680,10090.ENSMUSP00000120152	Socs1,Socs3,Junb,Stat3
