# Supplementary material for: Integration of transcriptomics and metabolomics reveals the responses of the maternal circulation and maternal-fetal interface to LPS-induced preterm birth in mice
Source: Front Immunol. 2023 Aug 15;14:1213902. doi: 10.3389/fimmu.2023.1213902 (PMC10464907; doi:10.3389/fimmu.2023.1213902)
Supplement: Supplementary Table 7 — Placental and uterine differential genes and differential metabolites correlation statistics table. [file Table_7.xls]

## Sheet: Placenta-Heatmap_Coefficient
ID	D-mannose 6-phosphate	Diosmin	3-hydroxyoleylcarnitine	Stearoylcarnitine	Nicotinamide n-oxide	Pro-Glu	N1-Methyl-2-pyridone-5-carboxamide	Fortunellin	4-hydroxy-3-methoxybenzyl alcohol	Phosphocreatine	1-hexadecanoyl-2-octadecadienoyl-sn-glycero-3-phosphocholine	L-palmitoylcarnitine	Oleoyl-l-carnitine	Thioetheramide-PC	Pyridine	Trehalose	Hexanoyl-l-carnitine	4-aminosalicylic acid	Octanoylcarnitine	Palmitoylcarnitine	Methyl 4-hydroxybenzoate	Bispyribac	Urea	D-Mannose	L-methionine	1,2-dipentadecanoyl-sn-glycero-3-phosphocholine	Pro-Asp	(r)-butyrylcarnitine	Melezitose	Adipoyl-l-carnitine	N-acetyl-d-lactosamine	Maltotetraose	3-[(cholamidopropyl)dimethylammonio]-1-propanesulfonate	Myristoyl-l-carnitine	Oleana-1,9(11)-dien-28-oic acid, 2-cyano-3,12-dioxo-	Linoleoylcarnitine	Betaine	DL-arginine	Methylergonovine	Argininosuccinic acid	Isovaleryl-l-carnitine	(2r)-3-hydroxyisovaleroylcarnitine	Calcimycin	Glu-Arg	Daunorubicin	Beta-octylglucoside	Dipivefrine	Niacinamide	Deoxyadenosine
Slfn4	-0.571429	-0.642857	0.785714	0.371429	0.857143	-0.928571	0.642857	-0.642857	-0.642857	-0.571429	-0.714286	0.607143	0.535714	-0.714286	-0.542857	-0.657143	0.642857	0.642857	0.542857	0.892857	-0.535714	-0.678571	0.485714	-0.542857	-0.714286	0.428571	-0.714286	0.542857	-0.428571	0.785714	-0.857143	-0.833333	0.785714	0.785714	0.857143	0.571429	-0.75	-0.821429	-0.428571	-0.771429	0.314286	-0.642857	-0.666667	-0.642857	-0.5	-0.0857143	-0.428571	-0.257143	-0.214286
Mx1	-0.785714	-0.607143	0.821429	0.428571	0.75	-0.642857	0.642857	-0.678571	-0.607143	-0.821429	-0.75	0.75	0.714286	-0.714286	-0.657143	-0.828571	0.714286	0.642857	0.6	0.928571	-0.75	-0.642857	0.542857	-0.657143	-0.785714	0.542857	-0.428571	0.428571	-0.928571	0.785714	-0.833333	-0.833333	0.821429	0.928571	0.928571	0.642857	-0.714286	-0.5	-0.928571	-0.314286	0.371429	-0.857143	-0.761905	-0.619048	-0.964286	-0.714286	-0.892857	-0.428571	-0.5
Cd52	-0.785714	-0.857143	0.714286	0.485714	0.714286	-0.892857	0.571429	-0.857143	-0.857143	-0.785714	-0.607143	0.75	0.714286	-0.857143	-0.885714	-0.542857	0.714286	0.571429	0.657143	0.821429	-0.75	-0.892857	0.542857	-0.885714	-0.964286	0.485714	-0.607143	0.485714	-0.571429	0.678571	-0.928571	-0.666667	0.714286	0.928571	0.821429	0.535714	-0.535714	-0.75	-0.571429	-0.6	0.371429	-0.571429	-0.880952	-0.714286	-0.607143	-0.6	-0.821429	-0.771429	-0.714286
Ccl3	-0.857143	-0.678571	0.857143	0.428571	0.857143	-0.75	0.75	-0.821429	-0.678571	-0.678571	-0.571429	0.75	0.678571	-0.714286	-0.542857	-0.942857	0.785714	0.75	0.6	0.821429	-0.821429	-0.714286	0.485714	-0.542857	-0.892857	0.428571	-0.714286	0.6	-0.607143	0.857143	-0.952381	-0.809524	0.75	0.928571	0.928571	0.642857	-0.571429	-0.642857	-0.607143	-0.771429	0.428571	-0.785714	-0.785714	-0.738095	-0.678571	-0.6	-0.75	-0.657143	-0.357143
Scn4a	0.821429	0.535714	-0.642857	-0.771429	-0.821429	0.5	-0.607143	0.571429	0.535714	0.428571	0.571429	-0.714286	-0.821429	0.535714	0.257143	1	-0.642857	-0.607143	-0.542857	-0.714286	0.75	0.428571	-0.6	0.142857	0.785714	-0.771429	0.857143	-0.485714	0.607143	-0.75	0.738095	0.833333	-0.321429	-0.714286	-0.678571	-0.821429	0.571429	0.535714	0.607143	0.542857	-0.314286	0.714286	0.714286	0.809524	0.785714	0.257143	0.714286	0.485714	0.392857
Timp1	-0.785714	-0.642857	0.714286	0.828571	0.892857	-0.678571	0.857143	-0.642857	-0.642857	-0.571429	-0.785714	0.642857	0.714286	-0.607143	-0.428571	-0.885714	0.678571	0.857143	0.542857	0.642857	-0.75	-0.571429	0.714286	-0.371429	-0.607143	0.885714	-0.857143	0.771429	-0.571429	0.857143	-0.690476	-0.904762	0.642857	0.535714	0.642857	0.928571	-0.857143	-0.785714	-0.571429	-0.657143	0.428571	-0.821429	-0.666667	-0.857143	-0.535714	-0.257143	-0.392857	-0.371429	-0.25
Tcirg1	-0.821429	-0.821429	0.535714	0.942857	0.857143	-0.857143	0.785714	-0.785714	-0.821429	-0.571429	-0.642857	0.678571	0.785714	-0.642857	-0.6	-0.714286	0.642857	0.785714	0.657143	0.571429	-0.785714	-0.75	0.828571	-0.542857	-0.785714	0.942857	-0.964286	0.714286	-0.464286	0.642857	-0.785714	-0.761905	0.535714	0.571429	0.5	0.785714	-0.714286	-0.928571	-0.464286	-0.828571	0.371429	-0.642857	-0.833333	-0.952381	-0.392857	-0.257143	-0.464286	-0.657143	-0.5
Kcnh6	0.75	0.821429	-0.785714	-0.428571	-0.75	0.785714	-0.642857	0.785714	0.821429	0.857143	0.75	-0.714286	-0.642857	0.964286	0.942857	0.485714	-0.75	-0.642857	-0.6	-0.785714	0.714286	0.857143	-0.428571	0.942857	0.857143	-0.485714	0.464286	-0.6	0.571429	-0.785714	0.833333	0.714286	-0.857143	-0.892857	-0.857143	-0.571429	0.607143	0.678571	0.571429	0.371429	-0.428571	0.607143	0.761905	0.619048	0.642857	0.657143	0.785714	0.657143	0.678571
Ppm1j	-0.642857	-0.785714	0.642857	0.942857	0.714286	-0.857143	0.785714	-0.714286	-0.785714	-0.642857	-0.785714	0.75	0.821429	-0.642857	-0.6	-0.6	0.714286	0.785714	0.771429	0.678571	-0.678571	-0.75	0.942857	-0.6	-0.642857	0.885714	-0.785714	0.771429	-0.5	0.642857	-0.666667	-0.738095	0.642857	0.571429	0.571429	0.857143	-0.892857	-0.964286	-0.5	-0.657143	0.6	-0.714286	-0.761905	-0.880952	-0.428571	-0.2	-0.357143	-0.371429	-0.428571
Ppard	-0.714286	-0.75	0.714286	0.885714	0.785714	-0.785714	0.928571	-0.75	-0.75	-0.607143	-0.75	0.714286	0.75	-0.642857	-0.485714	-0.771429	0.75	0.928571	0.714286	0.642857	-0.75	-0.714286	0.828571	-0.485714	-0.642857	0.828571	-0.857143	0.885714	-0.428571	0.75	-0.690476	-0.785714	0.714286	0.535714	0.607143	0.892857	-0.857143	-0.928571	-0.428571	-0.771429	0.657143	-0.785714	-0.714286	-0.904762	-0.392857	-0.257143	-0.321429	-0.428571	-0.285714
Daxx	-0.857143	-0.821429	0.714286	0.485714	0.75	-0.857143	0.642857	-0.892857	-0.821429	-0.75	-0.535714	0.75	0.714286	-0.785714	-0.771429	-0.714286	0.714286	0.642857	0.657143	0.821429	-0.821429	-0.857143	0.542857	-0.771429	-1	0.485714	-0.678571	0.485714	-0.607143	0.678571	-0.97619	-0.690476	0.714286	0.928571	0.821429	0.535714	-0.5	-0.714286	-0.607143	-0.714286	0.371429	-0.642857	-0.904762	-0.761905	-0.642857	-0.657143	-0.857143	-0.828571	-0.642857
Lcp2	-0.607143	-0.535714	0.928571	0.428571	0.785714	-0.714286	0.785714	-0.642857	-0.535714	-0.714286	-0.785714	0.75	0.642857	-0.642857	-0.428571	-0.885714	0.785714	0.785714	0.714286	0.964286	-0.642857	-0.607143	0.6	-0.485714	-0.642857	0.428571	-0.5	0.657143	-0.714286	0.821429	-0.785714	-0.857143	0.928571	0.857143	0.964286	0.678571	-0.857143	-0.642857	-0.714286	-0.542857	0.542857	-0.928571	-0.642857	-0.619048	-0.785714	-0.428571	-0.571429	-0.142857	-0.142857
Relb	-0.607143	-0.785714	0.75	0.542857	0.714286	-1	0.642857	-0.821429	-0.785714	-0.678571	-0.607143	0.785714	0.714286	-0.714286	-0.657143	-0.6	0.75	0.642857	0.828571	0.892857	-0.642857	-0.857143	0.714286	-0.714286	-0.857143	0.428571	-0.678571	0.6	-0.464286	0.607143	-0.904762	-0.666667	0.75	0.892857	0.821429	0.535714	-0.678571	-0.892857	-0.464286	-0.828571	0.485714	-0.642857	-0.833333	-0.738095	-0.5	-0.314286	-0.571429	-0.485714	-0.428571
Hck	-0.642857	-0.607143	0.785714	0.371429	0.892857	-0.892857	0.714286	-0.678571	-0.607143	-0.535714	-0.642857	0.607143	0.535714	-0.642857	-0.428571	-0.828571	0.642857	0.714286	0.542857	0.892857	-0.607143	-0.642857	0.485714	-0.428571	-0.75	0.428571	-0.785714	0.542857	-0.464286	0.785714	-0.904762	-0.857143	0.785714	0.785714	0.857143	0.571429	-0.714286	-0.785714	-0.464286	-0.885714	0.314286	-0.714286	-0.690476	-0.690476	-0.535714	-0.142857	-0.464286	-0.314286	-0.142857
Ier3	-0.678571	-0.75	0.785714	0.885714	0.678571	-0.607143	0.821429	-0.642857	-0.75	-0.857143	-1	0.75	0.785714	-0.821429	-0.771429	-0.542857	0.785714	0.821429	0.714286	0.678571	-0.714286	-0.714286	0.771429	-0.771429	-0.535714	0.885714	-0.464286	0.885714	-0.678571	0.821429	-0.52381	-0.785714	0.821429	0.571429	0.678571	0.964286	-0.964286	-0.75	-0.678571	-0.142857	0.657143	-0.821429	-0.642857	-0.738095	-0.642857	-0.542857	-0.5	-0.314286	-0.535714
Stat3	-0.607143	-0.714286	0.928571	0.714286	0.571429	-0.714286	0.821429	-0.678571	-0.714286	-0.892857	-0.892857	0.857143	0.785714	-0.821429	-0.714286	-0.542857	0.892857	0.821429	0.885714	0.857143	-0.678571	-0.75	0.771429	-0.771429	-0.535714	0.6	-0.357143	0.885714	-0.714286	0.785714	-0.595238	-0.714286	0.964286	0.75	0.857143	0.857143	-0.928571	-0.714286	-0.714286	-0.257143	0.828571	-0.857143	-0.666667	-0.666667	-0.642857	-0.542857	-0.5	-0.2	-0.535714
Pgf	-0.607143	-0.75	0.714286	0.885714	0.75	-0.75	0.857143	-0.642857	-0.75	-0.714286	-0.928571	0.714286	0.75	-0.75	-0.657143	-0.542857	0.75	0.857143	0.714286	0.642857	-0.642857	-0.714286	0.828571	-0.657143	-0.535714	0.885714	-0.642857	0.885714	-0.5	0.75	-0.571429	-0.785714	0.785714	0.535714	0.607143	0.892857	-0.964286	-0.892857	-0.5	-0.428571	0.657143	-0.75	-0.642857	-0.785714	-0.464286	-0.257143	-0.321429	-0.257143	-0.392857
Fxyd4	-0.642857	-0.785714	0.678571	0.485714	0.75	-0.892857	0.535714	-0.714286	-0.785714	-0.785714	-0.75	0.678571	0.642857	-0.857143	-0.885714	-0.428571	0.642857	0.535714	0.657143	0.857143	-0.607143	-0.821429	0.542857	-0.885714	-0.821429	0.542857	-0.5	0.485714	-0.607143	0.642857	-0.833333	-0.714286	0.785714	0.857143	0.785714	0.5	-0.678571	-0.75	-0.607143	-0.428571	0.257143	-0.571429	-0.785714	-0.619048	-0.642857	-0.428571	-0.714286	-0.485714	-0.642857
Sh2b2	-0.607143	-0.607143	0.785714	0.428571	0.75	-0.75	0.535714	-0.571429	-0.607143	-0.785714	-0.857143	0.678571	0.642857	-0.75	-0.714286	-0.6	0.642857	0.535714	0.6	0.964286	-0.571429	-0.642857	0.542857	-0.714286	-0.678571	0.542857	-0.392857	0.428571	-0.821429	0.75	-0.761905	-0.833333	0.821429	0.857143	0.892857	0.607143	-0.821429	-0.607143	-0.821429	-0.257143	0.257143	-0.75	-0.690476	-0.547619	-0.857143	-0.428571	-0.714286	-0.2	-0.464286
Hmox1	-0.75	-0.678571	0.785714	0.885714	0.785714	-0.678571	0.928571	-0.714286	-0.678571	-0.642857	-0.785714	0.75	0.785714	-0.607143	-0.428571	-0.885714	0.785714	0.928571	0.714286	0.678571	-0.785714	-0.642857	0.828571	-0.428571	-0.607143	0.828571	-0.785714	0.885714	-0.571429	0.821429	-0.666667	-0.833333	0.714286	0.571429	0.678571	0.964286	-0.892857	-0.821429	-0.571429	-0.657143	0.657143	-0.892857	-0.690476	-0.880952	-0.535714	-0.371429	-0.392857	-0.371429	-0.25
Adamts4	-0.821429	-0.678571	0.821429	0.885714	0.75	-0.535714	0.964286	-0.714286	-0.678571	-0.785714	-0.857143	0.821429	0.857143	-0.678571	-0.542857	-0.885714	0.857143	0.964286	0.714286	0.642857	-0.857143	-0.642857	0.828571	-0.542857	-0.607143	0.885714	-0.607143	0.885714	-0.75	0.857143	-0.619048	-0.833333	0.785714	0.642857	0.714286	1	-0.892857	-0.678571	-0.75	-0.371429	0.771429	-0.964286	-0.690476	-0.833333	-0.714286	-0.657143	-0.571429	-0.428571	-0.392857
Rnf114	-0.678571	-0.642857	0.678571	0.542857	0.785714	-0.714286	0.5	-0.535714	-0.642857	-0.75	-0.892857	0.642857	0.678571	-0.75	-0.714286	-0.6	0.571429	0.5	0.542857	0.892857	-0.607143	-0.607143	0.6	-0.714286	-0.678571	0.714286	-0.5	0.371429	-0.857143	0.714286	-0.738095	-0.857143	0.714286	0.785714	0.785714	0.642857	-0.821429	-0.607143	-0.857143	-0.257143	0.142857	-0.714286	-0.714286	-0.595238	-0.857143	-0.428571	-0.714286	-0.2	-0.464286
Hap1	-0.75	-0.892857	0.785714	0.542857	0.607143	-0.892857	0.642857	-0.928571	-0.892857	-0.857143	-0.607143	0.857143	0.785714	-0.857143	-0.885714	-0.542857	0.821429	0.642857	0.828571	0.857143	-0.785714	-0.964286	0.657143	-0.942857	-0.964286	0.428571	-0.535714	0.6	-0.571429	0.642857	-0.904762	-0.595238	0.785714	0.964286	0.857143	0.571429	-0.571429	-0.785714	-0.571429	-0.6	0.6	-0.642857	-0.904762	-0.738095	-0.607143	-0.714286	-0.821429	-0.771429	-0.714286
Slc38a3	-0.821429	-0.821429	0.607143	0.885714	0.892857	-0.821429	0.857143	-0.785714	-0.821429	-0.571429	-0.678571	0.642857	0.714286	-0.714286	-0.6	-0.714286	0.678571	0.857143	0.6	0.535714	-0.785714	-0.75	0.714286	-0.542857	-0.75	0.885714	-0.964286	0.828571	-0.357143	0.75	-0.761905	-0.785714	0.607143	0.535714	0.535714	0.821429	-0.714286	-0.928571	-0.357143	-0.828571	0.428571	-0.642857	-0.761905	-0.928571	-0.321429	-0.257143	-0.392857	-0.657143	-0.428571
Ifi35	-0.678571	-0.821429	0.714286	0.485714	0.857143	-0.857143	0.642857	-0.785714	-0.821429	-0.714286	-0.75	0.571429	0.535714	-0.892857	-0.885714	-0.485714	0.642857	0.642857	0.485714	0.714286	-0.642857	-0.857143	0.371429	-0.828571	-0.857143	0.542857	-0.642857	0.657143	-0.321429	0.821429	-0.833333	-0.761905	0.75	0.714286	0.75	0.607143	-0.642857	-0.857143	-0.321429	-0.542857	0.257143	-0.535714	-0.714286	-0.690476	-0.464286	-0.371429	-0.607143	-0.714286	-0.535714
Mlkl	-0.571429	-0.642857	0.928571	0.428571	0.678571	-0.714286	0.678571	-0.642857	-0.642857	-0.857143	-0.892857	0.75	0.642857	-0.821429	-0.714286	-0.6	0.785714	0.678571	0.714286	0.964286	-0.607143	-0.714286	0.542857	-0.771429	-0.642857	0.428571	-0.321429	0.657143	-0.714286	0.821429	-0.714286	-0.785714	0.964286	0.857143	0.964286	0.678571	-0.857143	-0.642857	-0.714286	-0.257143	0.542857	-0.821429	-0.642857	-0.547619	-0.785714	-0.542857	-0.642857	-0.2	-0.392857
Csf1	-0.75	-0.785714	0.928571	0.485714	0.642857	-0.678571	0.714286	-0.821429	-0.785714	-0.964286	-0.785714	0.857143	0.75	-0.928571	-0.885714	-0.6	0.892857	0.714286	0.771429	0.857143	-0.785714	-0.857143	0.542857	-0.942857	-0.821429	0.428571	-0.321429	0.714286	-0.714286	0.821429	-0.785714	-0.690476	0.928571	0.964286	0.964286	0.678571	-0.678571	-0.607143	-0.714286	-0.257143	0.657143	-0.785714	-0.761905	-0.619048	-0.785714	-0.885714	-0.857143	-0.6	-0.642857
Ceacam16	-0.857143	-0.714286	0.821429	0.885714	0.75	-0.607143	0.964286	-0.785714	-0.714286	-0.714286	-0.75	0.821429	0.857143	-0.642857	-0.485714	-0.942857	0.857143	0.964286	0.714286	0.642857	-0.892857	-0.678571	0.828571	-0.485714	-0.678571	0.828571	-0.75	0.885714	-0.642857	0.857143	-0.690476	-0.809524	0.714286	0.642857	0.714286	1	-0.821429	-0.75	-0.642857	-0.6	0.771429	-0.928571	-0.738095	-0.904762	-0.607143	-0.6	-0.535714	-0.542857	-0.357143
Stc1	-0.857143	-0.75	0.785714	0.885714	0.571429	-0.607143	0.821429	-0.75	-0.75	-0.892857	-0.785714	0.928571	0.964286	-0.714286	-0.657143	-0.771429	0.857143	0.821429	0.885714	0.785714	-0.892857	-0.714286	0.942857	-0.714286	-0.678571	0.828571	-0.5	0.714286	-0.964286	0.678571	-0.666667	-0.714286	0.785714	0.785714	0.75	0.892857	-0.821429	-0.607143	-0.964286	-0.314286	0.771429	-0.928571	-0.833333	-0.809524	-0.821429	-0.828571	-0.75	-0.428571	-0.642857
Cybb	-0.714286	-0.642857	0.821429	0.428571	0.714286	-0.678571	0.571429	-0.642857	-0.642857	-0.857143	-0.821429	0.75	0.714286	-0.785714	-0.771429	-0.657143	0.714286	0.571429	0.6	0.928571	-0.678571	-0.678571	0.542857	-0.771429	-0.75	0.542857	-0.357143	0.428571	-0.892857	0.785714	-0.785714	-0.809524	0.821429	0.928571	0.928571	0.642857	-0.75	-0.535714	-0.892857	-0.2	0.371429	-0.785714	-0.738095	-0.571429	-0.928571	-0.657143	-0.857143	-0.371429	-0.571429
Xk	0.607143	0.642857	-0.714286	-0.885714	-0.642857	0.785714	-0.892857	0.678571	0.642857	0.464286	0.75	-0.714286	-0.75	0.464286	0.485714	0.657143	-0.75	-0.892857	-0.714286	-0.642857	0.678571	0.607143	-0.771429	0.257143	0.5	-0.657143	0.821429	-0.885714	0.428571	-0.75	0.595238	0.666667	-0.571429	-0.535714	-0.607143	-0.892857	0.75	0.857143	0.428571	0.771429	-0.657143	0.714286	0.642857	0.880952	0.214286	0.142857	0.142857	0.428571	0.178571
Cd83	-0.642857	-0.714286	0.821429	0.771429	0.75	-0.821429	0.964286	-0.785714	-0.714286	-0.642857	-0.714286	0.75	0.714286	-0.642857	-0.485714	-0.771429	0.821429	0.964286	0.771429	0.714286	-0.714286	-0.75	0.771429	-0.485714	-0.642857	0.657143	-0.75	0.942857	-0.392857	0.785714	-0.714286	-0.761905	0.821429	0.607143	0.714286	0.857143	-0.857143	-0.928571	-0.392857	-0.771429	0.771429	-0.821429	-0.690476	-0.857143	-0.392857	-0.257143	-0.321429	-0.428571	-0.285714
Gzmb	-0.785714	-0.785714	0.714286	0.942857	0.607143	-0.75	0.928571	-0.857143	-0.785714	-0.571429	-0.642857	0.821429	0.857143	-0.571429	-0.657143	-0.657143	0.857143	0.928571	0.771429	0.535714	-0.857143	-0.75	0.771429	-0.428571	-0.678571	0.657143	-0.821429	0.942857	-0.428571	0.75	-0.666667	-0.571429	0.535714	0.642857	0.607143	0.892857	-0.571429	-0.821429	-0.428571	-0.771429	0.771429	-0.678571	-0.761905	-0.952381	-0.214286	-0.485714	-0.357143	-0.828571	-0.428571
Fcgr1	-0.714286	-0.642857	0.821429	0.428571	0.714286	-0.678571	0.571429	-0.642857	-0.642857	-0.857143	-0.821429	0.75	0.714286	-0.785714	-0.771429	-0.657143	0.714286	0.571429	0.6	0.928571	-0.678571	-0.678571	0.542857	-0.771429	-0.75	0.542857	-0.357143	0.428571	-0.892857	0.785714	-0.785714	-0.809524	0.821429	0.928571	0.928571	0.642857	-0.75	-0.535714	-0.892857	-0.2	0.371429	-0.785714	-0.738095	-0.571429	-0.928571	-0.657143	-0.857143	-0.371429	-0.571429
Cd274	-0.571429	-0.642857	0.928571	0.428571	0.678571	-0.714286	0.678571	-0.642857	-0.642857	-0.857143	-0.892857	0.75	0.642857	-0.821429	-0.714286	-0.6	0.785714	0.678571	0.714286	0.964286	-0.607143	-0.714286	0.542857	-0.771429	-0.642857	0.428571	-0.321429	0.657143	-0.714286	0.821429	-0.714286	-0.785714	0.964286	0.857143	0.964286	0.678571	-0.857143	-0.642857	-0.714286	-0.257143	0.542857	-0.821429	-0.642857	-0.547619	-0.785714	-0.542857	-0.642857	-0.2	-0.392857
Cmah	0.75	0.571429	-0.714286	-0.542857	-1	0.678571	-0.714286	0.607143	0.571429	0.535714	0.785714	-0.535714	-0.571429	0.607143	0.428571	0.942857	-0.571429	-0.714286	-0.371429	-0.75	0.678571	0.535714	-0.485714	0.371429	0.714286	-0.714286	0.821429	-0.542857	0.571429	-0.892857	0.809524	0.97619	-0.642857	-0.642857	-0.75	-0.75	0.785714	0.714286	0.571429	0.657143	-0.142857	0.785714	0.642857	0.738095	0.678571	0.257143	0.535714	0.371429	0.107143
Il13ra1	-0.714286	-0.642857	0.857143	0.428571	0.821429	-0.571429	0.678571	-0.642857	-0.642857	-0.857143	-0.928571	0.642857	0.607143	-0.857143	-0.828571	-0.657143	0.714286	0.678571	0.428571	0.785714	-0.678571	-0.678571	0.371429	-0.771429	-0.714286	0.6	-0.357143	0.6	-0.714286	0.964286	-0.714286	-0.880952	0.857143	0.785714	0.892857	0.75	-0.785714	-0.571429	-0.714286	-0.0857143	0.371429	-0.785714	-0.619048	-0.571429	-0.857143	-0.657143	-0.785714	-0.485714	-0.5
Cd40	-0.535714	-0.571429	0.964286	0.542857	0.714286	-0.75	0.821429	-0.607143	-0.571429	-0.75	-0.857143	0.785714	0.678571	-0.75	-0.542857	-0.657143	0.857143	0.821429	0.771429	0.892857	-0.571429	-0.642857	0.657143	-0.6	-0.535714	0.485714	-0.428571	0.828571	-0.678571	0.857143	-0.666667	-0.809524	0.964286	0.785714	0.928571	0.785714	-0.964286	-0.75	-0.678571	-0.428571	0.714286	-0.857143	-0.595238	-0.619048	-0.642857	-0.371429	-0.428571	-0.0857143	-0.25
Dhx58	-0.75	-0.642857	0.964286	0.714286	0.642857	-0.642857	0.964286	-0.75	-0.642857	-0.821429	-0.75	0.928571	0.857143	-0.678571	-0.485714	-0.885714	0.964286	0.964286	0.885714	0.821429	-0.821429	-0.678571	0.828571	-0.542857	-0.607143	0.6	-0.5	0.885714	-0.785714	0.821429	-0.690476	-0.761905	0.928571	0.821429	0.892857	0.892857	-0.857143	-0.642857	-0.785714	-0.485714	0.942857	-1	-0.714286	-0.761905	-0.714286	-0.657143	-0.571429	-0.314286	-0.392857
B4galt5	-0.714286	-0.821429	0.821429	0.771429	0.678571	-0.928571	0.928571	-0.892857	-0.821429	-0.678571	-0.571429	0.857143	0.785714	-0.714286	-0.542857	-0.714286	0.892857	0.928571	0.942857	0.75	-0.785714	-0.857143	0.828571	-0.6	-0.75	0.542857	-0.785714	0.942857	-0.392857	0.678571	-0.809524	-0.642857	0.821429	0.75	0.75	0.75	-0.714286	-0.928571	-0.392857	-0.942857	0.828571	-0.75	-0.809524	-0.880952	-0.321429	-0.371429	-0.392857	-0.542857	-0.428571
Wnt9b	0.714286	0.642857	-0.678571	-0.657143	-0.964286	0.785714	-0.821429	0.642857	0.642857	0.5	0.75	-0.535714	-0.571429	0.678571	0.485714	0.771429	-0.607143	-0.821429	-0.428571	-0.642857	0.642857	0.607143	-0.542857	0.428571	0.678571	-0.771429	0.892857	-0.714286	0.428571	-0.857143	0.761905	0.904762	-0.678571	-0.535714	-0.642857	-0.785714	0.821429	0.892857	0.428571	0.771429	-0.314286	0.678571	0.642857	0.809524	0.428571	0.142857	0.357143	0.428571	0.178571
Adora2b	-0.892857	-0.678571	0.75	0.828571	0.857143	-0.607143	0.892857	-0.714286	-0.678571	-0.642857	-0.75	0.714286	0.785714	-0.642857	-0.485714	-0.942857	0.75	0.892857	0.542857	0.607143	-0.857143	-0.607143	0.714286	-0.428571	-0.678571	0.885714	-0.821429	0.771429	-0.642857	0.892857	-0.714286	-0.880952	0.642857	0.607143	0.678571	0.964286	-0.785714	-0.714286	-0.642857	-0.6	0.542857	-0.857143	-0.714286	-0.880952	-0.607143	-0.485714	-0.535714	-0.542857	-0.357143
Ikzf1	-0.642857	-0.5	0.678571	0.2	0.857143	-0.607143	0.642857	-0.571429	-0.5	-0.642857	-0.642857	0.571429	0.535714	-0.392857	-0.2	-0.771429	0.5	0.642857	0.428571	0.928571	-0.607143	-0.535714	0.6	-0.428571	-0.535714	0.371429	-0.571429	0.142857	-0.857143	0.607143	-0.738095	-0.833333	0.678571	0.785714	0.821429	0.464286	-0.714286	-0.392857	-0.857143	-0.371429	0.257143	-0.857143	-0.595238	-0.47619	-0.892857	-0.314286	-0.607143	0.142857	-0.107143
Slc25a35	0.714286	0.607143	-0.642857	-0.714286	-0.928571	0.678571	-0.714286	0.607143	0.607143	0.321429	0.535714	-0.571429	-0.607143	0.75	0.371429	0.714286	-0.642857	-0.714286	-0.485714	-0.571429	0.607143	0.535714	-0.371429	0.257143	0.785714	-0.657143	0.964286	-0.771429	0.214286	-0.821429	0.738095	0.785714	-0.428571	-0.571429	-0.607143	-0.75	0.571429	0.821429	0.214286	0.771429	-0.314286	0.464286	0.619048	0.809524	0.357143	0.0285714	0.428571	0.6	0.321429
Irf1	-0.785714	-0.75	0.785714	0.485714	0.714286	-0.714286	0.571429	-0.75	-0.75	-0.892857	-0.75	0.785714	0.75	-0.857143	-0.885714	-0.6	0.75	0.571429	0.657143	0.857143	-0.75	-0.785714	0.542857	-0.885714	-0.857143	0.542857	-0.392857	0.485714	-0.821429	0.75	-0.833333	-0.738095	0.785714	0.964286	0.892857	0.607143	-0.642857	-0.571429	-0.821429	-0.257143	0.371429	-0.714286	-0.809524	-0.619048	-0.857143	-0.771429	-0.928571	-0.6	-0.714286
Ccl4	-0.642857	-0.5	0.857143	0.371429	0.892857	-0.714286	0.714286	-0.571429	-0.5	-0.642857	-0.785714	0.642857	0.571429	-0.642857	-0.428571	-0.885714	0.678571	0.714286	0.542857	0.928571	-0.607143	-0.535714	0.485714	-0.428571	-0.642857	0.485714	-0.571429	0.542857	-0.714286	0.857143	-0.809524	-0.928571	0.857143	0.821429	0.928571	0.642857	-0.821429	-0.607143	-0.714286	-0.542857	0.314286	-0.857143	-0.619048	-0.595238	-0.785714	-0.314286	-0.571429	-0.142857	-0.142857
Ccl9	-0.607143	-0.607143	0.785714	0.428571	0.75	-0.75	0.535714	-0.571429	-0.607143	-0.785714	-0.857143	0.678571	0.642857	-0.75	-0.714286	-0.6	0.642857	0.535714	0.6	0.964286	-0.571429	-0.642857	0.542857	-0.714286	-0.678571	0.542857	-0.392857	0.428571	-0.821429	0.75	-0.761905	-0.833333	0.821429	0.857143	0.892857	0.607143	-0.821429	-0.607143	-0.821429	-0.257143	0.257143	-0.75	-0.690476	-0.547619	-0.857143	-0.428571	-0.714286	-0.2	-0.464286
Tnfaip3	-0.75	-0.928571	0.75	0.714286	0.535714	-0.821429	0.678571	-0.892857	-0.928571	-0.964286	-0.714286	0.928571	0.892857	-0.857143	-0.942857	-0.485714	0.857143	0.678571	0.942857	0.821429	-0.821429	-0.964286	0.828571	-1	-0.857143	0.6	-0.428571	0.657143	-0.678571	0.571429	-0.785714	-0.571429	0.821429	0.928571	0.785714	0.642857	-0.642857	-0.714286	-0.678571	-0.371429	0.714286	-0.714286	-0.904762	-0.738095	-0.678571	-0.771429	-0.821429	-0.657143	-0.857143
Socs2	-0.714286	-0.642857	0.892857	0.371429	0.75	-0.642857	0.642857	-0.642857	-0.642857	-0.857143	-0.857143	0.714286	0.642857	-0.857143	-0.771429	-0.657143	0.75	0.642857	0.542857	0.892857	-0.678571	-0.678571	0.428571	-0.771429	-0.714286	0.485714	-0.357143	0.542857	-0.785714	0.892857	-0.761905	-0.833333	0.892857	0.892857	0.964286	0.678571	-0.75	-0.535714	-0.785714	-0.2	0.428571	-0.785714	-0.666667	-0.547619	-0.857143	-0.657143	-0.785714	-0.371429	-0.5
Timp3	-0.75	-0.821429	0.785714	0.6	0.785714	-0.714286	0.785714	-0.785714	-0.821429	-0.857143	-0.821429	0.678571	0.642857	-1	-1	-0.428571	0.785714	0.785714	0.542857	0.607143	-0.714286	-0.857143	0.428571	-0.942857	-0.785714	0.657143	-0.464286	0.828571	-0.5	0.892857	-0.714286	-0.738095	0.857143	0.714286	0.75	0.75	-0.714286	-0.785714	-0.5	-0.257143	0.542857	-0.607143	-0.690476	-0.690476	-0.535714	-0.657143	-0.678571	-0.771429	-0.714286
Plek	-0.642857	-0.607143	0.714286	0.428571	0.857143	-0.928571	0.642857	-0.678571	-0.607143	-0.535714	-0.607143	0.642857	0.607143	-0.571429	-0.428571	-0.828571	0.607143	0.642857	0.6	0.928571	-0.607143	-0.642857	0.6	-0.428571	-0.785714	0.485714	-0.785714	0.428571	-0.571429	0.678571	-0.928571	-0.833333	0.714286	0.821429	0.821429	0.535714	-0.714286	-0.785714	-0.571429	-0.885714	0.257143	-0.714286	-0.761905	-0.714286	-0.607143	-0.142857	-0.535714	-0.314286	-0.214286
Adora2a	-0.428571	-0.714286	0.464286	1	0.392857	-0.892857	0.642857	-0.642857	-0.714286	-0.428571	-0.714286	0.678571	0.75	-0.428571	-0.714286	-0.142857	0.642857	0.642857	0.828571	0.464286	-0.535714	-0.678571	0.885714	-0.371429	-0.428571	0.714286	-0.678571	0.828571	-0.428571	0.428571	-0.47619	-0.404762	0.464286	0.428571	0.357143	0.714286	-0.607143	-0.892857	-0.428571	-0.714286	0.542857	-0.428571	-0.666667	-0.833333	0.0357143	-0.0285714	-0.0357143	-0.6	-0.428571
Irak3	-0.571429	-0.642857	0.928571	0.428571	0.678571	-0.714286	0.678571	-0.642857	-0.642857	-0.857143	-0.892857	0.75	0.642857	-0.821429	-0.714286	-0.6	0.785714	0.678571	0.714286	0.964286	-0.607143	-0.714286	0.542857	-0.771429	-0.642857	0.428571	-0.321429	0.657143	-0.714286	0.821429	-0.714286	-0.785714	0.964286	0.857143	0.964286	0.678571	-0.857143	-0.642857	-0.714286	-0.257143	0.542857	-0.821429	-0.642857	-0.547619	-0.785714	-0.542857	-0.642857	-0.2	-0.392857
Adarb1	0.857143	0.785714	-0.892857	-0.828571	-0.714286	0.678571	-1	0.928571	0.785714	0.785714	0.642857	-0.892857	-0.857143	0.714286	0.6	0.885714	-0.964286	-1	-0.828571	-0.642857	0.928571	0.821429	-0.771429	0.6	0.785714	-0.657143	0.678571	-1	0.535714	-0.857143	0.761905	0.714286	-0.785714	-0.75	-0.785714	-0.928571	0.714286	0.785714	0.535714	0.657143	-0.885714	0.892857	0.785714	0.904762	0.535714	0.714286	0.607143	0.771429	0.5
Madcam1	-0.75	-0.821429	0.714286	0.485714	0.714286	-0.821429	0.571429	-0.785714	-0.821429	-0.857143	-0.714286	0.75	0.714286	-0.892857	-0.942857	-0.485714	0.714286	0.571429	0.657143	0.821429	-0.714286	-0.857143	0.542857	-0.942857	-0.892857	0.542857	-0.464286	0.485714	-0.678571	0.678571	-0.857143	-0.690476	0.785714	0.928571	0.821429	0.535714	-0.607143	-0.678571	-0.678571	-0.371429	0.371429	-0.607143	-0.833333	-0.642857	-0.714286	-0.657143	-0.857143	-0.657143	-0.75
Zfp354b	0.821429	0.714286	-0.928571	-0.657143	-0.785714	0.678571	-0.964286	0.892857	0.714286	0.75	0.642857	-0.821429	-0.75	0.75	0.6	0.885714	-0.928571	-0.964286	-0.714286	-0.678571	0.857143	0.785714	-0.6	0.6	0.821429	-0.542857	0.642857	-0.942857	0.535714	-0.928571	0.809524	0.761905	-0.821429	-0.785714	-0.857143	-0.857143	0.714286	0.785714	0.535714	0.657143	-0.771429	0.857143	0.738095	0.833333	0.571429	0.714286	0.642857	0.771429	0.392857
Gfpt2	-0.535714	-0.571429	0.857143	0.485714	0.714286	-0.785714	0.642857	-0.607143	-0.571429	-0.75	-0.821429	0.785714	0.714286	-0.642857	-0.542857	-0.714286	0.75	0.642857	0.771429	1	-0.571429	-0.642857	0.714286	-0.6	-0.642857	0.485714	-0.428571	0.542857	-0.785714	0.714286	-0.761905	-0.809524	0.857143	0.892857	0.928571	0.642857	-0.892857	-0.678571	-0.785714	-0.428571	0.485714	-0.857143	-0.690476	-0.595238	-0.821429	-0.371429	-0.607143	-0.0857143	-0.285714
Tnip1	-0.607143	-0.535714	0.928571	0.428571	0.785714	-0.714286	0.785714	-0.642857	-0.535714	-0.714286	-0.785714	0.75	0.642857	-0.642857	-0.428571	-0.885714	0.785714	0.785714	0.714286	0.964286	-0.642857	-0.607143	0.6	-0.485714	-0.642857	0.428571	-0.5	0.657143	-0.714286	0.821429	-0.785714	-0.857143	0.928571	0.857143	0.964286	0.678571	-0.857143	-0.642857	-0.714286	-0.542857	0.542857	-0.928571	-0.642857	-0.619048	-0.785714	-0.428571	-0.571429	-0.142857	-0.142857
Igfbp1	-0.857143	-0.892857	0.607143	0.6	0.75	-0.857143	0.535714	-0.821429	-0.892857	-0.75	-0.642857	0.714286	0.75	-0.857143	-0.885714	-0.542857	0.642857	0.535714	0.6	0.75	-0.785714	-0.857143	0.6	-0.885714	-0.964286	0.657143	-0.714286	0.428571	-0.607143	0.642857	-0.904762	-0.690476	0.607143	0.857143	0.714286	0.571429	-0.535714	-0.75	-0.607143	-0.6	0.257143	-0.535714	-0.904762	-0.761905	-0.607143	-0.6	-0.821429	-0.771429	-0.714286
Pnpt1	-0.75	-0.714286	0.571429	0.885714	0.857143	-0.821429	0.785714	-0.678571	-0.714286	-0.535714	-0.714286	0.642857	0.75	-0.571429	-0.485714	-0.771429	0.607143	0.785714	0.6	0.642857	-0.714286	-0.642857	0.828571	-0.428571	-0.678571	0.942857	-0.928571	0.657143	-0.535714	0.678571	-0.738095	-0.833333	0.571429	0.535714	0.535714	0.821429	-0.821429	-0.892857	-0.535714	-0.771429	0.371429	-0.714286	-0.761905	-0.904762	-0.464286	-0.142857	-0.392857	-0.428571	-0.357143
Sdc1	-0.75	-0.714286	0.642857	0.828571	0.892857	-0.785714	0.857143	-0.678571	-0.714286	-0.535714	-0.75	0.607143	0.678571	-0.642857	-0.485714	-0.771429	0.642857	0.857143	0.542857	0.607143	-0.714286	-0.642857	0.714286	-0.428571	-0.642857	0.885714	-0.928571	0.771429	-0.428571	0.785714	-0.714286	-0.857143	0.642857	0.5	0.571429	0.857143	-0.821429	-0.892857	-0.428571	-0.771429	0.428571	-0.714286	-0.690476	-0.880952	-0.392857	-0.142857	-0.321429	-0.428571	-0.285714
Cmpk2	-0.785714	-0.607143	0.821429	0.428571	0.75	-0.642857	0.642857	-0.678571	-0.607143	-0.821429	-0.75	0.75	0.714286	-0.714286	-0.657143	-0.828571	0.714286	0.642857	0.6	0.928571	-0.75	-0.642857	0.542857	-0.657143	-0.785714	0.542857	-0.428571	0.428571	-0.928571	0.785714	-0.833333	-0.833333	0.821429	0.928571	0.928571	0.642857	-0.714286	-0.5	-0.928571	-0.314286	0.371429	-0.857143	-0.761905	-0.619048	-0.964286	-0.714286	-0.892857	-0.428571	-0.5
Rsad2	-0.75	-0.785714	0.857143	0.542857	0.607143	-0.714286	0.642857	-0.821429	-0.785714	-0.964286	-0.75	0.892857	0.821429	-0.857143	-0.885714	-0.6	0.857143	0.642857	0.828571	0.892857	-0.785714	-0.857143	0.657143	-0.942857	-0.857143	0.485714	-0.321429	0.6	-0.821429	0.714286	-0.809524	-0.666667	0.857143	1	0.928571	0.642857	-0.678571	-0.607143	-0.821429	-0.257143	0.6	-0.785714	-0.833333	-0.642857	-0.857143	-0.885714	-0.928571	-0.6	-0.714286
Asic2	0.75	0.678571	-0.714286	-0.942857	-0.75	0.714286	-0.857143	0.714286	0.678571	0.642857	0.75	-0.785714	-0.857143	0.535714	0.428571	0.885714	-0.75	-0.857143	-0.771429	-0.714286	0.785714	0.642857	-0.942857	0.428571	0.642857	-0.885714	0.785714	-0.771429	0.678571	-0.714286	0.690476	0.809524	-0.642857	-0.607143	-0.642857	-0.928571	0.892857	0.821429	0.678571	0.657143	-0.6	0.892857	0.761905	0.904762	0.607143	0.371429	0.464286	0.371429	0.321429
Pik3r5	-0.785714	-0.607143	0.892857	0.371429	0.785714	-0.607143	0.714286	-0.678571	-0.607143	-0.821429	-0.785714	0.714286	0.642857	-0.785714	-0.657143	-0.828571	0.75	0.714286	0.542857	0.892857	-0.75	-0.642857	0.428571	-0.657143	-0.75	0.485714	-0.428571	0.542857	-0.821429	0.892857	-0.809524	-0.857143	0.892857	0.892857	0.964286	0.678571	-0.714286	-0.5	-0.821429	-0.314286	0.428571	-0.857143	-0.690476	-0.595238	-0.892857	-0.714286	-0.821429	-0.428571	-0.428571
Nfkbia	-0.75	-0.785714	0.928571	0.485714	0.642857	-0.678571	0.714286	-0.821429	-0.785714	-0.964286	-0.785714	0.857143	0.75	-0.928571	-0.885714	-0.6	0.892857	0.714286	0.771429	0.857143	-0.785714	-0.857143	0.542857	-0.942857	-0.821429	0.428571	-0.321429	0.714286	-0.714286	0.821429	-0.785714	-0.690476	0.928571	0.964286	0.964286	0.678571	-0.678571	-0.607143	-0.714286	-0.257143	0.657143	-0.785714	-0.761905	-0.619048	-0.785714	-0.885714	-0.857143	-0.6	-0.642857
Fos	-0.75	-0.821429	0.392857	0.314286	0.392857	-0.678571	0.178571	-0.785714	-0.821429	-0.857143	-0.392857	0.535714	0.5	-0.642857	-0.657143	-0.0857143	0.428571	0.178571	0.542857	0.642857	-0.714286	-0.857143	0.371429	-0.942857	-0.75	0.542857	-0.464286	0.257143	-0.535714	0.285714	-0.738095	-0.428571	0.642857	0.785714	0.571429	0.142857	-0.25	-0.392857	-0.535714	-0.2	0.0285714	-0.607143	-0.738095	-0.428571	-0.571429	-0.657143	-0.785714	-0.371429	-0.714286
Prl7b1	-0.678571	-0.535714	0.857143	0.542857	0.928571	-0.714286	0.857143	-0.642857	-0.535714	-0.571429	-0.75	0.607143	0.571429	-0.642857	-0.428571	-0.885714	0.714286	0.857143	0.485714	0.75	-0.642857	-0.571429	0.485714	-0.371429	-0.642857	0.6	-0.714286	0.771429	-0.535714	0.964286	-0.761905	-0.928571	0.785714	0.642857	0.821429	0.821429	-0.857143	-0.785714	-0.535714	-0.657143	0.428571	-0.821429	-0.595238	-0.738095	-0.571429	-0.257143	-0.428571	-0.371429	-0.142857
Cdk20	-0.857143	-0.714286	0.821429	0.885714	0.75	-0.607143	0.964286	-0.785714	-0.714286	-0.714286	-0.75	0.821429	0.857143	-0.642857	-0.485714	-0.942857	0.857143	0.964286	0.714286	0.642857	-0.892857	-0.678571	0.828571	-0.485714	-0.678571	0.828571	-0.75	0.885714	-0.642857	0.857143	-0.690476	-0.809524	0.714286	0.642857	0.714286	1	-0.821429	-0.75	-0.642857	-0.6	0.771429	-0.928571	-0.738095	-0.904762	-0.607143	-0.6	-0.535714	-0.542857	-0.357143
Slc4a7	-0.678571	-0.75	0.678571	0.942857	0.642857	-0.821429	0.892857	-0.785714	-0.75	-0.5	-0.678571	0.75	0.785714	-0.535714	-0.6	-0.6	0.785714	0.892857	0.771429	0.571429	-0.75	-0.714286	0.771429	-0.371429	-0.607143	0.657143	-0.857143	0.942857	-0.357143	0.714286	-0.642857	-0.595238	0.535714	0.571429	0.571429	0.857143	-0.642857	-0.892857	-0.357143	-0.828571	0.657143	-0.642857	-0.714286	-0.928571	-0.142857	-0.257143	-0.214286	-0.657143	-0.321429
Chrna2	0.857143	0.785714	-0.642857	-0.657143	-0.821429	0.607143	-0.571429	0.714286	0.785714	0.857143	0.857143	-0.678571	-0.75	0.857143	0.942857	0.6	-0.642857	-0.571429	-0.485714	-0.678571	0.785714	0.75	-0.542857	0.885714	0.857143	-0.828571	0.5	-0.485714	0.785714	-0.785714	0.761905	0.809524	-0.642857	-0.785714	-0.714286	-0.714286	0.678571	0.607143	0.785714	0.142857	-0.2	0.678571	0.785714	0.690476	0.857143	0.771429	0.928571	0.714286	0.714286
Tnfrsf10b	-0.857143	-0.678571	0.821429	0.485714	0.928571	-0.678571	0.785714	-0.821429	-0.678571	-0.678571	-0.642857	0.678571	0.642857	-0.714286	-0.6	-0.942857	0.75	0.785714	0.485714	0.714286	-0.821429	-0.714286	0.428571	-0.542857	-0.892857	0.542857	-0.714286	0.657143	-0.535714	0.928571	-0.904762	-0.857143	0.714286	0.821429	0.857143	0.714286	-0.607143	-0.678571	-0.535714	-0.657143	0.371429	-0.785714	-0.738095	-0.761905	-0.678571	-0.6	-0.75	-0.771429	-0.357143
Acod1	-0.678571	-0.821429	0.75	0.428571	0.785714	-0.928571	0.607143	-0.785714	-0.821429	-0.714286	-0.678571	0.642857	0.571429	-0.892857	-0.828571	-0.485714	0.678571	0.607143	0.6	0.821429	-0.642857	-0.857143	0.428571	-0.828571	-0.857143	0.428571	-0.642857	0.6	-0.392857	0.75	-0.880952	-0.714286	0.785714	0.821429	0.821429	0.535714	-0.607143	-0.821429	-0.392857	-0.657143	0.314286	-0.535714	-0.761905	-0.666667	-0.464286	-0.371429	-0.607143	-0.6	-0.535714
Osmr	-0.535714	-0.571429	0.928571	0.428571	0.75	-0.75	0.714286	-0.607143	-0.571429	-0.75	-0.857143	0.75	0.642857	-0.714286	-0.542857	-0.714286	0.785714	0.714286	0.714286	0.964286	-0.571429	-0.642857	0.6	-0.6	-0.607143	0.428571	-0.428571	0.657143	-0.678571	0.821429	-0.738095	-0.833333	0.928571	0.857143	0.964286	0.678571	-0.892857	-0.678571	-0.678571	-0.428571	0.542857	-0.857143	-0.619048	-0.571429	-0.75	-0.371429	-0.535714	-0.0857143	-0.214286
Tgm1	-0.607143	-0.607143	0.785714	0.428571	0.75	-0.75	0.535714	-0.571429	-0.607143	-0.785714	-0.857143	0.678571	0.642857	-0.75	-0.714286	-0.6	0.642857	0.535714	0.6	0.964286	-0.571429	-0.642857	0.542857	-0.714286	-0.678571	0.542857	-0.392857	0.428571	-0.821429	0.75	-0.761905	-0.833333	0.821429	0.857143	0.892857	0.607143	-0.821429	-0.607143	-0.821429	-0.257143	0.257143	-0.75	-0.690476	-0.547619	-0.857143	-0.428571	-0.714286	-0.2	-0.464286
Osr2	0.678571	0.75	-0.678571	-0.942857	-0.642857	0.821429	-0.892857	0.785714	0.75	0.5	0.678571	-0.75	-0.785714	0.535714	0.6	0.6	-0.785714	-0.892857	-0.771429	-0.571429	0.75	0.714286	-0.771429	0.371429	0.607143	-0.657143	0.857143	-0.942857	0.357143	-0.714286	0.642857	0.595238	-0.535714	-0.571429	-0.571429	-0.857143	0.642857	0.892857	0.357143	0.828571	-0.657143	0.642857	0.714286	0.928571	0.142857	0.257143	0.214286	0.657143	0.321429
Myc	-0.607143	-0.642857	0.642857	0.942857	0.607143	-0.821429	0.821429	-0.678571	-0.642857	-0.464286	-0.714286	0.75	0.821429	-0.392857	-0.485714	-0.657143	0.714286	0.821429	0.771429	0.678571	-0.678571	-0.607143	0.885714	-0.257143	-0.535714	0.714286	-0.821429	0.771429	-0.535714	0.642857	-0.619048	-0.642857	0.5	0.571429	0.571429	0.857143	-0.75	-0.857143	-0.535714	-0.771429	0.6	-0.714286	-0.714286	-0.904762	-0.285714	-0.142857	-0.214286	-0.428571	-0.25
Parvb	-0.714286	-0.75	0.714286	0.885714	0.785714	-0.785714	0.928571	-0.75	-0.75	-0.607143	-0.75	0.714286	0.75	-0.642857	-0.485714	-0.771429	0.75	0.928571	0.714286	0.642857	-0.75	-0.714286	0.828571	-0.485714	-0.642857	0.828571	-0.857143	0.885714	-0.428571	0.75	-0.690476	-0.785714	0.714286	0.535714	0.607143	0.892857	-0.857143	-0.928571	-0.428571	-0.771429	0.657143	-0.785714	-0.714286	-0.904762	-0.392857	-0.257143	-0.321429	-0.428571	-0.285714
Litaf	-0.714286	-0.714286	0.75	0.6	0.928571	-0.857143	0.857143	-0.785714	-0.714286	-0.571429	-0.642857	0.607143	0.571429	-0.75	-0.6	-0.714286	0.714286	0.857143	0.542857	0.642857	-0.678571	-0.75	0.485714	-0.542857	-0.785714	0.6	-0.821429	0.828571	-0.321429	0.857143	-0.833333	-0.809524	0.75	0.642857	0.714286	0.714286	-0.714286	-0.928571	-0.321429	-0.828571	0.428571	-0.642857	-0.690476	-0.809524	-0.357143	-0.257143	-0.428571	-0.657143	-0.321429
Mefv	-0.785714	-0.857143	0.75	0.485714	0.821429	-0.785714	0.678571	-0.857143	-0.857143	-0.785714	-0.714286	0.642857	0.607143	-0.928571	-0.942857	-0.542857	0.714286	0.678571	0.485714	0.678571	-0.75	-0.892857	0.371429	-0.885714	-0.928571	0.542857	-0.607143	0.657143	-0.392857	0.857143	-0.857143	-0.738095	0.75	0.785714	0.785714	0.642857	-0.571429	-0.785714	-0.392857	-0.485714	0.371429	-0.571429	-0.761905	-0.714286	-0.535714	-0.6	-0.75	-0.885714	-0.642857
Samsn1	-0.714286	-0.5	0.857143	0.428571	0.785714	-0.642857	0.678571	-0.714286	-0.5	-0.5	-0.392857	0.75	0.678571	-0.571429	-0.542857	-0.942857	0.785714	0.678571	0.6	0.821429	-0.678571	-0.571429	0.257143	-0.542857	-0.785714	0.142857	-0.642857	0.6	-0.428571	0.857143	-0.904762	-0.738095	0.642857	0.928571	0.928571	0.642857	-0.571429	-0.642857	-0.428571	-0.771429	0.428571	-0.678571	-0.666667	-0.642857	-0.535714	-0.6	-0.607143	-0.657143	-0.142857
Prl2a1	-0.678571	-0.535714	0.857143	0.542857	0.928571	-0.714286	0.857143	-0.642857	-0.535714	-0.571429	-0.75	0.607143	0.571429	-0.642857	-0.428571	-0.885714	0.714286	0.857143	0.485714	0.75	-0.642857	-0.571429	0.485714	-0.371429	-0.642857	0.6	-0.714286	0.771429	-0.535714	0.964286	-0.761905	-0.928571	0.785714	0.642857	0.821429	0.821429	-0.857143	-0.785714	-0.535714	-0.657143	0.428571	-0.821429	-0.595238	-0.738095	-0.571429	-0.257143	-0.428571	-0.371429	-0.142857
Adamts1	-0.642857	-0.821429	0.678571	0.885714	0.571429	-0.821429	0.714286	-0.678571	-0.821429	-0.821429	-0.857143	0.821429	0.857143	-0.785714	-0.771429	-0.428571	0.75	0.714286	0.885714	0.785714	-0.678571	-0.785714	0.942857	-0.828571	-0.607143	0.828571	-0.535714	0.714286	-0.714286	0.571429	-0.619048	-0.666667	0.785714	0.678571	0.642857	0.785714	-0.892857	-0.821429	-0.714286	-0.371429	0.657143	-0.714286	-0.785714	-0.761905	-0.571429	-0.428571	-0.5	-0.257143	-0.642857
Parp9	-0.785714	-0.75	0.857143	0.428571	0.75	-0.678571	0.642857	-0.75	-0.75	-0.892857	-0.785714	0.75	0.678571	-0.928571	-0.885714	-0.6	0.785714	0.642857	0.6	0.821429	-0.75	-0.785714	0.428571	-0.885714	-0.821429	0.485714	-0.392857	0.6	-0.714286	0.857143	-0.809524	-0.761905	0.857143	0.928571	0.928571	0.642857	-0.642857	-0.571429	-0.714286	-0.257143	0.428571	-0.714286	-0.738095	-0.595238	-0.785714	-0.771429	-0.857143	-0.6	-0.642857
Nr4a1	-0.857143	-0.892857	0.285714	0.428571	0.321429	-0.642857	0	-0.821429	-0.892857	-0.75	-0.107143	0.5	0.535714	-0.392857	-0.314286	-0.0857143	0.357143	0	0.485714	0.571429	-0.785714	-0.857143	0.314286	-0.885714	-0.75	0.428571	-0.714286	0.2	-0.392857	0.25	-0.761905	-0.333333	0.285714	0.714286	0.464286	0.178571	0	-0.321429	-0.392857	-0.485714	-0.0857143	-0.535714	-0.761905	-0.47619	-0.392857	-0.6	-0.678571	-0.314286	-0.535714
Mx2	-0.785714	-0.964286	0.857143	0.771429	0.535714	-0.857143	0.857143	-0.964286	-0.964286	-0.892857	-0.642857	0.928571	0.857143	-0.928571	-0.885714	-0.485714	0.964286	0.857143	0.942857	0.714286	-0.857143	-1	0.771429	-0.942857	-0.821429	0.542857	-0.571429	0.942857	-0.464286	0.714286	-0.761905	-0.547619	0.857143	0.821429	0.785714	0.785714	-0.642857	-0.857143	-0.464286	-0.6	0.942857	-0.678571	-0.857143	-0.833333	-0.392857	-0.714286	-0.607143	-0.771429	-0.785714
Clec4n	-0.821429	-0.75	0.714286	0.485714	0.821429	-0.892857	0.678571	-0.857143	-0.75	-0.642857	-0.5	0.75	0.714286	-0.678571	-0.6	-0.828571	0.714286	0.678571	0.657143	0.821429	-0.785714	-0.785714	0.6	-0.6	-0.964286	0.485714	-0.785714	0.485714	-0.571429	0.678571	-1	-0.738095	0.678571	0.928571	0.821429	0.535714	-0.535714	-0.75	-0.571429	-0.885714	0.371429	-0.678571	-0.880952	-0.785714	-0.607143	-0.485714	-0.75	-0.714286	-0.464286
Nfkbie	-0.642857	-0.571429	0.928571	0.428571	0.785714	-0.785714	0.785714	-0.714286	-0.571429	-0.642857	-0.678571	0.75	0.642857	-0.607143	-0.371429	-0.942857	0.785714	0.785714	0.714286	0.964286	-0.678571	-0.642857	0.6	-0.428571	-0.714286	0.371429	-0.642857	0.657143	-0.607143	0.821429	-0.857143	-0.833333	0.857143	0.857143	0.964286	0.678571	-0.785714	-0.714286	-0.607143	-0.771429	0.542857	-0.892857	-0.690476	-0.690476	-0.678571	-0.371429	-0.535714	-0.257143	-0.107143
Cryaa	-0.357143	-0.642857	0.714286	0.714286	0.464286	-0.857143	0.75	-0.571429	-0.642857	-0.642857	-0.821429	0.714286	0.642857	-0.642857	-0.6	-0.257143	0.75	0.75	0.885714	0.678571	-0.464286	-0.678571	0.828571	-0.542857	-0.357143	0.6	-0.428571	0.885714	-0.535714	0.535714	-0.5	-0.571429	0.928571	0.535714	0.607143	0.678571	-0.857143	-0.821429	-0.535714	-0.542857	0.771429	-0.642857	-0.571429	-0.642857	-0.25	-0.0857143	-0.107143	-0.142857	-0.357143
Eif2ak2	-0.892857	-0.857143	0.892857	0.828571	0.642857	-0.642857	0.964286	-0.964286	-0.857143	-0.892857	-0.678571	0.892857	0.857143	-0.821429	-0.771429	-0.771429	0.964286	0.964286	0.828571	0.642857	-0.964286	-0.892857	0.714286	-0.771429	-0.821429	0.657143	-0.571429	1	-0.571429	0.857143	-0.738095	-0.666667	0.821429	0.75	0.785714	0.928571	-0.678571	-0.75	-0.571429	-0.485714	0.885714	-0.857143	-0.809524	-0.880952	-0.571429	-0.885714	-0.714286	-0.885714	-0.678571
Nudt12	0.75	0.964286	-0.607143	-0.828571	-0.607143	0.928571	-0.607143	0.857143	0.964286	0.785714	0.678571	-0.821429	-0.857143	0.785714	0.828571	0.485714	-0.714286	-0.607143	-0.885714	-0.785714	0.785714	0.928571	-0.885714	0.885714	0.857143	-0.714286	0.714286	-0.6	0.535714	-0.5	0.809524	0.595238	-0.642857	-0.785714	-0.642857	-0.642857	0.642857	0.857143	0.535714	0.657143	-0.485714	0.607143	0.928571	0.833333	0.5	0.485714	0.642857	0.6	0.714286
Tapbp	-0.607143	-0.607143	0.857143	0.371429	0.785714	-0.714286	0.607143	-0.571429	-0.607143	-0.785714	-0.892857	0.642857	0.571429	-0.821429	-0.714286	-0.6	0.678571	0.607143	0.542857	0.928571	-0.571429	-0.642857	0.428571	-0.714286	-0.642857	0.485714	-0.392857	0.542857	-0.714286	0.857143	-0.738095	-0.857143	0.892857	0.821429	0.928571	0.642857	-0.821429	-0.607143	-0.714286	-0.257143	0.314286	-0.75	-0.619048	-0.52381	-0.785714	-0.428571	-0.642857	-0.2	-0.392857
Psmb8	-0.821429	-0.714286	0.928571	0.485714	0.75	-0.75	0.821429	-0.892857	-0.714286	-0.75	-0.571429	0.857143	0.75	-0.714286	-0.542857	-0.942857	0.892857	0.821429	0.771429	0.857143	-0.857143	-0.785714	0.6	-0.6	-0.892857	0.371429	-0.642857	0.714286	-0.607143	0.821429	-0.928571	-0.738095	0.821429	0.964286	0.964286	0.678571	-0.607143	-0.678571	-0.607143	-0.771429	0.657143	-0.857143	-0.809524	-0.761905	-0.678571	-0.714286	-0.75	-0.657143	-0.357143
Tnf	-0.714286	-0.642857	0.892857	0.371429	0.75	-0.642857	0.642857	-0.642857	-0.642857	-0.857143	-0.857143	0.714286	0.642857	-0.857143	-0.771429	-0.657143	0.75	0.642857	0.542857	0.892857	-0.678571	-0.678571	0.428571	-0.771429	-0.714286	0.485714	-0.357143	0.542857	-0.785714	0.892857	-0.761905	-0.833333	0.892857	0.892857	0.964286	0.678571	-0.75	-0.535714	-0.785714	-0.2	0.428571	-0.785714	-0.666667	-0.547619	-0.857143	-0.657143	-0.785714	-0.371429	-0.5
Mapk4	-0.75	-0.642857	0.964286	0.428571	0.678571	-0.607143	0.785714	-0.75	-0.642857	-0.892857	-0.785714	0.821429	0.714286	-0.785714	-0.657143	-0.828571	0.857143	0.785714	0.714286	0.928571	-0.785714	-0.714286	0.542857	-0.714286	-0.75	0.428571	-0.357143	0.657143	-0.821429	0.857143	-0.785714	-0.785714	0.964286	0.928571	1	0.714286	-0.75	-0.535714	-0.821429	-0.314286	0.657143	-0.928571	-0.714286	-0.619048	-0.892857	-0.828571	-0.821429	-0.428571	-0.428571
Ms4a4c	-0.785714	-0.607143	0.821429	0.428571	0.75	-0.642857	0.642857	-0.678571	-0.607143	-0.821429	-0.75	0.75	0.714286	-0.714286	-0.657143	-0.828571	0.714286	0.642857	0.6	0.928571	-0.75	-0.642857	0.542857	-0.657143	-0.785714	0.542857	-0.428571	0.428571	-0.928571	0.785714	-0.833333	-0.833333	0.821429	0.928571	0.928571	0.642857	-0.714286	-0.5	-0.928571	-0.314286	0.371429	-0.857143	-0.761905	-0.619048	-0.964286	-0.714286	-0.892857	-0.428571	-0.5
Ms4a6d	-0.571429	-0.535714	0.5	0.2	0.571429	-0.535714	0.214286	-0.535714	-0.535714	-0.678571	-0.357143	0.428571	0.392857	-0.107143	0.142857	-0.314286	0.321429	0.214286	0.428571	0.857143	-0.535714	-0.571429	0.485714	-0.542857	-0.321429	0.142857	-0.5	0.142857	-0.642857	0.392857	-0.595238	-0.595238	0.5	0.678571	0.678571	0.25	-0.428571	-0.178571	-0.642857	-0.257143	0.0285714	-0.785714	-0.452381	-0.238095	-0.678571	-0.257143	-0.392857	0.6	0.0357143
Slc15a3	-0.785714	-0.857143	0.714286	0.485714	0.714286	-0.892857	0.571429	-0.857143	-0.857143	-0.785714	-0.607143	0.75	0.714286	-0.857143	-0.885714	-0.542857	0.714286	0.571429	0.657143	0.821429	-0.75	-0.892857	0.542857	-0.885714	-0.964286	0.485714	-0.607143	0.485714	-0.571429	0.678571	-0.928571	-0.666667	0.714286	0.928571	0.821429	0.535714	-0.535714	-0.75	-0.571429	-0.6	0.371429	-0.571429	-0.880952	-0.714286	-0.607143	-0.6	-0.821429	-0.771429	-0.714286
Pik3ap1	-0.678571	-0.535714	0.785714	0.428571	0.857143	-0.821429	0.642857	-0.642857	-0.535714	-0.571429	-0.642857	0.678571	0.642857	-0.535714	-0.371429	-0.942857	0.642857	0.642857	0.6	0.964286	-0.642857	-0.571429	0.6	-0.371429	-0.75	0.485714	-0.714286	0.428571	-0.714286	0.75	-0.904762	-0.880952	0.714286	0.857143	0.892857	0.607143	-0.75	-0.678571	-0.714286	-0.771429	0.257143	-0.821429	-0.738095	-0.690476	-0.75	-0.257143	-0.607143	-0.257143	-0.178571
Msr1	-0.75	-0.821429	0.714286	0.485714	0.714286	-0.821429	0.571429	-0.785714	-0.821429	-0.857143	-0.714286	0.75	0.714286	-0.892857	-0.942857	-0.485714	0.714286	0.571429	0.657143	0.821429	-0.714286	-0.857143	0.542857	-0.942857	-0.892857	0.542857	-0.464286	0.485714	-0.678571	0.678571	-0.857143	-0.690476	0.785714	0.928571	0.821429	0.535714	-0.607143	-0.678571	-0.678571	-0.371429	0.371429	-0.607143	-0.833333	-0.642857	-0.714286	-0.657143	-0.857143	-0.657143	-0.75
Tasl	-0.678571	-0.75	0.821429	0.485714	0.785714	-0.928571	0.785714	-0.857143	-0.75	-0.642857	-0.571429	0.75	0.642857	-0.714286	-0.542857	-0.771429	0.785714	0.785714	0.771429	0.857143	-0.714286	-0.821429	0.6	-0.6	-0.857143	0.371429	-0.75	0.714286	-0.392857	0.714286	-0.928571	-0.714286	0.821429	0.857143	0.857143	0.571429	-0.642857	-0.857143	-0.392857	-0.942857	0.542857	-0.714286	-0.785714	-0.761905	-0.464286	-0.371429	-0.535714	-0.542857	-0.285714
Gfra1	-0.928571	-0.714286	0.642857	0.657143	0.928571	-0.678571	0.678571	-0.785714	-0.714286	-0.642857	-0.642857	0.678571	0.75	-0.642857	-0.6	-0.942857	0.642857	0.678571	0.485714	0.678571	-0.857143	-0.678571	0.6	-0.542857	-0.928571	0.771429	-0.821429	0.485714	-0.678571	0.785714	-0.904762	-0.857143	0.535714	0.785714	0.714286	0.714286	-0.607143	-0.678571	-0.678571	-0.657143	0.2	-0.75	-0.833333	-0.833333	-0.75	-0.6	-0.821429	-0.771429	-0.428571
Sectm1a	-0.714286	-0.714286	0.678571	0.485714	0.75	-0.892857	0.5	-0.785714	-0.714286	-0.571429	-0.321429	0.678571	0.642857	-0.428571	-0.257143	-0.714286	0.642857	0.5	0.657143	0.857143	-0.678571	-0.75	0.485714	-0.542857	-0.821429	0.257143	-0.821429	0.485714	-0.428571	0.642857	-0.952381	-0.666667	0.5	0.857143	0.785714	0.5	-0.428571	-0.678571	-0.428571	-1	0.257143	-0.642857	-0.785714	-0.690476	-0.464286	-0.257143	-0.535714	-0.371429	-0.214286
Nfkb2	-0.714286	-0.714286	0.75	0.428571	0.892857	-0.928571	0.714286	-0.785714	-0.714286	-0.571429	-0.571429	0.642857	0.571429	-0.714286	-0.542857	-0.771429	0.678571	0.714286	0.6	0.821429	-0.678571	-0.75	0.485714	-0.542857	-0.857143	0.428571	-0.821429	0.6	-0.392857	0.75	-0.952381	-0.785714	0.75	0.821429	0.821429	0.535714	-0.607143	-0.821429	-0.392857	-0.942857	0.314286	-0.642857	-0.761905	-0.738095	-0.464286	-0.257143	-0.535714	-0.542857	-0.285714
Il23a	-0.714286	-0.821429	0.785714	0.828571	0.75	-0.857143	0.964286	-0.892857	-0.821429	-0.678571	-0.642857	0.785714	0.75	-0.714286	-0.6	-0.714286	0.857143	0.964286	0.828571	0.642857	-0.785714	-0.857143	0.771429	-0.6	-0.75	0.657143	-0.785714	1	-0.321429	0.75	-0.761905	-0.690476	0.785714	0.642857	0.678571	0.821429	-0.75	-0.964286	-0.321429	-0.828571	0.771429	-0.75	-0.761905	-0.904762	-0.321429	-0.371429	-0.392857	-0.657143	-0.428571
Adam8	-0.571429	-0.428571	0.785714	0.885714	0.607143	-0.535714	0.785714	-0.5	-0.428571	-0.285714	-0.642857	0.75	0.785714	-0.428571	-0.2	-0.771429	0.785714	0.785714	0.714286	0.678571	-0.607143	-0.357143	0.6	0.0857143	-0.464286	0.542857	-0.785714	0.885714	-0.428571	0.821429	-0.5	-0.666667	0.357143	0.571429	0.678571	0.964286	-0.642857	-0.642857	-0.428571	-0.6	0.657143	-0.678571	-0.52381	-0.809524	-0.357143	-0.0285714	-0.214286	-0.314286	-0.142857
Irf7	-0.75	-0.821429	0.785714	0.428571	0.75	-0.785714	0.642857	-0.785714	-0.821429	-0.857143	-0.75	0.714286	0.642857	-0.964286	-0.942857	-0.485714	0.75	0.642857	0.6	0.785714	-0.714286	-0.857143	0.428571	-0.942857	-0.857143	0.485714	-0.464286	0.6	-0.571429	0.785714	-0.833333	-0.714286	0.857143	0.892857	0.857143	0.571429	-0.607143	-0.678571	-0.571429	-0.371429	0.428571	-0.607143	-0.761905	-0.619048	-0.642857	-0.657143	-0.785714	-0.657143	-0.678571
Il6	-0.714286	-0.821429	0.785714	0.828571	0.75	-0.857143	0.964286	-0.892857	-0.821429	-0.678571	-0.642857	0.785714	0.75	-0.714286	-0.6	-0.714286	0.857143	0.964286	0.828571	0.642857	-0.785714	-0.857143	0.771429	-0.6	-0.75	0.657143	-0.785714	1	-0.321429	0.75	-0.761905	-0.690476	0.785714	0.642857	0.678571	0.821429	-0.75	-0.964286	-0.321429	-0.828571	0.771429	-0.75	-0.761905	-0.904762	-0.321429	-0.371429	-0.392857	-0.657143	-0.428571
Casp1	-0.571429	-0.678571	0.785714	0.371429	0.785714	-0.821429	0.607143	-0.607143	-0.678571	-0.75	-0.857143	0.607143	0.535714	-0.857143	-0.771429	-0.485714	0.642857	0.607143	0.542857	0.892857	-0.535714	-0.714286	0.428571	-0.771429	-0.678571	0.485714	-0.464286	0.542857	-0.571429	0.785714	-0.761905	-0.809524	0.892857	0.785714	0.857143	0.571429	-0.785714	-0.714286	-0.571429	-0.371429	0.314286	-0.642857	-0.642857	-0.547619	-0.642857	-0.314286	-0.571429	-0.257143	-0.428571
Tex30	0.785714	0.857143	-0.678571	-0.942857	-0.785714	0.821429	-0.928571	0.857143	0.857143	0.642857	0.678571	-0.75	-0.785714	0.714286	0.6	0.714286	-0.785714	-0.928571	-0.771429	-0.571429	0.821429	0.821429	-0.828571	0.6	0.75	-0.828571	0.892857	-0.942857	0.357143	-0.714286	0.738095	0.714286	-0.678571	-0.571429	-0.571429	-0.857143	0.75	0.964286	0.357143	0.828571	-0.657143	0.714286	0.785714	0.952381	0.321429	0.371429	0.392857	0.657143	0.428571
Mitd1	-0.857143	-0.607143	0.785714	0.657143	0.928571	-0.607143	0.857143	-0.678571	-0.607143	-0.607143	-0.75	0.642857	0.678571	-0.678571	-0.485714	-0.942857	0.714286	0.857143	0.428571	0.642857	-0.785714	-0.571429	0.542857	-0.428571	-0.714286	0.771429	-0.785714	0.714286	-0.642857	0.964286	-0.761905	-0.928571	0.678571	0.642857	0.75	0.892857	-0.785714	-0.714286	-0.642857	-0.6	0.428571	-0.821429	-0.666667	-0.809524	-0.642857	-0.485714	-0.571429	-0.542857	-0.25
Stat1	-0.75	-0.571429	0.75	0.657143	0.964286	-0.678571	0.821429	-0.607143	-0.571429	-0.535714	-0.785714	0.571429	0.607143	-0.642857	-0.428571	-0.885714	0.642857	0.821429	0.428571	0.678571	-0.678571	-0.535714	0.542857	-0.371429	-0.642857	0.771429	-0.821429	0.714286	-0.571429	0.928571	-0.738095	-0.952381	0.678571	0.571429	0.714286	0.857143	-0.857143	-0.785714	-0.571429	-0.657143	0.314286	-0.785714	-0.619048	-0.785714	-0.571429	-0.257143	-0.428571	-0.371429	-0.142857
Col19a1	-0.714286	-0.892857	0.678571	0.942857	0.75	-0.857143	0.857143	-0.821429	-0.892857	-0.678571	-0.75	0.75	0.785714	-0.785714	-0.714286	-0.542857	0.785714	0.857143	0.771429	0.571429	-0.75	-0.857143	0.828571	-0.714286	-0.714286	0.828571	-0.821429	0.942857	-0.321429	0.714286	-0.690476	-0.690476	0.678571	0.571429	0.571429	0.857143	-0.785714	-1	-0.321429	-0.714286	0.657143	-0.642857	-0.761905	-0.904762	-0.285714	-0.314286	-0.357143	-0.6	-0.5
Ccl20	-0.738769	-0.846881	0.571429	0.6	0.785714	-0.900937	0.5	-0.72075	-0.846881	-0.72075	-0.738769	0.642857	0.678571	-0.846881	-0.869657	-0.463817	0.571429	0.5	0.6	0.785714	-0.666694	-0.810844	0.6	-0.869657	-0.8649	0.695725	-0.684712	0.428571	-0.594619	0.607143	-0.850315	-0.730552	0.648675	0.785714	0.678571	0.535714	-0.648675	-0.792825	-0.594619	-0.550782	0.142857	-0.522544	-0.838338	-0.706599	-0.594619	-0.40584	-0.702731	-0.550782	-0.630656
Bard1	-0.928571	-0.857143	0.642857	0.885714	0.857143	-0.75	0.892857	-0.857143	-0.857143	-0.642857	-0.642857	0.714286	0.785714	-0.75	-0.657143	-0.771429	0.75	0.892857	0.6	0.5	-0.892857	-0.785714	0.714286	-0.6	-0.821429	0.885714	-0.928571	0.828571	-0.428571	0.785714	-0.785714	-0.761905	0.607143	0.607143	0.571429	0.857143	-0.642857	-0.857143	-0.428571	-0.771429	0.542857	-0.678571	-0.809524	-0.952381	-0.392857	-0.485714	-0.535714	-0.828571	-0.535714
Sp100	-0.785714	-0.607143	0.892857	0.371429	0.785714	-0.607143	0.714286	-0.678571	-0.607143	-0.821429	-0.785714	0.714286	0.642857	-0.785714	-0.657143	-0.828571	0.75	0.714286	0.542857	0.892857	-0.75	-0.642857	0.428571	-0.657143	-0.75	0.485714	-0.428571	0.542857	-0.821429	0.892857	-0.809524	-0.857143	0.892857	0.892857	0.964286	0.678571	-0.714286	-0.5	-0.821429	-0.314286	0.428571	-0.857143	-0.690476	-0.595238	-0.892857	-0.714286	-0.821429	-0.428571	-0.428571
4933407L21Rik	0.607143	0.642857	-0.857143	-0.6	-0.821429	0.821429	-0.928571	0.75	0.642857	0.607143	0.714286	-0.678571	-0.607143	0.678571	0.485714	0.771429	-0.785714	-0.928571	-0.657143	-0.75	0.642857	0.714286	-0.6	0.485714	0.678571	-0.542857	0.714286	-0.885714	0.392857	-0.857143	0.761905	0.809524	-0.857143	-0.642857	-0.785714	-0.785714	0.857143	0.928571	0.392857	0.771429	-0.657143	0.785714	0.642857	0.785714	0.428571	0.257143	0.357143	0.428571	0.178571
Rgs16	-0.714286	-0.821429	0.785714	0.828571	0.75	-0.857143	0.964286	-0.892857	-0.821429	-0.678571	-0.642857	0.785714	0.75	-0.714286	-0.6	-0.714286	0.857143	0.964286	0.828571	0.642857	-0.785714	-0.857143	0.771429	-0.6	-0.75	0.657143	-0.785714	1	-0.321429	0.75	-0.761905	-0.690476	0.785714	0.642857	0.678571	0.821429	-0.75	-0.964286	-0.321429	-0.828571	0.771429	-0.75	-0.761905	-0.904762	-0.321429	-0.371429	-0.392857	-0.657143	-0.428571
Niban1	-0.571429	-0.642857	0.857143	0.485714	0.642857	-0.75	0.607143	-0.642857	-0.642857	-0.857143	-0.857143	0.785714	0.714286	-0.75	-0.714286	-0.6	0.75	0.607143	0.771429	1	-0.607143	-0.714286	0.657143	-0.771429	-0.678571	0.485714	-0.321429	0.542857	-0.821429	0.714286	-0.738095	-0.761905	0.892857	0.892857	0.928571	0.642857	-0.857143	-0.642857	-0.821429	-0.257143	0.485714	-0.821429	-0.714286	-0.571429	-0.857143	-0.542857	-0.714286	-0.2	-0.464286
Ifi211	-0.785714	-0.607143	0.892857	0.371429	0.785714	-0.607143	0.714286	-0.678571	-0.607143	-0.821429	-0.785714	0.714286	0.642857	-0.785714	-0.657143	-0.828571	0.75	0.714286	0.542857	0.892857	-0.75	-0.642857	0.428571	-0.657143	-0.75	0.485714	-0.428571	0.542857	-0.821429	0.892857	-0.809524	-0.857143	0.892857	0.892857	0.964286	0.678571	-0.714286	-0.5	-0.821429	-0.314286	0.428571	-0.857143	-0.690476	-0.595238	-0.892857	-0.714286	-0.821429	-0.428571	-0.428571
Selp	-0.607143	-0.535714	0.964286	0.542857	0.75	-0.714286	0.892857	-0.642857	-0.535714	-0.714286	-0.785714	0.785714	0.678571	-0.678571	-0.428571	-0.828571	0.857143	0.892857	0.771429	0.892857	-0.642857	-0.607143	0.657143	-0.485714	-0.571429	0.485714	-0.5	0.828571	-0.714286	0.857143	-0.714286	-0.833333	0.964286	0.785714	0.928571	0.785714	-0.928571	-0.714286	-0.714286	-0.542857	0.714286	-0.928571	-0.619048	-0.666667	-0.678571	-0.428571	-0.464286	-0.142857	-0.178571
Sec16b	0.571429	0.321429	-0.821429	-0.142857	-0.928571	0.392857	-0.785714	0.464286	0.321429	0.607143	0.75	-0.5	-0.428571	0.571429	0.542857	0.942857	-0.607143	-0.785714	-0.2	-0.714286	0.535714	0.392857	-0.428571	0.485714	0.535714	-0.371429	0.321429	-0.428571	0.642857	-0.928571	0.666667	0.904762	-0.785714	-0.678571	-0.857143	-0.642857	0.785714	0.571429	0.642857	0.371429	-0.371429	0.821429	0.452381	0.47619	0.821429	0.542857	0.607143	0.428571	0.0714286
Pfkfb3	-0.714286	-0.75	0.928571	0.771429	0.607143	-0.571429	0.892857	-0.75	-0.75	-0.964286	-0.928571	0.857143	0.821429	-0.857143	-0.828571	-0.6	0.928571	0.892857	0.771429	0.714286	-0.785714	-0.785714	0.714286	-0.828571	-0.607143	0.714286	-0.321429	0.942857	-0.714286	0.892857	-0.571429	-0.738095	0.928571	0.714286	0.821429	0.964286	-0.892857	-0.678571	-0.714286	-0.0857143	0.885714	-0.892857	-0.666667	-0.714286	-0.714286	-0.771429	-0.642857	-0.485714	-0.642857
Ak8	0.714286	0.75	-0.714286	-0.885714	-0.785714	0.785714	-0.928571	0.75	0.75	0.607143	0.75	-0.714286	-0.75	0.642857	0.485714	0.771429	-0.75	-0.928571	-0.714286	-0.642857	0.75	0.714286	-0.828571	0.485714	0.642857	-0.828571	0.857143	-0.885714	0.428571	-0.75	0.690476	0.785714	-0.714286	-0.535714	-0.607143	-0.892857	0.857143	0.928571	0.428571	0.771429	-0.657143	0.785714	0.714286	0.904762	0.392857	0.257143	0.321429	0.428571	0.285714
Lcn2	-0.714286	-0.714286	0.75	0.428571	0.892857	-0.928571	0.714286	-0.785714	-0.714286	-0.571429	-0.571429	0.642857	0.571429	-0.714286	-0.542857	-0.771429	0.678571	0.714286	0.6	0.821429	-0.678571	-0.75	0.485714	-0.542857	-0.857143	0.428571	-0.821429	0.6	-0.392857	0.75	-0.952381	-0.785714	0.75	0.821429	0.821429	0.535714	-0.607143	-0.821429	-0.392857	-0.942857	0.314286	-0.642857	-0.761905	-0.738095	-0.464286	-0.257143	-0.535714	-0.542857	-0.285714
Hc	-0.714286	-0.642857	0.607143	0.542857	0.892857	-0.892857	0.607143	-0.642857	-0.642857	-0.5	-0.642857	0.607143	0.642857	-0.571429	-0.428571	-0.828571	0.535714	0.607143	0.542857	0.857143	-0.642857	-0.607143	0.657143	-0.428571	-0.785714	0.657143	-0.892857	0.371429	-0.607143	0.642857	-0.904762	-0.857143	0.607143	0.75	0.714286	0.571429	-0.714286	-0.785714	-0.607143	-0.885714	0.142857	-0.678571	-0.785714	-0.761905	-0.607143	-0.142857	-0.535714	-0.314286	-0.214286
Ifih1	-0.678571	-0.678571	0.964286	0.428571	0.642857	-0.642857	0.714286	-0.714286	-0.678571	-0.928571	-0.857143	0.821429	0.714286	-0.857143	-0.771429	-0.657143	0.857143	0.714286	0.714286	0.928571	-0.714286	-0.75	0.542857	-0.828571	-0.714286	0.428571	-0.285714	0.657143	-0.785714	0.857143	-0.738095	-0.761905	0.964286	0.928571	1	0.714286	-0.785714	-0.571429	-0.785714	-0.2	0.657143	-0.857143	-0.690476	-0.571429	-0.857143	-0.771429	-0.785714	-0.371429	-0.5
Tmem141	0.571429	0.428571	-0.642857	-0.714286	-0.857143	0.571429	-0.642857	0.5	0.428571	0.142857	0.357143	-0.571429	-0.607143	0.607143	0.371429	0.714286	-0.642857	-0.642857	-0.485714	-0.571429	0.464286	0.392857	-0.142857	0.257143	0.678571	-0.371429	0.892857	-0.771429	0.0357143	-0.821429	0.690476	0.714286	-0.321429	-0.571429	-0.607143	-0.75	0.571429	0.821429	0.0357143	0.771429	-0.314286	0.357143	0.5	0.714286	0.214286	0.0285714	0.285714	0.6	0.107143
Nmi	-0.714286	-0.714286	0.75	0.428571	0.892857	-0.928571	0.714286	-0.785714	-0.714286	-0.571429	-0.571429	0.642857	0.571429	-0.714286	-0.542857	-0.771429	0.678571	0.714286	0.6	0.821429	-0.678571	-0.75	0.485714	-0.542857	-0.857143	0.428571	-0.821429	0.6	-0.392857	0.75	-0.952381	-0.785714	0.75	0.821429	0.821429	0.535714	-0.607143	-0.821429	-0.392857	-0.942857	0.314286	-0.642857	-0.761905	-0.738095	-0.464286	-0.257143	-0.535714	-0.542857	-0.285714
Il1rn	-0.571429	-0.642857	0.785714	0.371429	0.857143	-0.928571	0.642857	-0.642857	-0.642857	-0.571429	-0.714286	0.607143	0.535714	-0.714286	-0.542857	-0.657143	0.642857	0.642857	0.542857	0.892857	-0.535714	-0.678571	0.485714	-0.542857	-0.714286	0.428571	-0.714286	0.542857	-0.428571	0.785714	-0.857143	-0.833333	0.785714	0.785714	0.857143	0.571429	-0.75	-0.821429	-0.428571	-0.771429	0.314286	-0.642857	-0.666667	-0.642857	-0.5	-0.0857143	-0.428571	-0.257143	-0.214286
Mapk8ip1	0.75	0.678571	-0.714286	-0.942857	-0.75	0.714286	-0.857143	0.714286	0.678571	0.642857	0.75	-0.785714	-0.857143	0.535714	0.428571	0.885714	-0.75	-0.857143	-0.771429	-0.714286	0.785714	0.642857	-0.942857	0.428571	0.642857	-0.885714	0.785714	-0.771429	0.678571	-0.714286	0.690476	0.809524	-0.642857	-0.607143	-0.642857	-0.928571	0.892857	0.821429	0.678571	0.657143	-0.6	0.892857	0.761905	0.904762	0.607143	0.371429	0.464286	0.371429	0.321429
Frmd5	0.964286	0.785714	-0.714286	-0.885714	-0.857143	0.642857	-0.892857	0.821429	0.785714	0.678571	0.678571	-0.75	-0.821429	0.714286	0.6	0.885714	-0.785714	-0.892857	-0.6	-0.535714	0.928571	0.714286	-0.714286	0.542857	0.785714	-0.885714	0.857143	-0.828571	0.571429	-0.857143	0.761905	0.809524	-0.607143	-0.642857	-0.642857	-0.928571	0.678571	0.75	0.571429	0.657143	-0.542857	0.785714	0.785714	0.928571	0.535714	0.6	0.607143	0.771429	0.5
Smox	-0.75	-0.678571	0.785714	0.885714	0.785714	-0.678571	0.928571	-0.714286	-0.678571	-0.642857	-0.785714	0.75	0.785714	-0.607143	-0.428571	-0.885714	0.785714	0.928571	0.714286	0.678571	-0.785714	-0.642857	0.828571	-0.428571	-0.607143	0.828571	-0.785714	0.885714	-0.571429	0.821429	-0.666667	-0.833333	0.714286	0.571429	0.678571	0.964286	-0.892857	-0.821429	-0.571429	-0.657143	0.657143	-0.892857	-0.690476	-0.880952	-0.535714	-0.371429	-0.392857	-0.371429	-0.25
Rassf2	-0.75	-0.714286	0.571429	0.885714	0.857143	-0.821429	0.785714	-0.678571	-0.714286	-0.535714	-0.714286	0.642857	0.75	-0.571429	-0.485714	-0.771429	0.607143	0.785714	0.6	0.642857	-0.714286	-0.642857	0.828571	-0.428571	-0.678571	0.942857	-0.928571	0.657143	-0.535714	0.678571	-0.738095	-0.833333	0.571429	0.535714	0.535714	0.821429	-0.821429	-0.892857	-0.535714	-0.771429	0.371429	-0.714286	-0.761905	-0.904762	-0.464286	-0.142857	-0.392857	-0.428571	-0.357143
Dusp2	-0.607143	-0.535714	0.928571	0.428571	0.785714	-0.714286	0.785714	-0.642857	-0.535714	-0.714286	-0.785714	0.75	0.642857	-0.642857	-0.428571	-0.885714	0.785714	0.785714	0.714286	0.964286	-0.642857	-0.607143	0.6	-0.485714	-0.642857	0.428571	-0.5	0.657143	-0.714286	0.821429	-0.785714	-0.857143	0.928571	0.857143	0.964286	0.678571	-0.857143	-0.642857	-0.714286	-0.542857	0.542857	-0.928571	-0.642857	-0.619048	-0.785714	-0.428571	-0.571429	-0.142857	-0.142857
Il1b	-0.75	-0.857143	0.571429	0.6	0.785714	-0.928571	0.5	-0.75	-0.857143	-0.678571	-0.678571	0.642857	0.678571	-0.821429	-0.828571	-0.485714	0.571429	0.5	0.6	0.785714	-0.678571	-0.821429	0.6	-0.828571	-0.892857	0.657143	-0.75	0.428571	-0.535714	0.607143	-0.880952	-0.714286	0.607143	0.785714	0.678571	0.535714	-0.607143	-0.821429	-0.535714	-0.657143	0.142857	-0.5	-0.857143	-0.738095	-0.535714	-0.371429	-0.678571	-0.6	-0.607143
Il1a	-0.75	-0.714286	0.571429	0.885714	0.857143	-0.821429	0.785714	-0.678571	-0.714286	-0.535714	-0.714286	0.642857	0.75	-0.571429	-0.485714	-0.771429	0.607143	0.785714	0.6	0.642857	-0.714286	-0.642857	0.828571	-0.428571	-0.678571	0.942857	-0.928571	0.657143	-0.535714	0.678571	-0.738095	-0.833333	0.571429	0.535714	0.535714	0.821429	-0.821429	-0.892857	-0.535714	-0.771429	0.371429	-0.714286	-0.761905	-0.904762	-0.464286	-0.142857	-0.392857	-0.428571	-0.357143
Zbp1	-0.785714	-0.607143	0.892857	0.371429	0.785714	-0.607143	0.714286	-0.678571	-0.607143	-0.821429	-0.785714	0.714286	0.642857	-0.785714	-0.657143	-0.828571	0.75	0.714286	0.542857	0.892857	-0.75	-0.642857	0.428571	-0.657143	-0.75	0.485714	-0.428571	0.542857	-0.821429	0.892857	-0.809524	-0.857143	0.892857	0.892857	0.964286	0.678571	-0.714286	-0.5	-0.821429	-0.314286	0.428571	-0.857143	-0.690476	-0.595238	-0.892857	-0.714286	-0.821429	-0.428571	-0.428571
Car13	-0.857143	-0.821429	0.714286	0.485714	0.75	-0.857143	0.642857	-0.892857	-0.821429	-0.75	-0.535714	0.75	0.714286	-0.785714	-0.771429	-0.714286	0.714286	0.642857	0.657143	0.821429	-0.821429	-0.857143	0.542857	-0.771429	-1	0.485714	-0.678571	0.485714	-0.607143	0.678571	-0.97619	-0.690476	0.714286	0.928571	0.821429	0.535714	-0.5	-0.714286	-0.607143	-0.714286	0.371429	-0.642857	-0.904762	-0.761905	-0.642857	-0.657143	-0.857143	-0.828571	-0.642857
Helz2	-0.714286	-0.857143	0.785714	0.542857	0.607143	-0.821429	0.642857	-0.857143	-0.857143	-0.928571	-0.714286	0.857143	0.785714	-0.892857	-0.942857	-0.485714	0.821429	0.642857	0.828571	0.857143	-0.75	-0.928571	0.657143	-1	-0.892857	0.485714	-0.392857	0.6	-0.678571	0.642857	-0.833333	-0.619048	0.857143	0.964286	0.857143	0.571429	-0.642857	-0.714286	-0.678571	-0.371429	0.6	-0.678571	-0.857143	-0.666667	-0.714286	-0.771429	-0.857143	-0.657143	-0.75
Samhd1	-0.607143	-0.607143	0.785714	0.428571	0.75	-0.75	0.535714	-0.571429	-0.607143	-0.785714	-0.857143	0.678571	0.642857	-0.75	-0.714286	-0.6	0.642857	0.535714	0.6	0.964286	-0.571429	-0.642857	0.542857	-0.714286	-0.678571	0.542857	-0.392857	0.428571	-0.821429	0.75	-0.761905	-0.833333	0.821429	0.857143	0.892857	0.607143	-0.821429	-0.607143	-0.821429	-0.257143	0.257143	-0.75	-0.690476	-0.547619	-0.857143	-0.428571	-0.714286	-0.2	-0.464286
Slc7a11	-0.607143	-0.642857	0.857143	0.428571	0.785714	-0.892857	0.785714	-0.75	-0.642857	-0.607143	-0.642857	0.714286	0.607143	-0.642857	-0.428571	-0.828571	0.75	0.785714	0.714286	0.928571	-0.642857	-0.714286	0.6	-0.485714	-0.75	0.371429	-0.714286	0.657143	-0.464286	0.75	-0.880952	-0.785714	0.857143	0.821429	0.892857	0.607143	-0.75	-0.821429	-0.464286	-0.885714	0.542857	-0.785714	-0.714286	-0.714286	-0.535714	-0.257143	-0.464286	-0.314286	-0.142857
Dclk1	-0.678571	-0.75	0.571429	0.885714	0.821429	-0.857143	0.714286	-0.642857	-0.75	-0.571429	-0.785714	0.642857	0.75	-0.642857	-0.6	-0.6	0.607143	0.714286	0.6	0.642857	-0.642857	-0.678571	0.828571	-0.542857	-0.642857	0.942857	-0.857143	0.657143	-0.5	0.678571	-0.690476	-0.809524	0.571429	0.535714	0.535714	0.821429	-0.857143	-0.928571	-0.5	-0.657143	0.371429	-0.642857	-0.738095	-0.857143	-0.428571	-0.0857143	-0.357143	-0.371429	-0.428571
Ptx3	-0.75	-0.642857	0.928571	0.771429	0.714286	-0.571429	1	-0.75	-0.642857	-0.821429	-0.821429	0.857143	0.821429	-0.678571	-0.542857	-0.885714	0.928571	1	0.771429	0.714286	-0.821429	-0.678571	0.771429	-0.542857	-0.607143	0.714286	-0.5	0.942857	-0.714286	0.892857	-0.642857	-0.809524	0.892857	0.714286	0.821429	0.964286	-0.892857	-0.678571	-0.714286	-0.371429	0.885714	-1	-0.666667	-0.785714	-0.714286	-0.657143	-0.571429	-0.428571	-0.392857
Vcam1	-0.785714	-0.785714	0.785714	0.542857	0.714286	-0.892857	0.75	-0.928571	-0.785714	-0.714286	-0.5	0.857143	0.785714	-0.678571	-0.6	-0.828571	0.821429	0.75	0.828571	0.857143	-0.821429	-0.857143	0.714286	-0.657143	-0.964286	0.428571	-0.714286	0.6	-0.571429	0.642857	-0.97619	-0.666667	0.75	0.964286	0.857143	0.571429	-0.571429	-0.785714	-0.571429	-0.885714	0.6	-0.75	-0.904762	-0.809524	-0.607143	-0.6	-0.75	-0.714286	-0.464286
Prss12	-0.892857	-0.785714	0.678571	0.714286	0.928571	-0.75	0.857143	-0.821429	-0.785714	-0.607143	-0.642857	0.642857	0.678571	-0.785714	-0.657143	-0.771429	0.714286	0.857143	0.485714	0.535714	-0.821429	-0.75	0.542857	-0.6	-0.857143	0.771429	-0.892857	0.771429	-0.428571	0.857143	-0.833333	-0.809524	0.642857	0.642857	0.642857	0.785714	-0.642857	-0.857143	-0.428571	-0.771429	0.428571	-0.642857	-0.761905	-0.880952	-0.428571	-0.485714	-0.571429	-0.828571	-0.428571
Tlr2	-0.535714	-0.571429	0.928571	0.428571	0.75	-0.75	0.714286	-0.607143	-0.571429	-0.75	-0.857143	0.75	0.642857	-0.714286	-0.542857	-0.714286	0.785714	0.714286	0.714286	0.964286	-0.571429	-0.642857	0.6	-0.6	-0.607143	0.428571	-0.428571	0.657143	-0.678571	0.821429	-0.738095	-0.833333	0.928571	0.857143	0.964286	0.678571	-0.892857	-0.678571	-0.678571	-0.428571	0.542857	-0.857143	-0.619048	-0.571429	-0.75	-0.371429	-0.535714	-0.0857143	-0.214286
Ifi44	-0.678571	-0.678571	0.892857	0.485714	0.607143	-0.678571	0.642857	-0.714286	-0.678571	-0.928571	-0.821429	0.857143	0.785714	-0.785714	-0.771429	-0.657143	0.821429	0.642857	0.771429	0.964286	-0.714286	-0.75	0.657143	-0.828571	-0.75	0.485714	-0.285714	0.542857	-0.892857	0.75	-0.761905	-0.738095	0.892857	0.964286	0.964286	0.678571	-0.785714	-0.571429	-0.892857	-0.2	0.6	-0.857143	-0.761905	-0.595238	-0.928571	-0.771429	-0.857143	-0.371429	-0.571429
Nfkb1	-0.678571	-0.678571	0.964286	0.428571	0.642857	-0.642857	0.714286	-0.714286	-0.678571	-0.928571	-0.857143	0.821429	0.714286	-0.857143	-0.771429	-0.657143	0.857143	0.714286	0.714286	0.928571	-0.714286	-0.75	0.542857	-0.828571	-0.714286	0.428571	-0.285714	0.657143	-0.785714	0.857143	-0.738095	-0.761905	0.964286	0.928571	1	0.714286	-0.785714	-0.571429	-0.785714	-0.2	0.657143	-0.857143	-0.690476	-0.571429	-0.857143	-0.771429	-0.785714	-0.371429	-0.5
Gem	-0.75	-0.785714	0.928571	0.485714	0.642857	-0.678571	0.714286	-0.821429	-0.785714	-0.964286	-0.785714	0.857143	0.75	-0.928571	-0.885714	-0.6	0.892857	0.714286	0.771429	0.857143	-0.785714	-0.857143	0.542857	-0.942857	-0.821429	0.428571	-0.321429	0.714286	-0.714286	0.821429	-0.785714	-0.690476	0.928571	0.964286	0.964286	0.678571	-0.678571	-0.607143	-0.714286	-0.257143	0.657143	-0.785714	-0.761905	-0.619048	-0.785714	-0.885714	-0.857143	-0.6	-0.642857
Gbp3	-0.785714	-0.75	0.857143	0.428571	0.75	-0.678571	0.642857	-0.75	-0.75	-0.892857	-0.785714	0.75	0.678571	-0.928571	-0.885714	-0.6	0.785714	0.642857	0.6	0.821429	-0.75	-0.785714	0.428571	-0.885714	-0.821429	0.485714	-0.392857	0.6	-0.714286	0.857143	-0.809524	-0.761905	0.857143	0.928571	0.928571	0.642857	-0.642857	-0.571429	-0.714286	-0.257143	0.428571	-0.714286	-0.738095	-0.595238	-0.785714	-0.771429	-0.857143	-0.6	-0.642857
Gbp2	-0.714286	-0.642857	0.892857	0.371429	0.75	-0.642857	0.642857	-0.642857	-0.642857	-0.857143	-0.857143	0.714286	0.642857	-0.857143	-0.771429	-0.657143	0.75	0.642857	0.542857	0.892857	-0.678571	-0.678571	0.428571	-0.771429	-0.714286	0.485714	-0.357143	0.542857	-0.785714	0.892857	-0.761905	-0.833333	0.892857	0.892857	0.964286	0.678571	-0.75	-0.535714	-0.785714	-0.2	0.428571	-0.785714	-0.666667	-0.547619	-0.857143	-0.657143	-0.785714	-0.371429	-0.5
Nr4a3	-0.714286	-0.821429	0.714286	0.714286	0.678571	-0.964286	0.75	-0.892857	-0.821429	-0.678571	-0.535714	0.857143	0.821429	-0.607143	-0.542857	-0.771429	0.785714	0.75	0.942857	0.857143	-0.785714	-0.857143	0.885714	-0.6	-0.857143	0.542857	-0.785714	0.657143	-0.5	0.535714	-0.904762	-0.642857	0.714286	0.857143	0.75	0.607143	-0.642857	-0.857143	-0.5	-0.942857	0.6	-0.75	-0.904762	-0.857143	-0.5	-0.371429	-0.571429	-0.542857	-0.464286
Svep1	-0.571429	-0.428571	0.785714	0.885714	0.607143	-0.535714	0.785714	-0.5	-0.428571	-0.285714	-0.642857	0.75	0.785714	-0.428571	-0.2	-0.771429	0.785714	0.785714	0.714286	0.678571	-0.607143	-0.357143	0.6	0.0857143	-0.464286	0.542857	-0.785714	0.885714	-0.428571	0.821429	-0.5	-0.666667	0.357143	0.571429	0.678571	0.964286	-0.642857	-0.642857	-0.428571	-0.6	0.657143	-0.678571	-0.52381	-0.809524	-0.357143	-0.0285714	-0.214286	-0.314286	-0.142857
Pde4b	-0.821429	-0.678571	0.75	0.942857	0.714286	-0.571429	0.892857	-0.714286	-0.678571	-0.785714	-0.821429	0.857143	0.928571	-0.607143	-0.542857	-0.885714	0.821429	0.892857	0.771429	0.678571	-0.857143	-0.642857	0.942857	-0.542857	-0.642857	0.942857	-0.607143	0.771429	-0.857143	0.75	-0.642857	-0.809524	0.714286	0.678571	0.678571	0.964286	-0.892857	-0.678571	-0.857143	-0.371429	0.714286	-0.964286	-0.761905	-0.857143	-0.785714	-0.657143	-0.642857	-0.428571	-0.464286
Ak4	-0.714286	-0.75	0.714286	0.885714	0.785714	-0.785714	0.928571	-0.75	-0.75	-0.607143	-0.75	0.714286	0.75	-0.642857	-0.485714	-0.771429	0.75	0.928571	0.714286	0.642857	-0.75	-0.714286	0.828571	-0.485714	-0.642857	0.828571	-0.857143	0.885714	-0.428571	0.75	-0.690476	-0.785714	0.714286	0.535714	0.607143	0.892857	-0.857143	-0.928571	-0.428571	-0.771429	0.657143	-0.785714	-0.714286	-0.904762	-0.392857	-0.257143	-0.321429	-0.428571	-0.285714
Rnf19b	-0.607143	-0.607143	0.785714	0.428571	0.75	-0.75	0.535714	-0.571429	-0.607143	-0.785714	-0.857143	0.678571	0.642857	-0.75	-0.714286	-0.6	0.642857	0.535714	0.6	0.964286	-0.571429	-0.642857	0.542857	-0.714286	-0.678571	0.542857	-0.392857	0.428571	-0.821429	0.75	-0.761905	-0.833333	0.821429	0.857143	0.892857	0.607143	-0.821429	-0.607143	-0.821429	-0.257143	0.257143	-0.75	-0.690476	-0.547619	-0.857143	-0.428571	-0.714286	-0.2	-0.464286
Gbp9	-0.821429	-0.75	0.928571	0.485714	0.678571	-0.642857	0.785714	-0.857143	-0.75	-0.928571	-0.714286	0.857143	0.75	-0.857143	-0.771429	-0.771429	0.892857	0.785714	0.771429	0.857143	-0.857143	-0.821429	0.542857	-0.828571	-0.857143	0.428571	-0.392857	0.714286	-0.75	0.821429	-0.833333	-0.714286	0.928571	0.964286	0.964286	0.678571	-0.642857	-0.571429	-0.75	-0.371429	0.657143	-0.857143	-0.785714	-0.666667	-0.821429	-0.942857	-0.892857	-0.657143	-0.571429
Cxcl5	-0.821429	-0.714286	0.928571	0.485714	0.75	-0.75	0.821429	-0.892857	-0.714286	-0.75	-0.571429	0.857143	0.75	-0.714286	-0.542857	-0.942857	0.892857	0.821429	0.771429	0.857143	-0.857143	-0.785714	0.6	-0.6	-0.892857	0.371429	-0.642857	0.714286	-0.607143	0.821429	-0.928571	-0.738095	0.821429	0.964286	0.964286	0.678571	-0.607143	-0.678571	-0.607143	-0.771429	0.657143	-0.857143	-0.809524	-0.761905	-0.678571	-0.714286	-0.75	-0.657143	-0.357143
Cxcl3	-0.785714	-0.857143	0.678571	0.942857	0.785714	-0.821429	0.928571	-0.857143	-0.857143	-0.642857	-0.678571	0.75	0.785714	-0.714286	-0.6	-0.714286	0.785714	0.928571	0.771429	0.571429	-0.821429	-0.821429	0.828571	-0.6	-0.75	0.828571	-0.892857	0.942857	-0.357143	0.714286	-0.738095	-0.714286	0.678571	0.571429	0.571429	0.857143	-0.75	-0.964286	-0.357143	-0.828571	0.657143	-0.714286	-0.785714	-0.952381	-0.321429	-0.371429	-0.392857	-0.657143	-0.428571
Cxcl1	-0.642857	-0.714286	0.821429	0.771429	0.75	-0.821429	0.964286	-0.785714	-0.714286	-0.642857	-0.714286	0.75	0.714286	-0.642857	-0.485714	-0.771429	0.821429	0.964286	0.771429	0.714286	-0.714286	-0.75	0.771429	-0.485714	-0.642857	0.657143	-0.75	0.942857	-0.392857	0.785714	-0.714286	-0.761905	0.821429	0.607143	0.714286	0.857143	-0.857143	-0.928571	-0.392857	-0.771429	0.771429	-0.821429	-0.690476	-0.857143	-0.392857	-0.257143	-0.321429	-0.428571	-0.285714
Cxcl9	-0.785714	-0.75	0.607143	0.6	1	-0.821429	0.714286	-0.75	-0.75	-0.535714	-0.678571	0.535714	0.571429	-0.714286	-0.6	-0.771429	0.571429	0.714286	0.428571	0.642857	-0.714286	-0.714286	0.485714	-0.542857	-0.857143	0.714286	-0.928571	0.6	-0.357143	0.785714	-0.880952	-0.857143	0.607143	0.642857	0.642857	0.642857	-0.642857	-0.857143	-0.357143	-0.828571	0.142857	-0.607143	-0.738095	-0.809524	-0.464286	-0.257143	-0.535714	-0.657143	-0.285714
Oasl2	-0.785714	-0.607143	0.892857	0.371429	0.785714	-0.607143	0.714286	-0.678571	-0.607143	-0.821429	-0.785714	0.714286	0.642857	-0.785714	-0.657143	-0.828571	0.75	0.714286	0.542857	0.892857	-0.75	-0.642857	0.428571	-0.657143	-0.75	0.485714	-0.428571	0.542857	-0.821429	0.892857	-0.809524	-0.857143	0.892857	0.892857	0.964286	0.678571	-0.714286	-0.5	-0.821429	-0.314286	0.428571	-0.857143	-0.690476	-0.595238	-0.892857	-0.714286	-0.821429	-0.428571	-0.428571
Oas1b	-0.785714	-0.857143	0.892857	0.828571	0.607143	-0.607143	0.892857	-0.857143	-0.857143	-1	-0.857143	0.892857	0.857143	-0.928571	-0.942857	-0.542857	0.964286	0.892857	0.828571	0.642857	-0.857143	-0.892857	0.714286	-0.942857	-0.714286	0.714286	-0.357143	1	-0.642857	0.857143	-0.619048	-0.666667	0.892857	0.75	0.785714	0.928571	-0.785714	-0.714286	-0.642857	-0.142857	0.885714	-0.821429	-0.738095	-0.761905	-0.642857	-0.885714	-0.714286	-0.714286	-0.785714
Irf5	-0.821429	-0.714286	0.857143	0.542857	0.714286	-0.785714	0.75	-0.892857	-0.714286	-0.75	-0.535714	0.892857	0.821429	-0.642857	-0.542857	-0.942857	0.857143	0.75	0.828571	0.892857	-0.857143	-0.785714	0.714286	-0.6	-0.928571	0.428571	-0.642857	0.6	-0.714286	0.714286	-0.952381	-0.714286	0.75	1	0.928571	0.642857	-0.607143	-0.678571	-0.714286	-0.771429	0.6	-0.857143	-0.880952	-0.785714	-0.75	-0.714286	-0.821429	-0.657143	-0.428571
Adcyap1r1	0.964286	0.785714	-0.714286	-0.6	-0.892857	0.607143	-0.714286	0.821429	0.785714	0.75	0.714286	-0.642857	-0.678571	0.821429	0.771429	0.828571	-0.678571	-0.714286	-0.428571	-0.642857	0.892857	0.75	-0.428571	0.714286	0.928571	-0.714286	0.714286	-0.6	0.607143	-0.892857	0.857143	0.833333	-0.642857	-0.75	-0.75	-0.75	0.571429	0.642857	0.607143	0.485714	-0.257143	0.714286	0.785714	0.785714	0.714286	0.771429	0.857143	0.885714	0.535714
Herc6	-0.571429	-0.642857	0.857143	0.485714	0.642857	-0.75	0.607143	-0.642857	-0.642857	-0.857143	-0.857143	0.785714	0.714286	-0.75	-0.714286	-0.6	0.75	0.607143	0.771429	1	-0.607143	-0.714286	0.657143	-0.771429	-0.678571	0.485714	-0.321429	0.542857	-0.821429	0.714286	-0.738095	-0.761905	0.892857	0.892857	0.928571	0.642857	-0.857143	-0.642857	-0.821429	-0.257143	0.485714	-0.821429	-0.714286	-0.571429	-0.857143	-0.542857	-0.714286	-0.2	-0.464286
Zc3hav1	-0.75	-0.642857	0.964286	0.428571	0.678571	-0.607143	0.785714	-0.75	-0.642857	-0.892857	-0.785714	0.821429	0.714286	-0.785714	-0.657143	-0.828571	0.857143	0.785714	0.714286	0.928571	-0.785714	-0.714286	0.542857	-0.714286	-0.75	0.428571	-0.357143	0.657143	-0.821429	0.857143	-0.785714	-0.785714	0.964286	0.928571	1	0.714286	-0.75	-0.535714	-0.821429	-0.314286	0.657143	-0.928571	-0.714286	-0.619048	-0.892857	-0.828571	-0.821429	-0.428571	-0.428571
Ccdc184	-0.857143	-0.678571	0.785714	0.485714	0.821429	-0.785714	0.678571	-0.821429	-0.678571	-0.678571	-0.535714	0.785714	0.75	-0.642857	-0.542857	-0.942857	0.75	0.678571	0.657143	0.857143	-0.821429	-0.714286	0.6	-0.542857	-0.928571	0.485714	-0.714286	0.485714	-0.714286	0.75	-0.97619	-0.785714	0.678571	0.964286	0.892857	0.607143	-0.571429	-0.642857	-0.714286	-0.771429	0.371429	-0.785714	-0.857143	-0.761905	-0.75	-0.6	-0.821429	-0.657143	-0.428571
Clec5a	-0.785714	-0.571429	0.892857	0.371429	0.857143	-0.714286	0.75	-0.714286	-0.571429	-0.642857	-0.642857	0.714286	0.642857	-0.642857	-0.428571	-1	0.75	0.75	0.542857	0.892857	-0.75	-0.607143	0.485714	-0.428571	-0.785714	0.428571	-0.678571	0.542857	-0.678571	0.892857	-0.904762	-0.880952	0.785714	0.892857	0.964286	0.678571	-0.678571	-0.607143	-0.678571	-0.714286	0.428571	-0.857143	-0.714286	-0.690476	-0.75	-0.485714	-0.678571	-0.428571	-0.214286
Bmp10	0.75	0.607143	-0.642857	-0.885714	-0.678571	0.607143	-0.75	0.642857	0.607143	0.285714	0.5	-0.714286	-0.785714	0.571429	0.428571	0.657143	-0.75	-0.75	-0.6	-0.5	0.714286	0.5	-0.485714	0.0857143	0.678571	-0.6	0.928571	-0.828571	0.285714	-0.785714	0.619048	0.595238	-0.25	-0.607143	-0.571429	-0.857143	0.392857	0.678571	0.285714	0.714286	-0.542857	0.464286	0.642857	0.880952	0.214286	0.142857	0.357143	0.771429	0.428571
Usp18	-0.75	-0.821429	0.785714	0.428571	0.75	-0.785714	0.642857	-0.785714	-0.821429	-0.857143	-0.75	0.714286	0.642857	-0.964286	-0.942857	-0.485714	0.75	0.642857	0.6	0.785714	-0.714286	-0.857143	0.428571	-0.942857	-0.857143	0.485714	-0.464286	0.6	-0.571429	0.785714	-0.833333	-0.714286	0.857143	0.892857	0.857143	0.571429	-0.607143	-0.678571	-0.571429	-0.371429	0.428571	-0.607143	-0.761905	-0.619048	-0.642857	-0.657143	-0.785714	-0.657143	-0.678571
Tuba8	-0.892857	-0.75	0.857143	0.428571	0.785714	-0.714286	0.714286	-0.857143	-0.75	-0.785714	-0.607143	0.75	0.678571	-0.821429	-0.714286	-0.828571	0.785714	0.714286	0.6	0.821429	-0.857143	-0.785714	0.428571	-0.714286	-0.928571	0.428571	-0.607143	0.6	-0.642857	0.857143	-0.928571	-0.761905	0.785714	0.928571	0.928571	0.642857	-0.535714	-0.607143	-0.642857	-0.6	0.428571	-0.75	-0.809524	-0.714286	-0.714286	-0.771429	-0.857143	-0.771429	-0.535714
Clec4e	-0.75	-0.535714	0.892857	0.371429	0.857143	-0.642857	0.75	-0.642857	-0.535714	-0.714286	-0.75	0.714286	0.642857	-0.678571	-0.485714	-0.942857	0.75	0.75	0.542857	0.892857	-0.714286	-0.571429	0.485714	-0.485714	-0.714286	0.485714	-0.535714	0.542857	-0.785714	0.892857	-0.833333	-0.904762	0.857143	0.892857	0.964286	0.678571	-0.75	-0.535714	-0.785714	-0.485714	0.428571	-0.892857	-0.666667	-0.619048	-0.857143	-0.542857	-0.714286	-0.314286	-0.25
Cd69	-0.928571	-0.857143	0.642857	0.6	0.892857	-0.714286	0.714286	-0.857143	-0.857143	-0.714286	-0.678571	0.607143	0.642857	-0.857143	-0.828571	-0.714286	0.642857	0.714286	0.428571	0.607143	-0.857143	-0.821429	0.428571	-0.771429	-0.964286	0.714286	-0.785714	0.6	-0.464286	0.821429	-0.880952	-0.785714	0.642857	0.714286	0.678571	0.678571	-0.535714	-0.75	-0.464286	-0.6	0.257143	-0.607143	-0.809524	-0.809524	-0.571429	-0.657143	-0.785714	-0.942857	-0.571429
Etv6	-0.714286	-0.821429	0.821429	0.771429	0.678571	-0.928571	0.928571	-0.892857	-0.821429	-0.678571	-0.571429	0.857143	0.785714	-0.714286	-0.542857	-0.714286	0.892857	0.928571	0.942857	0.75	-0.785714	-0.857143	0.828571	-0.6	-0.75	0.542857	-0.785714	0.942857	-0.392857	0.678571	-0.809524	-0.642857	0.821429	0.75	0.75	0.75	-0.714286	-0.928571	-0.392857	-0.942857	0.828571	-0.75	-0.809524	-0.880952	-0.321429	-0.371429	-0.392857	-0.542857	-0.428571
Tnfrsf1a	-0.821429	-0.821429	0.607143	0.885714	0.892857	-0.821429	0.857143	-0.785714	-0.821429	-0.571429	-0.678571	0.642857	0.714286	-0.714286	-0.6	-0.714286	0.678571	0.857143	0.6	0.535714	-0.785714	-0.75	0.714286	-0.542857	-0.75	0.885714	-0.964286	0.828571	-0.357143	0.75	-0.761905	-0.785714	0.607143	0.535714	0.535714	0.821429	-0.714286	-0.928571	-0.357143	-0.828571	0.428571	-0.642857	-0.761905	-0.928571	-0.321429	-0.257143	-0.392857	-0.657143	-0.428571
Sbk2	0.714286	0.75	-0.642857	-0.942857	-0.75	0.821429	-0.857143	0.75	0.75	0.607143	0.714286	-0.75	-0.821429	0.571429	0.485714	0.771429	-0.714286	-0.857143	-0.771429	-0.678571	0.75	0.714286	-0.942857	0.485714	0.678571	-0.885714	0.857143	-0.771429	0.535714	-0.642857	0.714286	0.761905	-0.642857	-0.571429	-0.571429	-0.857143	0.857143	0.928571	0.535714	0.771429	-0.6	0.785714	0.785714	0.928571	0.464286	0.257143	0.392857	0.428571	0.357143
Zfp273	0.785714	0.857143	-0.607143	-1	-0.75	0.857143	-0.857143	0.857143	0.857143	0.642857	0.642857	-0.785714	-0.857143	0.642857	0.6	0.714286	-0.75	-0.857143	-0.828571	-0.607143	0.821429	0.821429	-0.942857	0.6	0.785714	-0.885714	0.892857	-0.828571	0.464286	-0.607143	0.761905	0.690476	-0.607143	-0.607143	-0.535714	-0.821429	0.75	0.964286	0.464286	0.828571	-0.6	0.714286	0.857143	0.97619	0.392857	0.371429	0.464286	0.657143	0.5
Dbx1	0.72075	0.954994	-0.741249	-0.941124	-0.630062	0.926562	-0.815374	0.882919	0.954994	0.810844	0.741249	-0.852437	-0.852437	0.8649	0.869657	0.428571	-0.852437	-0.815374	-0.941124	-0.704187	0.774806	0.954994	-0.880406	0.885714	0.774806	-0.758971	0.666694	-0.941124	0.44475	-0.667124	0.731925	0.609938	-0.778312	-0.704187	-0.667124	-0.815374	0.738769	0.954994	0.44475	0.60876	-0.758971	0.630656	0.853913	0.87831	0.360375	0.485714	0.504525	0.666737	0.72075
Acan	-0.571429	-0.75	0.857143	0.714286	0.642857	-0.928571	0.857143	-0.75	-0.75	-0.678571	-0.714286	0.821429	0.75	-0.714286	-0.542857	-0.6	0.857143	0.857143	0.885714	0.821429	-0.642857	-0.785714	0.828571	-0.6	-0.607143	0.542857	-0.678571	0.885714	-0.428571	0.714286	-0.714286	-0.690476	0.857143	0.714286	0.785714	0.785714	-0.857143	-0.928571	-0.428571	-0.771429	0.828571	-0.75	-0.714286	-0.785714	-0.357143	-0.2	-0.285714	-0.257143	-0.357143
Trim30a	-0.678571	-0.678571	0.964286	0.428571	0.642857	-0.642857	0.714286	-0.714286	-0.678571	-0.928571	-0.857143	0.821429	0.714286	-0.857143	-0.771429	-0.657143	0.857143	0.714286	0.714286	0.928571	-0.714286	-0.75	0.542857	-0.828571	-0.714286	0.428571	-0.285714	0.657143	-0.785714	0.857143	-0.738095	-0.761905	0.964286	0.928571	1	0.714286	-0.785714	-0.571429	-0.785714	-0.2	0.657143	-0.857143	-0.690476	-0.571429	-0.857143	-0.771429	-0.785714	-0.371429	-0.5
Trim21	-0.821429	-0.75	0.75	0.828571	0.75	-0.535714	0.785714	-0.642857	-0.75	-0.857143	-0.964286	0.714286	0.785714	-0.857143	-0.828571	-0.6	0.75	0.785714	0.542857	0.607143	-0.785714	-0.678571	0.657143	-0.771429	-0.607143	0.942857	-0.5	0.771429	-0.75	0.892857	-0.571429	-0.833333	0.75	0.607143	0.678571	0.964286	-0.857143	-0.642857	-0.75	-0.0857143	0.542857	-0.785714	-0.666667	-0.738095	-0.714286	-0.657143	-0.642857	-0.485714	-0.642857
Cdkl5	-0.892857	-0.892857	0.714286	0.942857	0.75	-0.75	0.964286	-0.928571	-0.892857	-0.714286	-0.642857	0.821429	0.857143	-0.75	-0.657143	-0.771429	0.857143	0.964286	0.771429	0.535714	-0.928571	-0.857143	0.828571	-0.657143	-0.821429	0.828571	-0.857143	0.942857	-0.428571	0.75	-0.761905	-0.690476	0.678571	0.642857	0.607143	0.892857	-0.678571	-0.892857	-0.428571	-0.771429	0.771429	-0.75	-0.833333	-0.97619	-0.392857	-0.6	-0.535714	-0.828571	-0.535714
Ido1	-0.678571	-0.75	0.714286	0.942857	0.642857	-0.642857	0.75	-0.642857	-0.75	-0.857143	-0.964286	0.785714	0.857143	-0.75	-0.771429	-0.542857	0.75	0.75	0.771429	0.714286	-0.714286	-0.714286	0.885714	-0.771429	-0.571429	0.942857	-0.464286	0.771429	-0.785714	0.714286	-0.547619	-0.761905	0.75	0.607143	0.642857	0.928571	-0.964286	-0.75	-0.785714	-0.142857	0.6	-0.821429	-0.714286	-0.761905	-0.714286	-0.542857	-0.571429	-0.314286	-0.607143
Hpgd	-0.571429	-0.535714	0.857143	0.371429	0.857143	-0.75	0.642857	-0.535714	-0.535714	-0.678571	-0.857143	0.642857	0.571429	-0.714286	-0.542857	-0.714286	0.678571	0.642857	0.542857	0.928571	-0.535714	-0.571429	0.485714	-0.542857	-0.607143	0.485714	-0.5	0.542857	-0.678571	0.857143	-0.761905	-0.904762	0.857143	0.821429	0.928571	0.642857	-0.857143	-0.642857	-0.678571	-0.428571	0.314286	-0.785714	-0.595238	-0.547619	-0.75	-0.257143	-0.535714	-0.0857143	-0.214286
Tlr3	-0.892857	-0.857143	0.714286	0.885714	0.75	-0.571429	0.785714	-0.75	-0.857143	-0.892857	-0.892857	0.75	0.821429	-0.928571	-0.942857	-0.542857	0.785714	0.785714	0.6	0.535714	-0.857143	-0.785714	0.657143	-0.885714	-0.714286	0.942857	-0.535714	0.828571	-0.678571	0.857143	-0.619048	-0.761905	0.714286	0.642857	0.642857	0.928571	-0.75	-0.678571	-0.678571	-0.142857	0.542857	-0.714286	-0.738095	-0.785714	-0.642857	-0.771429	-0.714286	-0.714286	-0.785714
Hp	-0.857143	-0.821429	0.714286	0.485714	0.75	-0.857143	0.642857	-0.892857	-0.821429	-0.75	-0.535714	0.75	0.714286	-0.785714	-0.771429	-0.714286	0.714286	0.642857	0.657143	0.821429	-0.821429	-0.857143	0.542857	-0.771429	-1	0.485714	-0.678571	0.485714	-0.607143	0.678571	-0.97619	-0.690476	0.714286	0.928571	0.821429	0.535714	-0.5	-0.714286	-0.607143	-0.714286	0.371429	-0.642857	-0.904762	-0.761905	-0.642857	-0.657143	-0.857143	-0.828571	-0.642857
Jak3	-0.857143	-0.714286	0.821429	0.885714	0.75	-0.607143	0.964286	-0.785714	-0.714286	-0.714286	-0.75	0.821429	0.857143	-0.642857	-0.485714	-0.942857	0.857143	0.964286	0.714286	0.642857	-0.892857	-0.678571	0.828571	-0.485714	-0.678571	0.828571	-0.75	0.885714	-0.642857	0.857143	-0.690476	-0.809524	0.714286	0.642857	0.714286	1	-0.821429	-0.75	-0.642857	-0.6	0.771429	-0.928571	-0.738095	-0.904762	-0.607143	-0.6	-0.535714	-0.542857	-0.357143
Crispld2	-0.678571	-0.535714	0.857143	0.542857	0.928571	-0.714286	0.857143	-0.642857	-0.535714	-0.571429	-0.75	0.607143	0.571429	-0.642857	-0.428571	-0.885714	0.714286	0.857143	0.485714	0.75	-0.642857	-0.571429	0.485714	-0.371429	-0.642857	0.6	-0.714286	0.771429	-0.535714	0.964286	-0.761905	-0.928571	0.785714	0.642857	0.821429	0.821429	-0.857143	-0.785714	-0.535714	-0.657143	0.428571	-0.821429	-0.595238	-0.738095	-0.571429	-0.257143	-0.428571	-0.371429	-0.142857
Psmb10	-0.785714	-0.857143	0.785714	0.428571	0.75	-0.857143	0.642857	-0.857143	-0.857143	-0.785714	-0.642857	0.714286	0.642857	-0.928571	-0.885714	-0.542857	0.75	0.642857	0.6	0.785714	-0.75	-0.892857	0.428571	-0.885714	-0.928571	0.428571	-0.607143	0.6	-0.464286	0.785714	-0.904762	-0.690476	0.785714	0.892857	0.857143	0.571429	-0.535714	-0.75	-0.464286	-0.6	0.428571	-0.571429	-0.809524	-0.690476	-0.535714	-0.6	-0.75	-0.771429	-0.642857
Adamts8	-0.928571	-0.857143	0.571429	0.771429	0.785714	-0.857143	0.678571	-0.857143	-0.857143	-0.642857	-0.535714	0.785714	0.857143	-0.642857	-0.6	-0.828571	0.678571	0.678571	0.714286	0.714286	-0.892857	-0.785714	0.828571	-0.6	-0.928571	0.771429	-0.928571	0.485714	-0.607143	0.571429	-0.928571	-0.714286	0.535714	0.821429	0.642857	0.642857	-0.535714	-0.75	-0.607143	-0.885714	0.371429	-0.678571	-0.952381	-0.904762	-0.571429	-0.485714	-0.714286	-0.714286	-0.571429
Birc3	-0.678571	-0.678571	0.964286	0.428571	0.642857	-0.642857	0.714286	-0.714286	-0.678571	-0.928571	-0.857143	0.821429	0.714286	-0.857143	-0.771429	-0.657143	0.857143	0.714286	0.714286	0.928571	-0.714286	-0.75	0.542857	-0.828571	-0.714286	0.428571	-0.285714	0.657143	-0.785714	0.857143	-0.738095	-0.761905	0.964286	0.928571	1	0.714286	-0.785714	-0.571429	-0.785714	-0.2	0.657143	-0.857143	-0.690476	-0.571429	-0.857143	-0.771429	-0.785714	-0.371429	-0.5
Mpzl2	-0.535714	-0.5	0.714286	0.885714	0.607143	-0.642857	0.785714	-0.535714	-0.5	-0.25	-0.607143	0.714286	0.75	-0.464286	-0.257143	-0.657143	0.75	0.785714	0.714286	0.642857	-0.571429	-0.428571	0.6	0.0285714	-0.5	0.542857	-0.857143	0.885714	-0.285714	0.75	-0.52381	-0.619048	0.357143	0.535714	0.607143	0.892857	-0.607143	-0.75	-0.285714	-0.714286	0.657143	-0.571429	-0.547619	-0.833333	-0.214286	0.0857143	-0.142857	-0.371429	-0.178571
Elovl4	0.785714	0.535714	-0.714286	-0.885714	-0.678571	0.5	-0.75	0.607143	0.535714	0.321429	0.535714	-0.75	-0.821429	0.535714	0.371429	0.771429	-0.785714	-0.75	-0.6	-0.535714	0.75	0.428571	-0.485714	0.0285714	0.642857	-0.6	0.857143	-0.828571	0.428571	-0.857143	0.595238	0.642857	-0.25	-0.642857	-0.642857	-0.928571	0.428571	0.571429	0.428571	0.6	-0.542857	0.571429	0.619048	0.857143	0.357143	0.257143	0.428571	0.714286	0.392857
Tmem266	-0.75	-0.571429	0.642857	0.6	0.964286	-0.714286	0.642857	-0.607143	-0.571429	-0.535714	-0.75	0.571429	0.642857	-0.535714	-0.428571	-0.942857	0.535714	0.642857	0.428571	0.785714	-0.678571	-0.535714	0.6	-0.371429	-0.75	0.771429	-0.821429	0.428571	-0.678571	0.785714	-0.833333	-0.952381	0.571429	0.678571	0.714286	0.714286	-0.785714	-0.714286	-0.678571	-0.657143	0.0857143	-0.785714	-0.714286	-0.761905	-0.75	-0.257143	-0.607143	-0.371429	-0.178571
Adamts7	-0.642857	-0.607143	0.928571	0.714286	0.678571	-0.714286	0.928571	-0.678571	-0.607143	-0.75	-0.785714	0.857143	0.785714	-0.642857	-0.428571	-0.828571	0.892857	0.928571	0.885714	0.857143	-0.714286	-0.642857	0.828571	-0.485714	-0.535714	0.6	-0.535714	0.885714	-0.714286	0.785714	-0.666667	-0.785714	0.928571	0.75	0.857143	0.857143	-0.928571	-0.714286	-0.714286	-0.542857	0.828571	-0.964286	-0.666667	-0.738095	-0.642857	-0.428571	-0.428571	-0.142857	-0.285714
Plscr2	-0.678571	-0.821429	0.678571	0.485714	0.75	-0.964286	0.535714	-0.785714	-0.821429	-0.714286	-0.642857	0.678571	0.642857	-0.821429	-0.828571	-0.485714	0.642857	0.535714	0.657143	0.857143	-0.642857	-0.857143	0.542857	-0.828571	-0.892857	0.485714	-0.642857	0.485714	-0.5	0.642857	-0.904762	-0.690476	0.714286	0.857143	0.785714	0.5	-0.607143	-0.821429	-0.5	-0.657143	0.257143	-0.535714	-0.833333	-0.690476	-0.535714	-0.371429	-0.678571	-0.6	-0.607143
Ptgs2	-0.857143	-0.892857	0.785714	0.942857	0.642857	-0.571429	0.857143	-0.821429	-0.892857	-0.964286	-0.892857	0.857143	0.892857	-0.928571	-0.942857	-0.542857	0.892857	0.857143	0.771429	0.571429	-0.892857	-0.857143	0.771429	-0.942857	-0.714286	0.885714	-0.464286	0.942857	-0.678571	0.821429	-0.595238	-0.690476	0.785714	0.678571	0.678571	0.964286	-0.785714	-0.714286	-0.678571	-0.142857	0.771429	-0.785714	-0.761905	-0.809524	-0.642857	-0.885714	-0.714286	-0.714286	-0.785714
Myd88	-0.678571	-0.535714	0.785714	0.428571	0.857143	-0.821429	0.642857	-0.642857	-0.535714	-0.571429	-0.642857	0.678571	0.642857	-0.535714	-0.371429	-0.942857	0.642857	0.642857	0.6	0.964286	-0.642857	-0.571429	0.6	-0.371429	-0.75	0.485714	-0.714286	0.428571	-0.714286	0.75	-0.904762	-0.880952	0.714286	0.857143	0.892857	0.607143	-0.75	-0.678571	-0.714286	-0.771429	0.257143	-0.821429	-0.738095	-0.690476	-0.75	-0.257143	-0.607143	-0.257143	-0.178571
Uba7	-0.785714	-0.75	0.821429	0.485714	0.821429	-0.607143	0.678571	-0.75	-0.75	-0.892857	-0.857143	0.678571	0.642857	-0.928571	-0.942857	-0.6	0.75	0.678571	0.485714	0.714286	-0.75	-0.785714	0.371429	-0.885714	-0.821429	0.6	-0.392857	0.657143	-0.642857	0.928571	-0.761905	-0.809524	0.821429	0.821429	0.857143	0.714286	-0.678571	-0.607143	-0.642857	-0.142857	0.371429	-0.714286	-0.690476	-0.619048	-0.785714	-0.771429	-0.857143	-0.714286	-0.642857
Oas3	-0.428571	-0.392857	0.821429	0.0857143	0.785714	-0.535714	0.607143	-0.392857	-0.392857	-0.678571	-0.821429	0.5	0.392857	-0.714286	-0.714286	-0.6	0.571429	0.607143	0.314286	0.857143	-0.392857	-0.464286	0.428571	-0.714286	-0.464286	0.257143	-0.178571	0.371429	-0.642857	0.821429	-0.619048	-0.809524	0.857143	0.714286	0.892857	0.535714	-0.821429	-0.607143	-0.642857	-0.257143	0.314286	-0.678571	-0.452381	-0.357143	-0.75	-0.428571	-0.535714	-0.2	-0.214286
Nlrp3	-0.857143	-0.714286	0.857143	0.428571	0.785714	-0.642857	0.714286	-0.785714	-0.714286	-0.857143	-0.714286	0.75	0.678571	-0.857143	-0.771429	-0.771429	0.785714	0.714286	0.6	0.821429	-0.821429	-0.75	0.428571	-0.771429	-0.857143	0.485714	-0.464286	0.6	-0.75	0.857143	-0.857143	-0.785714	0.857143	0.928571	0.928571	0.642857	-0.607143	-0.535714	-0.75	-0.371429	0.428571	-0.785714	-0.761905	-0.642857	-0.821429	-0.828571	-0.892857	-0.657143	-0.571429
Lpcat2	-0.714286	-0.714286	0.714286	0.828571	0.785714	-0.607143	0.75	-0.571429	-0.714286	-0.785714	-1	0.642857	0.714286	-0.821429	-0.771429	-0.542857	0.678571	0.75	0.542857	0.642857	-0.678571	-0.642857	0.657143	-0.714286	-0.535714	0.942857	-0.535714	0.771429	-0.678571	0.857143	-0.547619	-0.857143	0.75	0.535714	0.642857	0.928571	-0.928571	-0.714286	-0.678571	-0.142857	0.428571	-0.75	-0.619048	-0.714286	-0.642857	-0.428571	-0.5	-0.314286	-0.535714
Rac2	-0.714286	-0.642857	0.821429	0.428571	0.714286	-0.678571	0.571429	-0.642857	-0.642857	-0.857143	-0.821429	0.75	0.714286	-0.785714	-0.771429	-0.657143	0.714286	0.571429	0.6	0.928571	-0.678571	-0.678571	0.542857	-0.771429	-0.75	0.542857	-0.357143	0.428571	-0.892857	0.785714	-0.785714	-0.809524	0.821429	0.928571	0.928571	0.642857	-0.75	-0.535714	-0.892857	-0.2	0.371429	-0.785714	-0.738095	-0.571429	-0.928571	-0.657143	-0.857143	-0.371429	-0.571429
Shf	-0.75	-0.571429	0.785714	0.942857	0.571429	-0.5	0.821429	-0.678571	-0.571429	-0.392857	-0.535714	0.857143	0.892857	-0.535714	-0.371429	-0.771429	0.892857	0.821429	0.771429	0.571429	-0.785714	-0.5	0.6	-0.0857143	-0.642857	0.542857	-0.785714	0.942857	-0.428571	0.821429	-0.571429	-0.571429	0.321429	0.678571	0.678571	0.964286	-0.464286	-0.607143	-0.428571	-0.6	0.771429	-0.642857	-0.642857	-0.880952	-0.357143	-0.371429	-0.428571	-0.714286	-0.392857
Casp4	-0.535714	-0.571429	0.928571	0.428571	0.75	-0.75	0.714286	-0.607143	-0.571429	-0.75	-0.857143	0.75	0.642857	-0.714286	-0.542857	-0.714286	0.785714	0.714286	0.714286	0.964286	-0.571429	-0.642857	0.6	-0.6	-0.607143	0.428571	-0.428571	0.657143	-0.678571	0.821429	-0.738095	-0.833333	0.928571	0.857143	0.964286	0.678571	-0.892857	-0.678571	-0.678571	-0.428571	0.542857	-0.857143	-0.619048	-0.571429	-0.75	-0.371429	-0.535714	-0.0857143	-0.214286
Pank1	0.785714	0.607143	-0.892857	-0.542857	-0.821429	0.535714	-0.857143	0.678571	0.607143	0.821429	0.857143	-0.678571	-0.642857	0.821429	0.714286	0.771429	-0.785714	-0.857143	-0.485714	-0.714286	0.75	0.642857	-0.428571	0.657143	0.678571	-0.657143	0.428571	-0.771429	0.75	-1	0.690476	0.880952	-0.892857	-0.714286	-0.857143	-0.857143	0.821429	0.607143	0.75	0.2	-0.542857	0.857143	0.619048	0.666667	0.785714	0.714286	0.714286	0.542857	0.464286
Rnf225	-0.821429	-0.75	0.928571	0.485714	0.678571	-0.642857	0.785714	-0.857143	-0.75	-0.928571	-0.714286	0.857143	0.75	-0.857143	-0.771429	-0.771429	0.892857	0.785714	0.771429	0.857143	-0.857143	-0.821429	0.542857	-0.828571	-0.857143	0.428571	-0.392857	0.714286	-0.75	0.821429	-0.833333	-0.714286	0.928571	0.964286	0.964286	0.678571	-0.642857	-0.571429	-0.75	-0.371429	0.657143	-0.857143	-0.785714	-0.666667	-0.821429	-0.942857	-0.892857	-0.657143	-0.571429
Slc66a2	-0.714286	-0.857143	0.857143	0.657143	0.678571	-0.714286	0.857143	-0.857143	-0.857143	-0.928571	-0.821429	0.785714	0.714286	-1	-1	-0.428571	0.892857	0.857143	0.714286	0.642857	-0.75	-0.928571	0.542857	-1	-0.785714	0.6	-0.392857	0.942857	-0.5	0.857143	-0.690476	-0.666667	0.928571	0.75	0.785714	0.785714	-0.75	-0.821429	-0.5	-0.257143	0.771429	-0.678571	-0.714286	-0.714286	-0.535714	-0.771429	-0.678571	-0.771429	-0.714286
Atp2c2	-0.75	-0.678571	0.714286	0.942857	0.75	-0.714286	0.857143	-0.714286	-0.678571	-0.642857	-0.75	0.785714	0.857143	-0.535714	-0.428571	-0.885714	0.75	0.857143	0.771429	0.714286	-0.785714	-0.642857	0.942857	-0.428571	-0.642857	0.885714	-0.785714	0.771429	-0.678571	0.714286	-0.690476	-0.809524	0.642857	0.607143	0.642857	0.928571	-0.892857	-0.821429	-0.678571	-0.657143	0.6	-0.892857	-0.761905	-0.904762	-0.607143	-0.371429	-0.464286	-0.371429	-0.321429
Vav1	-0.392857	-0.321429	0.821429	0.0857143	0.857143	-0.571429	0.642857	-0.357143	-0.321429	-0.571429	-0.785714	0.5	0.392857	-0.607143	-0.542857	-0.714286	0.571429	0.642857	0.314286	0.857143	-0.357143	-0.392857	0.485714	-0.542857	-0.428571	0.257143	-0.285714	0.371429	-0.607143	0.821429	-0.642857	-0.857143	0.821429	0.714286	0.892857	0.535714	-0.857143	-0.642857	-0.607143	-0.428571	0.314286	-0.714286	-0.428571	-0.380952	-0.714286	-0.257143	-0.428571	-0.0857143	-0.0357143
Batf	-0.642857	-0.5	0.857143	0.371429	0.892857	-0.714286	0.714286	-0.571429	-0.5	-0.642857	-0.785714	0.642857	0.571429	-0.642857	-0.428571	-0.885714	0.678571	0.714286	0.542857	0.928571	-0.607143	-0.535714	0.485714	-0.428571	-0.642857	0.485714	-0.571429	0.542857	-0.714286	0.857143	-0.809524	-0.928571	0.857143	0.821429	0.928571	0.642857	-0.821429	-0.607143	-0.714286	-0.542857	0.314286	-0.857143	-0.619048	-0.595238	-0.785714	-0.314286	-0.571429	-0.142857	-0.142857
Parp14	-0.678571	-0.678571	0.964286	0.428571	0.642857	-0.642857	0.714286	-0.714286	-0.678571	-0.928571	-0.857143	0.821429	0.714286	-0.857143	-0.771429	-0.657143	0.857143	0.714286	0.714286	0.928571	-0.714286	-0.75	0.542857	-0.828571	-0.714286	0.428571	-0.285714	0.657143	-0.785714	0.857143	-0.738095	-0.761905	0.964286	0.928571	1	0.714286	-0.785714	-0.571429	-0.785714	-0.2	0.657143	-0.857143	-0.690476	-0.571429	-0.857143	-0.771429	-0.785714	-0.371429	-0.5
Gbp8	-0.964286	-0.785714	0.642857	0.657143	0.857143	-0.642857	0.642857	-0.821429	-0.785714	-0.75	-0.678571	0.678571	0.75	-0.75	-0.771429	-0.828571	0.642857	0.642857	0.485714	0.678571	-0.892857	-0.75	0.542857	-0.714286	-0.964286	0.771429	-0.714286	0.485714	-0.714286	0.785714	-0.880952	-0.809524	0.571429	0.785714	0.714286	0.714286	-0.571429	-0.642857	-0.714286	-0.485714	0.2	-0.714286	-0.857143	-0.809524	-0.785714	-0.771429	-0.928571	-0.885714	-0.607143
Ifit1	-0.678571	-0.678571	0.964286	0.428571	0.642857	-0.642857	0.714286	-0.714286	-0.678571	-0.928571	-0.857143	0.821429	0.714286	-0.857143	-0.771429	-0.657143	0.857143	0.714286	0.714286	0.928571	-0.714286	-0.75	0.542857	-0.828571	-0.714286	0.428571	-0.285714	0.657143	-0.785714	0.857143	-0.738095	-0.761905	0.964286	0.928571	1	0.714286	-0.785714	-0.571429	-0.785714	-0.2	0.657143	-0.857143	-0.690476	-0.571429	-0.857143	-0.771429	-0.785714	-0.371429	-0.5
Tiparp	-0.642857	-0.678571	0.714286	0.942857	0.714286	-0.678571	0.785714	-0.607143	-0.678571	-0.75	-0.928571	0.785714	0.857143	-0.642857	-0.6	-0.657143	0.75	0.785714	0.771429	0.714286	-0.678571	-0.642857	0.942857	-0.6	-0.535714	0.942857	-0.571429	0.771429	-0.75	0.714286	-0.571429	-0.809524	0.714286	0.607143	0.642857	0.928571	-1	-0.785714	-0.75	-0.314286	0.6	-0.857143	-0.690476	-0.785714	-0.678571	-0.371429	-0.464286	-0.2	-0.428571
Zyg11a	0.571429	0.642857	-0.75	-0.428571	-0.928571	0.857143	-0.678571	0.642857	0.642857	0.571429	0.785714	-0.535714	-0.5	0.714286	0.6	0.657143	-0.607143	-0.678571	-0.428571	-0.785714	0.535714	0.678571	-0.428571	0.542857	0.714286	-0.542857	0.714286	-0.6	0.357143	-0.857143	0.809524	0.880952	-0.75	-0.678571	-0.785714	-0.642857	0.785714	0.857143	0.357143	0.657143	-0.257143	0.642857	0.619048	0.666667	0.5	0.0857143	0.428571	0.371429	0.214286
Cxcl10	-0.607143	-0.642857	0.785714	0.485714	0.75	-0.928571	0.714286	-0.75	-0.642857	-0.607143	-0.607143	0.75	0.678571	-0.571429	-0.428571	-0.828571	0.714286	0.714286	0.771429	0.964286	-0.642857	-0.714286	0.714286	-0.485714	-0.785714	0.428571	-0.714286	0.542857	-0.571429	0.642857	-0.904762	-0.761905	0.785714	0.857143	0.857143	0.571429	-0.75	-0.821429	-0.571429	-0.885714	0.485714	-0.785714	-0.785714	-0.738095	-0.607143	-0.257143	-0.535714	-0.314286	-0.214286
Igsf6	-0.571429	-0.642857	0.928571	0.428571	0.678571	-0.714286	0.678571	-0.642857	-0.642857	-0.857143	-0.892857	0.75	0.642857	-0.821429	-0.714286	-0.6	0.785714	0.678571	0.714286	0.964286	-0.607143	-0.714286	0.542857	-0.771429	-0.642857	0.428571	-0.321429	0.657143	-0.714286	0.821429	-0.714286	-0.785714	0.964286	0.857143	0.964286	0.678571	-0.857143	-0.642857	-0.714286	-0.257143	0.542857	-0.821429	-0.642857	-0.547619	-0.785714	-0.542857	-0.642857	-0.2	-0.392857
Ccl5	-0.642857	-0.785714	0.678571	0.485714	0.75	-0.892857	0.535714	-0.714286	-0.785714	-0.785714	-0.75	0.678571	0.642857	-0.857143	-0.885714	-0.428571	0.642857	0.535714	0.657143	0.857143	-0.607143	-0.821429	0.542857	-0.885714	-0.821429	0.542857	-0.5	0.485714	-0.607143	0.642857	-0.833333	-0.714286	0.785714	0.857143	0.785714	0.5	-0.678571	-0.75	-0.607143	-0.428571	0.257143	-0.571429	-0.785714	-0.619048	-0.642857	-0.428571	-0.714286	-0.485714	-0.642857
Ubd	-0.522544	-0.684712	0.785714	0.485714	0.684712	-0.882919	0.630656	-0.666694	-0.684712	-0.774806	-0.810844	0.75	0.678571	-0.738769	-0.695725	-0.550782	0.714286	0.630656	0.771429	0.964286	-0.558581	-0.756787	0.695725	-0.753702	-0.702731	0.485714	-0.450469	0.542857	-0.666694	0.642857	-0.778457	-0.742528	0.882919	0.857143	0.857143	0.571429	-0.846881	-0.774806	-0.666694	-0.463817	0.485714	-0.738769	-0.730552	-0.610789	-0.702731	-0.347863	-0.594619	-0.20292	-0.414431
Slfn8	-0.75	-0.535714	0.821429	0.428571	0.821429	-0.678571	0.678571	-0.642857	-0.535714	-0.714286	-0.714286	0.75	0.714286	-0.607143	-0.485714	-0.942857	0.714286	0.678571	0.6	0.928571	-0.714286	-0.571429	0.6	-0.485714	-0.75	0.542857	-0.535714	0.428571	-0.892857	0.785714	-0.857143	-0.880952	0.785714	0.928571	0.928571	0.642857	-0.75	-0.535714	-0.892857	-0.485714	0.371429	-0.892857	-0.738095	-0.642857	-0.928571	-0.542857	-0.785714	-0.314286	-0.321429
Ccl12	-0.785714	-0.857143	0.714286	0.485714	0.714286	-0.892857	0.571429	-0.857143	-0.857143	-0.785714	-0.607143	0.75	0.714286	-0.857143	-0.885714	-0.542857	0.714286	0.571429	0.657143	0.821429	-0.75	-0.892857	0.542857	-0.885714	-0.964286	0.485714	-0.607143	0.485714	-0.571429	0.678571	-0.928571	-0.666667	0.714286	0.928571	0.821429	0.535714	-0.535714	-0.75	-0.571429	-0.6	0.371429	-0.571429	-0.880952	-0.714286	-0.607143	-0.6	-0.821429	-0.771429	-0.714286
Nfkbiz	-0.571429	-0.785714	0.821429	0.771429	0.642857	-0.75	0.857143	-0.714286	-0.785714	-0.857143	-0.928571	0.75	0.714286	-0.857143	-0.828571	-0.428571	0.821429	0.857143	0.771429	0.714286	-0.642857	-0.821429	0.714286	-0.828571	-0.571429	0.714286	-0.428571	0.942857	-0.5	0.785714	-0.571429	-0.714286	0.928571	0.607143	0.714286	0.857143	-0.928571	-0.857143	-0.5	-0.257143	0.771429	-0.75	-0.642857	-0.714286	-0.5	-0.428571	-0.428571	-0.371429	-0.571429
Ccl7	-0.678571	-0.535714	0.821429	0.428571	0.964286	-0.714286	0.75	-0.642857	-0.535714	-0.571429	-0.75	0.571429	0.535714	-0.607143	-0.428571	-0.942857	0.642857	0.75	0.428571	0.821429	-0.642857	-0.571429	0.428571	-0.371429	-0.714286	0.542857	-0.714286	0.6	-0.535714	0.928571	-0.833333	-0.952381	0.75	0.714286	0.857143	0.714286	-0.785714	-0.714286	-0.535714	-0.657143	0.257143	-0.821429	-0.619048	-0.690476	-0.678571	-0.257143	-0.535714	-0.371429	-0.107143
Ccl2	-0.678571	-0.75	0.821429	0.485714	0.785714	-0.928571	0.785714	-0.857143	-0.75	-0.642857	-0.571429	0.75	0.642857	-0.714286	-0.542857	-0.771429	0.785714	0.785714	0.771429	0.857143	-0.714286	-0.821429	0.6	-0.6	-0.857143	0.371429	-0.75	0.714286	-0.392857	0.714286	-0.928571	-0.714286	0.821429	0.857143	0.857143	0.571429	-0.642857	-0.857143	-0.392857	-0.942857	0.542857	-0.714286	-0.785714	-0.761905	-0.464286	-0.371429	-0.535714	-0.542857	-0.285714
Kank4	0.714286	0.821429	-0.785714	-0.828571	-0.75	0.857143	-0.964286	0.892857	0.821429	0.678571	0.642857	-0.785714	-0.75	0.714286	0.6	0.714286	-0.857143	-0.964286	-0.828571	-0.642857	0.785714	0.857143	-0.771429	0.6	0.75	-0.657143	0.785714	-1	0.321429	-0.75	0.761905	0.690476	-0.785714	-0.642857	-0.678571	-0.821429	0.75	0.964286	0.321429	0.828571	-0.771429	0.75	0.761905	0.904762	0.321429	0.371429	0.392857	0.657143	0.428571
Tdrd7	-0.785714	-0.857143	0.714286	0.485714	0.714286	-0.892857	0.571429	-0.857143	-0.857143	-0.785714	-0.607143	0.75	0.714286	-0.857143	-0.885714	-0.542857	0.714286	0.571429	0.657143	0.821429	-0.75	-0.892857	0.542857	-0.885714	-0.964286	0.485714	-0.607143	0.485714	-0.571429	0.678571	-0.928571	-0.666667	0.714286	0.928571	0.821429	0.535714	-0.535714	-0.75	-0.571429	-0.6	0.371429	-0.571429	-0.880952	-0.714286	-0.607143	-0.6	-0.821429	-0.771429	-0.714286
Sbno2	-0.678571	-0.678571	0.964286	0.428571	0.642857	-0.642857	0.714286	-0.714286	-0.678571	-0.928571	-0.857143	0.821429	0.714286	-0.857143	-0.771429	-0.657143	0.857143	0.714286	0.714286	0.928571	-0.714286	-0.75	0.542857	-0.828571	-0.714286	0.428571	-0.285714	0.657143	-0.785714	0.857143	-0.738095	-0.761905	0.964286	0.928571	1	0.714286	-0.785714	-0.571429	-0.785714	-0.2	0.657143	-0.857143	-0.690476	-0.571429	-0.857143	-0.771429	-0.785714	-0.371429	-0.5
Isg15	-0.785714	-0.857143	0.785714	0.428571	0.75	-0.857143	0.642857	-0.857143	-0.857143	-0.785714	-0.642857	0.714286	0.642857	-0.928571	-0.885714	-0.542857	0.75	0.642857	0.6	0.785714	-0.75	-0.892857	0.428571	-0.885714	-0.928571	0.428571	-0.607143	0.6	-0.464286	0.785714	-0.904762	-0.690476	0.785714	0.892857	0.857143	0.571429	-0.535714	-0.75	-0.464286	-0.6	0.428571	-0.571429	-0.809524	-0.690476	-0.535714	-0.6	-0.75	-0.771429	-0.642857
H2-Q4	-0.75	-0.821429	0.714286	0.485714	0.714286	-0.821429	0.571429	-0.785714	-0.821429	-0.857143	-0.714286	0.75	0.714286	-0.892857	-0.942857	-0.485714	0.714286	0.571429	0.657143	0.821429	-0.714286	-0.857143	0.542857	-0.942857	-0.892857	0.542857	-0.464286	0.485714	-0.678571	0.678571	-0.857143	-0.690476	0.785714	0.928571	0.821429	0.535714	-0.607143	-0.678571	-0.678571	-0.371429	0.371429	-0.607143	-0.833333	-0.642857	-0.714286	-0.657143	-0.857143	-0.657143	-0.75
Slc2a6	-0.642857	-0.75	0.75	0.428571	0.857143	-0.964286	0.642857	-0.75	-0.75	-0.607143	-0.642857	0.642857	0.571429	-0.785714	-0.657143	-0.6	0.678571	0.642857	0.6	0.821429	-0.607143	-0.785714	0.485714	-0.657143	-0.821429	0.428571	-0.75	0.6	-0.357143	0.75	-0.904762	-0.761905	0.75	0.821429	0.821429	0.535714	-0.642857	-0.857143	-0.357143	-0.828571	0.314286	-0.571429	-0.738095	-0.690476	-0.428571	-0.2	-0.5	-0.485714	-0.357143
Rbm43	-0.714286	-0.535714	0.678571	0.542857	0.892857	-0.714286	0.607143	-0.535714	-0.535714	-0.607143	-0.785714	0.642857	0.678571	-0.571429	-0.428571	-0.885714	0.571429	0.607143	0.542857	0.892857	-0.642857	-0.5	0.657143	-0.428571	-0.678571	0.714286	-0.678571	0.371429	-0.857143	0.714286	-0.809524	-0.928571	0.678571	0.785714	0.785714	0.642857	-0.821429	-0.607143	-0.857143	-0.542857	0.142857	-0.821429	-0.714286	-0.666667	-0.857143	-0.314286	-0.642857	-0.142857	-0.214286
Tmem255a	-0.785714	-0.857143	0.607143	1	0.75	-0.857143	0.857143	-0.857143	-0.857143	-0.642857	-0.642857	0.785714	0.857143	-0.642857	-0.6	-0.714286	0.75	0.857143	0.828571	0.607143	-0.821429	-0.821429	0.942857	-0.6	-0.785714	0.885714	-0.892857	0.828571	-0.464286	0.607143	-0.761905	-0.690476	0.607143	0.607143	0.535714	0.821429	-0.75	-0.964286	-0.464286	-0.828571	0.6	-0.714286	-0.857143	-0.97619	-0.392857	-0.371429	-0.464286	-0.657143	-0.5
Pml	-0.714286	-0.571429	0.964286	0.6	0.785714	-0.571429	0.964286	-0.714286	-0.571429	-0.785714	-0.821429	0.785714	0.714286	-0.714286	-0.542857	-0.885714	0.892857	0.964286	0.657143	0.75	-0.75	-0.642857	0.6	-0.542857	-0.642857	0.6	-0.464286	0.885714	-0.714286	0.964286	-0.690476	-0.857143	0.928571	0.75	0.892857	0.892857	-0.892857	-0.678571	-0.714286	-0.371429	0.771429	-0.964286	-0.619048	-0.714286	-0.75	-0.657143	-0.607143	-0.428571	-0.285714
Dzank1	0.821429	0.821429	-0.607143	-0.885714	-0.892857	0.821429	-0.857143	0.785714	0.821429	0.571429	0.678571	-0.642857	-0.714286	0.714286	0.6	0.714286	-0.678571	-0.857143	-0.6	-0.535714	0.785714	0.75	-0.714286	0.542857	0.75	-0.885714	0.964286	-0.828571	0.357143	-0.75	0.761905	0.785714	-0.607143	-0.535714	-0.535714	-0.821429	0.714286	0.928571	0.357143	0.828571	-0.428571	0.642857	0.761905	0.928571	0.321429	0.257143	0.392857	0.657143	0.428571
Tap1	-0.714286	-0.642857	0.821429	0.428571	0.714286	-0.678571	0.571429	-0.642857	-0.642857	-0.857143	-0.821429	0.75	0.714286	-0.785714	-0.771429	-0.657143	0.714286	0.571429	0.6	0.928571	-0.678571	-0.678571	0.542857	-0.771429	-0.75	0.542857	-0.357143	0.428571	-0.892857	0.785714	-0.785714	-0.809524	0.821429	0.928571	0.928571	0.642857	-0.75	-0.535714	-0.892857	-0.2	0.371429	-0.785714	-0.738095	-0.571429	-0.928571	-0.657143	-0.857143	-0.371429	-0.571429
Icam1	-0.607143	-0.642857	0.857143	0.428571	0.785714	-0.892857	0.785714	-0.75	-0.642857	-0.607143	-0.642857	0.714286	0.607143	-0.642857	-0.428571	-0.828571	0.75	0.785714	0.714286	0.928571	-0.642857	-0.714286	0.6	-0.485714	-0.75	0.371429	-0.714286	0.657143	-0.464286	0.75	-0.880952	-0.785714	0.857143	0.821429	0.892857	0.607143	-0.75	-0.821429	-0.464286	-0.885714	0.542857	-0.785714	-0.714286	-0.714286	-0.535714	-0.257143	-0.464286	-0.314286	-0.142857
Esyt3	-0.892857	-0.964286	0.535714	0.828571	0.75	-0.785714	0.607143	-0.857143	-0.964286	-0.785714	-0.714286	0.714286	0.821429	-0.821429	-0.942857	-0.542857	0.642857	0.607143	0.6	0.607143	-0.857143	-0.892857	0.714286	-0.885714	-0.928571	0.885714	-0.75	0.542857	-0.535714	0.642857	-0.809524	-0.690476	0.535714	0.714286	0.571429	0.714286	-0.571429	-0.785714	-0.535714	-0.485714	0.314286	-0.571429	-0.904762	-0.857143	-0.571429	-0.6	-0.785714	-0.885714	-0.821429
Themis2	-0.785714	-0.75	0.785714	0.485714	0.714286	-0.714286	0.571429	-0.75	-0.75	-0.892857	-0.75	0.785714	0.75	-0.857143	-0.885714	-0.6	0.75	0.571429	0.657143	0.857143	-0.75	-0.785714	0.542857	-0.885714	-0.857143	0.542857	-0.392857	0.485714	-0.821429	0.75	-0.833333	-0.738095	0.785714	0.964286	0.892857	0.607143	-0.642857	-0.571429	-0.821429	-0.257143	0.371429	-0.714286	-0.809524	-0.619048	-0.857143	-0.771429	-0.928571	-0.6	-0.714286
Fbxw17	-0.678571	-0.75	0.857143	0.6	0.75	-0.928571	0.892857	-0.857143	-0.75	-0.642857	-0.571429	0.785714	0.678571	-0.75	-0.542857	-0.714286	0.857143	0.892857	0.828571	0.785714	-0.714286	-0.821429	0.657143	-0.6	-0.785714	0.428571	-0.75	0.885714	-0.392857	0.75	-0.857143	-0.690476	0.857143	0.785714	0.821429	0.678571	-0.714286	-0.928571	-0.392857	-0.942857	0.714286	-0.714286	-0.761905	-0.809524	-0.357143	-0.371429	-0.428571	-0.542857	-0.321429
Ppm1k	-0.857143	-0.892857	0.714286	0.828571	0.571429	-0.678571	0.642857	-0.821429	-0.892857	-0.964286	-0.785714	0.928571	0.964286	-0.821429	-0.885714	-0.6	0.821429	0.642857	0.885714	0.785714	-0.892857	-0.857143	0.885714	-0.942857	-0.821429	0.771429	-0.464286	0.6	-0.857143	0.607143	-0.738095	-0.642857	0.714286	0.892857	0.75	0.75	-0.678571	-0.607143	-0.857143	-0.257143	0.6	-0.785714	-0.904762	-0.761905	-0.821429	-0.885714	-0.892857	-0.6	-0.821429
Ifi206	-0.714286	-0.571429	0.964286	0.428571	0.75	-0.642857	0.821429	-0.714286	-0.571429	-0.785714	-0.75	0.821429	0.714286	-0.678571	-0.485714	-0.942857	0.857143	0.821429	0.714286	0.928571	-0.75	-0.642857	0.6	-0.542857	-0.714286	0.428571	-0.464286	0.657143	-0.785714	0.857143	-0.809524	-0.833333	0.928571	0.928571	1	0.714286	-0.785714	-0.571429	-0.785714	-0.485714	0.657143	-0.964286	-0.690476	-0.642857	-0.857143	-0.657143	-0.714286	-0.314286	-0.25
Socs1	-0.714286	-0.642857	0.821429	0.428571	0.714286	-0.678571	0.571429	-0.642857	-0.642857	-0.857143	-0.821429	0.75	0.714286	-0.785714	-0.771429	-0.657143	0.714286	0.571429	0.6	0.928571	-0.678571	-0.678571	0.542857	-0.771429	-0.75	0.542857	-0.357143	0.428571	-0.892857	0.785714	-0.785714	-0.809524	0.821429	0.928571	0.928571	0.642857	-0.75	-0.535714	-0.892857	-0.2	0.371429	-0.785714	-0.738095	-0.571429	-0.928571	-0.657143	-0.857143	-0.371429	-0.571429
Csf3	-0.714286	-0.821429	0.821429	0.771429	0.678571	-0.928571	0.928571	-0.892857	-0.821429	-0.678571	-0.571429	0.857143	0.785714	-0.714286	-0.542857	-0.714286	0.892857	0.928571	0.942857	0.75	-0.785714	-0.857143	0.828571	-0.6	-0.75	0.542857	-0.785714	0.942857	-0.392857	0.678571	-0.809524	-0.642857	0.821429	0.75	0.75	0.75	-0.714286	-0.928571	-0.392857	-0.942857	0.828571	-0.75	-0.809524	-0.880952	-0.321429	-0.371429	-0.392857	-0.542857	-0.428571
Slamf7	-0.714286	-0.642857	0.821429	0.428571	0.714286	-0.678571	0.571429	-0.642857	-0.642857	-0.857143	-0.821429	0.75	0.714286	-0.785714	-0.771429	-0.657143	0.714286	0.571429	0.6	0.928571	-0.678571	-0.678571	0.542857	-0.771429	-0.75	0.542857	-0.357143	0.428571	-0.892857	0.785714	-0.785714	-0.809524	0.821429	0.928571	0.928571	0.642857	-0.75	-0.535714	-0.892857	-0.2	0.371429	-0.785714	-0.738095	-0.571429	-0.928571	-0.657143	-0.857143	-0.371429	-0.571429
Snx10	-0.821429	-0.821429	0.607143	0.885714	0.892857	-0.821429	0.857143	-0.785714	-0.821429	-0.571429	-0.678571	0.642857	0.714286	-0.714286	-0.6	-0.714286	0.678571	0.857143	0.6	0.535714	-0.785714	-0.75	0.714286	-0.542857	-0.75	0.885714	-0.964286	0.828571	-0.357143	0.75	-0.761905	-0.785714	0.607143	0.535714	0.535714	0.821429	-0.714286	-0.928571	-0.357143	-0.828571	0.428571	-0.642857	-0.761905	-0.928571	-0.321429	-0.257143	-0.392857	-0.657143	-0.428571
Ankrd35	0.75	0.678571	-0.714286	-0.942857	-0.75	0.714286	-0.857143	0.714286	0.678571	0.642857	0.75	-0.785714	-0.857143	0.535714	0.428571	0.885714	-0.75	-0.857143	-0.771429	-0.714286	0.785714	0.642857	-0.942857	0.428571	0.642857	-0.885714	0.785714	-0.771429	0.678571	-0.714286	0.690476	0.809524	-0.642857	-0.607143	-0.642857	-0.928571	0.892857	0.821429	0.678571	0.657143	-0.6	0.892857	0.761905	0.904762	0.607143	0.371429	0.464286	0.371429	0.321429
Parp12	-0.714286	-0.642857	0.892857	0.371429	0.75	-0.642857	0.642857	-0.642857	-0.642857	-0.857143	-0.857143	0.714286	0.642857	-0.857143	-0.771429	-0.657143	0.75	0.642857	0.542857	0.892857	-0.678571	-0.678571	0.428571	-0.771429	-0.714286	0.485714	-0.357143	0.542857	-0.785714	0.892857	-0.761905	-0.833333	0.892857	0.892857	0.964286	0.678571	-0.75	-0.535714	-0.785714	-0.2	0.428571	-0.785714	-0.666667	-0.547619	-0.857143	-0.657143	-0.785714	-0.371429	-0.5
Shfl	-0.75	-0.535714	0.821429	0.428571	0.821429	-0.678571	0.678571	-0.642857	-0.535714	-0.714286	-0.714286	0.75	0.714286	-0.607143	-0.485714	-0.942857	0.714286	0.678571	0.6	0.928571	-0.714286	-0.571429	0.6	-0.485714	-0.75	0.542857	-0.535714	0.428571	-0.892857	0.785714	-0.857143	-0.880952	0.785714	0.928571	0.928571	0.642857	-0.75	-0.535714	-0.892857	-0.485714	0.371429	-0.892857	-0.738095	-0.642857	-0.928571	-0.542857	-0.785714	-0.314286	-0.321429
Stx11	-0.571429	-0.642857	0.928571	0.428571	0.678571	-0.714286	0.678571	-0.642857	-0.642857	-0.857143	-0.892857	0.75	0.642857	-0.821429	-0.714286	-0.6	0.785714	0.678571	0.714286	0.964286	-0.607143	-0.714286	0.542857	-0.771429	-0.642857	0.428571	-0.321429	0.657143	-0.714286	0.821429	-0.714286	-0.785714	0.964286	0.857143	0.964286	0.678571	-0.857143	-0.642857	-0.714286	-0.257143	0.542857	-0.821429	-0.642857	-0.547619	-0.785714	-0.542857	-0.642857	-0.2	-0.392857
Znfx1	-0.75	-0.785714	0.857143	0.542857	0.607143	-0.714286	0.642857	-0.821429	-0.785714	-0.964286	-0.75	0.892857	0.821429	-0.857143	-0.885714	-0.6	0.857143	0.642857	0.828571	0.892857	-0.785714	-0.857143	0.657143	-0.942857	-0.857143	0.485714	-0.321429	0.6	-0.821429	0.714286	-0.809524	-0.666667	0.857143	1	0.928571	0.642857	-0.678571	-0.607143	-0.821429	-0.257143	0.6	-0.785714	-0.833333	-0.642857	-0.857143	-0.885714	-0.928571	-0.6	-0.714286
Gabbr2	0.928571	0.857143	-0.642857	-0.885714	-0.857143	0.75	-0.892857	0.857143	0.857143	0.642857	0.642857	-0.714286	-0.785714	0.75	0.657143	0.771429	-0.75	-0.892857	-0.6	-0.5	0.892857	0.785714	-0.714286	0.6	0.821429	-0.885714	0.928571	-0.828571	0.428571	-0.785714	0.785714	0.761905	-0.607143	-0.607143	-0.571429	-0.857143	0.642857	0.857143	0.428571	0.771429	-0.542857	0.678571	0.809524	0.952381	0.392857	0.485714	0.535714	0.828571	0.535714
Ifi203	-0.535714	-0.428571	0.678571	-0.0857143	0.714286	-0.357143	0.571429	-0.464286	-0.428571	-0.75	-0.642857	0.5	0.428571	-0.5	-0.542857	-0.542857	0.464286	0.571429	0.2	0.821429	-0.5	-0.5	0.542857	-0.771429	-0.428571	0.142857	-0.142857	-0.0285714	-0.857143	0.607143	-0.571429	-0.690476	0.678571	0.75	0.821429	0.392857	-0.642857	-0.321429	-0.857143	-0.0285714	0.371429	-0.714286	-0.47619	-0.261905	-0.928571	-0.657143	-0.714286	-0.0857143	-0.285714
Saa3	-0.678571	-0.821429	0.678571	0.485714	0.75	-0.964286	0.535714	-0.785714	-0.821429	-0.714286	-0.642857	0.678571	0.642857	-0.821429	-0.828571	-0.485714	0.642857	0.535714	0.657143	0.857143	-0.642857	-0.857143	0.542857	-0.828571	-0.892857	0.485714	-0.642857	0.485714	-0.5	0.642857	-0.904762	-0.690476	0.714286	0.857143	0.785714	0.5	-0.607143	-0.821429	-0.5	-0.657143	0.257143	-0.535714	-0.833333	-0.690476	-0.535714	-0.371429	-0.678571	-0.6	-0.607143
Stat2	-0.857143	-0.642857	0.75	0.828571	0.857143	-0.535714	0.892857	-0.642857	-0.642857	-0.714286	-0.857143	0.714286	0.785714	-0.678571	-0.542857	-0.885714	0.75	0.892857	0.542857	0.607143	-0.821429	-0.571429	0.714286	-0.485714	-0.607143	0.942857	-0.678571	0.771429	-0.75	0.892857	-0.642857	-0.904762	0.714286	0.607143	0.678571	0.964286	-0.857143	-0.642857	-0.75	-0.371429	0.542857	-0.892857	-0.666667	-0.809524	-0.714286	-0.542857	-0.571429	-0.428571	-0.392857
Gbp7	-0.678571	-0.678571	0.964286	0.428571	0.642857	-0.642857	0.714286	-0.714286	-0.678571	-0.928571	-0.857143	0.821429	0.714286	-0.857143	-0.771429	-0.657143	0.857143	0.714286	0.714286	0.928571	-0.714286	-0.75	0.542857	-0.828571	-0.714286	0.428571	-0.285714	0.657143	-0.785714	0.857143	-0.738095	-0.761905	0.964286	0.928571	1	0.714286	-0.785714	-0.571429	-0.785714	-0.2	0.657143	-0.857143	-0.690476	-0.571429	-0.857143	-0.771429	-0.785714	-0.371429	-0.5
Ddx58	-0.75	-0.607143	0.964286	0.428571	0.75	-0.714286	0.821429	-0.785714	-0.607143	-0.714286	-0.642857	0.821429	0.714286	-0.642857	-0.428571	-1	0.857143	0.821429	0.714286	0.928571	-0.785714	-0.678571	0.6	-0.485714	-0.785714	0.371429	-0.607143	0.657143	-0.678571	0.857143	-0.880952	-0.809524	0.857143	0.928571	1	0.714286	-0.714286	-0.642857	-0.678571	-0.714286	0.657143	-0.928571	-0.738095	-0.714286	-0.75	-0.6	-0.678571	-0.428571	-0.214286
Olfr56	-0.785714	-0.785714	0.785714	0.542857	0.714286	-0.892857	0.75	-0.928571	-0.785714	-0.714286	-0.5	0.857143	0.785714	-0.678571	-0.6	-0.828571	0.821429	0.75	0.828571	0.857143	-0.821429	-0.857143	0.714286	-0.657143	-0.964286	0.428571	-0.714286	0.6	-0.571429	0.642857	-0.97619	-0.666667	0.75	0.964286	0.857143	0.571429	-0.571429	-0.785714	-0.571429	-0.885714	0.6	-0.75	-0.904762	-0.809524	-0.607143	-0.6	-0.75	-0.714286	-0.464286
Tex45	0.678571	0.464286	-0.821429	-0.885714	-0.571429	0.464286	-0.821429	0.571429	0.464286	0.357143	0.607143	-0.821429	-0.857143	0.464286	0.257143	0.828571	-0.857143	-0.821429	-0.714286	-0.642857	0.714286	0.392857	-0.6	-0.0285714	0.535714	-0.542857	0.75	-0.885714	0.5	-0.857143	0.52381	0.642857	-0.357143	-0.642857	-0.714286	-1	0.571429	0.571429	0.5	0.542857	-0.771429	0.714286	0.571429	0.833333	0.428571	0.257143	0.357143	0.485714	0.25
Hipk4	0.642857	0.714286	-0.821429	-0.771429	-0.75	0.821429	-0.964286	0.785714	0.714286	0.642857	0.714286	-0.75	-0.714286	0.642857	0.485714	0.771429	-0.821429	-0.964286	-0.771429	-0.714286	0.714286	0.75	-0.771429	0.485714	0.642857	-0.657143	0.75	-0.942857	0.392857	-0.785714	0.714286	0.761905	-0.821429	-0.607143	-0.714286	-0.857143	0.857143	0.928571	0.392857	0.771429	-0.771429	0.821429	0.690476	0.857143	0.392857	0.257143	0.321429	0.428571	0.285714
Milr1	-0.857143	-0.678571	0.785714	0.485714	0.821429	-0.785714	0.678571	-0.821429	-0.678571	-0.678571	-0.535714	0.785714	0.75	-0.642857	-0.542857	-0.942857	0.75	0.678571	0.657143	0.857143	-0.821429	-0.714286	0.6	-0.542857	-0.928571	0.485714	-0.714286	0.485714	-0.714286	0.75	-0.97619	-0.785714	0.678571	0.964286	0.892857	0.607143	-0.571429	-0.642857	-0.714286	-0.771429	0.371429	-0.785714	-0.857143	-0.761905	-0.75	-0.6	-0.821429	-0.657143	-0.428571
Serpina3g	-0.535714	-0.571429	0.857143	0.485714	0.714286	-0.785714	0.642857	-0.607143	-0.571429	-0.75	-0.821429	0.785714	0.714286	-0.642857	-0.542857	-0.714286	0.75	0.642857	0.771429	1	-0.571429	-0.642857	0.714286	-0.6	-0.642857	0.485714	-0.428571	0.542857	-0.785714	0.714286	-0.761905	-0.809524	0.857143	0.892857	0.928571	0.642857	-0.892857	-0.678571	-0.785714	-0.428571	0.485714	-0.857143	-0.690476	-0.595238	-0.821429	-0.371429	-0.607143	-0.0857143	-0.285714
Oasl1	-0.714286	-0.857143	0.785714	0.542857	0.607143	-0.821429	0.642857	-0.857143	-0.857143	-0.928571	-0.714286	0.857143	0.785714	-0.892857	-0.942857	-0.485714	0.821429	0.642857	0.828571	0.857143	-0.75	-0.928571	0.657143	-1	-0.892857	0.485714	-0.392857	0.6	-0.678571	0.642857	-0.833333	-0.619048	0.857143	0.964286	0.857143	0.571429	-0.642857	-0.714286	-0.678571	-0.371429	0.6	-0.678571	-0.857143	-0.666667	-0.714286	-0.771429	-0.857143	-0.657143	-0.75
Crtac1	0.857143	0.75	-0.75	-0.942857	-0.642857	0.535714	-0.857143	0.75	0.75	0.892857	0.857143	-0.857143	-0.928571	0.714286	0.714286	0.771429	-0.821429	-0.857143	-0.771429	-0.678571	0.892857	0.714286	-0.885714	0.714286	0.678571	-0.942857	0.5	-0.771429	0.892857	-0.75	0.619048	0.761905	-0.75	-0.678571	-0.678571	-0.964286	0.857143	0.642857	0.892857	0.2	-0.714286	0.928571	0.785714	0.833333	0.821429	0.828571	0.75	0.542857	0.642857
Kcnj12	0.785714	0.678571	-0.714286	-0.542857	-0.75	0.642857	-0.535714	0.607143	0.678571	0.821429	0.857143	-0.714286	-0.75	0.785714	0.771429	0.657143	-0.642857	-0.535714	-0.542857	-0.857143	0.714286	0.642857	-0.6	0.771429	0.75	-0.714286	0.464286	-0.371429	0.928571	-0.75	0.761905	0.833333	-0.714286	-0.857143	-0.821429	-0.678571	0.75	0.535714	0.928571	0.2	-0.257143	0.75	0.761905	0.619048	0.928571	0.657143	0.857143	0.371429	0.571429
Zc3h12a	-0.571429	-0.785714	0.75	0.657143	0.571429	-0.857143	0.642857	-0.714286	-0.785714	-0.857143	-0.821429	0.821429	0.785714	-0.75	-0.771429	-0.485714	0.75	0.642857	0.885714	0.928571	-0.642857	-0.821429	0.828571	-0.828571	-0.678571	0.6	-0.428571	0.6	-0.678571	0.571429	-0.714286	-0.666667	0.857143	0.821429	0.785714	0.642857	-0.821429	-0.75	-0.678571	-0.371429	0.6	-0.75	-0.785714	-0.666667	-0.678571	-0.428571	-0.607143	-0.257143	-0.607143
Ifi209	-0.607143	-0.607143	0.785714	0.428571	0.75	-0.75	0.535714	-0.571429	-0.607143	-0.785714	-0.857143	0.678571	0.642857	-0.75	-0.714286	-0.6	0.642857	0.535714	0.6	0.964286	-0.571429	-0.642857	0.542857	-0.714286	-0.678571	0.542857	-0.392857	0.428571	-0.821429	0.75	-0.761905	-0.833333	0.821429	0.857143	0.892857	0.607143	-0.821429	-0.607143	-0.821429	-0.257143	0.257143	-0.75	-0.690476	-0.547619	-0.857143	-0.428571	-0.714286	-0.2	-0.464286
Hilpda	-0.785714	-0.785714	0.75	0.942857	0.607143	-0.571429	0.785714	-0.714286	-0.785714	-0.928571	-0.928571	0.857143	0.928571	-0.785714	-0.828571	-0.6	0.821429	0.785714	0.771429	0.678571	-0.821429	-0.75	0.885714	-0.828571	-0.642857	0.942857	-0.428571	0.771429	-0.857143	0.75	-0.571429	-0.738095	0.75	0.678571	0.678571	0.964286	-0.892857	-0.678571	-0.857143	-0.0857143	0.714286	-0.857143	-0.761905	-0.785714	-0.785714	-0.771429	-0.714286	-0.485714	-0.714286
B430306N03Rik	-0.607143	-0.607143	0.785714	0.428571	0.75	-0.75	0.535714	-0.571429	-0.607143	-0.785714	-0.857143	0.678571	0.642857	-0.75	-0.714286	-0.6	0.642857	0.535714	0.6	0.964286	-0.571429	-0.642857	0.542857	-0.714286	-0.678571	0.542857	-0.392857	0.428571	-0.821429	0.75	-0.761905	-0.833333	0.821429	0.857143	0.892857	0.607143	-0.821429	-0.607143	-0.821429	-0.257143	0.257143	-0.75	-0.690476	-0.547619	-0.857143	-0.428571	-0.714286	-0.2	-0.464286
Rtn4r	-0.5	-0.642857	0.785714	0.485714	0.714286	-0.892857	0.642857	-0.642857	-0.642857	-0.714286	-0.785714	0.75	0.678571	-0.678571	-0.6	-0.6	0.714286	0.642857	0.771429	0.964286	-0.535714	-0.714286	0.714286	-0.657143	-0.678571	0.485714	-0.5	0.542857	-0.642857	0.642857	-0.785714	-0.761905	0.857143	0.857143	0.857143	0.571429	-0.857143	-0.785714	-0.642857	-0.542857	0.485714	-0.75	-0.714286	-0.619048	-0.678571	-0.257143	-0.535714	-0.142857	-0.321429
Ccrl2	-0.714286	-0.75	0.714286	0.885714	0.785714	-0.785714	0.928571	-0.75	-0.75	-0.607143	-0.75	0.714286	0.75	-0.642857	-0.485714	-0.771429	0.75	0.928571	0.714286	0.642857	-0.75	-0.714286	0.828571	-0.485714	-0.642857	0.828571	-0.857143	0.885714	-0.428571	0.75	-0.690476	-0.785714	0.714286	0.535714	0.607143	0.892857	-0.857143	-0.928571	-0.428571	-0.771429	0.657143	-0.785714	-0.714286	-0.904762	-0.392857	-0.257143	-0.321429	-0.428571	-0.285714
Tnip3	-0.642857	-0.785714	0.75	0.428571	0.785714	-0.857143	0.607143	-0.714286	-0.785714	-0.785714	-0.785714	0.642857	0.571429	-0.928571	-0.885714	-0.428571	0.678571	0.607143	0.6	0.821429	-0.607143	-0.821429	0.428571	-0.885714	-0.785714	0.485714	-0.5	0.6	-0.5	0.75	-0.809524	-0.738095	0.857143	0.821429	0.821429	0.535714	-0.678571	-0.75	-0.5	-0.428571	0.314286	-0.571429	-0.714286	-0.595238	-0.571429	-0.428571	-0.642857	-0.485714	-0.571429
Adig	-0.642857	-0.571429	0.964286	0.542857	0.75	-0.785714	0.892857	-0.714286	-0.571429	-0.642857	-0.678571	0.785714	0.678571	-0.642857	-0.371429	-0.885714	0.857143	0.892857	0.771429	0.892857	-0.678571	-0.642857	0.657143	-0.428571	-0.642857	0.428571	-0.642857	0.828571	-0.607143	0.857143	-0.785714	-0.809524	0.892857	0.785714	0.928571	0.785714	-0.857143	-0.785714	-0.607143	-0.771429	0.714286	-0.892857	-0.666667	-0.738095	-0.571429	-0.371429	-0.428571	-0.257143	-0.142857
Zfp612	0.678571	0.75	-0.642857	-0.828571	-0.857143	0.821429	-0.785714	0.642857	0.75	0.571429	0.821429	-0.607143	-0.678571	0.714286	0.6	0.6	-0.642857	-0.785714	-0.542857	-0.607143	0.642857	0.678571	-0.714286	0.542857	0.607143	-0.885714	0.857143	-0.771429	0.392857	-0.785714	0.666667	0.833333	-0.642857	-0.5	-0.571429	-0.857143	0.857143	0.928571	0.392857	0.657143	-0.428571	0.642857	0.666667	0.833333	0.357143	0.0857143	0.285714	0.371429	0.357143
Phf11a	-0.571429	-0.535714	0.857143	0.371429	0.857143	-0.75	0.642857	-0.535714	-0.535714	-0.678571	-0.857143	0.642857	0.571429	-0.714286	-0.542857	-0.714286	0.678571	0.642857	0.542857	0.928571	-0.535714	-0.571429	0.485714	-0.542857	-0.607143	0.485714	-0.5	0.542857	-0.678571	0.857143	-0.761905	-0.904762	0.857143	0.821429	0.928571	0.642857	-0.857143	-0.642857	-0.678571	-0.428571	0.314286	-0.785714	-0.595238	-0.547619	-0.75	-0.257143	-0.535714	-0.0857143	-0.214286
Olfr545	0.857143	0.642857	-0.678571	-0.714286	-0.785714	0.642857	-0.678571	0.642857	0.642857	0.714286	0.75	-0.785714	-0.857143	0.571429	0.485714	0.942857	-0.678571	-0.678571	-0.657143	-0.821429	0.821429	0.571429	-0.828571	0.485714	0.714286	-0.828571	0.678571	-0.428571	0.928571	-0.678571	0.785714	0.857143	-0.642857	-0.821429	-0.75	-0.75	0.75	0.535714	0.928571	0.485714	-0.371429	0.892857	0.809524	0.761905	0.892857	0.542857	0.75	0.314286	0.428571
Ucn3	-0.906327	-0.866921	0.704187	0.869657	0.852437	-0.748705	0.852437	-0.78811	-0.866921	-0.78811	-0.906327	0.704187	0.778312	-0.866921	-0.845154	-0.777542	0.741249	0.852437	0.579771	0.592999	-0.866921	-0.78811	0.695725	-0.777542	-0.748705	0.927634	-0.807813	0.811679	-0.610786	0.852437	-0.710285	-0.862489	0.704187	0.592999	0.630062	0.926562	-0.866921	-0.866921	-0.610786	-0.540899	0.492805	-0.78811	-0.761019	-0.887856	-0.57138	-0.540899	-0.57138	-0.676123	-0.591083
Dcaf12l1	0.892857	0.714286	-0.642857	-0.771429	-0.785714	0.535714	-0.678571	0.678571	0.714286	0.821429	0.857143	-0.714286	-0.821429	0.678571	0.714286	0.828571	-0.642857	-0.678571	-0.542857	-0.714286	0.857143	0.642857	-0.714286	0.657143	0.75	-0.942857	0.571429	-0.485714	0.892857	-0.75	0.714286	0.857143	-0.642857	-0.714286	-0.678571	-0.821429	0.75	0.535714	0.892857	0.2	-0.314286	0.857143	0.785714	0.761905	0.928571	0.714286	0.857143	0.542857	0.607143
Gprin3	0.75	0.714286	-0.642857	-0.828571	-0.892857	0.785714	-0.857143	0.678571	0.714286	0.535714	0.75	-0.607143	-0.678571	0.642857	0.485714	0.771429	-0.642857	-0.857143	-0.542857	-0.607143	0.714286	0.642857	-0.714286	0.428571	0.642857	-0.885714	0.928571	-0.771429	0.428571	-0.785714	0.714286	0.857143	-0.642857	-0.5	-0.571429	-0.857143	0.821429	0.892857	0.428571	0.771429	-0.428571	0.714286	0.690476	0.880952	0.392857	0.142857	0.321429	0.428571	0.285714
Hcar2	-0.642857	-0.821429	0.642857	0.942857	0.642857	-0.75	0.75	-0.678571	-0.821429	-0.821429	-0.928571	0.75	0.821429	-0.785714	-0.828571	-0.428571	0.714286	0.75	0.771429	0.678571	-0.678571	-0.785714	0.885714	-0.828571	-0.607143	0.942857	-0.535714	0.771429	-0.642857	0.642857	-0.571429	-0.714286	0.75	0.571429	0.571429	0.857143	-0.928571	-0.857143	-0.642857	-0.257143	0.6	-0.714286	-0.738095	-0.785714	-0.571429	-0.428571	-0.5	-0.371429	-0.642857
Fpr1	-0.428571	-0.321429	0.678571	-0.371429	0.607143	-0.178571	0.535714	-0.392857	-0.321429	-0.678571	-0.535714	0.357143	0.214286	-0.535714	-0.542857	-0.542857	0.428571	0.535714	-0.0285714	0.642857	-0.392857	-0.428571	0.142857	-0.771429	-0.321429	0.0857143	0.0357143	-0.0285714	-0.607143	0.642857	-0.47619	-0.595238	0.678571	0.642857	0.785714	0.285714	-0.642857	-0.321429	-0.607143	-0.0285714	0.371429	-0.571429	-0.309524	-0.119048	-0.75	-0.657143	-0.607143	-0.0857143	-0.178571
Ifit2	-0.75	-0.785714	0.928571	0.485714	0.642857	-0.678571	0.714286	-0.821429	-0.785714	-0.964286	-0.785714	0.857143	0.75	-0.928571	-0.885714	-0.6	0.892857	0.714286	0.771429	0.857143	-0.785714	-0.857143	0.542857	-0.942857	-0.821429	0.428571	-0.321429	0.714286	-0.714286	0.821429	-0.785714	-0.690476	0.928571	0.964286	0.964286	0.678571	-0.678571	-0.607143	-0.714286	-0.257143	0.657143	-0.785714	-0.761905	-0.619048	-0.785714	-0.885714	-0.857143	-0.6	-0.642857
Spin2c	0.714286	0.821429	-0.785714	-0.828571	-0.75	0.857143	-0.964286	0.892857	0.821429	0.678571	0.642857	-0.785714	-0.75	0.714286	0.6	0.714286	-0.857143	-0.964286	-0.828571	-0.642857	0.785714	0.857143	-0.771429	0.6	0.75	-0.657143	0.785714	-1	0.321429	-0.75	0.761905	0.690476	-0.785714	-0.642857	-0.678571	-0.821429	0.75	0.964286	0.321429	0.828571	-0.771429	0.75	0.761905	0.904762	0.321429	0.371429	0.392857	0.657143	0.428571
Tifa	-0.678571	-0.75	0.75	0.542857	0.75	-0.964286	0.714286	-0.857143	-0.75	-0.642857	-0.535714	0.785714	0.714286	-0.642857	-0.542857	-0.771429	0.75	0.714286	0.828571	0.892857	-0.714286	-0.821429	0.714286	-0.6	-0.892857	0.428571	-0.75	0.6	-0.5	0.607143	-0.952381	-0.690476	0.75	0.892857	0.821429	0.535714	-0.642857	-0.857143	-0.5	-0.942857	0.485714	-0.714286	-0.857143	-0.785714	-0.535714	-0.371429	-0.607143	-0.542857	-0.357143
Mpeg1	-0.714286	-0.642857	0.821429	0.428571	0.714286	-0.678571	0.571429	-0.642857	-0.642857	-0.857143	-0.821429	0.75	0.714286	-0.785714	-0.771429	-0.657143	0.714286	0.571429	0.6	0.928571	-0.678571	-0.678571	0.542857	-0.771429	-0.75	0.542857	-0.357143	0.428571	-0.892857	0.785714	-0.785714	-0.809524	0.821429	0.928571	0.928571	0.642857	-0.75	-0.535714	-0.892857	-0.2	0.371429	-0.785714	-0.738095	-0.571429	-0.928571	-0.657143	-0.857143	-0.371429	-0.571429
Irgm1	-0.75	-0.785714	0.857143	0.542857	0.607143	-0.714286	0.642857	-0.821429	-0.785714	-0.964286	-0.75	0.892857	0.821429	-0.857143	-0.885714	-0.6	0.857143	0.642857	0.828571	0.892857	-0.785714	-0.857143	0.657143	-0.942857	-0.857143	0.485714	-0.321429	0.6	-0.821429	0.714286	-0.809524	-0.666667	0.857143	1	0.928571	0.642857	-0.678571	-0.607143	-0.821429	-0.257143	0.6	-0.785714	-0.833333	-0.642857	-0.857143	-0.885714	-0.928571	-0.6	-0.714286
Cldn14	-0.78811	-0.866921	0.815374	0.695725	0.630062	-0.906327	0.741249	-0.906327	-0.866921	-0.906327	-0.748705	0.926562	0.889499	-0.748705	-0.777542	-0.845154	0.852437	0.741249	0.927634	0.926562	-0.866921	-0.906327	0.869657	-0.845154	-0.866921	0.579771	-0.610786	0.637748	-0.768408	0.630062	-0.862489	-0.710285	0.815374	0.926562	0.852437	0.704187	-0.78811	-0.78811	-0.768408	-0.676123	0.666737	-0.906327	-0.913223	-0.811754	-0.768408	-0.676123	-0.768408	-0.540899	-0.630488
Neurl3	-0.607143	-0.714286	0.75	0.828571	0.5	-0.964286	0.821429	-0.821429	-0.714286	-0.535714	-0.535714	0.892857	0.857143	-0.464286	-0.542857	-0.6	0.857143	0.821429	1	0.785714	-0.714286	-0.75	0.885714	-0.371429	-0.642857	0.428571	-0.75	0.828571	-0.5	0.571429	-0.738095	-0.5	0.607143	0.785714	0.714286	0.714286	-0.607143	-0.857143	-0.5	-0.942857	0.771429	-0.678571	-0.809524	-0.880952	-0.214286	-0.257143	-0.285714	-0.542857	-0.392857
Antxrl	0.785714	0.785714	-0.857143	-0.657143	-0.785714	0.785714	-0.964286	0.928571	0.785714	0.714286	0.607143	-0.785714	-0.714286	0.785714	0.657143	0.771429	-0.892857	-0.964286	-0.714286	-0.642857	0.821429	0.857143	-0.6	0.657143	0.857143	-0.542857	0.714286	-0.942857	0.392857	-0.857143	0.833333	0.714286	-0.821429	-0.75	-0.785714	-0.785714	0.678571	0.892857	0.392857	0.771429	-0.771429	0.75	0.761905	0.857143	0.428571	0.6	0.571429	0.828571	0.428571
Samd9l	-0.678571	-0.678571	1	0.542857	0.607143	-0.642857	0.821429	-0.714286	-0.678571	-0.928571	-0.857143	0.857143	0.75	-0.892857	-0.771429	-0.6	0.928571	0.821429	0.771429	0.857143	-0.714286	-0.75	0.6	-0.828571	-0.642857	0.485714	-0.285714	0.828571	-0.785714	0.892857	-0.666667	-0.738095	1	0.857143	0.964286	0.821429	-0.857143	-0.642857	-0.785714	-0.2	0.828571	-0.857143	-0.666667	-0.619048	-0.75	-0.771429	-0.678571	-0.371429	-0.535714
Flrt1	0.75	0.607143	-0.964286	-0.6	-0.785714	0.642857	-0.964286	0.785714	0.607143	0.714286	0.714286	-0.785714	-0.714286	0.678571	0.485714	0.942857	-0.892857	-0.964286	-0.657143	-0.75	0.785714	0.678571	-0.6	0.485714	0.714286	-0.542857	0.607143	-0.885714	0.607143	-0.964286	0.761905	0.833333	-0.857143	-0.75	-0.892857	-0.892857	0.821429	0.75	0.607143	0.6	-0.771429	0.928571	0.666667	0.785714	0.642857	0.6	0.571429	0.542857	0.25
Cd300lf	-0.428571	-0.642857	0.642857	0.428571	0.678571	-0.785714	0.464286	-0.571429	-0.642857	-0.642857	-0.678571	0.464286	0.357143	-0.857143	-0.885714	-0.428571	0.535714	0.464286	0.6	0.714286	-0.392857	-0.714286	0.428571	-0.885714	-0.642857	0.485714	-0.357143	0.6	-0.285714	0.642857	-0.714286	-0.642857	0.857143	0.678571	0.714286	0.357143	-0.678571	-0.75	-0.285714	-0.428571	0.142857	-0.392857	-0.571429	-0.452381	-0.392857	-0.428571	-0.464286	-0.485714	-0.428571
Ccdc88b	-0.678571	-0.678571	0.892857	0.485714	0.607143	-0.678571	0.642857	-0.714286	-0.678571	-0.928571	-0.821429	0.857143	0.785714	-0.785714	-0.771429	-0.657143	0.821429	0.642857	0.771429	0.964286	-0.714286	-0.75	0.657143	-0.828571	-0.75	0.485714	-0.285714	0.542857	-0.892857	0.75	-0.761905	-0.738095	0.892857	0.964286	0.964286	0.678571	-0.785714	-0.571429	-0.892857	-0.2	0.6	-0.857143	-0.761905	-0.595238	-0.928571	-0.771429	-0.857143	-0.371429	-0.571429
Stx19	-0.714286	-0.821429	0.75	0.828571	0.642857	-0.964286	0.857143	-0.892857	-0.821429	-0.678571	-0.535714	0.892857	0.857143	-0.642857	-0.542857	-0.714286	0.857143	0.857143	1	0.785714	-0.785714	-0.857143	0.942857	-0.6	-0.785714	0.6	-0.785714	0.828571	-0.5	0.571429	-0.833333	-0.619048	0.75	0.785714	0.714286	0.714286	-0.714286	-0.928571	-0.5	-0.942857	0.771429	-0.75	-0.880952	-0.904762	-0.392857	-0.371429	-0.464286	-0.542857	-0.5
Npy4r	0.678571	0.785714	-0.642857	-0.828571	-0.785714	0.714286	-0.75	0.607143	0.785714	0.75	0.964286	-0.607143	-0.678571	0.857143	0.828571	0.428571	-0.642857	-0.75	-0.542857	-0.607143	0.642857	0.714286	-0.657143	0.771429	0.571429	-0.942857	0.607143	-0.771429	0.535714	-0.785714	0.571429	0.809524	-0.75	-0.5	-0.571429	-0.857143	0.892857	0.821429	0.535714	0.257143	-0.428571	0.642857	0.642857	0.738095	0.5	0.314286	0.428571	0.371429	0.571429
Gm6377	-0.857143	-0.892857	0.571429	0.657143	0.821429	-0.785714	0.571429	-0.821429	-0.892857	-0.75	-0.714286	0.642857	0.714286	-0.857143	-0.942857	-0.542857	0.607143	0.571429	0.485714	0.642857	-0.785714	-0.857143	0.542857	-0.885714	-0.964286	0.771429	-0.714286	0.485714	-0.535714	0.714286	-0.857143	-0.738095	0.571429	0.75	0.642857	0.642857	-0.571429	-0.785714	-0.535714	-0.485714	0.2	-0.535714	-0.857143	-0.785714	-0.607143	-0.6	-0.821429	-0.885714	-0.714286
Dtx3l	-0.678571	-0.678571	0.964286	0.428571	0.642857	-0.642857	0.714286	-0.714286	-0.678571	-0.928571	-0.857143	0.821429	0.714286	-0.857143	-0.771429	-0.657143	0.857143	0.714286	0.714286	0.928571	-0.714286	-0.75	0.542857	-0.828571	-0.714286	0.428571	-0.285714	0.657143	-0.785714	0.857143	-0.738095	-0.761905	0.964286	0.928571	1	0.714286	-0.785714	-0.571429	-0.785714	-0.2	0.657143	-0.857143	-0.690476	-0.571429	-0.857143	-0.771429	-0.785714	-0.371429	-0.5
Rasd1	-0.714286	-0.892857	0.607143	1	0.714286	-0.892857	0.785714	-0.821429	-0.892857	-0.678571	-0.714286	0.785714	0.857143	-0.714286	-0.714286	-0.542857	0.75	0.785714	0.828571	0.607143	-0.75	-0.857143	0.942857	-0.714286	-0.75	0.885714	-0.821429	0.828571	-0.428571	0.607143	-0.714286	-0.666667	0.607143	0.607143	0.535714	0.821429	-0.785714	-1	-0.428571	-0.714286	0.6	-0.642857	-0.833333	-0.928571	-0.357143	-0.314286	-0.428571	-0.6	-0.571429
Lpar4	0.714286	0.892857	-0.678571	-0.942857	-0.75	0.857143	-0.857143	0.821429	0.892857	0.678571	0.75	-0.75	-0.785714	0.785714	0.714286	0.542857	-0.785714	-0.857143	-0.771429	-0.571429	0.75	0.857143	-0.828571	0.714286	0.714286	-0.828571	0.821429	-0.942857	0.321429	-0.714286	0.690476	0.690476	-0.678571	-0.571429	-0.571429	-0.857143	0.785714	1	0.321429	0.714286	-0.657143	0.642857	0.761905	0.904762	0.285714	0.314286	0.357143	0.6	0.5
Lrrc4	-0.75	-0.678571	0.785714	0.885714	0.785714	-0.678571	0.928571	-0.714286	-0.678571	-0.642857	-0.785714	0.75	0.785714	-0.607143	-0.428571	-0.885714	0.785714	0.928571	0.714286	0.678571	-0.785714	-0.642857	0.828571	-0.428571	-0.607143	0.828571	-0.785714	0.885714	-0.571429	0.821429	-0.666667	-0.833333	0.714286	0.571429	0.678571	0.964286	-0.892857	-0.821429	-0.571429	-0.657143	0.657143	-0.892857	-0.690476	-0.880952	-0.535714	-0.371429	-0.392857	-0.371429	-0.25
Lrrc25	-0.678571	-0.821429	0.5	0.485714	0.607143	-0.928571	0.321429	-0.785714	-0.821429	-0.714286	-0.5	0.535714	0.5	-0.678571	-0.657143	-0.257143	0.464286	0.321429	0.657143	0.785714	-0.642857	-0.857143	0.542857	-0.828571	-0.785714	0.485714	-0.642857	0.485714	-0.392857	0.428571	-0.833333	-0.571429	0.714286	0.75	0.642857	0.285714	-0.464286	-0.714286	-0.392857	-0.6	0.0285714	-0.535714	-0.761905	-0.571429	-0.428571	-0.371429	-0.571429	-0.371429	-0.535714
Apol10b	-0.678571	-0.75	0.821429	0.485714	0.785714	-0.928571	0.785714	-0.857143	-0.75	-0.642857	-0.571429	0.75	0.642857	-0.714286	-0.542857	-0.771429	0.785714	0.785714	0.771429	0.857143	-0.714286	-0.821429	0.6	-0.6	-0.857143	0.371429	-0.75	0.714286	-0.392857	0.714286	-0.928571	-0.714286	0.821429	0.857143	0.857143	0.571429	-0.642857	-0.857143	-0.392857	-0.942857	0.542857	-0.714286	-0.785714	-0.761905	-0.464286	-0.371429	-0.535714	-0.542857	-0.285714
Amz1	-0.857143	-0.714286	0.821429	0.885714	0.75	-0.607143	0.964286	-0.785714	-0.714286	-0.714286	-0.75	0.821429	0.857143	-0.642857	-0.485714	-0.942857	0.857143	0.964286	0.714286	0.642857	-0.892857	-0.678571	0.828571	-0.485714	-0.678571	0.828571	-0.75	0.885714	-0.642857	0.857143	-0.690476	-0.809524	0.714286	0.642857	0.714286	1	-0.821429	-0.75	-0.642857	-0.6	0.771429	-0.928571	-0.738095	-0.904762	-0.607143	-0.6	-0.535714	-0.542857	-0.357143
Hamp	-0.642857	-0.857143	0.75	0.542857	0.642857	-0.964286	0.607143	-0.857143	-0.857143	-0.785714	-0.642857	0.785714	0.714286	-0.821429	-0.828571	-0.485714	0.75	0.607143	0.828571	0.892857	-0.678571	-0.928571	0.657143	-0.885714	-0.892857	0.428571	-0.571429	0.6	-0.5	0.607143	-0.880952	-0.619048	0.785714	0.892857	0.821429	0.535714	-0.642857	-0.857143	-0.5	-0.657143	0.485714	-0.607143	-0.857143	-0.714286	-0.535714	-0.485714	-0.678571	-0.6	-0.607143
Mmp13	-0.535714	-0.607143	0.714286	0.428571	0.821429	-0.892857	0.571429	-0.571429	-0.607143	-0.642857	-0.785714	0.642857	0.607143	-0.678571	-0.6	-0.6	0.607143	0.571429	0.6	0.928571	-0.5	-0.642857	0.6	-0.6	-0.678571	0.542857	-0.571429	0.428571	-0.642857	0.678571	-0.809524	-0.833333	0.785714	0.821429	0.821429	0.535714	-0.821429	-0.75	-0.642857	-0.542857	0.257143	-0.678571	-0.690476	-0.595238	-0.678571	-0.142857	-0.535714	-0.142857	-0.321429
Plekho2	-0.714286	-0.75	0.714286	0.885714	0.785714	-0.785714	0.928571	-0.75	-0.75	-0.607143	-0.75	0.714286	0.75	-0.642857	-0.485714	-0.771429	0.75	0.928571	0.714286	0.642857	-0.75	-0.714286	0.828571	-0.485714	-0.642857	0.828571	-0.857143	0.885714	-0.428571	0.75	-0.690476	-0.785714	0.714286	0.535714	0.607143	0.892857	-0.857143	-0.928571	-0.428571	-0.771429	0.657143	-0.785714	-0.714286	-0.904762	-0.392857	-0.257143	-0.321429	-0.428571	-0.285714
Rtn4rl2	-0.678571	-0.928571	0.785714	0.828571	0.642857	-0.857143	0.857143	-0.892857	-0.928571	-0.821429	-0.75	0.785714	0.75	-0.892857	-0.885714	-0.428571	0.857143	0.857143	0.828571	0.642857	-0.75	-0.964286	0.714286	-0.885714	-0.75	0.657143	-0.607143	1	-0.321429	0.75	-0.690476	-0.619048	0.821429	0.642857	0.678571	0.821429	-0.75	-0.964286	-0.321429	-0.542857	0.771429	-0.642857	-0.761905	-0.833333	-0.321429	-0.485714	-0.464286	-0.714286	-0.678571
Ankrd37	-0.821429	-0.678571	0.75	0.942857	0.714286	-0.571429	0.892857	-0.714286	-0.678571	-0.785714	-0.821429	0.857143	0.928571	-0.607143	-0.542857	-0.885714	0.821429	0.892857	0.771429	0.678571	-0.857143	-0.642857	0.942857	-0.542857	-0.642857	0.942857	-0.607143	0.771429	-0.857143	0.75	-0.642857	-0.809524	0.714286	0.678571	0.678571	0.964286	-0.892857	-0.678571	-0.857143	-0.371429	0.714286	-0.964286	-0.761905	-0.857143	-0.785714	-0.657143	-0.642857	-0.428571	-0.464286
Ttc24	-0.714286	-0.642857	0.892857	0.371429	0.75	-0.642857	0.642857	-0.642857	-0.642857	-0.857143	-0.857143	0.714286	0.642857	-0.857143	-0.771429	-0.657143	0.75	0.642857	0.542857	0.892857	-0.678571	-0.678571	0.428571	-0.771429	-0.714286	0.485714	-0.357143	0.542857	-0.785714	0.892857	-0.761905	-0.833333	0.892857	0.892857	0.964286	0.678571	-0.75	-0.535714	-0.785714	-0.2	0.428571	-0.785714	-0.666667	-0.547619	-0.857143	-0.657143	-0.785714	-0.371429	-0.5
Mblac2	0.785714	0.857143	-0.678571	-0.942857	-0.785714	0.821429	-0.928571	0.857143	0.857143	0.642857	0.678571	-0.75	-0.785714	0.714286	0.6	0.714286	-0.785714	-0.928571	-0.771429	-0.571429	0.821429	0.821429	-0.828571	0.6	0.75	-0.828571	0.892857	-0.942857	0.357143	-0.714286	0.738095	0.714286	-0.678571	-0.571429	-0.571429	-0.857143	0.75	0.964286	0.357143	0.828571	-0.657143	0.714286	0.785714	0.952381	0.321429	0.371429	0.392857	0.657143	0.428571
Cd14	-0.607143	-0.642857	0.857143	0.6	0.821429	-0.821429	0.928571	-0.75	-0.642857	-0.607143	-0.714286	0.678571	0.607143	-0.678571	-0.485714	-0.771429	0.785714	0.928571	0.657143	0.75	-0.642857	-0.714286	0.6	-0.485714	-0.678571	0.542857	-0.714286	0.885714	-0.392857	0.857143	-0.761905	-0.809524	0.857143	0.642857	0.785714	0.785714	-0.857143	-0.928571	-0.392857	-0.771429	0.657143	-0.785714	-0.642857	-0.785714	-0.428571	-0.257143	-0.357143	-0.428571	-0.178571
Lax1	0.785714	0.678571	-0.928571	-0.771429	-0.714286	0.642857	-1	0.821429	0.678571	0.75	0.714286	-0.857143	-0.821429	0.642857	0.485714	0.942857	-0.928571	-1	-0.771429	-0.714286	0.857143	0.714286	-0.771429	0.485714	0.678571	-0.657143	0.642857	-0.942857	0.607143	-0.892857	0.714286	0.785714	-0.821429	-0.714286	-0.821429	-0.964286	0.821429	0.75	0.607143	0.6	-0.885714	0.964286	0.714286	0.857143	0.607143	0.6	0.535714	0.542857	0.357143
Zfp217	-0.785714	-0.964286	0.785714	0.828571	0.5	-0.892857	0.785714	-0.964286	-0.964286	-0.892857	-0.607143	0.964286	0.928571	-0.857143	-0.885714	-0.485714	0.928571	0.785714	1	0.75	-0.857143	-1	0.885714	-0.942857	-0.857143	0.6	-0.571429	0.828571	-0.571429	0.607143	-0.785714	-0.52381	0.785714	0.857143	0.75	0.75	-0.642857	-0.857143	-0.571429	-0.6	0.885714	-0.678571	-0.928571	-0.857143	-0.464286	-0.714286	-0.678571	-0.771429	-0.857143
Mtcl1	0.607143	0.642857	-0.714286	-0.885714	-0.642857	0.785714	-0.892857	0.678571	0.642857	0.464286	0.75	-0.714286	-0.75	0.464286	0.485714	0.657143	-0.75	-0.892857	-0.714286	-0.642857	0.678571	0.607143	-0.771429	0.257143	0.5	-0.657143	0.821429	-0.885714	0.428571	-0.75	0.595238	0.666667	-0.571429	-0.535714	-0.607143	-0.892857	0.75	0.857143	0.428571	0.771429	-0.657143	0.714286	0.642857	0.880952	0.214286	0.142857	0.142857	0.428571	0.178571
F730043M19Rik	-0.821429	-0.678571	0.821429	0.885714	0.75	-0.535714	0.964286	-0.714286	-0.678571	-0.785714	-0.857143	0.821429	0.857143	-0.678571	-0.542857	-0.885714	0.857143	0.964286	0.714286	0.642857	-0.857143	-0.642857	0.828571	-0.542857	-0.607143	0.885714	-0.607143	0.885714	-0.75	0.857143	-0.619048	-0.833333	0.785714	0.642857	0.714286	1	-0.892857	-0.678571	-0.75	-0.371429	0.771429	-0.964286	-0.690476	-0.833333	-0.714286	-0.657143	-0.571429	-0.428571	-0.392857
Gm9869	-0.714286	-0.857143	0.892857	0.6	0.607143	-0.785714	0.821429	-0.857143	-0.857143	-0.928571	-0.75	0.857143	0.75	-1	-0.942857	-0.428571	0.928571	0.821429	0.828571	0.75	-0.75	-0.928571	0.6	-1	-0.785714	0.485714	-0.392857	0.885714	-0.571429	0.785714	-0.738095	-0.619048	0.964286	0.857143	0.857143	0.714286	-0.714286	-0.785714	-0.571429	-0.371429	0.828571	-0.678571	-0.761905	-0.690476	-0.535714	-0.771429	-0.678571	-0.657143	-0.714286
Fpr2	-0.642857	-0.75	0.678571	0.485714	0.821429	-1	0.571429	-0.75	-0.75	-0.607143	-0.607143	0.678571	0.642857	-0.714286	-0.657143	-0.6	0.642857	0.571429	0.657143	0.857143	-0.607143	-0.785714	0.6	-0.657143	-0.857143	0.485714	-0.75	0.485714	-0.464286	0.642857	-0.928571	-0.738095	0.678571	0.857143	0.785714	0.5	-0.642857	-0.857143	-0.464286	-0.828571	0.257143	-0.571429	-0.809524	-0.714286	-0.5	-0.2	-0.571429	-0.485714	-0.428571
Oas1a	-0.857143	-0.821429	0.785714	0.428571	0.785714	-0.821429	0.714286	-0.892857	-0.821429	-0.75	-0.571429	0.714286	0.642857	-0.857143	-0.771429	-0.714286	0.75	0.714286	0.6	0.785714	-0.821429	-0.857143	0.428571	-0.771429	-0.964286	0.428571	-0.678571	0.6	-0.5	0.785714	-0.952381	-0.714286	0.785714	0.892857	0.857143	0.571429	-0.5	-0.714286	-0.5	-0.714286	0.428571	-0.642857	-0.833333	-0.738095	-0.571429	-0.657143	-0.785714	-0.828571	-0.571429
Junb	-0.607143	-0.821429	0.75	0.542857	0.642857	-0.892857	0.607143	-0.785714	-0.821429	-0.857143	-0.75	0.785714	0.714286	-0.857143	-0.885714	-0.428571	0.75	0.607143	0.828571	0.892857	-0.642857	-0.892857	0.657143	-0.942857	-0.821429	0.485714	-0.428571	0.6	-0.607143	0.607143	-0.809524	-0.642857	0.857143	0.892857	0.821429	0.535714	-0.714286	-0.785714	-0.607143	-0.428571	0.485714	-0.642857	-0.809524	-0.642857	-0.642857	-0.542857	-0.714286	-0.485714	-0.642857
Smarca5-ps	0.857143	0.892857	-0.678571	-0.714286	-0.821429	0.75	-0.75	0.821429	0.892857	0.75	0.75	-0.642857	-0.678571	0.964286	0.942857	0.485714	-0.714286	-0.75	-0.485714	-0.535714	0.785714	0.857143	-0.485714	0.885714	0.857143	-0.771429	0.714286	-0.771429	0.428571	-0.857143	0.761905	0.738095	-0.678571	-0.642857	-0.642857	-0.785714	0.642857	0.857143	0.428571	0.485714	-0.428571	0.535714	0.761905	0.809524	0.428571	0.6	0.642857	0.885714	0.678571
Sv2b	-0.535714	-0.607143	0.714286	0.428571	0.821429	-0.892857	0.571429	-0.571429	-0.607143	-0.642857	-0.785714	0.642857	0.607143	-0.678571	-0.6	-0.6	0.607143	0.571429	0.6	0.928571	-0.5	-0.642857	0.6	-0.6	-0.678571	0.542857	-0.571429	0.428571	-0.642857	0.678571	-0.809524	-0.833333	0.785714	0.821429	0.821429	0.535714	-0.821429	-0.75	-0.642857	-0.542857	0.257143	-0.678571	-0.690476	-0.595238	-0.678571	-0.142857	-0.535714	-0.142857	-0.321429
Socs3	-0.785714	-0.607143	0.892857	0.371429	0.785714	-0.607143	0.714286	-0.678571	-0.607143	-0.821429	-0.785714	0.714286	0.642857	-0.785714	-0.657143	-0.828571	0.75	0.714286	0.542857	0.892857	-0.75	-0.642857	0.428571	-0.657143	-0.75	0.485714	-0.428571	0.542857	-0.821429	0.892857	-0.809524	-0.857143	0.892857	0.892857	0.964286	0.678571	-0.714286	-0.5	-0.821429	-0.314286	0.428571	-0.857143	-0.690476	-0.595238	-0.892857	-0.714286	-0.821429	-0.428571	-0.428571
Bcl3	-0.607143	-0.607143	0.857143	0.371429	0.785714	-0.714286	0.607143	-0.571429	-0.607143	-0.785714	-0.892857	0.642857	0.571429	-0.821429	-0.714286	-0.6	0.678571	0.607143	0.542857	0.928571	-0.571429	-0.642857	0.428571	-0.714286	-0.642857	0.485714	-0.392857	0.542857	-0.714286	0.857143	-0.738095	-0.857143	0.892857	0.821429	0.928571	0.642857	-0.821429	-0.607143	-0.714286	-0.257143	0.314286	-0.75	-0.619048	-0.52381	-0.785714	-0.428571	-0.642857	-0.2	-0.392857
Krt16	-0.142857	-0.25	0.642857	0.0857143	0.75	-0.607143	0.5	-0.25	-0.25	-0.392857	-0.642857	0.285714	0.142857	-0.571429	-0.6	-0.6	0.392857	0.5	0.314286	0.714286	-0.107143	-0.357143	0.485714	-0.6	-0.321429	0.257143	-0.214286	0.371429	-0.25	0.642857	-0.571429	-0.714286	0.821429	0.535714	0.714286	0.285714	-0.821429	-0.75	-0.25	-0.542857	0.142857	-0.428571	-0.309524	-0.261905	-0.392857	-0.142857	-0.178571	-0.142857	0.0714286
Iigp1	-0.75	-0.785714	0.857143	0.542857	0.607143	-0.714286	0.642857	-0.821429	-0.785714	-0.964286	-0.75	0.892857	0.821429	-0.857143	-0.885714	-0.6	0.857143	0.642857	0.828571	0.892857	-0.785714	-0.857143	0.657143	-0.942857	-0.857143	0.485714	-0.321429	0.6	-0.821429	0.714286	-0.809524	-0.666667	0.857143	1	0.928571	0.642857	-0.678571	-0.607143	-0.821429	-0.257143	0.6	-0.785714	-0.833333	-0.642857	-0.857143	-0.885714	-0.928571	-0.6	-0.714286
Ifi205	-0.642857	-0.5	0.857143	0.371429	0.892857	-0.714286	0.714286	-0.571429	-0.5	-0.642857	-0.785714	0.642857	0.571429	-0.642857	-0.428571	-0.885714	0.678571	0.714286	0.542857	0.928571	-0.607143	-0.535714	0.485714	-0.428571	-0.642857	0.485714	-0.571429	0.542857	-0.714286	0.857143	-0.809524	-0.928571	0.857143	0.821429	0.928571	0.642857	-0.821429	-0.607143	-0.714286	-0.542857	0.314286	-0.857143	-0.619048	-0.595238	-0.785714	-0.314286	-0.571429	-0.142857	-0.142857
Phactr1	-0.714286	-0.75	0.714286	0.885714	0.785714	-0.785714	0.928571	-0.75	-0.75	-0.607143	-0.75	0.714286	0.75	-0.642857	-0.485714	-0.771429	0.75	0.928571	0.714286	0.642857	-0.75	-0.714286	0.828571	-0.485714	-0.642857	0.828571	-0.857143	0.885714	-0.428571	0.75	-0.690476	-0.785714	0.714286	0.535714	0.607143	0.892857	-0.857143	-0.928571	-0.428571	-0.771429	0.657143	-0.785714	-0.714286	-0.904762	-0.392857	-0.257143	-0.321429	-0.428571	-0.285714
Rnd1	-0.642857	-0.857143	0.857143	0.6	0.642857	-0.928571	0.785714	-0.857143	-0.857143	-0.785714	-0.678571	0.785714	0.678571	-0.928571	-0.828571	-0.428571	0.857143	0.785714	0.828571	0.785714	-0.678571	-0.928571	0.6	-0.885714	-0.785714	0.428571	-0.571429	0.885714	-0.392857	0.75	-0.785714	-0.619048	0.892857	0.785714	0.821429	0.678571	-0.714286	-0.928571	-0.392857	-0.657143	0.714286	-0.607143	-0.761905	-0.738095	-0.357143	-0.485714	-0.5	-0.6	-0.571429
H2-Q5	-0.571429	-0.642857	0.928571	0.428571	0.678571	-0.714286	0.678571	-0.642857	-0.642857	-0.857143	-0.892857	0.75	0.642857	-0.821429	-0.714286	-0.6	0.785714	0.678571	0.714286	0.964286	-0.607143	-0.714286	0.542857	-0.771429	-0.642857	0.428571	-0.321429	0.657143	-0.714286	0.821429	-0.714286	-0.785714	0.964286	0.857143	0.964286	0.678571	-0.857143	-0.642857	-0.714286	-0.257143	0.542857	-0.821429	-0.642857	-0.547619	-0.785714	-0.542857	-0.642857	-0.2	-0.392857
Kbtbd11	-0.607143	-0.642857	0.714286	0.885714	0.642857	-0.785714	0.892857	-0.678571	-0.642857	-0.464286	-0.75	0.714286	0.75	-0.464286	-0.485714	-0.657143	0.75	0.892857	0.714286	0.642857	-0.678571	-0.607143	0.771429	-0.257143	-0.5	0.657143	-0.821429	0.885714	-0.428571	0.75	-0.595238	-0.666667	0.571429	0.535714	0.607143	0.892857	-0.75	-0.857143	-0.428571	-0.771429	0.657143	-0.714286	-0.642857	-0.880952	-0.214286	-0.142857	-0.142857	-0.428571	-0.178571
Tafa3	-0.75	-0.678571	0.785714	0.885714	0.785714	-0.678571	0.928571	-0.714286	-0.678571	-0.642857	-0.785714	0.75	0.785714	-0.607143	-0.428571	-0.885714	0.785714	0.928571	0.714286	0.678571	-0.785714	-0.642857	0.828571	-0.428571	-0.607143	0.828571	-0.785714	0.885714	-0.571429	0.821429	-0.666667	-0.833333	0.714286	0.571429	0.678571	0.964286	-0.892857	-0.821429	-0.571429	-0.657143	0.657143	-0.892857	-0.690476	-0.880952	-0.535714	-0.371429	-0.392857	-0.371429	-0.25
Nod2	-0.678571	-0.642857	0.928571	0.714286	0.678571	-0.785714	0.928571	-0.75	-0.642857	-0.678571	-0.678571	0.857143	0.785714	-0.607143	-0.371429	-0.885714	0.892857	0.928571	0.885714	0.857143	-0.75	-0.678571	0.828571	-0.428571	-0.607143	0.542857	-0.678571	0.885714	-0.607143	0.785714	-0.738095	-0.761905	0.857143	0.75	0.857143	0.857143	-0.857143	-0.785714	-0.607143	-0.771429	0.828571	-0.928571	-0.714286	-0.809524	-0.535714	-0.371429	-0.392857	-0.257143	-0.25
S100a8	-0.607143	-0.642857	0.857143	0.428571	0.785714	-0.892857	0.785714	-0.75	-0.642857	-0.607143	-0.642857	0.714286	0.607143	-0.642857	-0.428571	-0.828571	0.75	0.785714	0.714286	0.928571	-0.642857	-0.714286	0.6	-0.485714	-0.75	0.371429	-0.714286	0.657143	-0.464286	0.75	-0.880952	-0.785714	0.857143	0.821429	0.892857	0.607143	-0.75	-0.821429	-0.464286	-0.885714	0.542857	-0.785714	-0.714286	-0.714286	-0.535714	-0.257143	-0.464286	-0.314286	-0.142857
Cngb3	-0.72075	-0.810844	0.522544	0.811679	0.857143	-0.882919	0.607143	-0.702731	-0.810844	-0.594619	-0.756787	0.630656	0.738769	-0.648675	-0.666737	-0.637748	0.558581	0.607143	0.579771	0.684712	-0.684712	-0.738769	0.771429	-0.60876	-0.774806	0.885714	-0.882919	0.521794	-0.468487	0.630656	-0.790433	-0.80241	0.522544	0.630656	0.558581	0.702731	-0.738769	-0.882919	-0.468487	-0.695725	0.2	-0.612637	-0.80241	-0.838338	-0.504525	-0.144943	-0.504525	-0.492805	-0.468487
Tsnax	-0.75	-0.714286	0.535714	0.771429	0.892857	-0.821429	0.678571	-0.678571	-0.714286	-0.535714	-0.714286	0.607143	0.714286	-0.535714	-0.485714	-0.828571	0.535714	0.678571	0.542857	0.714286	-0.714286	-0.642857	0.771429	-0.428571	-0.75	0.885714	-0.928571	0.485714	-0.535714	0.642857	-0.809524	-0.857143	0.535714	0.607143	0.571429	0.714286	-0.75	-0.821429	-0.535714	-0.771429	0.2	-0.714286	-0.785714	-0.857143	-0.571429	-0.142857	-0.5	-0.428571	-0.321429
Trim30d	-0.678571	-0.678571	0.964286	0.428571	0.642857	-0.642857	0.714286	-0.714286	-0.678571	-0.928571	-0.857143	0.821429	0.714286	-0.857143	-0.771429	-0.657143	0.857143	0.714286	0.714286	0.928571	-0.714286	-0.75	0.542857	-0.828571	-0.714286	0.428571	-0.285714	0.657143	-0.785714	0.857143	-0.738095	-0.761905	0.964286	0.928571	1	0.714286	-0.785714	-0.571429	-0.785714	-0.2	0.657143	-0.857143	-0.690476	-0.571429	-0.857143	-0.771429	-0.785714	-0.371429	-0.5
Adgrf2	0.785714	0.964286	-0.785714	-0.828571	-0.5	0.892857	-0.785714	0.964286	0.964286	0.892857	0.607143	-0.964286	-0.928571	0.857143	0.885714	0.485714	-0.928571	-0.785714	-1	-0.75	0.857143	1	-0.885714	0.942857	0.857143	-0.6	0.571429	-0.828571	0.571429	-0.607143	0.785714	0.52381	-0.785714	-0.857143	-0.75	-0.75	0.642857	0.857143	0.571429	0.6	-0.885714	0.678571	0.928571	0.857143	0.464286	0.714286	0.678571	0.771429	0.857143
Septin11	-0.714286	-0.75	0.714286	0.885714	0.785714	-0.785714	0.928571	-0.75	-0.75	-0.607143	-0.75	0.714286	0.75	-0.642857	-0.485714	-0.771429	0.75	0.928571	0.714286	0.642857	-0.75	-0.714286	0.828571	-0.485714	-0.642857	0.828571	-0.857143	0.885714	-0.428571	0.75	-0.690476	-0.785714	0.714286	0.535714	0.607143	0.892857	-0.857143	-0.928571	-0.428571	-0.771429	0.657143	-0.785714	-0.714286	-0.904762	-0.392857	-0.257143	-0.321429	-0.428571	-0.285714
Cxcl2	-0.678571	-0.642857	0.892857	0.771429	0.75	-0.714286	0.964286	-0.75	-0.642857	-0.678571	-0.75	0.785714	0.75	-0.607143	-0.428571	-0.885714	0.857143	0.964286	0.771429	0.75	-0.75	-0.678571	0.771429	-0.428571	-0.607143	0.657143	-0.678571	0.942857	-0.535714	0.857143	-0.690476	-0.809524	0.821429	0.642857	0.785714	0.928571	-0.892857	-0.821429	-0.535714	-0.657143	0.771429	-0.928571	-0.666667	-0.833333	-0.535714	-0.371429	-0.392857	-0.371429	-0.25
Fcgr4	-0.75	-0.535714	0.821429	0.428571	0.821429	-0.678571	0.678571	-0.642857	-0.535714	-0.714286	-0.714286	0.75	0.714286	-0.607143	-0.485714	-0.942857	0.714286	0.678571	0.6	0.928571	-0.714286	-0.571429	0.6	-0.485714	-0.75	0.542857	-0.535714	0.428571	-0.892857	0.785714	-0.857143	-0.880952	0.785714	0.928571	0.928571	0.642857	-0.75	-0.535714	-0.892857	-0.485714	0.371429	-0.892857	-0.738095	-0.642857	-0.928571	-0.542857	-0.785714	-0.314286	-0.321429
Gm10076	-0.821429	-0.857143	0.821429	0.828571	0.714286	-0.785714	1	-0.964286	-0.857143	-0.75	-0.607143	0.857143	0.821429	-0.75	-0.657143	-0.771429	0.928571	1	0.828571	0.607143	-0.892857	-0.892857	0.771429	-0.657143	-0.821429	0.657143	-0.75	1	-0.392857	0.785714	-0.785714	-0.666667	0.785714	0.714286	0.714286	0.857143	-0.678571	-0.892857	-0.392857	-0.771429	0.885714	-0.785714	-0.809524	-0.928571	-0.392857	-0.6	-0.535714	-0.828571	-0.535714
Cxcl11	-0.778312	-0.667124	0.778312	0.463817	0.846881	-0.889499	0.666694	-0.778312	-0.667124	-0.630062	-0.592999	0.741249	0.704187	-0.630062	-0.5161	-0.941124	0.704187	0.666694	0.637748	0.926562	-0.741249	-0.704187	0.6	-0.5161	-0.889499	0.485714	-0.778312	0.463817	-0.667124	0.741249	-0.9759	-0.829515	0.702731	0.926562	0.889499	0.592999	-0.667124	-0.741249	-0.667124	-0.880406	0.318874	-0.778312	-0.829515	-0.756323	-0.704187	-0.394665	-0.704187	-0.5161	-0.333562
Tor3a	-0.714286	-0.642857	0.892857	0.371429	0.75	-0.642857	0.642857	-0.642857	-0.642857	-0.857143	-0.857143	0.714286	0.642857	-0.857143	-0.771429	-0.657143	0.75	0.642857	0.542857	0.892857	-0.678571	-0.678571	0.428571	-0.771429	-0.714286	0.485714	-0.357143	0.542857	-0.785714	0.892857	-0.761905	-0.833333	0.892857	0.892857	0.964286	0.678571	-0.75	-0.535714	-0.785714	-0.2	0.428571	-0.785714	-0.666667	-0.547619	-0.857143	-0.657143	-0.785714	-0.371429	-0.5
H2-K1	-0.535714	-0.607143	0.785714	0.371429	0.857143	-0.857143	0.642857	-0.571429	-0.607143	-0.642857	-0.821429	0.607143	0.535714	-0.75	-0.6	-0.6	0.642857	0.642857	0.542857	0.892857	-0.5	-0.642857	0.485714	-0.6	-0.642857	0.485714	-0.571429	0.542857	-0.535714	0.785714	-0.785714	-0.857143	0.857143	0.785714	0.857143	0.571429	-0.821429	-0.75	-0.535714	-0.542857	0.314286	-0.678571	-0.619048	-0.571429	-0.607143	-0.142857	-0.464286	-0.142857	-0.25
Hsh2d	-0.928571	-0.75	0.642857	0.657143	0.857143	-0.571429	0.642857	-0.75	-0.75	-0.821429	-0.785714	0.678571	0.75	-0.785714	-0.828571	-0.771429	0.642857	0.642857	0.485714	0.678571	-0.857143	-0.714286	0.542857	-0.771429	-0.892857	0.828571	-0.571429	0.485714	-0.821429	0.785714	-0.809524	-0.833333	0.642857	0.785714	0.714286	0.714286	-0.642857	-0.571429	-0.821429	-0.257143	0.2	-0.75	-0.809524	-0.738095	-0.892857	-0.828571	-0.964286	-0.771429	-0.642857
Ifit3b	-0.821429	-0.75	0.928571	0.485714	0.678571	-0.642857	0.785714	-0.857143	-0.75	-0.928571	-0.714286	0.857143	0.75	-0.857143	-0.771429	-0.771429	0.892857	0.785714	0.771429	0.857143	-0.857143	-0.821429	0.542857	-0.828571	-0.857143	0.428571	-0.392857	0.714286	-0.75	0.821429	-0.833333	-0.714286	0.928571	0.964286	0.964286	0.678571	-0.642857	-0.571429	-0.75	-0.371429	0.657143	-0.857143	-0.785714	-0.666667	-0.821429	-0.942857	-0.892857	-0.657143	-0.571429
Nrg1	-0.928571	-0.964286	0.642857	0.828571	0.607143	-0.821429	0.714286	-0.964286	-0.964286	-0.821429	-0.571429	0.892857	0.928571	-0.75	-0.771429	-0.714286	0.785714	0.714286	0.885714	0.75	-0.964286	-0.928571	0.885714	-0.828571	-0.964286	0.714286	-0.75	0.6	-0.642857	0.535714	-0.880952	-0.595238	0.642857	0.857143	0.678571	0.678571	-0.535714	-0.75	-0.642857	-0.714286	0.6	-0.714286	-1	-0.904762	-0.607143	-0.771429	-0.821429	-0.828571	-0.75
Parp10	-0.75	-0.821429	0.785714	0.428571	0.75	-0.785714	0.642857	-0.785714	-0.821429	-0.857143	-0.75	0.714286	0.642857	-0.964286	-0.942857	-0.485714	0.75	0.642857	0.6	0.785714	-0.714286	-0.857143	0.428571	-0.942857	-0.857143	0.485714	-0.464286	0.6	-0.571429	0.785714	-0.833333	-0.714286	0.857143	0.892857	0.857143	0.571429	-0.607143	-0.678571	-0.571429	-0.371429	0.428571	-0.607143	-0.761905	-0.619048	-0.642857	-0.657143	-0.785714	-0.657143	-0.678571
BC023105	-0.857143	-0.678571	0.785714	0.485714	0.821429	-0.785714	0.678571	-0.821429	-0.678571	-0.678571	-0.535714	0.785714	0.75	-0.642857	-0.542857	-0.942857	0.75	0.678571	0.657143	0.857143	-0.821429	-0.714286	0.6	-0.542857	-0.928571	0.485714	-0.714286	0.485714	-0.714286	0.75	-0.97619	-0.785714	0.678571	0.964286	0.892857	0.607143	-0.571429	-0.642857	-0.714286	-0.771429	0.371429	-0.785714	-0.857143	-0.761905	-0.75	-0.6	-0.821429	-0.657143	-0.428571
Chil1	-0.642857	-0.607143	0.714286	0.428571	0.75	-0.857143	0.5	-0.678571	-0.607143	-0.535714	-0.392857	0.642857	0.607143	-0.357143	-0.142857	-0.771429	0.607143	0.5	0.6	0.928571	-0.607143	-0.642857	0.485714	-0.428571	-0.714286	0.257143	-0.785714	0.428571	-0.5	0.678571	-0.904762	-0.738095	0.535714	0.821429	0.821429	0.535714	-0.535714	-0.642857	-0.5	-0.942857	0.257143	-0.714286	-0.714286	-0.642857	-0.535714	-0.142857	-0.464286	-0.142857	-0.0714286
Mir365-2	0.928571	0.821429	-0.714286	-0.828571	-0.678571	0.75	-0.75	0.892857	0.821429	0.75	0.571429	-0.928571	-0.964286	0.607143	0.542857	0.942857	-0.821429	-0.75	-0.885714	-0.785714	0.964286	0.785714	-0.942857	0.6	0.892857	-0.714286	0.785714	-0.6	0.75	-0.607143	0.880952	0.690476	-0.607143	-0.892857	-0.75	-0.75	0.607143	0.678571	0.75	0.771429	-0.6	0.857143	0.952381	0.904762	0.714286	0.714286	0.785714	0.657143	0.535714
Serpina3f	-0.821429	-0.714286	0.857143	0.542857	0.714286	-0.785714	0.75	-0.892857	-0.714286	-0.75	-0.535714	0.892857	0.821429	-0.642857	-0.542857	-0.942857	0.857143	0.75	0.828571	0.892857	-0.857143	-0.785714	0.714286	-0.6	-0.928571	0.428571	-0.642857	0.6	-0.714286	0.714286	-0.952381	-0.714286	0.75	1	0.928571	0.642857	-0.607143	-0.678571	-0.714286	-0.771429	0.6	-0.857143	-0.880952	-0.785714	-0.75	-0.714286	-0.821429	-0.657143	-0.428571
Ifi208	-0.642857	-0.5	0.785714	0.428571	0.857143	-0.75	0.642857	-0.571429	-0.5	-0.642857	-0.75	0.678571	0.642857	-0.571429	-0.428571	-0.885714	0.642857	0.642857	0.6	0.964286	-0.607143	-0.535714	0.6	-0.428571	-0.678571	0.542857	-0.571429	0.428571	-0.821429	0.75	-0.833333	-0.904762	0.785714	0.857143	0.892857	0.607143	-0.821429	-0.607143	-0.821429	-0.542857	0.257143	-0.857143	-0.690476	-0.619048	-0.857143	-0.314286	-0.642857	-0.142857	-0.214286
Oas1g	-0.607143	-0.607143	0.785714	0.428571	0.75	-0.75	0.535714	-0.571429	-0.607143	-0.785714	-0.857143	0.678571	0.642857	-0.75	-0.714286	-0.6	0.642857	0.535714	0.6	0.964286	-0.571429	-0.642857	0.542857	-0.714286	-0.678571	0.542857	-0.392857	0.428571	-0.821429	0.75	-0.761905	-0.833333	0.821429	0.857143	0.892857	0.607143	-0.821429	-0.607143	-0.821429	-0.257143	0.257143	-0.75	-0.690476	-0.547619	-0.857143	-0.428571	-0.714286	-0.2	-0.464286
H2-K2	-0.535714	-0.714286	0.785714	0.485714	0.642857	-0.857143	0.607143	-0.678571	-0.714286	-0.821429	-0.821429	0.75	0.678571	-0.785714	-0.771429	-0.485714	0.714286	0.607143	0.771429	0.964286	-0.571429	-0.785714	0.657143	-0.828571	-0.714286	0.485714	-0.392857	0.542857	-0.678571	0.642857	-0.761905	-0.714286	0.892857	0.857143	0.857143	0.571429	-0.821429	-0.75	-0.678571	-0.371429	0.485714	-0.714286	-0.738095	-0.595238	-0.714286	-0.428571	-0.642857	-0.257143	-0.5
Ifit1bl2	-0.642857	-0.678571	0.857143	0.257143	0.5	-0.535714	0.607143	-0.75	-0.678571	-0.892857	-0.642857	0.75	0.607143	-0.892857	-0.885714	-0.6	0.821429	0.607143	0.6	0.714286	-0.678571	-0.785714	0.257143	-0.942857	-0.75	0.428571	-0.142857	0.6	-0.571429	0.75	-0.714286	-0.571429	0.857143	0.892857	0.892857	0.535714	-0.678571	-0.607143	-0.571429	-0.257143	0.6	-0.642857	-0.666667	-0.5	-0.678571	-0.885714	-0.821429	-0.6	-0.607143
Tuba3b	0.714286	0.75	-0.642857	-0.942857	-0.75	0.821429	-0.857143	0.75	0.75	0.607143	0.714286	-0.75	-0.821429	0.571429	0.485714	0.771429	-0.714286	-0.857143	-0.771429	-0.678571	0.75	0.714286	-0.942857	0.485714	0.678571	-0.885714	0.857143	-0.771429	0.535714	-0.642857	0.714286	0.761905	-0.642857	-0.571429	-0.571429	-0.857143	0.857143	0.928571	0.535714	0.771429	-0.6	0.785714	0.785714	0.928571	0.464286	0.257143	0.392857	0.428571	0.357143
Dmrtc1c1	0.714286	0.785714	-0.607143	-0.6	-0.964286	0.857143	-0.642857	0.714286	0.785714	0.571429	0.75	-0.535714	-0.571429	0.785714	0.714286	0.6	-0.571429	-0.642857	-0.428571	-0.642857	0.642857	0.75	-0.485714	0.657143	0.821429	-0.714286	0.857143	-0.6	0.321429	-0.785714	0.833333	0.833333	-0.607143	-0.642857	-0.642857	-0.642857	0.678571	0.892857	0.321429	0.714286	-0.142857	0.535714	0.714286	0.761905	0.428571	0.2	0.5	0.6	0.357143
Insm1	-0.642857	-0.571429	0.535714	0.942857	0.678571	-0.714286	0.642857	-0.571429	-0.571429	-0.214286	-0.5	0.678571	0.785714	-0.464286	-0.371429	-0.6	0.642857	0.642857	0.657143	0.571429	-0.607143	-0.464286	0.6	-0.0285714	-0.642857	0.657143	-0.964286	0.714286	-0.321429	0.642857	-0.619048	-0.595238	0.178571	0.571429	0.5	0.785714	-0.464286	-0.75	-0.321429	-0.771429	0.371429	-0.428571	-0.666667	-0.880952	-0.214286	0.0857143	-0.285714	-0.6	-0.392857
Phf11d	-0.678571	-0.678571	0.785714	0.257143	0.607143	-0.535714	0.642857	-0.714286	-0.678571	-0.928571	-0.714286	0.75	0.678571	-0.607143	-0.542857	-0.542857	0.678571	0.642857	0.6	0.928571	-0.714286	-0.75	0.657143	-0.828571	-0.607143	0.314286	-0.285714	0.257143	-0.928571	0.607143	-0.666667	-0.666667	0.785714	0.892857	0.892857	0.535714	-0.678571	-0.357143	-0.928571	-0.0285714	0.6	-0.857143	-0.666667	-0.452381	-0.964286	-0.771429	-0.821429	-0.0857143	-0.464286
Adgrv1	-0.821429	-0.75	0.714286	0.485714	0.821429	-0.892857	0.678571	-0.857143	-0.75	-0.642857	-0.5	0.75	0.714286	-0.678571	-0.6	-0.828571	0.714286	0.678571	0.657143	0.821429	-0.785714	-0.785714	0.6	-0.6	-0.964286	0.485714	-0.785714	0.485714	-0.571429	0.678571	-1	-0.738095	0.678571	0.928571	0.821429	0.535714	-0.535714	-0.75	-0.571429	-0.885714	0.371429	-0.678571	-0.880952	-0.785714	-0.607143	-0.485714	-0.75	-0.714286	-0.464286
Gm5152	-0.642857	-0.785714	0.75	0.428571	0.785714	-0.857143	0.607143	-0.714286	-0.785714	-0.785714	-0.785714	0.642857	0.571429	-0.928571	-0.885714	-0.428571	0.678571	0.607143	0.6	0.821429	-0.607143	-0.821429	0.428571	-0.885714	-0.785714	0.485714	-0.5	0.6	-0.5	0.75	-0.809524	-0.738095	0.857143	0.821429	0.821429	0.535714	-0.678571	-0.75	-0.5	-0.428571	0.314286	-0.571429	-0.714286	-0.595238	-0.571429	-0.428571	-0.642857	-0.485714	-0.571429
Prdm6	0.785714	0.857143	-0.678571	-0.942857	-0.785714	0.821429	-0.928571	0.857143	0.857143	0.642857	0.678571	-0.75	-0.785714	0.714286	0.6	0.714286	-0.785714	-0.928571	-0.771429	-0.571429	0.821429	0.821429	-0.828571	0.6	0.75	-0.828571	0.892857	-0.942857	0.357143	-0.714286	0.738095	0.714286	-0.678571	-0.571429	-0.571429	-0.857143	0.75	0.964286	0.357143	0.828571	-0.657143	0.714286	0.785714	0.952381	0.321429	0.371429	0.392857	0.657143	0.428571
Wfdc17	-0.857143	-0.678571	0.785714	0.485714	0.821429	-0.785714	0.678571	-0.821429	-0.678571	-0.678571	-0.535714	0.785714	0.75	-0.642857	-0.542857	-0.942857	0.75	0.678571	0.657143	0.857143	-0.821429	-0.714286	0.6	-0.542857	-0.928571	0.485714	-0.714286	0.485714	-0.714286	0.75	-0.97619	-0.785714	0.678571	0.964286	0.892857	0.607143	-0.571429	-0.642857	-0.714286	-0.771429	0.371429	-0.785714	-0.857143	-0.761905	-0.75	-0.6	-0.821429	-0.657143	-0.428571
4930438A08Rik	-0.821429	-0.75	0.857143	0.542857	0.642857	-0.678571	0.714286	-0.857143	-0.75	-0.928571	-0.678571	0.892857	0.821429	-0.785714	-0.771429	-0.771429	0.857143	0.714286	0.828571	0.892857	-0.857143	-0.821429	0.657143	-0.828571	-0.892857	0.485714	-0.392857	0.6	-0.857143	0.714286	-0.857143	-0.690476	0.857143	1	0.928571	0.642857	-0.642857	-0.571429	-0.857143	-0.371429	0.6	-0.857143	-0.857143	-0.690476	-0.892857	-0.942857	-0.964286	-0.657143	-0.642857
Irgm2	-0.678571	-0.678571	0.964286	0.428571	0.642857	-0.642857	0.714286	-0.714286	-0.678571	-0.928571	-0.857143	0.821429	0.714286	-0.857143	-0.771429	-0.657143	0.857143	0.714286	0.714286	0.928571	-0.714286	-0.75	0.542857	-0.828571	-0.714286	0.428571	-0.285714	0.657143	-0.785714	0.857143	-0.738095	-0.761905	0.964286	0.928571	1	0.714286	-0.785714	-0.571429	-0.785714	-0.2	0.657143	-0.857143	-0.690476	-0.571429	-0.857143	-0.771429	-0.785714	-0.371429	-0.5
Sp140	-0.607143	-0.821429	0.821429	0.485714	0.678571	-0.857143	0.678571	-0.785714	-0.821429	-0.857143	-0.785714	0.75	0.642857	-0.928571	-0.885714	-0.428571	0.785714	0.678571	0.771429	0.857143	-0.642857	-0.892857	0.542857	-0.942857	-0.785714	0.428571	-0.428571	0.714286	-0.5	0.714286	-0.785714	-0.666667	0.928571	0.857143	0.857143	0.571429	-0.714286	-0.785714	-0.5	-0.428571	0.542857	-0.642857	-0.738095	-0.619048	-0.571429	-0.542857	-0.642857	-0.485714	-0.571429
Rnf213	-0.821429	-0.75	0.928571	0.485714	0.678571	-0.642857	0.785714	-0.857143	-0.75	-0.928571	-0.714286	0.857143	0.75	-0.857143	-0.771429	-0.771429	0.892857	0.785714	0.771429	0.857143	-0.857143	-0.821429	0.542857	-0.828571	-0.857143	0.428571	-0.392857	0.714286	-0.75	0.821429	-0.833333	-0.714286	0.928571	0.964286	0.964286	0.678571	-0.642857	-0.571429	-0.75	-0.371429	0.657143	-0.857143	-0.785714	-0.666667	-0.821429	-0.942857	-0.892857	-0.657143	-0.571429
Stfa1	-0.285714	-0.571429	0.464286	0.257143	0.285714	-0.607143	0.214286	-0.571429	-0.571429	-0.642857	-0.392857	0.321429	0.142857	-0.678571	-0.714286	-0.2	0.392857	0.214286	0.6	0.535714	-0.321429	-0.714286	0.257143	-0.942857	-0.464286	0.428571	-0.107143	0.6	-0.0357143	0.321429	-0.547619	-0.333333	0.857143	0.535714	0.535714	0.0357143	-0.571429	-0.678571	-0.0357143	-0.371429	0.0857143	-0.321429	-0.428571	-0.238095	-0.178571	-0.542857	-0.321429	-0.257143	-0.321429
Ncf4	-0.857143	-0.714286	0.857143	0.428571	0.785714	-0.642857	0.714286	-0.785714	-0.714286	-0.857143	-0.714286	0.75	0.678571	-0.857143	-0.771429	-0.771429	0.785714	0.714286	0.6	0.821429	-0.821429	-0.75	0.428571	-0.771429	-0.857143	0.485714	-0.464286	0.6	-0.75	0.857143	-0.857143	-0.785714	0.857143	0.928571	0.928571	0.642857	-0.607143	-0.535714	-0.75	-0.371429	0.428571	-0.785714	-0.761905	-0.642857	-0.821429	-0.828571	-0.892857	-0.657143	-0.571429
Gm10384	0.928571	0.857143	-0.642857	-0.6	-0.892857	0.714286	-0.714286	0.857143	0.857143	0.714286	0.678571	-0.607143	-0.642857	0.857143	0.828571	0.714286	-0.642857	-0.714286	-0.428571	-0.607143	0.857143	0.821429	-0.428571	0.771429	0.964286	-0.714286	0.785714	-0.6	0.464286	-0.821429	0.880952	0.785714	-0.642857	-0.714286	-0.678571	-0.678571	0.535714	0.75	0.464286	0.6	-0.257143	0.607143	0.809524	0.809524	0.571429	0.657143	0.785714	0.942857	0.571429
Slfn2	-0.714286	-0.642857	0.857143	0.257143	0.535714	-0.5	0.678571	-0.785714	-0.642857	-0.857143	-0.571429	0.75	0.607143	-0.821429	-0.771429	-0.771429	0.821429	0.678571	0.6	0.714286	-0.75	-0.75	0.257143	-0.828571	-0.785714	0.428571	-0.214286	0.6	-0.607143	0.75	-0.761905	-0.595238	0.857143	0.892857	0.892857	0.535714	-0.642857	-0.571429	-0.607143	-0.371429	0.6	-0.714286	-0.690476	-0.547619	-0.714286	-0.942857	-0.857143	-0.657143	-0.535714
Adam1a	0.785714	0.857143	-0.678571	-0.942857	-0.785714	0.821429	-0.928571	0.857143	0.857143	0.642857	0.678571	-0.75	-0.785714	0.714286	0.6	0.714286	-0.785714	-0.928571	-0.771429	-0.571429	0.821429	0.821429	-0.828571	0.6	0.75	-0.828571	0.892857	-0.942857	0.357143	-0.714286	0.738095	0.714286	-0.678571	-0.571429	-0.571429	-0.857143	0.75	0.964286	0.357143	0.828571	-0.657143	0.714286	0.785714	0.952381	0.321429	0.371429	0.392857	0.657143	0.428571
Drc1	-0.714286	-0.642857	0.821429	0.428571	0.714286	-0.678571	0.571429	-0.642857	-0.642857	-0.857143	-0.821429	0.75	0.714286	-0.785714	-0.771429	-0.657143	0.714286	0.571429	0.6	0.928571	-0.678571	-0.678571	0.542857	-0.771429	-0.75	0.542857	-0.357143	0.428571	-0.892857	0.785714	-0.785714	-0.809524	0.821429	0.928571	0.928571	0.642857	-0.75	-0.535714	-0.892857	-0.2	0.371429	-0.785714	-0.738095	-0.571429	-0.928571	-0.657143	-0.857143	-0.371429	-0.571429
Trim40	-0.785714	-0.857143	0.607143	1	0.75	-0.857143	0.857143	-0.857143	-0.857143	-0.642857	-0.642857	0.785714	0.857143	-0.642857	-0.6	-0.714286	0.75	0.857143	0.828571	0.607143	-0.821429	-0.821429	0.942857	-0.6	-0.785714	0.885714	-0.892857	0.828571	-0.464286	0.607143	-0.761905	-0.690476	0.607143	0.607143	0.535714	0.821429	-0.75	-0.964286	-0.464286	-0.828571	0.6	-0.714286	-0.857143	-0.97619	-0.392857	-0.371429	-0.464286	-0.657143	-0.5
H2-D1	-0.535714	-0.607143	0.785714	0.371429	0.857143	-0.857143	0.642857	-0.571429	-0.607143	-0.642857	-0.821429	0.607143	0.535714	-0.75	-0.6	-0.6	0.642857	0.642857	0.542857	0.892857	-0.5	-0.642857	0.485714	-0.6	-0.642857	0.485714	-0.571429	0.542857	-0.535714	0.785714	-0.785714	-0.857143	0.857143	0.785714	0.857143	0.571429	-0.821429	-0.75	-0.535714	-0.542857	0.314286	-0.678571	-0.619048	-0.571429	-0.607143	-0.142857	-0.464286	-0.142857	-0.25
Ifi204	-0.785714	-0.607143	0.821429	0.428571	0.75	-0.642857	0.642857	-0.678571	-0.607143	-0.821429	-0.75	0.75	0.714286	-0.714286	-0.657143	-0.828571	0.714286	0.642857	0.6	0.928571	-0.75	-0.642857	0.542857	-0.657143	-0.785714	0.542857	-0.428571	0.428571	-0.928571	0.785714	-0.833333	-0.833333	0.821429	0.928571	0.928571	0.642857	-0.714286	-0.5	-0.928571	-0.314286	0.371429	-0.857143	-0.761905	-0.619048	-0.964286	-0.714286	-0.892857	-0.428571	-0.5
Ifi207	-0.75	-0.535714	0.821429	0.428571	0.821429	-0.678571	0.678571	-0.642857	-0.535714	-0.714286	-0.714286	0.75	0.714286	-0.607143	-0.485714	-0.942857	0.714286	0.678571	0.6	0.928571	-0.714286	-0.571429	0.6	-0.485714	-0.75	0.542857	-0.535714	0.428571	-0.892857	0.785714	-0.857143	-0.880952	0.785714	0.928571	0.928571	0.642857	-0.75	-0.535714	-0.892857	-0.485714	0.371429	-0.892857	-0.738095	-0.642857	-0.928571	-0.542857	-0.785714	-0.314286	-0.321429
Gm4951	-0.857143	-0.642857	0.75	0.542857	0.892857	-0.5	0.714286	-0.642857	-0.642857	-0.785714	-0.892857	0.607143	0.642857	-0.785714	-0.714286	-0.828571	0.642857	0.714286	0.371429	0.714286	-0.785714	-0.607143	0.428571	-0.657143	-0.75	0.771429	-0.535714	0.542857	-0.785714	0.928571	-0.738095	-0.928571	0.75	0.714286	0.785714	0.785714	-0.75	-0.535714	-0.785714	-0.2	0.257143	-0.821429	-0.666667	-0.666667	-0.892857	-0.714286	-0.821429	-0.542857	-0.428571
Adh1	0.714286	0.642857	-0.892857	-0.542857	-0.785714	0.571429	-0.785714	0.642857	0.642857	0.857143	0.928571	-0.678571	-0.642857	0.892857	0.828571	0.6	-0.785714	-0.785714	-0.485714	-0.714286	0.678571	0.678571	-0.428571	0.771429	0.642857	-0.657143	0.357143	-0.771429	0.714286	-1	0.642857	0.857143	-0.892857	-0.714286	-0.857143	-0.857143	0.857143	0.642857	0.714286	0.0857143	-0.542857	0.785714	0.595238	0.619048	0.75	0.657143	0.678571	0.485714	0.535714
Gm10705	-0.357143	-0.357143	0.892857	0.314286	0.785714	-0.5	0.857143	-0.428571	-0.357143	-0.642857	-0.857143	0.571429	0.464286	-0.642857	-0.6	-0.657143	0.714286	0.857143	0.428571	0.714286	-0.392857	-0.464286	0.6	-0.6	-0.357143	0.371429	-0.214286	0.714286	-0.535714	0.892857	-0.5	-0.809524	0.892857	0.571429	0.821429	0.75	-1	-0.785714	-0.535714	-0.314286	0.657143	-0.785714	-0.380952	-0.47619	-0.607143	-0.371429	-0.321429	-0.2	-0.0714286
Zfp971	0.642857	0.75	-0.678571	-0.485714	-0.821429	1	-0.571429	0.75	0.75	0.607143	0.607143	-0.678571	-0.642857	0.714286	0.657143	0.6	-0.642857	-0.571429	-0.657143	-0.857143	0.607143	0.785714	-0.6	0.657143	0.857143	-0.485714	0.75	-0.485714	0.464286	-0.642857	0.928571	0.738095	-0.678571	-0.857143	-0.785714	-0.5	0.642857	0.857143	0.464286	0.828571	-0.257143	0.571429	0.809524	0.714286	0.5	0.2	0.571429	0.485714	0.428571
Kcng1	0.607143	0.607143	-0.857143	-0.371429	-0.785714	0.714286	-0.607143	0.571429	0.607143	0.785714	0.892857	-0.642857	-0.571429	0.821429	0.714286	0.6	-0.678571	-0.607143	-0.542857	-0.928571	0.571429	0.642857	-0.428571	0.714286	0.642857	-0.485714	0.392857	-0.542857	0.714286	-0.857143	0.738095	0.857143	-0.892857	-0.821429	-0.928571	-0.642857	0.821429	0.607143	0.714286	0.257143	-0.314286	0.75	0.619048	0.52381	0.785714	0.428571	0.642857	0.2	0.392857
Tox2	0.642857	0.785714	-0.75	-0.6	-0.821429	0.785714	-0.75	0.714286	0.785714	0.785714	0.857143	-0.607143	-0.571429	0.964286	0.942857	0.371429	-0.714286	-0.75	-0.542857	-0.642857	0.607143	0.821429	-0.428571	0.885714	0.714286	-0.657143	0.5	-0.828571	0.428571	-0.857143	0.690476	0.761905	-0.857143	-0.642857	-0.714286	-0.714286	0.785714	0.857143	0.428571	0.314286	-0.428571	0.571429	0.642857	0.666667	0.464286	0.428571	0.535714	0.6	0.607143
Slc4a11	-0.821429	-0.75	0.785714	0.428571	0.857143	-0.857143	0.75	-0.857143	-0.75	-0.642857	-0.535714	0.714286	0.642857	-0.75	-0.6	-0.828571	0.75	0.75	0.6	0.785714	-0.785714	-0.785714	0.485714	-0.6	-0.928571	0.428571	-0.785714	0.6	-0.464286	0.785714	-0.97619	-0.761905	0.75	0.892857	0.857143	0.571429	-0.535714	-0.75	-0.464286	-0.885714	0.428571	-0.678571	-0.809524	-0.761905	-0.535714	-0.485714	-0.678571	-0.714286	-0.392857
Ifit3	-0.821429	-0.75	0.857143	0.542857	0.642857	-0.678571	0.714286	-0.857143	-0.75	-0.928571	-0.678571	0.892857	0.821429	-0.785714	-0.771429	-0.771429	0.857143	0.714286	0.828571	0.892857	-0.857143	-0.821429	0.657143	-0.828571	-0.892857	0.485714	-0.392857	0.6	-0.857143	0.714286	-0.857143	-0.690476	0.857143	1	0.928571	0.642857	-0.642857	-0.571429	-0.857143	-0.371429	0.6	-0.857143	-0.857143	-0.690476	-0.892857	-0.942857	-0.964286	-0.657143	-0.642857
AW112010	-0.607143	-0.607143	0.857143	0.371429	0.785714	-0.714286	0.607143	-0.571429	-0.607143	-0.785714	-0.892857	0.642857	0.571429	-0.821429	-0.714286	-0.6	0.678571	0.607143	0.542857	0.928571	-0.571429	-0.642857	0.428571	-0.714286	-0.642857	0.485714	-0.392857	0.542857	-0.714286	0.857143	-0.738095	-0.857143	0.892857	0.821429	0.928571	0.642857	-0.821429	-0.607143	-0.714286	-0.257143	0.314286	-0.75	-0.619048	-0.52381	-0.785714	-0.428571	-0.642857	-0.2	-0.392857
Gm16485	0.857143	1	-0.642857	-1	-0.607143	0.785714	-0.785714	0.928571	1	0.857143	0.714286	-0.857143	-0.928571	0.857143	0.942857	0.485714	-0.821429	-0.785714	-0.828571	-0.571429	0.892857	0.964286	-0.885714	0.942857	0.857143	-0.885714	0.678571	-0.828571	0.535714	-0.642857	0.714286	0.595238	-0.642857	-0.678571	-0.571429	-0.857143	0.678571	0.892857	0.535714	0.485714	-0.714286	0.642857	0.904762	0.928571	0.464286	0.714286	0.678571	0.885714	0.857143
Igtp	-0.785714	-0.75	0.857143	0.428571	0.75	-0.678571	0.642857	-0.75	-0.75	-0.892857	-0.785714	0.75	0.678571	-0.928571	-0.885714	-0.6	0.785714	0.642857	0.6	0.821429	-0.75	-0.785714	0.428571	-0.885714	-0.821429	0.485714	-0.392857	0.6	-0.714286	0.857143	-0.809524	-0.761905	0.857143	0.928571	0.928571	0.642857	-0.642857	-0.571429	-0.714286	-0.257143	0.428571	-0.714286	-0.738095	-0.595238	-0.785714	-0.771429	-0.857143	-0.6	-0.642857
Gm14419	0.558581	0.666694	-0.852437	-0.5161	-0.852437	0.900937	-0.778312	0.684712	0.666694	0.612637	0.756787	-0.667124	-0.592999	0.738769	0.579771	0.637748	-0.741249	-0.778312	-0.637536	-0.852437	0.558581	0.72075	-0.576818	0.579771	0.684712	-0.5161	0.684712	-0.758971	0.396412	-0.852437	0.805118	0.829515	-0.852437	-0.741249	-0.852437	-0.704187	0.852437	0.926562	0.396412	0.724714	-0.5161	0.684712	0.658733	0.707528	0.450469	0.144943	0.378394	0.318874	0.234244
Ifi47	-0.75	-0.642857	0.964286	0.428571	0.678571	-0.607143	0.785714	-0.75	-0.642857	-0.892857	-0.785714	0.821429	0.714286	-0.785714	-0.657143	-0.828571	0.857143	0.785714	0.714286	0.928571	-0.785714	-0.714286	0.542857	-0.714286	-0.75	0.428571	-0.357143	0.657143	-0.821429	0.857143	-0.785714	-0.785714	0.964286	0.928571	1	0.714286	-0.75	-0.535714	-0.821429	-0.314286	0.657143	-0.928571	-0.714286	-0.619048	-0.892857	-0.828571	-0.821429	-0.428571	-0.428571
Serpina3i	-0.571429	-0.642857	0.857143	0.485714	0.642857	-0.75	0.607143	-0.642857	-0.642857	-0.857143	-0.857143	0.785714	0.714286	-0.75	-0.714286	-0.6	0.75	0.607143	0.771429	1	-0.607143	-0.714286	0.657143	-0.771429	-0.678571	0.485714	-0.321429	0.542857	-0.821429	0.714286	-0.738095	-0.761905	0.892857	0.892857	0.928571	0.642857	-0.857143	-0.642857	-0.821429	-0.257143	0.485714	-0.821429	-0.714286	-0.571429	-0.857143	-0.542857	-0.714286	-0.2	-0.464286
D130040H23Rik	-0.785714	-0.857143	0.892857	0.828571	0.607143	-0.607143	0.892857	-0.857143	-0.857143	-1	-0.857143	0.892857	0.857143	-0.928571	-0.942857	-0.542857	0.964286	0.892857	0.828571	0.642857	-0.857143	-0.892857	0.714286	-0.942857	-0.714286	0.714286	-0.357143	1	-0.642857	0.857143	-0.619048	-0.666667	0.892857	0.75	0.785714	0.928571	-0.785714	-0.714286	-0.642857	-0.142857	0.885714	-0.821429	-0.738095	-0.761905	-0.642857	-0.885714	-0.714286	-0.714286	-0.785714
Zan	0.75	0.714286	-0.571429	-0.885714	-0.857143	0.821429	-0.785714	0.678571	0.714286	0.535714	0.714286	-0.642857	-0.75	0.571429	0.485714	0.771429	-0.607143	-0.785714	-0.6	-0.642857	0.714286	0.642857	-0.828571	0.428571	0.678571	-0.942857	0.928571	-0.657143	0.535714	-0.678571	0.738095	0.833333	-0.571429	-0.535714	-0.535714	-0.821429	0.821429	0.892857	0.535714	0.771429	-0.371429	0.714286	0.761905	0.904762	0.464286	0.142857	0.392857	0.428571	0.357143
Ccr5	-0.678571	-0.535714	0.785714	0.428571	0.857143	-0.821429	0.642857	-0.642857	-0.535714	-0.571429	-0.642857	0.678571	0.642857	-0.535714	-0.371429	-0.942857	0.642857	0.642857	0.6	0.964286	-0.642857	-0.571429	0.6	-0.371429	-0.75	0.485714	-0.714286	0.428571	-0.714286	0.75	-0.904762	-0.880952	0.714286	0.857143	0.892857	0.607143	-0.75	-0.678571	-0.714286	-0.771429	0.257143	-0.821429	-0.738095	-0.690476	-0.75	-0.257143	-0.607143	-0.257143	-0.178571
Ifit1bl1	-0.892857	-0.75	0.785714	0.485714	0.75	-0.75	0.642857	-0.857143	-0.75	-0.785714	-0.571429	0.785714	0.75	-0.75	-0.714286	-0.828571	0.75	0.642857	0.657143	0.857143	-0.857143	-0.785714	0.542857	-0.714286	-0.964286	0.485714	-0.607143	0.485714	-0.75	0.75	-0.952381	-0.738095	0.714286	0.964286	0.892857	0.607143	-0.535714	-0.607143	-0.75	-0.6	0.371429	-0.75	-0.880952	-0.738095	-0.785714	-0.771429	-0.928571	-0.771429	-0.607143
Ms4a6c	-0.857143	-0.714286	0.785714	0.485714	0.75	-0.678571	0.642857	-0.785714	-0.714286	-0.857143	-0.678571	0.785714	0.75	-0.785714	-0.771429	-0.771429	0.75	0.642857	0.657143	0.857143	-0.821429	-0.75	0.542857	-0.771429	-0.892857	0.542857	-0.464286	0.485714	-0.857143	0.75	-0.880952	-0.761905	0.785714	0.964286	0.892857	0.607143	-0.607143	-0.535714	-0.857143	-0.371429	0.371429	-0.785714	-0.833333	-0.666667	-0.892857	-0.828571	-0.964286	-0.657143	-0.642857
Tceal7	0.714286	0.535714	-0.714286	-0.542857	-1	0.607143	-0.714286	0.535714	0.535714	0.607143	0.892857	-0.535714	-0.571429	0.642857	0.485714	0.885714	-0.571429	-0.714286	-0.371429	-0.75	0.642857	0.5	-0.485714	0.428571	0.642857	-0.771429	0.678571	-0.542857	0.678571	-0.892857	0.738095	1	-0.714286	-0.642857	-0.75	-0.75	0.857143	0.642857	0.678571	0.428571	-0.142857	0.821429	0.595238	0.666667	0.785714	0.314286	0.571429	0.257143	0.142857
Cstdc6	-0.821429	-0.75	0.642857	0.771429	0.75	-0.571429	0.607143	-0.642857	-0.75	-0.857143	-0.928571	0.714286	0.821429	-0.75	-0.828571	-0.657143	0.642857	0.607143	0.542857	0.714286	-0.785714	-0.678571	0.714286	-0.771429	-0.714286	0.942857	-0.5	0.485714	-0.857143	0.75	-0.666667	-0.833333	0.642857	0.714286	0.678571	0.821429	-0.785714	-0.571429	-0.857143	-0.0857143	0.314286	-0.785714	-0.761905	-0.714286	-0.892857	-0.657143	-0.821429	-0.485714	-0.678571
Cstdc4	-0.142857	-0.357143	0.535714	0.142857	0.428571	-0.535714	0.321429	-0.357143	-0.357143	-0.571429	-0.535714	0.25	0.0714286	-0.535714	-0.6	-0.257143	0.321429	0.321429	0.485714	0.678571	-0.178571	-0.5	0.542857	-0.828571	-0.25	0.2	-0.0357143	0.485714	-0.178571	0.392857	-0.452381	-0.47619	0.928571	0.464286	0.607143	0.107143	-0.678571	-0.642857	-0.178571	-0.314286	0.142857	-0.464286	-0.285714	-0.142857	-0.321429	-0.428571	-0.178571	-0.0285714	-0.0357143
Rhox4f	0.75	0.714286	-0.642857	-0.828571	-0.892857	0.785714	-0.857143	0.678571	0.714286	0.535714	0.75	-0.607143	-0.678571	0.642857	0.485714	0.771429	-0.642857	-0.857143	-0.542857	-0.607143	0.714286	0.642857	-0.714286	0.428571	0.642857	-0.885714	0.928571	-0.771429	0.428571	-0.785714	0.714286	0.857143	-0.642857	-0.5	-0.571429	-0.857143	0.821429	0.892857	0.428571	0.771429	-0.428571	0.714286	0.690476	0.880952	0.392857	0.142857	0.321429	0.428571	0.285714
Gm7571	-0.607143	-0.821429	0.428571	0.371429	0.321429	-0.75	0.214286	-0.785714	-0.821429	-0.857143	-0.428571	0.571429	0.5	-0.607143	-0.6	-0.0285714	0.464286	0.214286	0.714286	0.714286	-0.642857	-0.892857	0.485714	-0.942857	-0.678571	0.485714	-0.428571	0.371429	-0.464286	0.214286	-0.690476	-0.380952	0.714286	0.75	0.571429	0.142857	-0.357143	-0.5	-0.464286	-0.257143	0.142857	-0.642857	-0.714286	-0.428571	-0.5	-0.542857	-0.642857	-0.2	-0.607143
Gm8250	-0.785714	-0.857143	0.607143	1	0.75	-0.857143	0.857143	-0.857143	-0.857143	-0.642857	-0.642857	0.785714	0.857143	-0.642857	-0.6	-0.714286	0.75	0.857143	0.828571	0.607143	-0.821429	-0.821429	0.942857	-0.6	-0.785714	0.885714	-0.892857	0.828571	-0.464286	0.607143	-0.761905	-0.690476	0.607143	0.607143	0.535714	0.821429	-0.75	-0.964286	-0.464286	-0.828571	0.6	-0.714286	-0.857143	-0.97619	-0.392857	-0.371429	-0.464286	-0.657143	-0.5
Gm9115	-0.928571	-0.857143	0.571429	0.657143	0.857143	-0.75	0.642857	-0.857143	-0.857143	-0.714286	-0.642857	0.642857	0.714286	-0.785714	-0.828571	-0.714286	0.607143	0.642857	0.485714	0.642857	-0.857143	-0.821429	0.542857	-0.771429	-1	0.771429	-0.785714	0.485714	-0.571429	0.714286	-0.904762	-0.761905	0.571429	0.75	0.642857	0.642857	-0.535714	-0.75	-0.571429	-0.6	0.2	-0.607143	-0.880952	-0.833333	-0.642857	-0.657143	-0.857143	-0.942857	-0.642857
Gm12551	-0.785714	-0.75	0.785714	0.485714	0.714286	-0.714286	0.571429	-0.75	-0.75	-0.892857	-0.75	0.785714	0.75	-0.857143	-0.885714	-0.6	0.75	0.571429	0.657143	0.857143	-0.75	-0.785714	0.542857	-0.885714	-0.857143	0.542857	-0.392857	0.485714	-0.821429	0.75	-0.833333	-0.738095	0.785714	0.964286	0.892857	0.607143	-0.642857	-0.571429	-0.821429	-0.257143	0.371429	-0.714286	-0.809524	-0.619048	-0.857143	-0.771429	-0.928571	-0.6	-0.714286
Gm12203	0.642857	0.785714	-0.642857	-0.942857	-0.714286	0.857143	-0.785714	0.714286	0.785714	0.642857	0.785714	-0.75	-0.821429	0.642857	0.6	0.6	-0.714286	-0.785714	-0.771429	-0.678571	0.678571	0.75	-0.942857	0.6	0.642857	-0.885714	0.785714	-0.771429	0.5	-0.642857	0.666667	0.738095	-0.642857	-0.571429	-0.571429	-0.857143	0.892857	0.964286	0.5	0.657143	-0.6	0.714286	0.761905	0.880952	0.428571	0.2	0.357143	0.371429	0.428571
Gm12250	-0.785714	-0.607143	0.821429	0.428571	0.75	-0.642857	0.642857	-0.678571	-0.607143	-0.821429	-0.75	0.75	0.714286	-0.714286	-0.657143	-0.828571	0.714286	0.642857	0.6	0.928571	-0.75	-0.642857	0.542857	-0.657143	-0.785714	0.542857	-0.428571	0.428571	-0.928571	0.785714	-0.833333	-0.833333	0.821429	0.928571	0.928571	0.642857	-0.714286	-0.5	-0.928571	-0.314286	0.371429	-0.857143	-0.761905	-0.619048	-0.964286	-0.714286	-0.892857	-0.428571	-0.5
Gm6088	-0.785714	-0.75	0.857143	0.428571	0.75	-0.678571	0.642857	-0.75	-0.75	-0.892857	-0.785714	0.75	0.678571	-0.928571	-0.885714	-0.6	0.785714	0.642857	0.6	0.821429	-0.75	-0.785714	0.428571	-0.885714	-0.821429	0.485714	-0.392857	0.6	-0.714286	0.857143	-0.809524	-0.761905	0.857143	0.928571	0.928571	0.642857	-0.642857	-0.571429	-0.714286	-0.257143	0.428571	-0.714286	-0.738095	-0.595238	-0.785714	-0.771429	-0.857143	-0.6	-0.642857
1600025M17Rik	-0.678571	-0.75	0.821429	0.657143	0.821429	-0.857143	0.928571	-0.857143	-0.75	-0.642857	-0.642857	0.714286	0.642857	-0.75	-0.6	-0.714286	0.821429	0.928571	0.714286	0.678571	-0.714286	-0.821429	0.6	-0.6	-0.785714	0.542857	-0.75	0.942857	-0.321429	0.821429	-0.809524	-0.738095	0.821429	0.678571	0.75	0.75	-0.75	-0.964286	-0.321429	-0.828571	0.657143	-0.714286	-0.714286	-0.833333	-0.357143	-0.371429	-0.428571	-0.657143	-0.321429
Eif2c5	-0.75	-0.821429	0.785714	0.428571	0.75	-0.785714	0.642857	-0.785714	-0.821429	-0.857143	-0.75	0.714286	0.642857	-0.964286	-0.942857	-0.485714	0.75	0.642857	0.6	0.785714	-0.714286	-0.857143	0.428571	-0.942857	-0.857143	0.485714	-0.464286	0.6	-0.571429	0.785714	-0.833333	-0.714286	0.857143	0.892857	0.857143	0.571429	-0.607143	-0.678571	-0.571429	-0.371429	0.428571	-0.607143	-0.761905	-0.619048	-0.642857	-0.657143	-0.785714	-0.657143	-0.678571
Gm13684	-0.821429	-0.821429	0.607143	0.885714	0.892857	-0.821429	0.857143	-0.785714	-0.821429	-0.571429	-0.678571	0.642857	0.714286	-0.714286	-0.6	-0.714286	0.678571	0.857143	0.6	0.535714	-0.785714	-0.75	0.714286	-0.542857	-0.75	0.885714	-0.964286	0.828571	-0.357143	0.75	-0.761905	-0.785714	0.607143	0.535714	0.535714	0.821429	-0.714286	-0.928571	-0.357143	-0.828571	0.428571	-0.642857	-0.761905	-0.928571	-0.321429	-0.257143	-0.392857	-0.657143	-0.428571
6430710C18Rik	-0.642857	-0.892857	0.785714	0.828571	0.642857	-0.785714	0.857143	-0.821429	-0.892857	-0.892857	-0.857143	0.785714	0.75	-0.928571	-0.942857	-0.371429	0.857143	0.857143	0.828571	0.642857	-0.714286	-0.928571	0.714286	-0.942857	-0.678571	0.714286	-0.464286	1	-0.428571	0.75	-0.619048	-0.642857	0.892857	0.642857	0.678571	0.821429	-0.821429	-0.892857	-0.428571	-0.314286	0.771429	-0.678571	-0.714286	-0.761905	-0.428571	-0.542857	-0.5	-0.6	-0.714286
1700016P03Rik	-0.857143	-0.892857	0.607143	0.6	0.75	-0.857143	0.535714	-0.821429	-0.892857	-0.75	-0.642857	0.714286	0.75	-0.857143	-0.885714	-0.542857	0.642857	0.535714	0.6	0.75	-0.785714	-0.857143	0.6	-0.885714	-0.964286	0.657143	-0.714286	0.428571	-0.607143	0.642857	-0.904762	-0.690476	0.607143	0.857143	0.714286	0.571429	-0.535714	-0.75	-0.607143	-0.6	0.257143	-0.535714	-0.904762	-0.761905	-0.607143	-0.6	-0.821429	-0.771429	-0.714286
2610507I01Rik	0.642857	0.607143	-0.785714	-0.371429	-0.892857	0.892857	-0.714286	0.678571	0.607143	0.535714	0.642857	-0.607143	-0.535714	0.642857	0.428571	0.828571	-0.642857	-0.714286	-0.542857	-0.892857	0.607143	0.642857	-0.485714	0.428571	0.75	-0.428571	0.785714	-0.542857	0.464286	-0.785714	0.904762	0.857143	-0.785714	-0.785714	-0.857143	-0.571429	0.714286	0.785714	0.464286	0.885714	-0.314286	0.714286	0.690476	0.690476	0.535714	0.142857	0.464286	0.314286	0.142857
Gm16159	-0.607143	-0.714286	0.892857	0.771429	0.642857	-0.642857	0.857143	-0.678571	-0.714286	-0.892857	-0.964286	0.785714	0.75	-0.821429	-0.771429	-0.542857	0.857143	0.857143	0.771429	0.75	-0.678571	-0.75	0.714286	-0.771429	-0.535714	0.714286	-0.357143	0.942857	-0.642857	0.857143	-0.547619	-0.761905	0.928571	0.642857	0.785714	0.928571	-0.964286	-0.75	-0.642857	-0.142857	0.771429	-0.857143	-0.619048	-0.690476	-0.642857	-0.542857	-0.5	-0.314286	-0.535714
Plcxd2	0.75	0.714286	-0.571429	-0.885714	-0.857143	0.821429	-0.785714	0.678571	0.714286	0.535714	0.714286	-0.642857	-0.75	0.571429	0.485714	0.771429	-0.607143	-0.785714	-0.6	-0.642857	0.714286	0.642857	-0.828571	0.428571	0.678571	-0.942857	0.928571	-0.657143	0.535714	-0.678571	0.738095	0.833333	-0.571429	-0.535714	-0.535714	-0.821429	0.821429	0.892857	0.535714	0.771429	-0.371429	0.714286	0.761905	0.904762	0.464286	0.142857	0.392857	0.428571	0.357143
Gm15813	-0.321429	-0.357143	0.571429	0.771429	0.464286	-0.678571	0.785714	-0.392857	-0.357143	-0.321429	-0.785714	0.571429	0.607143	-0.178571	-0.428571	-0.314286	0.607143	0.785714	0.6	0.428571	-0.464286	-0.321429	0.771429	0.0857143	-0.0714286	0.542857	-0.464286	0.771429	-0.571429	0.535714	-0.261905	-0.47619	0.5	0.25	0.392857	0.821429	-0.678571	-0.571429	-0.571429	-0.657143	0.6	-0.642857	-0.404762	-0.690476	-0.0714286	-0.0285714	0.142857	-0.371429	-0.0357143
Gm15990	-0.642857	-0.892857	0.785714	0.828571	0.642857	-0.785714	0.857143	-0.821429	-0.892857	-0.892857	-0.857143	0.785714	0.75	-0.928571	-0.942857	-0.371429	0.857143	0.857143	0.828571	0.642857	-0.714286	-0.928571	0.714286	-0.942857	-0.678571	0.714286	-0.464286	1	-0.428571	0.75	-0.619048	-0.642857	0.892857	0.642857	0.678571	0.821429	-0.821429	-0.892857	-0.428571	-0.314286	0.771429	-0.678571	-0.714286	-0.761905	-0.428571	-0.542857	-0.5	-0.6	-0.714286
C430049B03Rik	-0.821429	-0.678571	0.821429	0.885714	0.75	-0.535714	0.964286	-0.714286	-0.678571	-0.785714	-0.857143	0.821429	0.857143	-0.678571	-0.542857	-0.885714	0.857143	0.964286	0.714286	0.642857	-0.857143	-0.642857	0.828571	-0.542857	-0.607143	0.885714	-0.607143	0.885714	-0.75	0.857143	-0.619048	-0.833333	0.785714	0.642857	0.714286	1	-0.892857	-0.678571	-0.75	-0.371429	0.771429	-0.964286	-0.690476	-0.833333	-0.714286	-0.657143	-0.571429	-0.428571	-0.392857
Mndal	-0.535714	-0.428571	0.75	-0.142857	0.75	-0.321429	0.642857	-0.464286	-0.428571	-0.75	-0.678571	0.464286	0.357143	-0.571429	-0.542857	-0.542857	0.5	0.642857	0.142857	0.785714	-0.5	-0.5	0.428571	-0.771429	-0.392857	0.0857143	-0.142857	0.0857143	-0.75	0.714286	-0.547619	-0.714286	0.75	0.714286	0.857143	0.428571	-0.642857	-0.321429	-0.75	-0.0285714	0.428571	-0.714286	-0.404762	-0.238095	-0.857143	-0.657143	-0.642857	-0.0857143	-0.214286
Apold1	-0.714286	-0.75	0.642857	0.942857	0.75	-0.821429	0.857143	-0.75	-0.75	-0.607143	-0.714286	0.75	0.821429	-0.571429	-0.485714	-0.771429	0.714286	0.857143	0.771429	0.678571	-0.75	-0.714286	0.942857	-0.485714	-0.678571	0.885714	-0.857143	0.771429	-0.535714	0.642857	-0.714286	-0.761905	0.642857	0.571429	0.571429	0.857143	-0.857143	-0.928571	-0.535714	-0.771429	0.6	-0.785714	-0.785714	-0.928571	-0.464286	-0.257143	-0.392857	-0.428571	-0.357143
F830016B08Rik	-0.785714	-0.857143	0.928571	0.771429	0.535714	-0.678571	0.857143	-0.857143	-0.857143	-1	-0.785714	0.964286	0.892857	-0.928571	-0.885714	-0.542857	1	0.857143	0.942857	0.75	-0.857143	-0.892857	0.771429	-0.942857	-0.714286	0.6	-0.357143	0.942857	-0.714286	0.785714	-0.666667	-0.619048	0.928571	0.857143	0.857143	0.857143	-0.75	-0.678571	-0.714286	-0.257143	0.942857	-0.821429	-0.785714	-0.738095	-0.642857	-0.885714	-0.714286	-0.6	-0.785714
Gm17334	-0.821429	-0.75	0.678571	0.885714	0.714286	-0.571429	0.714286	-0.642857	-0.75	-0.857143	-0.928571	0.75	0.857143	-0.785714	-0.828571	-0.6	0.714286	0.714286	0.6	0.642857	-0.785714	-0.678571	0.771429	-0.771429	-0.642857	1	-0.5	0.657143	-0.857143	0.785714	-0.595238	-0.809524	0.678571	0.642857	0.642857	0.928571	-0.857143	-0.642857	-0.857143	-0.0857143	0.485714	-0.785714	-0.738095	-0.761905	-0.785714	-0.657143	-0.714286	-0.485714	-0.714286
Gm2619	-0.535714	-0.678571	0.785714	0.485714	0.714286	-0.964286	0.642857	-0.714286	-0.678571	-0.642857	-0.678571	0.75	0.678571	-0.642857	-0.542857	-0.657143	0.714286	0.642857	0.771429	0.964286	-0.571429	-0.75	0.714286	-0.6	-0.75	0.428571	-0.642857	0.542857	-0.535714	0.642857	-0.857143	-0.738095	0.785714	0.857143	0.857143	0.571429	-0.785714	-0.857143	-0.535714	-0.771429	0.485714	-0.714286	-0.761905	-0.690476	-0.571429	-0.2	-0.5	-0.257143	-0.285714
Gm6548	-0.75	-0.892857	0.857143	0.485714	0.642857	-0.857143	0.714286	-0.928571	-0.892857	-0.857143	-0.642857	0.821429	0.714286	-0.928571	-0.885714	-0.542857	0.857143	0.714286	0.771429	0.821429	-0.785714	-0.964286	0.542857	-0.942857	-0.928571	0.371429	-0.535714	0.714286	-0.464286	0.75	-0.880952	-0.619048	0.857143	0.928571	0.892857	0.607143	-0.571429	-0.785714	-0.464286	-0.6	0.657143	-0.642857	-0.833333	-0.714286	-0.535714	-0.714286	-0.75	-0.771429	-0.642857
Phf11b	-0.714286	-0.642857	0.821429	0.428571	0.714286	-0.678571	0.571429	-0.642857	-0.642857	-0.857143	-0.821429	0.75	0.714286	-0.785714	-0.771429	-0.657143	0.714286	0.571429	0.6	0.928571	-0.678571	-0.678571	0.542857	-0.771429	-0.75	0.542857	-0.357143	0.428571	-0.892857	0.785714	-0.785714	-0.809524	0.821429	0.928571	0.928571	0.642857	-0.75	-0.535714	-0.892857	-0.2	0.371429	-0.785714	-0.738095	-0.571429	-0.928571	-0.657143	-0.857143	-0.371429	-0.571429
Gbp11	-0.857143	-0.821429	0.821429	0.714286	0.571429	-0.678571	0.75	-0.892857	-0.821429	-0.964286	-0.678571	0.964286	0.928571	-0.75	-0.771429	-0.771429	0.892857	0.75	0.942857	0.857143	-0.928571	-0.857143	0.828571	-0.828571	-0.857143	0.6	-0.428571	0.657143	-0.857143	0.642857	-0.809524	-0.642857	0.821429	0.964286	0.857143	0.714286	-0.642857	-0.571429	-0.857143	-0.371429	0.714286	-0.892857	-0.904762	-0.761905	-0.857143	-0.942857	-0.928571	-0.657143	-0.75
4833427F10Rik	-0.892857	-0.75	0.821429	0.485714	0.857143	-0.642857	0.75	-0.857143	-0.75	-0.785714	-0.678571	0.678571	0.642857	-0.821429	-0.771429	-0.828571	0.75	0.75	0.485714	0.714286	-0.857143	-0.785714	0.371429	-0.714286	-0.928571	0.542857	-0.607143	0.657143	-0.571429	0.928571	-0.880952	-0.809524	0.75	0.821429	0.857143	0.714286	-0.571429	-0.642857	-0.571429	-0.485714	0.371429	-0.75	-0.761905	-0.738095	-0.714286	-0.771429	-0.857143	-0.885714	-0.535714
Gm19345	-0.785714	-0.75	0.642857	0.714286	0.964286	-0.821429	0.821429	-0.75	-0.75	-0.535714	-0.678571	0.571429	0.607143	-0.75	-0.6	-0.714286	0.642857	0.821429	0.485714	0.571429	-0.714286	-0.714286	0.542857	-0.542857	-0.785714	0.771429	-0.928571	0.771429	-0.357143	0.821429	-0.809524	-0.833333	0.642857	0.571429	0.607143	0.75	-0.714286	-0.928571	-0.357143	-0.828571	0.314286	-0.607143	-0.714286	-0.857143	-0.357143	-0.257143	-0.428571	-0.657143	-0.321429
Gm4152	-0.75	-0.821429	0.714286	0.485714	0.714286	-0.821429	0.571429	-0.785714	-0.821429	-0.857143	-0.714286	0.75	0.714286	-0.892857	-0.942857	-0.485714	0.714286	0.571429	0.657143	0.821429	-0.714286	-0.857143	0.542857	-0.942857	-0.892857	0.542857	-0.464286	0.485714	-0.678571	0.678571	-0.857143	-0.690476	0.785714	0.928571	0.821429	0.535714	-0.607143	-0.678571	-0.678571	-0.371429	0.371429	-0.607143	-0.833333	-0.642857	-0.714286	-0.657143	-0.857143	-0.657143	-0.75
Gm9824	0.5	0.464286	-0.821429	0.0857143	-0.642857	0.321429	-0.714286	0.535714	0.464286	0.821429	0.678571	-0.571429	-0.428571	0.571429	0.542857	0.542857	-0.607143	-0.714286	-0.314286	-0.821429	0.535714	0.571429	-0.542857	0.828571	0.392857	-0.0285714	0.0714286	-0.2	0.75	-0.678571	0.52381	0.642857	-0.821429	-0.75	-0.892857	-0.464286	0.678571	0.357143	0.75	0.0285714	-0.657143	0.785714	0.428571	0.261905	0.857143	0.771429	0.642857	0.0857143	0.214286
Csta2	-0.714286	-0.857143	0.857143	0.485714	0.642857	-0.785714	0.714286	-0.857143	-0.857143	-0.928571	-0.75	0.821429	0.714286	-0.964286	-0.942857	-0.485714	0.857143	0.714286	0.771429	0.821429	-0.75	-0.928571	0.542857	-1	-0.857143	0.428571	-0.392857	0.714286	-0.571429	0.75	-0.809524	-0.642857	0.928571	0.928571	0.892857	0.607143	-0.642857	-0.714286	-0.571429	-0.371429	0.657143	-0.678571	-0.785714	-0.642857	-0.642857	-0.771429	-0.785714	-0.657143	-0.678571
Psmb9	-0.642857	-0.857143	0.821429	0.485714	0.678571	-0.928571	0.678571	-0.857143	-0.857143	-0.785714	-0.678571	0.75	0.642857	-0.892857	-0.828571	-0.485714	0.785714	0.678571	0.771429	0.857143	-0.678571	-0.928571	0.542857	-0.885714	-0.857143	0.371429	-0.571429	0.714286	-0.392857	0.714286	-0.857143	-0.642857	0.857143	0.857143	0.857143	0.571429	-0.642857	-0.857143	-0.392857	-0.657143	0.542857	-0.607143	-0.785714	-0.690476	-0.464286	-0.485714	-0.607143	-0.6	-0.535714
Gm28373	-0.857143	-0.892857	0.785714	0.942857	0.642857	-0.571429	0.857143	-0.821429	-0.892857	-0.964286	-0.892857	0.857143	0.892857	-0.928571	-0.942857	-0.542857	0.892857	0.857143	0.771429	0.571429	-0.892857	-0.857143	0.771429	-0.942857	-0.714286	0.885714	-0.464286	0.942857	-0.678571	0.821429	-0.595238	-0.690476	0.785714	0.678571	0.678571	0.964286	-0.785714	-0.714286	-0.678571	-0.142857	0.771429	-0.785714	-0.761905	-0.809524	-0.642857	-0.885714	-0.714286	-0.714286	-0.785714
Gm10736	-0.821429	-0.857143	0.857143	0.657143	0.714286	-0.75	0.928571	-0.964286	-0.857143	-0.821429	-0.642857	0.785714	0.714286	-0.892857	-0.828571	-0.657143	0.892857	0.928571	0.714286	0.642857	-0.857143	-0.928571	0.542857	-0.828571	-0.892857	0.542857	-0.607143	0.942857	-0.428571	0.857143	-0.809524	-0.666667	0.857143	0.75	0.785714	0.785714	-0.642857	-0.857143	-0.428571	-0.6	0.771429	-0.714286	-0.785714	-0.833333	-0.464286	-0.771429	-0.678571	-0.942857	-0.607143
Gm4755	-0.678571	-0.678571	0.964286	0.428571	0.642857	-0.642857	0.714286	-0.714286	-0.678571	-0.928571	-0.857143	0.821429	0.714286	-0.857143	-0.771429	-0.657143	0.857143	0.714286	0.714286	0.928571	-0.714286	-0.75	0.542857	-0.828571	-0.714286	0.428571	-0.285714	0.657143	-0.785714	0.857143	-0.738095	-0.761905	0.964286	0.928571	1	0.714286	-0.785714	-0.571429	-0.785714	-0.2	0.657143	-0.857143	-0.690476	-0.571429	-0.857143	-0.771429	-0.785714	-0.371429	-0.5
9230114K14Rik	0.857143	0.714286	-0.785714	-0.485714	-0.75	0.678571	-0.642857	0.785714	0.714286	0.857143	0.678571	-0.785714	-0.75	0.785714	0.771429	0.771429	-0.75	-0.642857	-0.657143	-0.857143	0.821429	0.75	-0.542857	0.771429	0.892857	-0.542857	0.464286	-0.485714	0.857143	-0.75	0.880952	0.761905	-0.785714	-0.964286	-0.892857	-0.607143	0.607143	0.535714	0.857143	0.371429	-0.371429	0.785714	0.833333	0.666667	0.892857	0.828571	0.964286	0.657143	0.642857
Gm17276	-0.821429	-0.964286	0.714286	0.942857	0.642857	-0.678571	0.857143	-0.857143	-0.964286	-0.928571	-0.857143	0.821429	0.857143	-0.964286	-1	-0.428571	0.857143	0.857143	0.771429	0.535714	-0.857143	-0.928571	0.771429	-1	-0.75	0.885714	-0.535714	0.942857	-0.535714	0.75	-0.619048	-0.642857	0.785714	0.642857	0.607143	0.892857	-0.75	-0.821429	-0.535714	-0.257143	0.771429	-0.678571	-0.785714	-0.833333	-0.5	-0.771429	-0.642857	-0.771429	-0.821429
Gm4349	0.392857	0.428571	-0.928571	-0.257143	-0.642857	0.535714	-0.785714	0.464286	0.428571	0.75	0.821429	-0.642857	-0.5	0.75	0.714286	0.542857	-0.75	-0.785714	-0.542857	-0.821429	0.428571	0.535714	-0.6	0.771429	0.392857	-0.257143	0.107143	-0.657143	0.642857	-0.821429	0.52381	0.714286	-0.964286	-0.678571	-0.892857	-0.678571	0.928571	0.714286	0.642857	0.257143	-0.714286	0.75	0.452381	0.428571	0.642857	0.542857	0.428571	0.2	0.25
Gm26797	-0.714286	-0.928571	0.678571	0.942857	0.678571	-0.75	0.821429	-0.785714	-0.928571	-0.857143	-0.892857	0.75	0.785714	-0.928571	-0.942857	-0.371429	0.785714	0.821429	0.771429	0.571429	-0.75	-0.892857	0.771429	-0.942857	-0.678571	0.885714	-0.571429	0.942857	-0.464286	0.714286	-0.595238	-0.666667	0.785714	0.571429	0.571429	0.857143	-0.821429	-0.892857	-0.464286	-0.314286	0.657143	-0.642857	-0.738095	-0.809524	-0.428571	-0.542857	-0.5	-0.6	-0.714286
Btg1c	0.678571	0.75	-0.678571	-0.942857	-0.642857	0.821429	-0.892857	0.785714	0.75	0.5	0.678571	-0.75	-0.785714	0.535714	0.6	0.6	-0.785714	-0.892857	-0.771429	-0.571429	0.75	0.714286	-0.771429	0.371429	0.607143	-0.657143	0.857143	-0.942857	0.357143	-0.714286	0.642857	0.595238	-0.535714	-0.571429	-0.571429	-0.857143	0.642857	0.892857	0.357143	0.828571	-0.657143	0.642857	0.714286	0.928571	0.142857	0.257143	0.214286	0.657143	0.321429
Mir7213	0.889499	0.852437	-0.78811	-0.845154	-0.866921	0.852437	-0.906327	0.926562	0.852437	0.704187	0.592999	-0.866921	-0.866921	0.741249	0.637748	0.811679	-0.866921	-0.906327	-0.845154	-0.748705	0.889499	0.852437	-0.845154	0.637748	0.926562	-0.777542	0.852437	-0.845154	0.518875	-0.78811	0.938591	0.761019	-0.748705	-0.866921	-0.78811	-0.78811	0.630062	0.852437	0.518875	0.840668	-0.676123	0.741249	0.913223	0.938591	0.518875	0.550782	0.667124	0.782691	0.518875
Gm28515	0.857143	0.821429	-0.714286	-0.485714	-0.75	0.857143	-0.642857	0.892857	0.821429	0.75	0.535714	-0.75	-0.714286	0.785714	0.771429	0.714286	-0.714286	-0.642857	-0.657143	-0.821429	0.821429	0.857143	-0.542857	0.771429	1	-0.485714	0.678571	-0.485714	0.607143	-0.678571	0.97619	0.690476	-0.714286	-0.928571	-0.821429	-0.535714	0.5	0.714286	0.607143	0.714286	-0.371429	0.642857	0.904762	0.761905	0.642857	0.657143	0.857143	0.828571	0.642857
Bcl2a1d	-0.857143	-0.678571	0.785714	0.485714	0.821429	-0.785714	0.678571	-0.821429	-0.678571	-0.678571	-0.535714	0.785714	0.75	-0.642857	-0.542857	-0.942857	0.75	0.678571	0.657143	0.857143	-0.821429	-0.714286	0.6	-0.542857	-0.928571	0.485714	-0.714286	0.485714	-0.714286	0.75	-0.97619	-0.785714	0.678571	0.964286	0.892857	0.607143	-0.571429	-0.642857	-0.714286	-0.771429	0.371429	-0.785714	-0.857143	-0.761905	-0.75	-0.6	-0.821429	-0.657143	-0.428571
Gm28901	-0.714286	-0.75	0.571429	0.142857	0.214286	-0.535714	0.285714	-0.892857	-0.75	-0.75	0	0.678571	0.571429	-0.428571	-0.371429	-0.485714	0.642857	0.285714	0.542857	0.607143	-0.75	-0.857143	0.0857143	-0.828571	-0.821429	0.2	-0.428571	0.257143	-0.357143	0.392857	-0.809524	-0.261905	0.392857	0.857143	0.678571	0.25	-0.142857	-0.428571	-0.357143	-0.657143	0.428571	-0.571429	-0.761905	-0.5	-0.428571	-0.771429	-0.785714	-0.6	-0.5
Ace3	0.928571	0.714286	-0.678571	-0.6	-0.857143	0.75	-0.642857	0.785714	0.714286	0.642857	0.571429	-0.75	-0.785714	0.642857	0.542857	0.942857	-0.678571	-0.642857	-0.6	-0.785714	0.857143	0.678571	-0.657143	0.542857	0.928571	-0.657143	0.821429	-0.428571	0.75	-0.714286	0.952381	0.809524	-0.571429	-0.892857	-0.785714	-0.642857	0.571429	0.642857	0.75	0.771429	-0.257143	0.75	0.880952	0.809524	0.75	0.6	0.821429	0.657143	0.428571
Gm5829	-0.75	-0.642857	0.964286	0.714286	0.642857	-0.642857	0.964286	-0.75	-0.642857	-0.821429	-0.75	0.928571	0.857143	-0.678571	-0.485714	-0.885714	0.964286	0.964286	0.885714	0.821429	-0.821429	-0.678571	0.828571	-0.542857	-0.607143	0.6	-0.5	0.885714	-0.785714	0.821429	-0.690476	-0.761905	0.928571	0.821429	0.892857	0.892857	-0.857143	-0.642857	-0.785714	-0.485714	0.942857	-1	-0.714286	-0.761905	-0.714286	-0.657143	-0.571429	-0.314286	-0.392857
Bcl2a1a	-0.828862	-0.738769	0.857143	0.428571	0.774806	-0.666694	0.684712	-0.774806	-0.738769	-0.882919	-0.756787	0.75	0.678571	-0.900937	-0.840668	-0.695725	0.785714	0.684712	0.6	0.821429	-0.792825	-0.774806	0.428571	-0.840668	-0.846881	0.485714	-0.43245	0.6	-0.738769	0.857143	-0.838338	-0.778457	0.857143	0.928571	0.928571	0.642857	-0.630656	-0.558581	-0.738769	-0.318874	0.428571	-0.756787	-0.754505	-0.622766	-0.810844	-0.811679	-0.882919	-0.637748	-0.612637
Gm37639	-0.535714	-0.821429	0.464286	1	0.535714	-0.892857	0.678571	-0.714286	-0.821429	-0.571429	-0.714286	0.678571	0.75	-0.607143	-0.714286	-0.257143	0.642857	0.678571	0.828571	0.464286	-0.607143	-0.785714	0.942857	-0.6	-0.571429	0.885714	-0.714286	0.828571	-0.428571	0.428571	-0.571429	-0.52381	0.607143	0.428571	0.357143	0.714286	-0.714286	-0.964286	-0.428571	-0.714286	0.542857	-0.5	-0.738095	-0.857143	-0.142857	-0.142857	-0.214286	-0.6	-0.535714
Gm37123	-0.892857	-0.857143	0.642857	0.942857	0.714286	-0.607143	0.714286	-0.75	-0.857143	-0.892857	-0.857143	0.785714	0.892857	-0.857143	-0.942857	-0.542857	0.75	0.714286	0.657143	0.571429	-0.857143	-0.785714	0.771429	-0.885714	-0.75	1	-0.535714	0.714286	-0.785714	0.75	-0.642857	-0.738095	0.642857	0.678571	0.607143	0.892857	-0.75	-0.678571	-0.785714	-0.142857	0.485714	-0.714286	-0.809524	-0.809524	-0.714286	-0.771429	-0.785714	-0.714286	-0.857143
Gm37941	0.642857	0.5	-0.642857	-0.542857	-0.964286	0.642857	-0.607143	0.5	0.5	0.285714	0.607143	-0.5	-0.535714	0.642857	0.257143	0.828571	-0.535714	-0.607143	-0.371429	-0.714286	0.535714	0.428571	-0.314286	0.142857	0.75	-0.6	0.928571	-0.542857	0.285714	-0.821429	0.761905	0.880952	-0.428571	-0.607143	-0.678571	-0.678571	0.607143	0.714286	0.285714	0.714286	-0.142857	0.535714	0.571429	0.714286	0.535714	-0.0857143	0.464286	0.371429	0.142857
Gm37940	-0.607143	-0.642857	0.714286	0.885714	0.642857	-0.785714	0.892857	-0.678571	-0.642857	-0.464286	-0.75	0.714286	0.75	-0.464286	-0.485714	-0.657143	0.75	0.892857	0.714286	0.642857	-0.678571	-0.607143	0.771429	-0.257143	-0.5	0.657143	-0.821429	0.885714	-0.428571	0.75	-0.595238	-0.666667	0.571429	0.535714	0.607143	0.892857	-0.75	-0.857143	-0.428571	-0.771429	0.657143	-0.714286	-0.642857	-0.880952	-0.214286	-0.142857	-0.142857	-0.428571	-0.178571
Gm37516	1	0.857143	-0.642857	-0.942857	-0.75	0.642857	-0.785714	0.857143	0.857143	0.785714	0.678571	-0.785714	-0.892857	0.75	0.771429	0.771429	-0.75	-0.785714	-0.657143	-0.571429	0.964286	0.785714	-0.771429	0.714286	0.857143	-0.942857	0.75	-0.714286	0.714286	-0.75	0.761905	0.738095	-0.571429	-0.678571	-0.607143	-0.892857	0.642857	0.714286	0.714286	0.485714	-0.485714	0.75	0.880952	0.928571	0.642857	0.771429	0.785714	0.885714	0.75
Gm43814	-0.964286	-0.785714	0.642857	0.771429	0.785714	-0.75	0.678571	-0.821429	-0.785714	-0.678571	-0.571429	0.821429	0.892857	-0.607143	-0.542857	-0.942857	0.714286	0.678571	0.714286	0.75	-0.928571	-0.714286	0.828571	-0.542857	-0.892857	0.771429	-0.857143	0.485714	-0.75	0.642857	-0.904762	-0.761905	0.535714	0.857143	0.714286	0.714286	-0.571429	-0.642857	-0.75	-0.771429	0.371429	-0.785714	-0.928571	-0.880952	-0.714286	-0.6	-0.785714	-0.657143	-0.535714
Gbp6	-0.75	-0.642857	0.964286	0.428571	0.678571	-0.607143	0.785714	-0.75	-0.642857	-0.892857	-0.785714	0.821429	0.714286	-0.785714	-0.657143	-0.828571	0.857143	0.785714	0.714286	0.928571	-0.785714	-0.714286	0.542857	-0.714286	-0.75	0.428571	-0.357143	0.657143	-0.821429	0.857143	-0.785714	-0.785714	0.964286	0.928571	1	0.714286	-0.75	-0.535714	-0.821429	-0.314286	0.657143	-0.928571	-0.714286	-0.619048	-0.892857	-0.828571	-0.821429	-0.428571	-0.428571
Gbp5	-0.75	-0.785714	0.928571	0.485714	0.642857	-0.678571	0.714286	-0.821429	-0.785714	-0.964286	-0.785714	0.857143	0.75	-0.928571	-0.885714	-0.6	0.892857	0.714286	0.771429	0.857143	-0.785714	-0.857143	0.542857	-0.942857	-0.821429	0.428571	-0.321429	0.714286	-0.714286	0.821429	-0.785714	-0.690476	0.928571	0.964286	0.964286	0.678571	-0.678571	-0.607143	-0.714286	-0.257143	0.657143	-0.785714	-0.761905	-0.619048	-0.785714	-0.885714	-0.857143	-0.6	-0.642857
9430085M18Rik	0.678571	0.75	-0.821429	-0.485714	-0.785714	0.928571	-0.785714	0.857143	0.75	0.642857	0.571429	-0.75	-0.642857	0.714286	0.542857	0.771429	-0.785714	-0.785714	-0.771429	-0.857143	0.714286	0.821429	-0.6	0.6	0.857143	-0.371429	0.75	-0.714286	0.392857	-0.714286	0.928571	0.714286	-0.821429	-0.857143	-0.857143	-0.571429	0.642857	0.857143	0.392857	0.942857	-0.542857	0.714286	0.785714	0.761905	0.464286	0.371429	0.535714	0.542857	0.285714
C130083M11Rik	0.857143	0.785714	-0.678571	-0.6	-0.75	0.678571	-0.535714	0.714286	0.785714	0.857143	0.785714	-0.75	-0.785714	0.857143	0.885714	0.6	-0.678571	-0.535714	-0.6	-0.785714	0.785714	0.75	-0.6	0.885714	0.857143	-0.714286	0.5	-0.428571	0.857143	-0.714286	0.809524	0.761905	-0.678571	-0.892857	-0.785714	-0.642857	0.642857	0.571429	0.857143	0.257143	-0.257143	0.678571	0.833333	0.666667	0.857143	0.771429	0.928571	0.6	0.714286
Gm43335	0.821429	0.964286	-0.714286	-0.942857	-0.642857	0.678571	-0.857143	0.857143	0.964286	0.928571	0.857143	-0.821429	-0.857143	0.964286	1	0.428571	-0.857143	-0.857143	-0.771429	-0.535714	0.857143	0.928571	-0.771429	1	0.75	-0.885714	0.535714	-0.942857	0.535714	-0.75	0.619048	0.642857	-0.785714	-0.642857	-0.607143	-0.892857	0.75	0.821429	0.535714	0.257143	-0.771429	0.678571	0.785714	0.833333	0.5	0.771429	0.642857	0.771429	0.821429
Gm20559	-0.678571	-0.678571	0.964286	0.428571	0.642857	-0.642857	0.714286	-0.714286	-0.678571	-0.928571	-0.857143	0.821429	0.714286	-0.857143	-0.771429	-0.657143	0.857143	0.714286	0.714286	0.928571	-0.714286	-0.75	0.542857	-0.828571	-0.714286	0.428571	-0.285714	0.657143	-0.785714	0.857143	-0.738095	-0.761905	0.964286	0.928571	1	0.714286	-0.785714	-0.571429	-0.785714	-0.2	0.657143	-0.857143	-0.690476	-0.571429	-0.857143	-0.771429	-0.785714	-0.371429	-0.5
Gm20186	-0.75	-0.892857	0.857143	0.485714	0.642857	-0.857143	0.714286	-0.928571	-0.892857	-0.857143	-0.642857	0.821429	0.714286	-0.928571	-0.885714	-0.542857	0.857143	0.714286	0.771429	0.821429	-0.785714	-0.964286	0.542857	-0.942857	-0.928571	0.371429	-0.535714	0.714286	-0.464286	0.75	-0.880952	-0.619048	0.857143	0.928571	0.892857	0.607143	-0.571429	-0.785714	-0.464286	-0.6	0.657143	-0.642857	-0.833333	-0.714286	-0.535714	-0.714286	-0.75	-0.771429	-0.642857
Gm43197	-0.821429	-0.75	0.75	0.828571	0.75	-0.535714	0.785714	-0.642857	-0.75	-0.857143	-0.964286	0.714286	0.785714	-0.857143	-0.828571	-0.6	0.75	0.785714	0.542857	0.607143	-0.785714	-0.678571	0.657143	-0.771429	-0.607143	0.942857	-0.5	0.771429	-0.75	0.892857	-0.571429	-0.833333	0.75	0.607143	0.678571	0.964286	-0.857143	-0.642857	-0.75	-0.0857143	0.542857	-0.785714	-0.666667	-0.738095	-0.714286	-0.657143	-0.642857	-0.485714	-0.642857
1700003I16Rik	-0.630656	-0.810844	0.321429	0.942857	0.678571	-0.72075	0.5	-0.5766	-0.810844	-0.5766	-0.738769	0.464286	0.607143	-0.846881	-0.811679	-0.40584	0.428571	0.5	0.657143	0.392857	-0.558581	-0.702731	0.771429	-0.695725	-0.756787	0.985611	-0.684712	0.714286	-0.342356	0.5	-0.562884	-0.634742	0.612637	0.357143	0.285714	0.642857	-0.648675	-0.828862	-0.342356	-0.260897	0.0857143	-0.342356	-0.694623	-0.754505	-0.450469	-0.115954	-0.558581	-0.550782	-0.774806
Gm33626	0.75	0.535714	-0.857143	-0.428571	-0.928571	0.571429	-0.785714	0.642857	0.535714	0.714286	0.821429	-0.642857	-0.607143	0.678571	0.542857	0.942857	-0.714286	-0.785714	-0.428571	-0.785714	0.714286	0.571429	-0.428571	0.485714	0.714286	-0.6	0.535714	-0.6	0.714286	-0.964286	0.785714	0.952381	-0.821429	-0.785714	-0.892857	-0.75	0.785714	0.571429	0.714286	0.371429	-0.371429	0.892857	0.619048	0.642857	0.857143	0.542857	0.714286	0.428571	0.25
Gm39090	-0.785714	-0.857143	0.678571	0.942857	0.785714	-0.821429	0.928571	-0.857143	-0.857143	-0.642857	-0.678571	0.75	0.785714	-0.714286	-0.6	-0.714286	0.785714	0.928571	0.771429	0.571429	-0.821429	-0.821429	0.828571	-0.6	-0.75	0.828571	-0.892857	0.942857	-0.357143	0.714286	-0.738095	-0.714286	0.678571	0.571429	0.571429	0.857143	-0.75	-0.964286	-0.357143	-0.828571	0.657143	-0.714286	-0.785714	-0.952381	-0.321429	-0.371429	-0.392857	-0.657143	-0.428571
Gm45807	-0.866921	-0.78811	0.741249	0.695725	0.926562	-0.748705	0.815374	-0.748705	-0.78811	-0.748705	-0.906327	0.630062	0.667124	-0.906327	-0.845154	-0.777542	0.704187	0.815374	0.463817	0.630062	-0.78811	-0.748705	0.521794	-0.777542	-0.78811	0.811679	-0.768408	0.753702	-0.610786	0.926562	-0.761019	-0.913223	0.741249	0.630062	0.704187	0.852437	-0.866921	-0.866921	-0.610786	-0.540899	0.376851	-0.748705	-0.710285	-0.811754	-0.610786	-0.540899	-0.610786	-0.676123	-0.472866
Gm45342	-0.785714	-0.785714	0.821429	0.885714	0.642857	-0.535714	0.857143	-0.714286	-0.785714	-0.928571	-0.964286	0.821429	0.857143	-0.857143	-0.828571	-0.6	0.857143	0.857143	0.714286	0.642857	-0.821429	-0.75	0.771429	-0.828571	-0.607143	0.885714	-0.428571	0.885714	-0.75	0.857143	-0.547619	-0.761905	0.821429	0.642857	0.714286	1	-0.892857	-0.678571	-0.75	-0.0857143	0.771429	-0.857143	-0.690476	-0.761905	-0.714286	-0.771429	-0.642857	-0.485714	-0.642857
Gm35315	-0.75	-0.607143	1	0.542857	0.714286	-0.714286	0.928571	-0.785714	-0.607143	-0.714286	-0.642857	0.857143	0.75	-0.678571	-0.428571	-0.942857	0.928571	0.928571	0.771429	0.857143	-0.785714	-0.678571	0.657143	-0.485714	-0.714286	0.428571	-0.607143	0.828571	-0.678571	0.892857	-0.809524	-0.785714	0.892857	0.857143	0.964286	0.821429	-0.785714	-0.714286	-0.678571	-0.714286	0.828571	-0.928571	-0.714286	-0.761905	-0.642857	-0.6	-0.571429	-0.428571	-0.25
Gm45343	-0.5	-0.428571	0.714286	0.771429	0.642857	-0.678571	0.892857	-0.5	-0.428571	-0.428571	-0.785714	0.678571	0.714286	-0.285714	-0.428571	-0.6	0.714286	0.892857	0.6	0.571429	-0.607143	-0.392857	0.771429	-0.0285714	-0.25	0.542857	-0.571429	0.771429	-0.571429	0.714286	-0.404762	-0.619048	0.5	0.428571	0.571429	0.928571	-0.75	-0.607143	-0.571429	-0.657143	0.657143	-0.785714	-0.5	-0.761905	-0.285714	-0.2	-0.0714286	-0.371429	-0.0714286
4933421D24Rik	-0.714286	-0.75	0.714286	0.885714	0.785714	-0.785714	0.928571	-0.75	-0.75	-0.607143	-0.75	0.714286	0.75	-0.642857	-0.485714	-0.771429	0.75	0.928571	0.714286	0.642857	-0.75	-0.714286	0.828571	-0.485714	-0.642857	0.828571	-0.857143	0.885714	-0.428571	0.75	-0.690476	-0.785714	0.714286	0.535714	0.607143	0.892857	-0.857143	-0.928571	-0.428571	-0.771429	0.657143	-0.785714	-0.714286	-0.904762	-0.392857	-0.257143	-0.321429	-0.428571	-0.285714
Gm18935	-0.75	-0.678571	0.714286	0.771429	0.714286	-0.785714	0.714286	-0.714286	-0.678571	-0.642857	-0.678571	0.821429	0.857143	-0.5	-0.371429	-0.942857	0.714286	0.714286	0.828571	0.892857	-0.785714	-0.642857	0.942857	-0.428571	-0.714286	0.714286	-0.785714	0.542857	-0.75	0.607143	-0.809524	-0.785714	0.642857	0.785714	0.75	0.75	-0.785714	-0.714286	-0.75	-0.771429	0.485714	-0.892857	-0.833333	-0.833333	-0.714286	-0.371429	-0.571429	-0.257143	-0.285714
Gm6545	-0.857143	-0.642857	0.785714	0.657143	0.857143	-0.5	0.821429	-0.642857	-0.642857	-0.785714	-0.892857	0.642857	0.678571	-0.821429	-0.714286	-0.771429	0.714286	0.821429	0.428571	0.642857	-0.785714	-0.607143	0.485714	-0.657143	-0.678571	0.828571	-0.535714	0.714286	-0.785714	0.964286	-0.666667	-0.904762	0.785714	0.642857	0.75	0.892857	-0.821429	-0.607143	-0.785714	-0.2	0.428571	-0.821429	-0.642857	-0.714286	-0.785714	-0.714286	-0.714286	-0.542857	-0.464286
Gm47815	0.892857	0.892857	-0.714286	-0.942857	-0.75	0.75	-0.964286	0.928571	0.892857	0.714286	0.642857	-0.821429	-0.857143	0.75	0.657143	0.771429	-0.857143	-0.964286	-0.771429	-0.535714	0.928571	0.857143	-0.828571	0.657143	0.821429	-0.828571	0.857143	-0.942857	0.428571	-0.75	0.761905	0.690476	-0.678571	-0.642857	-0.607143	-0.892857	0.678571	0.892857	0.428571	0.771429	-0.771429	0.75	0.833333	0.97619	0.392857	0.6	0.535714	0.828571	0.535714
Gm49759	-0.785714	-0.857143	0.678571	0.942857	0.785714	-0.821429	0.928571	-0.857143	-0.857143	-0.642857	-0.678571	0.75	0.785714	-0.714286	-0.6	-0.714286	0.785714	0.928571	0.771429	0.571429	-0.821429	-0.821429	0.828571	-0.6	-0.75	0.828571	-0.892857	0.942857	-0.357143	0.714286	-0.738095	-0.714286	0.678571	0.571429	0.571429	0.857143	-0.75	-0.964286	-0.357143	-0.828571	0.657143	-0.714286	-0.785714	-0.952381	-0.321429	-0.371429	-0.392857	-0.657143	-0.428571
Gm48372	-0.785714	-0.857143	0.607143	1	0.75	-0.857143	0.857143	-0.857143	-0.857143	-0.642857	-0.642857	0.785714	0.857143	-0.642857	-0.6	-0.714286	0.75	0.857143	0.828571	0.607143	-0.821429	-0.821429	0.942857	-0.6	-0.785714	0.885714	-0.892857	0.828571	-0.464286	0.607143	-0.761905	-0.690476	0.607143	0.607143	0.535714	0.821429	-0.75	-0.964286	-0.464286	-0.828571	0.6	-0.714286	-0.857143	-0.97619	-0.392857	-0.371429	-0.464286	-0.657143	-0.5
Lilr4b	-0.535714	-0.607143	0.714286	0.428571	0.821429	-0.892857	0.571429	-0.571429	-0.607143	-0.642857	-0.785714	0.642857	0.607143	-0.678571	-0.6	-0.6	0.607143	0.571429	0.6	0.928571	-0.5	-0.642857	0.6	-0.6	-0.678571	0.542857	-0.571429	0.428571	-0.642857	0.678571	-0.809524	-0.833333	0.785714	0.821429	0.821429	0.535714	-0.821429	-0.75	-0.642857	-0.542857	0.257143	-0.678571	-0.690476	-0.595238	-0.678571	-0.142857	-0.535714	-0.142857	-0.321429
Lilrb4a	-0.535714	-0.607143	0.785714	0.371429	0.857143	-0.857143	0.642857	-0.571429	-0.607143	-0.642857	-0.821429	0.607143	0.535714	-0.75	-0.6	-0.6	0.642857	0.642857	0.542857	0.892857	-0.5	-0.642857	0.485714	-0.6	-0.642857	0.485714	-0.571429	0.542857	-0.535714	0.785714	-0.785714	-0.857143	0.857143	0.785714	0.857143	0.571429	-0.821429	-0.75	-0.535714	-0.542857	0.314286	-0.678571	-0.619048	-0.571429	-0.607143	-0.142857	-0.464286	-0.142857	-0.25
Gm17823	-0.642857	-0.892857	0.785714	0.828571	0.642857	-0.785714	0.857143	-0.821429	-0.892857	-0.892857	-0.857143	0.785714	0.75	-0.928571	-0.942857	-0.371429	0.857143	0.857143	0.828571	0.642857	-0.714286	-0.928571	0.714286	-0.942857	-0.678571	0.714286	-0.464286	1	-0.428571	0.75	-0.619048	-0.642857	0.892857	0.642857	0.678571	0.821429	-0.821429	-0.892857	-0.428571	-0.314286	0.771429	-0.678571	-0.714286	-0.761905	-0.428571	-0.542857	-0.5	-0.6	-0.714286
Gm47917	-0.714286	-0.75	0.678571	0.885714	0.678571	-0.892857	0.821429	-0.75	-0.75	-0.607143	-0.642857	0.821429	0.857143	-0.571429	-0.428571	-0.771429	0.75	0.821429	0.885714	0.785714	-0.75	-0.714286	1	-0.485714	-0.678571	0.771429	-0.857143	0.714286	-0.607143	0.571429	-0.761905	-0.714286	0.678571	0.678571	0.642857	0.785714	-0.821429	-0.892857	-0.607143	-0.885714	0.657143	-0.785714	-0.833333	-0.904762	-0.464286	-0.257143	-0.392857	-0.314286	-0.357143
Gm7040	-0.642857	-0.5	0.857143	0.542857	0.928571	-0.642857	0.857143	-0.571429	-0.5	-0.642857	-0.857143	0.607143	0.571429	-0.678571	-0.485714	-0.828571	0.714286	0.857143	0.485714	0.75	-0.607143	-0.535714	0.485714	-0.428571	-0.571429	0.657143	-0.571429	0.771429	-0.642857	0.964286	-0.690476	-0.952381	0.857143	0.642857	0.821429	0.821429	-0.928571	-0.714286	-0.642857	-0.428571	0.428571	-0.857143	-0.547619	-0.666667	-0.678571	-0.314286	-0.464286	-0.257143	-0.178571
Gm48544	-0.678571	-0.75	0.857143	0.6	0.75	-0.928571	0.892857	-0.857143	-0.75	-0.642857	-0.571429	0.785714	0.678571	-0.75	-0.542857	-0.714286	0.857143	0.892857	0.828571	0.785714	-0.714286	-0.821429	0.657143	-0.6	-0.785714	0.428571	-0.75	0.885714	-0.392857	0.75	-0.857143	-0.690476	0.857143	0.785714	0.821429	0.678571	-0.714286	-0.928571	-0.392857	-0.942857	0.714286	-0.714286	-0.761905	-0.809524	-0.357143	-0.371429	-0.428571	-0.542857	-0.321429
Gm30198	-0.785714	-0.75	0.785714	0.485714	0.714286	-0.714286	0.571429	-0.75	-0.75	-0.892857	-0.75	0.785714	0.75	-0.857143	-0.885714	-0.6	0.75	0.571429	0.657143	0.857143	-0.75	-0.785714	0.542857	-0.885714	-0.857143	0.542857	-0.392857	0.485714	-0.821429	0.75	-0.833333	-0.738095	0.785714	0.964286	0.892857	0.607143	-0.642857	-0.571429	-0.821429	-0.257143	0.371429	-0.714286	-0.809524	-0.619048	-0.857143	-0.771429	-0.928571	-0.6	-0.714286
A530058O07Rik	0.75	0.464286	-0.392857	-0.371429	-0.857143	0.214286	-0.714286	0.428571	0.464286	0.571429	0.678571	-0.428571	-0.571429	0.392857	0.142857	0.828571	-0.321429	-0.714286	-0.0857143	-0.535714	0.678571	0.357143	-0.771429	0.257143	0.571429	-0.714286	0.571429	0.0285714	0.857143	-0.535714	0.5	0.809524	-0.357143	-0.464286	-0.464286	-0.607143	0.607143	0.178571	0.857143	-0.0857143	-0.314286	0.785714	0.52381	0.52381	0.928571	0.371429	0.714286	-0.0285714	0.321429
Gm9259	-0.678571	-0.75	0.785714	0.885714	0.678571	-0.607143	0.821429	-0.642857	-0.75	-0.857143	-1	0.75	0.785714	-0.821429	-0.771429	-0.542857	0.785714	0.821429	0.714286	0.678571	-0.714286	-0.714286	0.771429	-0.771429	-0.535714	0.885714	-0.464286	0.885714	-0.678571	0.821429	-0.52381	-0.785714	0.821429	0.571429	0.678571	0.964286	-0.964286	-0.75	-0.678571	-0.142857	0.657143	-0.821429	-0.642857	-0.738095	-0.642857	-0.542857	-0.5	-0.314286	-0.535714
Gm40909	-0.642857	-0.642857	0.75	0.771429	0.642857	-0.535714	0.857143	-0.571429	-0.642857	-0.857143	-0.964286	0.75	0.785714	-0.714286	-0.828571	-0.428571	0.785714	0.857143	0.6	0.535714	-0.714286	-0.607143	0.771429	-0.657143	-0.392857	0.771429	-0.25	0.771429	-0.75	0.75	-0.380952	-0.666667	0.75	0.5	0.607143	0.964286	-0.857143	-0.535714	-0.75	-0.0857143	0.771429	-0.821429	-0.571429	-0.666667	-0.642857	-0.714286	-0.5	-0.485714	-0.571429
Gm34934	0.785714	0.857143	-0.678571	-0.942857	-0.785714	0.821429	-0.928571	0.857143	0.857143	0.642857	0.678571	-0.75	-0.785714	0.714286	0.6	0.714286	-0.785714	-0.928571	-0.771429	-0.571429	0.821429	0.821429	-0.828571	0.6	0.75	-0.828571	0.892857	-0.942857	0.357143	-0.714286	0.738095	0.714286	-0.678571	-0.571429	-0.571429	-0.857143	0.75	0.964286	0.357143	0.828571	-0.657143	0.714286	0.785714	0.952381	0.321429	0.371429	0.392857	0.657143	0.428571
Gm35996	-0.75	-0.678571	0.785714	0.885714	0.785714	-0.678571	0.928571	-0.714286	-0.678571	-0.642857	-0.785714	0.75	0.785714	-0.607143	-0.428571	-0.885714	0.785714	0.928571	0.714286	0.678571	-0.785714	-0.642857	0.828571	-0.428571	-0.607143	0.828571	-0.785714	0.885714	-0.571429	0.821429	-0.666667	-0.833333	0.714286	0.571429	0.678571	0.964286	-0.892857	-0.821429	-0.571429	-0.657143	0.657143	-0.892857	-0.690476	-0.880952	-0.535714	-0.371429	-0.392857	-0.371429	-0.25
Gm4834	-0.704187	-0.592999	0.882919	0.371429	0.852437	-0.704187	0.704187	-0.630062	-0.592999	-0.778312	-0.852437	0.684712	0.612637	-0.778312	-0.637536	-0.819689	0.72075	0.704187	0.542857	0.918956	-0.667124	-0.630062	0.463817	-0.637536	-0.704187	0.485714	-0.481812	0.542857	-0.778312	0.882919	-0.805118	-0.902708	0.882919	0.8649	0.954994	0.666694	-0.815374	-0.592999	-0.778312	-0.394665	0.376851	-0.852437	-0.658733	-0.58554	-0.852437	-0.5161	-0.704187	-0.27323	-0.333562
empty1	0.963624	0.852437	-0.866921	-0.845154	-0.78811	0.704187	-0.866921	0.926562	0.852437	0.852437	0.667124	-0.906327	-0.906327	0.815374	0.753702	0.811679	-0.906327	-0.866921	-0.845154	-0.78811	0.963624	0.852437	-0.777542	0.753702	0.926562	-0.777542	0.667124	-0.845154	0.704187	-0.866921	0.887856	0.761019	-0.78811	-0.906327	-0.866921	-0.866921	0.630062	0.704187	0.704187	0.550782	-0.676123	0.815374	0.913223	0.887856	0.704187	0.840668	0.852437	0.840668	0.667124
Gm36043	-0.75	-0.785714	0.857143	0.542857	0.607143	-0.714286	0.642857	-0.821429	-0.785714	-0.964286	-0.75	0.892857	0.821429	-0.857143	-0.885714	-0.6	0.857143	0.642857	0.828571	0.892857	-0.785714	-0.857143	0.657143	-0.942857	-0.857143	0.485714	-0.321429	0.6	-0.821429	0.714286	-0.809524	-0.666667	0.857143	1	0.928571	0.642857	-0.678571	-0.607143	-0.821429	-0.257143	0.6	-0.785714	-0.833333	-0.642857	-0.857143	-0.885714	-0.928571	-0.6	-0.714286
Gm15433	-0.741249	-0.704187	0.926562	0.463817	0.774806	-0.852437	0.810844	-0.852437	-0.704187	-0.704187	-0.630062	0.815374	0.704187	-0.704187	-0.5161	-0.941124	0.852437	0.810844	0.753702	0.926562	-0.778312	-0.778312	0.6	-0.576818	-0.852437	0.371429	-0.704187	0.695725	-0.555937	0.815374	-0.927105	-0.78072	0.846881	0.926562	0.963624	0.667124	-0.704187	-0.778312	-0.555937	-0.880406	0.60876	-0.852437	-0.78072	-0.756323	-0.630062	-0.5161	-0.630062	-0.5161	-0.259437
Gm52955	-0.815374	-0.704187	0.630656	0.771429	0.852437	-0.630062	0.667124	-0.630062	-0.704187	-0.778312	-0.926562	0.684712	0.792825	-0.667124	-0.698253	-0.819689	0.612637	0.667124	0.542857	0.738769	-0.778312	-0.630062	0.753702	-0.637536	-0.704187	0.942857	-0.630062	0.485714	-0.852437	0.738769	-0.707528	-0.902708	0.630656	0.684712	0.666694	0.810844	-0.852437	-0.630062	-0.852437	-0.27323	0.260897	-0.852437	-0.756323	-0.756323	-0.889499	-0.5161	-0.741249	-0.394665	-0.518875
Gm7592	-0.857143	-0.678571	0.785714	0.485714	0.821429	-0.785714	0.678571	-0.821429	-0.678571	-0.678571	-0.535714	0.785714	0.75	-0.642857	-0.542857	-0.942857	0.75	0.678571	0.657143	0.857143	-0.821429	-0.714286	0.6	-0.542857	-0.928571	0.485714	-0.714286	0.485714	-0.714286	0.75	-0.97619	-0.785714	0.678571	0.964286	0.892857	0.607143	-0.571429	-0.642857	-0.714286	-0.771429	0.371429	-0.785714	-0.857143	-0.761905	-0.75	-0.6	-0.821429	-0.657143	-0.428571
empty2	-0.642857	-0.571429	0.535714	0.942857	0.678571	-0.714286	0.642857	-0.571429	-0.571429	-0.214286	-0.5	0.678571	0.785714	-0.464286	-0.371429	-0.6	0.642857	0.642857	0.657143	0.571429	-0.607143	-0.464286	0.6	-0.0285714	-0.642857	0.657143	-0.964286	0.714286	-0.321429	0.642857	-0.619048	-0.595238	0.178571	0.571429	0.5	0.785714	-0.464286	-0.75	-0.321429	-0.771429	0.371429	-0.428571	-0.666667	-0.880952	-0.214286	0.0857143	-0.285714	-0.6	-0.392857
U6	0.785714	0.535714	-0.535714	-0.714286	-0.75	0.321429	-0.785714	0.464286	0.535714	0.678571	0.821429	-0.571429	-0.714286	0.714286	0.542857	0.771429	-0.535714	-0.785714	-0.314286	-0.5	0.714286	0.428571	-0.771429	0.428571	0.678571	-0.942857	0.464286	-0.428571	0.857143	-0.714286	0.5	0.809524	-0.535714	-0.464286	-0.5	-0.857143	0.75	0.428571	0.857143	-0.0857143	-0.485714	0.75	0.619048	0.690476	0.821429	0.542857	0.75	0.371429	0.642857
[truncated: 65 more columns]

## Sheet: Placenta-Heatmap_Pvalue
ID	D-mannose 6-phosphate	Diosmin	3-hydroxyoleylcarnitine	Stearoylcarnitine	Nicotinamide n-oxide	Pro-Glu	N1-Methyl-2-pyridone-5-carboxamide	Fortunellin	4-hydroxy-3-methoxybenzyl alcohol	Phosphocreatine	1-hexadecanoyl-2-octadecadienoyl-sn-glycero-3-phosphocholine	L-palmitoylcarnitine	Oleoyl-l-carnitine	Thioetheramide-PC	Pyridine	Trehalose	Hexanoyl-l-carnitine	4-aminosalicylic acid	Octanoylcarnitine	Palmitoylcarnitine	Methyl 4-hydroxybenzoate	Bispyribac	Urea	D-Mannose	L-methionine	1,2-dipentadecanoyl-sn-glycero-3-phosphocholine	Pro-Asp	(r)-butyrylcarnitine	Melezitose	Adipoyl-l-carnitine	N-acetyl-d-lactosamine	Maltotetraose	3-[(cholamidopropyl)dimethylammonio]-1-propanesulfonate	Myristoyl-l-carnitine	Oleana-1,9(11)-dien-28-oic acid, 2-cyano-3,12-dioxo-	Linoleoylcarnitine	Betaine	DL-arginine	Methylergonovine	Argininosuccinic acid	Isovaleryl-l-carnitine	(2r)-3-hydroxyisovaleroylcarnitine	Calcimycin	Glu-Arg	Daunorubicin	Beta-octylglucoside	Dipivefrine	Niacinamide	Deoxyadenosine
Slfn4	0.260224	0.199332	0.125821	0.511643	0.0869344	0.0481769	0.199332	0.199332	0.199332	0.260224	0.154135	0.233097	0.284476	0.154135	0.331787	0.235911	0.199332	0.199332	0.331787	0.0664968	0.284476	0.182176	0.391261	0.331787	0.154135	0.44576	0.154135	0.331787	0.396989	0.125821	0.0664968	0.0869344	0.125821	0.125821	0.0869344	0.260224	0.140524	0.10377	0.396989	0.154135	0.578101	0.199332	0.154135	0.179341	0.328647	0.878939	0.396989	0.648897	0.66905
Mx1	0.125821	0.233097	0.10377	0.44576	0.140524	0.199332	0.199332	0.182176	0.233097	0.10377	0.140524	0.140524	0.154135	0.154135	0.235911	0.132825	0.154135	0.199332	0.283358	0.0481769	0.140524	0.199332	0.331787	0.235911	0.125821	0.331787	0.396989	0.44576	0.0481769	0.125821	0.0869344	0.0869344	0.10377	0.0481769	0.0481769	0.199332	0.154135	0.328647	0.0481769	0.578101	0.511643	0.0869344	0.118093	0.194815	0.0198543	0.199332	0.0664968	0.44576	0.328647
Cd52	0.125821	0.0869344	0.154135	0.391261	0.154135	0.0664968	0.260224	0.0869344	0.0869344	0.125821	0.233097	0.140524	0.154135	0.0869344	0.102275	0.331787	0.154135	0.260224	0.235911	0.10377	0.140524	0.0664968	0.331787	0.102275	0.0198543	0.391261	0.233097	0.391261	0.260224	0.182176	0.0331261	0.154135	0.154135	0.0481769	0.10377	0.284476	0.284476	0.140524	0.260224	0.283358	0.511643	0.260224	0.06558	0.140524	0.233097	0.283358	0.10377	0.154135	0.154135
Ccl3	0.0869344	0.182176	0.0869344	0.44576	0.0869344	0.140524	0.140524	0.10377	0.182176	0.182176	0.260224	0.140524	0.182176	0.154135	0.331787	0.06558	0.125821	0.140524	0.283358	0.10377	0.10377	0.154135	0.391261	0.331787	0.0664968	0.44576	0.154135	0.283358	0.233097	0.0869344	0.0198543	0.089701	0.140524	0.0481769	0.0481769	0.199332	0.260224	0.199332	0.233097	0.154135	0.44576	0.125821	0.10377	0.125821	0.182176	0.283358	0.140524	0.235911	0.481108
Scn4a	0.10377	0.284476	0.199332	0.154135	0.10377	0.328647	0.233097	0.260224	0.284476	0.396989	0.260224	0.154135	0.10377	0.284476	0.648897	0	0.199332	0.233097	0.331787	0.154135	0.140524	0.396989	0.283358	0.801805	0.125821	0.154135	0.0869344	0.391261	0.233097	0.140524	0.125821	0.0869344	0.523092	0.154135	0.182176	0.10377	0.260224	0.284476	0.233097	0.331787	0.578101	0.154135	0.140524	0.089701	0.125821	0.648897	0.154135	0.391261	0.44576
Timp1	0.125821	0.199332	0.154135	0.132825	0.0664968	0.182176	0.0869344	0.199332	0.199332	0.260224	0.125821	0.199332	0.154135	0.233097	0.44576	0.102275	0.182176	0.0869344	0.331787	0.199332	0.140524	0.260224	0.199332	0.511643	0.233097	0.102275	0.0869344	0.154135	0.260224	0.0869344	0.152288	0.0481769	0.199332	0.284476	0.199332	0.0481769	0.0869344	0.125821	0.260224	0.235911	0.44576	0.10377	0.154135	0.0664968	0.284476	0.648897	0.44576	0.511643	0.624152
Tcirg1	0.10377	0.10377	0.284476	0.06558	0.0869344	0.0869344	0.125821	0.125821	0.10377	0.260224	0.199332	0.182176	0.125821	0.199332	0.283358	0.199332	0.199332	0.125821	0.235911	0.260224	0.125821	0.140524	0.132825	0.331787	0.125821	0.06558	0.0198543	0.199332	0.360884	0.199332	0.10377	0.118093	0.284476	0.260224	0.328647	0.125821	0.154135	0.0481769	0.360884	0.132825	0.511643	0.199332	0.0869344	0.0198543	0.44576	0.648897	0.360884	0.235911	0.328647
Kcnh6	0.140524	0.10377	0.125821	0.44576	0.140524	0.125821	0.199332	0.125821	0.10377	0.0869344	0.140524	0.154135	0.199332	0.0198543	0.06558	0.391261	0.140524	0.199332	0.283358	0.125821	0.154135	0.0869344	0.44576	0.06558	0.0869344	0.391261	0.360884	0.283358	0.260224	0.125821	0.0869344	0.140524	0.0869344	0.0664968	0.0869344	0.260224	0.233097	0.182176	0.260224	0.511643	0.44576	0.233097	0.118093	0.194815	0.199332	0.235911	0.125821	0.235911	0.182176
Ppm1j	0.199332	0.125821	0.199332	0.06558	0.154135	0.0869344	0.125821	0.154135	0.125821	0.199332	0.125821	0.140524	0.10377	0.199332	0.283358	0.283358	0.154135	0.125821	0.154135	0.182176	0.182176	0.140524	0.06558	0.283358	0.199332	0.102275	0.125821	0.154135	0.328647	0.199332	0.154135	0.125821	0.199332	0.260224	0.260224	0.0869344	0.0664968	0.0198543	0.328647	0.235911	0.283358	0.154135	0.118093	0.06558	0.396989	0.72517	0.481108	0.511643	0.396989
Ppard	0.154135	0.140524	0.154135	0.102275	0.125821	0.125821	0.0481769	0.140524	0.140524	0.233097	0.140524	0.154135	0.140524	0.199332	0.391261	0.154135	0.140524	0.0481769	0.199332	0.199332	0.140524	0.154135	0.132825	0.391261	0.199332	0.132825	0.0869344	0.102275	0.396989	0.140524	0.152288	0.10377	0.154135	0.284476	0.233097	0.0664968	0.0869344	0.0481769	0.396989	0.154135	0.235911	0.125821	0.140524	0.0481769	0.44576	0.648897	0.523092	0.44576	0.57568
Daxx	0.0869344	0.10377	0.154135	0.391261	0.140524	0.0869344	0.199332	0.0664968	0.10377	0.140524	0.284476	0.140524	0.154135	0.125821	0.154135	0.199332	0.154135	0.199332	0.235911	0.10377	0.10377	0.0869344	0.331787	0.154135	2.43008e-37	0.391261	0.182176	0.391261	0.233097	0.182176	0.0045469	0.152288	0.154135	0.0481769	0.10377	0.284476	0.328647	0.154135	0.233097	0.199332	0.511643	0.199332	0.0481769	0.118093	0.199332	0.235911	0.0869344	0.132825	0.199332
Lcp2	0.233097	0.284476	0.0481769	0.44576	0.125821	0.154135	0.125821	0.199332	0.284476	0.154135	0.125821	0.140524	0.199332	0.199332	0.44576	0.102275	0.125821	0.125821	0.199332	0.0198543	0.199332	0.233097	0.283358	0.391261	0.199332	0.44576	0.328647	0.235911	0.154135	0.10377	0.10377	0.0664968	0.0481769	0.0869344	0.0198543	0.182176	0.0869344	0.199332	0.154135	0.331787	0.331787	0.0481769	0.179341	0.194815	0.125821	0.44576	0.260224	0.801805	0.779933
Relb	0.233097	0.125821	0.140524	0.331787	0.154135	2.43008e-37	0.199332	0.10377	0.125821	0.182176	0.233097	0.125821	0.154135	0.154135	0.235911	0.283358	0.140524	0.199332	0.132825	0.0664968	0.199332	0.0869344	0.199332	0.199332	0.0869344	0.44576	0.182176	0.283358	0.360884	0.233097	0.0481769	0.154135	0.140524	0.0664968	0.10377	0.284476	0.182176	0.0664968	0.360884	0.132825	0.391261	0.199332	0.0869344	0.125821	0.328647	0.578101	0.260224	0.391261	0.396989
Hck	0.199332	0.233097	0.125821	0.511643	0.0664968	0.0664968	0.154135	0.182176	0.233097	0.284476	0.199332	0.233097	0.284476	0.199332	0.44576	0.132825	0.199332	0.154135	0.331787	0.0664968	0.233097	0.199332	0.391261	0.44576	0.140524	0.44576	0.125821	0.331787	0.360884	0.125821	0.0481769	0.0664968	0.125821	0.125821	0.0869344	0.260224	0.154135	0.125821	0.360884	0.102275	0.578101	0.154135	0.152288	0.152288	0.284476	0.801805	0.360884	0.578101	0.779933
Ier3	0.182176	0.140524	0.125821	0.102275	0.182176	0.233097	0.10377	0.199332	0.140524	0.0869344	2.43008e-37	0.140524	0.125821	0.10377	0.154135	0.331787	0.125821	0.10377	0.199332	0.182176	0.154135	0.154135	0.154135	0.154135	0.284476	0.102275	0.360884	0.102275	0.182176	0.10377	0.262836	0.10377	0.10377	0.260224	0.182176	0.0198543	0.0198543	0.140524	0.182176	0.801805	0.235911	0.10377	0.179341	0.125821	0.199332	0.331787	0.328647	0.578101	0.284476
Stat3	0.233097	0.154135	0.0481769	0.199332	0.260224	0.154135	0.10377	0.182176	0.154135	0.0664968	0.0664968	0.0869344	0.125821	0.10377	0.199332	0.331787	0.0664968	0.10377	0.102275	0.0869344	0.182176	0.140524	0.154135	0.154135	0.284476	0.283358	0.481108	0.102275	0.154135	0.125821	0.199332	0.140524	0.0198543	0.140524	0.0869344	0.0869344	0.0481769	0.154135	0.154135	0.648897	0.132825	0.0869344	0.154135	0.154135	0.199332	0.331787	0.328647	0.72517	0.284476
Pgf	0.233097	0.140524	0.154135	0.102275	0.140524	0.140524	0.0869344	0.199332	0.140524	0.154135	0.0481769	0.154135	0.140524	0.140524	0.235911	0.331787	0.140524	0.0869344	0.199332	0.199332	0.199332	0.154135	0.132825	0.235911	0.284476	0.102275	0.199332	0.102275	0.328647	0.140524	0.229245	0.10377	0.125821	0.284476	0.233097	0.0664968	0.0198543	0.0664968	0.328647	0.44576	0.235911	0.140524	0.179341	0.10377	0.360884	0.648897	0.523092	0.648897	0.44576
Fxyd4	0.199332	0.125821	0.182176	0.391261	0.140524	0.0664968	0.284476	0.154135	0.125821	0.125821	0.140524	0.182176	0.199332	0.0869344	0.102275	0.44576	0.199332	0.284476	0.235911	0.0869344	0.233097	0.10377	0.331787	0.102275	0.10377	0.331787	0.328647	0.391261	0.233097	0.199332	0.0869344	0.140524	0.125821	0.0869344	0.125821	0.328647	0.182176	0.140524	0.233097	0.44576	0.648897	0.260224	0.10377	0.194815	0.199332	0.44576	0.154135	0.391261	0.199332
Sh2b2	0.233097	0.233097	0.125821	0.44576	0.140524	0.140524	0.284476	0.260224	0.233097	0.125821	0.0869344	0.182176	0.199332	0.140524	0.199332	0.283358	0.199332	0.284476	0.283358	0.0198543	0.260224	0.199332	0.331787	0.199332	0.182176	0.331787	0.44576	0.44576	0.10377	0.140524	0.118093	0.0869344	0.10377	0.0869344	0.0664968	0.233097	0.10377	0.233097	0.10377	0.648897	0.648897	0.140524	0.152288	0.240548	0.0869344	0.44576	0.154135	0.72517	0.360884
Hmox1	0.140524	0.182176	0.125821	0.102275	0.125821	0.182176	0.0481769	0.154135	0.182176	0.199332	0.125821	0.140524	0.125821	0.233097	0.44576	0.102275	0.125821	0.0481769	0.199332	0.182176	0.125821	0.199332	0.132825	0.44576	0.233097	0.132825	0.125821	0.102275	0.260224	0.10377	0.154135	0.0869344	0.154135	0.260224	0.182176	0.0198543	0.0664968	0.10377	0.260224	0.235911	0.235911	0.0664968	0.152288	0.06558	0.284476	0.511643	0.44576	0.511643	0.624152
Adamts4	0.10377	0.182176	0.10377	0.102275	0.140524	0.284476	0.0198543	0.154135	0.182176	0.125821	0.0869344	0.10377	0.0869344	0.182176	0.331787	0.102275	0.0869344	0.0198543	0.199332	0.199332	0.0869344	0.199332	0.132825	0.331787	0.233097	0.102275	0.233097	0.102275	0.140524	0.0869344	0.194815	0.0869344	0.125821	0.199332	0.154135	2.43008e-37	0.0664968	0.182176	0.140524	0.511643	0.154135	0.0198543	0.152288	0.0869344	0.154135	0.235911	0.260224	0.44576	0.44576
Rnf114	0.182176	0.199332	0.182176	0.331787	0.125821	0.154135	0.328647	0.284476	0.199332	0.140524	0.0664968	0.199332	0.182176	0.140524	0.199332	0.283358	0.260224	0.328647	0.331787	0.0664968	0.233097	0.233097	0.283358	0.199332	0.182176	0.199332	0.328647	0.511643	0.0869344	0.154135	0.125821	0.0664968	0.154135	0.125821	0.125821	0.199332	0.10377	0.233097	0.0869344	0.648897	0.801805	0.154135	0.140524	0.199332	0.0869344	0.44576	0.154135	0.72517	0.360884
Hap1	0.140524	0.0664968	0.125821	0.331787	0.233097	0.0664968	0.199332	0.0481769	0.0664968	0.0869344	0.233097	0.0869344	0.125821	0.0869344	0.102275	0.331787	0.10377	0.199332	0.132825	0.0869344	0.125821	0.0198543	0.235911	0.06558	0.0198543	0.44576	0.284476	0.283358	0.260224	0.199332	0.0481769	0.199332	0.125821	0.0198543	0.0869344	0.260224	0.260224	0.125821	0.260224	0.283358	0.283358	0.199332	0.0481769	0.125821	0.233097	0.199332	0.10377	0.154135	0.154135
Slc38a3	0.10377	0.10377	0.233097	0.102275	0.0664968	0.10377	0.0869344	0.125821	0.10377	0.260224	0.182176	0.199332	0.154135	0.154135	0.283358	0.199332	0.182176	0.0869344	0.283358	0.284476	0.125821	0.140524	0.199332	0.331787	0.140524	0.102275	0.0198543	0.132825	0.481108	0.140524	0.118093	0.10377	0.233097	0.284476	0.284476	0.10377	0.154135	0.0481769	0.481108	0.132825	0.44576	0.199332	0.118093	0.0331261	0.523092	0.648897	0.44576	0.235911	0.396989
Ifi35	0.182176	0.10377	0.154135	0.391261	0.0869344	0.0869344	0.199332	0.125821	0.10377	0.154135	0.140524	0.260224	0.284476	0.0664968	0.102275	0.391261	0.199332	0.199332	0.391261	0.154135	0.199332	0.0869344	0.511643	0.132825	0.0869344	0.331787	0.199332	0.235911	0.523092	0.10377	0.0869344	0.118093	0.140524	0.154135	0.140524	0.233097	0.199332	0.0869344	0.523092	0.331787	0.648897	0.284476	0.140524	0.152288	0.360884	0.511643	0.233097	0.199332	0.284476
Mlkl	0.260224	0.199332	0.0481769	0.44576	0.182176	0.154135	0.182176	0.199332	0.199332	0.0869344	0.0664968	0.140524	0.199332	0.10377	0.199332	0.283358	0.125821	0.182176	0.199332	0.0198543	0.233097	0.154135	0.331787	0.154135	0.199332	0.44576	0.523092	0.235911	0.154135	0.10377	0.140524	0.10377	0.0198543	0.0869344	0.0198543	0.182176	0.0869344	0.199332	0.154135	0.648897	0.331787	0.10377	0.179341	0.240548	0.125821	0.331787	0.199332	0.72517	0.44576
Csf1	0.140524	0.125821	0.0481769	0.391261	0.199332	0.182176	0.154135	0.10377	0.125821	0.0198543	0.125821	0.0869344	0.140524	0.0481769	0.102275	0.283358	0.0664968	0.154135	0.154135	0.0869344	0.125821	0.0869344	0.331787	0.06558	0.10377	0.44576	0.523092	0.199332	0.154135	0.10377	0.10377	0.152288	0.0481769	0.0198543	0.0198543	0.182176	0.182176	0.233097	0.154135	0.648897	0.235911	0.125821	0.118093	0.194815	0.125821	0.102275	0.0869344	0.283358	0.199332
Ceacam16	0.0869344	0.154135	0.10377	0.102275	0.140524	0.233097	0.0198543	0.125821	0.154135	0.154135	0.140524	0.10377	0.0869344	0.199332	0.391261	0.06558	0.0869344	0.0198543	0.199332	0.199332	0.0664968	0.182176	0.132825	0.391261	0.182176	0.132825	0.140524	0.102275	0.199332	0.0869344	0.152288	0.089701	0.154135	0.199332	0.154135	2.43008e-37	0.10377	0.140524	0.199332	0.283358	0.154135	0.0481769	0.125821	0.0481769	0.233097	0.283358	0.284476	0.331787	0.481108
Stc1	0.0869344	0.140524	0.125821	0.102275	0.260224	0.233097	0.10377	0.140524	0.140524	0.0664968	0.125821	0.0481769	0.0198543	0.154135	0.235911	0.154135	0.0869344	0.10377	0.102275	0.125821	0.0664968	0.154135	0.06558	0.199332	0.182176	0.132825	0.328647	0.199332	0.0198543	0.182176	0.154135	0.140524	0.125821	0.125821	0.140524	0.0664968	0.10377	0.233097	0.0198543	0.578101	0.154135	0.0481769	0.0869344	0.089701	0.10377	0.132825	0.140524	0.44576	0.199332
Cybb	0.154135	0.199332	0.10377	0.44576	0.154135	0.182176	0.260224	0.199332	0.199332	0.0869344	0.10377	0.140524	0.154135	0.125821	0.154135	0.235911	0.154135	0.260224	0.283358	0.0481769	0.182176	0.182176	0.331787	0.154135	0.140524	0.331787	0.481108	0.44576	0.0664968	0.125821	0.10377	0.089701	0.10377	0.0481769	0.0481769	0.199332	0.140524	0.284476	0.0664968	0.72517	0.511643	0.125821	0.125821	0.229245	0.0481769	0.235911	0.0869344	0.511643	0.260224
Xk	0.233097	0.199332	0.154135	0.102275	0.199332	0.125821	0.0664968	0.182176	0.199332	0.360884	0.140524	0.154135	0.140524	0.360884	0.391261	0.235911	0.140524	0.0664968	0.199332	0.199332	0.182176	0.233097	0.154135	0.648897	0.328647	0.235911	0.10377	0.102275	0.396989	0.140524	0.199332	0.154135	0.260224	0.284476	0.233097	0.0664968	0.140524	0.0869344	0.396989	0.154135	0.235911	0.154135	0.179341	0.06558	0.66905	0.801805	0.779933	0.44576	0.72517
Cd83	0.199332	0.154135	0.10377	0.154135	0.140524	0.10377	0.0198543	0.125821	0.154135	0.199332	0.154135	0.140524	0.154135	0.199332	0.391261	0.154135	0.10377	0.0198543	0.154135	0.154135	0.154135	0.140524	0.154135	0.391261	0.199332	0.235911	0.140524	0.06558	0.44576	0.125821	0.140524	0.118093	0.10377	0.233097	0.154135	0.0869344	0.0869344	0.0481769	0.44576	0.154135	0.154135	0.10377	0.152288	0.0664968	0.44576	0.648897	0.523092	0.44576	0.57568
Gzmb	0.125821	0.125821	0.154135	0.06558	0.233097	0.140524	0.0481769	0.0869344	0.125821	0.260224	0.199332	0.10377	0.0869344	0.260224	0.235911	0.235911	0.0869344	0.0481769	0.154135	0.284476	0.0869344	0.140524	0.154135	0.44576	0.182176	0.235911	0.10377	0.06558	0.396989	0.140524	0.154135	0.229245	0.284476	0.199332	0.233097	0.0664968	0.260224	0.10377	0.396989	0.154135	0.154135	0.182176	0.118093	0.0198543	0.66905	0.391261	0.481108	0.132825	0.396989
Fcgr1	0.154135	0.199332	0.10377	0.44576	0.154135	0.182176	0.260224	0.199332	0.199332	0.0869344	0.10377	0.140524	0.154135	0.125821	0.154135	0.235911	0.154135	0.260224	0.283358	0.0481769	0.182176	0.182176	0.331787	0.154135	0.140524	0.331787	0.481108	0.44576	0.0664968	0.125821	0.10377	0.089701	0.10377	0.0481769	0.0481769	0.199332	0.140524	0.284476	0.0664968	0.72517	0.511643	0.125821	0.125821	0.229245	0.0481769	0.235911	0.0869344	0.511643	0.260224
Cd274	0.260224	0.199332	0.0481769	0.44576	0.182176	0.154135	0.182176	0.199332	0.199332	0.0869344	0.0664968	0.140524	0.199332	0.10377	0.199332	0.283358	0.125821	0.182176	0.199332	0.0198543	0.233097	0.154135	0.331787	0.154135	0.199332	0.44576	0.523092	0.235911	0.154135	0.10377	0.140524	0.10377	0.0198543	0.0869344	0.0198543	0.182176	0.0869344	0.199332	0.154135	0.648897	0.331787	0.10377	0.179341	0.240548	0.125821	0.331787	0.199332	0.72517	0.44576
Cmah	0.140524	0.260224	0.154135	0.331787	2.43008e-37	0.182176	0.154135	0.233097	0.260224	0.284476	0.125821	0.284476	0.260224	0.233097	0.44576	0.06558	0.260224	0.154135	0.511643	0.140524	0.182176	0.284476	0.391261	0.511643	0.154135	0.199332	0.10377	0.331787	0.260224	0.0664968	0.089701	0.0045469	0.199332	0.199332	0.140524	0.140524	0.125821	0.154135	0.260224	0.235911	0.801805	0.125821	0.179341	0.125821	0.182176	0.648897	0.284476	0.511643	0.833853
Il13ra1	0.154135	0.199332	0.0869344	0.44576	0.10377	0.260224	0.182176	0.199332	0.199332	0.0869344	0.0481769	0.199332	0.233097	0.0869344	0.132825	0.235911	0.154135	0.182176	0.44576	0.125821	0.182176	0.182176	0.511643	0.154135	0.154135	0.283358	0.481108	0.283358	0.154135	0.0198543	0.140524	0.06558	0.0869344	0.125821	0.0664968	0.140524	0.125821	0.260224	0.154135	0.878939	0.511643	0.125821	0.194815	0.229245	0.0869344	0.235911	0.125821	0.391261	0.328647
Cd40	0.284476	0.260224	0.0198543	0.331787	0.154135	0.140524	0.10377	0.233097	0.260224	0.140524	0.0869344	0.125821	0.182176	0.140524	0.331787	0.235911	0.0869344	0.10377	0.154135	0.0664968	0.260224	0.199332	0.235911	0.283358	0.284476	0.391261	0.396989	0.132825	0.182176	0.0869344	0.154135	0.089701	0.0198543	0.125821	0.0481769	0.125821	0.0198543	0.140524	0.182176	0.44576	0.199332	0.0869344	0.199332	0.194815	0.199332	0.511643	0.396989	0.878939	0.624152
Dhx58	0.140524	0.199332	0.0198543	0.199332	0.199332	0.199332	0.0198543	0.140524	0.199332	0.10377	0.140524	0.0481769	0.0869344	0.182176	0.391261	0.102275	0.0198543	0.0198543	0.102275	0.10377	0.10377	0.182176	0.132825	0.331787	0.233097	0.283358	0.328647	0.102275	0.125821	0.10377	0.152288	0.118093	0.0481769	0.10377	0.0664968	0.0664968	0.0869344	0.199332	0.125821	0.391261	0.06558	2.43008e-37	0.140524	0.118093	0.154135	0.235911	0.260224	0.578101	0.44576
B4galt5	0.154135	0.10377	0.10377	0.154135	0.182176	0.0481769	0.0481769	0.0664968	0.10377	0.182176	0.260224	0.0869344	0.125821	0.154135	0.331787	0.199332	0.0664968	0.0481769	0.06558	0.140524	0.125821	0.0869344	0.132825	0.283358	0.140524	0.331787	0.125821	0.06558	0.44576	0.182176	0.089701	0.179341	0.10377	0.140524	0.140524	0.140524	0.154135	0.0481769	0.44576	0.06558	0.132825	0.140524	0.089701	0.06558	0.523092	0.511643	0.44576	0.331787	0.396989
Wnt9b	0.154135	0.199332	0.182176	0.235911	0.0198543	0.125821	0.10377	0.199332	0.199332	0.328647	0.140524	0.284476	0.260224	0.182176	0.391261	0.154135	0.233097	0.10377	0.44576	0.199332	0.199332	0.233097	0.331787	0.44576	0.182176	0.154135	0.0664968	0.199332	0.396989	0.0869344	0.118093	0.0481769	0.182176	0.284476	0.199332	0.125821	0.10377	0.0664968	0.396989	0.154135	0.578101	0.182176	0.179341	0.089701	0.396989	0.801805	0.481108	0.44576	0.72517
Adora2b	0.0664968	0.182176	0.140524	0.132825	0.0869344	0.233097	0.0664968	0.154135	0.182176	0.199332	0.140524	0.154135	0.125821	0.199332	0.391261	0.06558	0.140524	0.0664968	0.331787	0.233097	0.0869344	0.233097	0.199332	0.44576	0.182176	0.102275	0.10377	0.154135	0.199332	0.0664968	0.140524	0.06558	0.199332	0.233097	0.182176	0.0198543	0.125821	0.154135	0.199332	0.283358	0.331787	0.0869344	0.140524	0.06558	0.233097	0.391261	0.284476	0.331787	0.481108
Ikzf1	0.199332	0.328647	0.182176	0.72517	0.0869344	0.233097	0.199332	0.260224	0.328647	0.199332	0.199332	0.260224	0.284476	0.44576	0.72517	0.154135	0.328647	0.199332	0.44576	0.0481769	0.233097	0.284476	0.283358	0.44576	0.284476	0.511643	0.260224	0.801805	0.0869344	0.233097	0.125821	0.0869344	0.182176	0.125821	0.10377	0.360884	0.154135	0.44576	0.0869344	0.511643	0.648897	0.0869344	0.199332	0.306901	0.0664968	0.578101	0.233097	0.801805	0.833853
Slc25a35	0.154135	0.233097	0.199332	0.199332	0.0481769	0.182176	0.154135	0.233097	0.233097	0.523092	0.284476	0.260224	0.233097	0.140524	0.511643	0.199332	0.199332	0.154135	0.391261	0.260224	0.233097	0.284476	0.511643	0.648897	0.125821	0.235911	0.0198543	0.154135	0.66905	0.10377	0.125821	0.10377	0.396989	0.260224	0.233097	0.140524	0.260224	0.10377	0.66905	0.154135	0.578101	0.360884	0.194815	0.089701	0.481108	0.959831	0.396989	0.283358	0.523092
Irf1	0.125821	0.140524	0.125821	0.391261	0.154135	0.154135	0.260224	0.140524	0.140524	0.0664968	0.140524	0.125821	0.140524	0.0869344	0.102275	0.283358	0.140524	0.260224	0.235911	0.0869344	0.140524	0.125821	0.331787	0.102275	0.0869344	0.331787	0.44576	0.391261	0.10377	0.140524	0.0869344	0.125821	0.125821	0.0198543	0.0664968	0.233097	0.199332	0.260224	0.10377	0.648897	0.511643	0.154135	0.089701	0.194815	0.0869344	0.154135	0.0481769	0.283358	0.154135
Ccl4	0.199332	0.328647	0.0869344	0.511643	0.0664968	0.154135	0.154135	0.260224	0.328647	0.199332	0.125821	0.199332	0.260224	0.199332	0.44576	0.102275	0.182176	0.154135	0.331787	0.0481769	0.233097	0.284476	0.391261	0.44576	0.199332	0.391261	0.260224	0.331787	0.154135	0.0869344	0.089701	0.0331261	0.0869344	0.10377	0.0481769	0.199332	0.10377	0.233097	0.154135	0.331787	0.578101	0.0869344	0.194815	0.199332	0.125821	0.578101	0.260224	0.801805	0.779933
Ccl9	0.233097	0.233097	0.125821	0.44576	0.140524	0.140524	0.284476	0.260224	0.233097	0.125821	0.0869344	0.182176	0.199332	0.140524	0.199332	0.283358	0.199332	0.284476	0.283358	0.0198543	0.260224	0.199332	0.331787	0.199332	0.182176	0.331787	0.44576	0.44576	0.10377	0.140524	0.118093	0.0869344	0.10377	0.0869344	0.0664968	0.233097	0.10377	0.233097	0.10377	0.648897	0.648897	0.140524	0.152288	0.240548	0.0869344	0.44576	0.154135	0.72517	0.360884
Tnfaip3	0.140524	0.0481769	0.140524	0.199332	0.284476	0.10377	0.182176	0.0664968	0.0481769	0.0198543	0.154135	0.0481769	0.0664968	0.0869344	0.06558	0.391261	0.0869344	0.182176	0.06558	0.10377	0.10377	0.0198543	0.132825	0	0.0869344	0.283358	0.396989	0.235911	0.182176	0.260224	0.10377	0.229245	0.10377	0.0481769	0.125821	0.199332	0.199332	0.154135	0.182176	0.511643	0.199332	0.154135	0.0481769	0.125821	0.182176	0.154135	0.10377	0.235911	0.0869344
Socs2	0.154135	0.199332	0.0664968	0.511643	0.140524	0.199332	0.199332	0.199332	0.199332	0.0869344	0.0869344	0.154135	0.199332	0.0869344	0.154135	0.235911	0.140524	0.199332	0.331787	0.0664968	0.182176	0.182176	0.44576	0.154135	0.154135	0.391261	0.481108	0.331787	0.125821	0.0664968	0.118093	0.0869344	0.0664968	0.0664968	0.0198543	0.182176	0.140524	0.284476	0.125821	0.72517	0.44576	0.125821	0.154135	0.240548	0.0869344	0.235911	0.125821	0.511643	0.328647
Timp3	0.140524	0.10377	0.125821	0.283358	0.125821	0.154135	0.125821	0.125821	0.10377	0.0869344	0.10377	0.182176	0.199332	2.43008e-37	0	0.44576	0.125821	0.125821	0.331787	0.233097	0.154135	0.0869344	0.44576	0.06558	0.125821	0.235911	0.360884	0.132825	0.328647	0.0664968	0.140524	0.125821	0.0869344	0.154135	0.140524	0.140524	0.154135	0.125821	0.328647	0.648897	0.331787	0.233097	0.152288	0.152288	0.284476	0.235911	0.182176	0.154135	0.154135
Plek	0.199332	0.233097	0.154135	0.44576	0.0869344	0.0481769	0.199332	0.182176	0.233097	0.284476	0.233097	0.199332	0.233097	0.260224	0.44576	0.132825	0.233097	0.199332	0.283358	0.0481769	0.233097	0.199332	0.283358	0.44576	0.125821	0.391261	0.125821	0.44576	0.260224	0.182176	0.0331261	0.0869344	0.154135	0.10377	0.10377	0.284476	0.154135	0.125821	0.260224	0.102275	0.648897	0.154135	0.118093	0.140524	0.233097	0.801805	0.284476	0.578101	0.66905
Adora2a	0.396989	0.154135	0.360884	0	0.44576	0.0664968	0.199332	0.199332	0.154135	0.396989	0.154135	0.182176	0.140524	0.396989	0.199332	0.801805	0.199332	0.199332	0.132825	0.360884	0.284476	0.182176	0.102275	0.511643	0.396989	0.199332	0.182176	0.132825	0.396989	0.396989	0.306901	0.391261	0.360884	0.396989	0.481108	0.154135	0.233097	0.0664968	0.396989	0.199332	0.331787	0.396989	0.154135	0.0869344	0.945029	0.959831	0.945029	0.283358	0.396989
Irak3	0.260224	0.199332	0.0481769	0.44576	0.182176	0.154135	0.182176	0.199332	0.199332	0.0869344	0.0664968	0.140524	0.199332	0.10377	0.199332	0.283358	0.125821	0.182176	0.199332	0.0198543	0.233097	0.154135	0.331787	0.154135	0.199332	0.44576	0.523092	0.235911	0.154135	0.10377	0.140524	0.10377	0.0198543	0.0869344	0.0198543	0.182176	0.0869344	0.199332	0.154135	0.648897	0.331787	0.10377	0.179341	0.240548	0.125821	0.331787	0.199332	0.72517	0.44576
Adarb1	0.0869344	0.125821	0.0664968	0.132825	0.154135	0.182176	2.43008e-37	0.0481769	0.125821	0.125821	0.199332	0.0664968	0.0869344	0.154135	0.283358	0.102275	0.0198543	2.43008e-37	0.132825	0.199332	0.0481769	0.10377	0.154135	0.283358	0.125821	0.235911	0.182176	0	0.284476	0.0869344	0.118093	0.140524	0.125821	0.140524	0.125821	0.0481769	0.154135	0.125821	0.284476	0.235911	0.102275	0.0664968	0.10377	0.0481769	0.284476	0.199332	0.233097	0.154135	0.328647
Madcam1	0.140524	0.10377	0.154135	0.391261	0.154135	0.10377	0.260224	0.125821	0.10377	0.0869344	0.154135	0.140524	0.154135	0.0664968	0.06558	0.391261	0.154135	0.260224	0.235911	0.10377	0.154135	0.0869344	0.331787	0.06558	0.0664968	0.331787	0.360884	0.391261	0.182176	0.182176	0.0664968	0.152288	0.125821	0.0481769	0.10377	0.284476	0.233097	0.182176	0.182176	0.511643	0.511643	0.233097	0.0869344	0.179341	0.154135	0.235911	0.0869344	0.235911	0.140524
Zfp354b	0.10377	0.154135	0.0481769	0.235911	0.125821	0.182176	0.0198543	0.0664968	0.154135	0.140524	0.199332	0.10377	0.140524	0.140524	0.283358	0.102275	0.0481769	0.0198543	0.199332	0.182176	0.0869344	0.125821	0.283358	0.283358	0.10377	0.331787	0.199332	0.06558	0.284476	0.0481769	0.089701	0.118093	0.10377	0.125821	0.0869344	0.0869344	0.154135	0.125821	0.284476	0.235911	0.154135	0.0869344	0.125821	0.0869344	0.260224	0.199332	0.199332	0.154135	0.44576
Gfpt2	0.284476	0.260224	0.0869344	0.391261	0.154135	0.125821	0.199332	0.233097	0.260224	0.140524	0.10377	0.125821	0.154135	0.199332	0.331787	0.199332	0.140524	0.199332	0.154135	2.43008e-37	0.260224	0.199332	0.199332	0.283358	0.199332	0.391261	0.396989	0.331787	0.125821	0.154135	0.118093	0.089701	0.0869344	0.0664968	0.0481769	0.199332	0.0664968	0.182176	0.125821	0.44576	0.391261	0.0869344	0.152288	0.199332	0.10377	0.511643	0.233097	0.878939	0.57568
Tnip1	0.233097	0.284476	0.0481769	0.44576	0.125821	0.154135	0.125821	0.199332	0.284476	0.154135	0.125821	0.140524	0.199332	0.199332	0.44576	0.102275	0.125821	0.125821	0.199332	0.0198543	0.199332	0.233097	0.283358	0.391261	0.199332	0.44576	0.328647	0.235911	0.154135	0.10377	0.10377	0.0664968	0.0481769	0.0869344	0.0198543	0.182176	0.0869344	0.199332	0.154135	0.331787	0.331787	0.0481769	0.179341	0.194815	0.125821	0.44576	0.260224	0.801805	0.779933
Igfbp1	0.0869344	0.0664968	0.233097	0.283358	0.140524	0.0869344	0.284476	0.10377	0.0664968	0.140524	0.199332	0.154135	0.140524	0.0869344	0.102275	0.331787	0.199332	0.284476	0.283358	0.140524	0.125821	0.0869344	0.283358	0.102275	0.0198543	0.235911	0.154135	0.44576	0.233097	0.199332	0.0481769	0.152288	0.233097	0.0869344	0.154135	0.260224	0.284476	0.140524	0.233097	0.283358	0.648897	0.284476	0.0481769	0.118093	0.233097	0.283358	0.10377	0.154135	0.154135
Pnpt1	0.140524	0.154135	0.260224	0.102275	0.0869344	0.10377	0.125821	0.182176	0.154135	0.284476	0.154135	0.199332	0.140524	0.260224	0.391261	0.154135	0.233097	0.125821	0.283358	0.199332	0.154135	0.199332	0.132825	0.44576	0.182176	0.06558	0.0481769	0.235911	0.284476	0.182176	0.125821	0.0869344	0.260224	0.284476	0.284476	0.10377	0.10377	0.0664968	0.284476	0.154135	0.511643	0.154135	0.118093	0.0481769	0.360884	0.801805	0.44576	0.44576	0.481108
Sdc1	0.140524	0.154135	0.199332	0.132825	0.0664968	0.125821	0.0869344	0.182176	0.154135	0.284476	0.140524	0.233097	0.182176	0.199332	0.391261	0.154135	0.199332	0.0869344	0.331787	0.233097	0.154135	0.199332	0.199332	0.44576	0.199332	0.102275	0.0481769	0.154135	0.396989	0.125821	0.140524	0.0664968	0.199332	0.328647	0.260224	0.0869344	0.10377	0.0664968	0.396989	0.154135	0.44576	0.154135	0.152288	0.06558	0.44576	0.801805	0.523092	0.44576	0.57568
Cmpk2	0.125821	0.233097	0.10377	0.44576	0.140524	0.199332	0.199332	0.182176	0.233097	0.10377	0.140524	0.140524	0.154135	0.154135	0.235911	0.132825	0.154135	0.199332	0.283358	0.0481769	0.140524	0.199332	0.331787	0.235911	0.125821	0.331787	0.396989	0.44576	0.0481769	0.125821	0.0869344	0.0869344	0.10377	0.0481769	0.0481769	0.199332	0.154135	0.328647	0.0481769	0.578101	0.511643	0.0869344	0.118093	0.194815	0.0198543	0.199332	0.0664968	0.44576	0.328647
Rsad2	0.140524	0.125821	0.0869344	0.331787	0.233097	0.154135	0.199332	0.10377	0.125821	0.0198543	0.140524	0.0664968	0.10377	0.0869344	0.102275	0.283358	0.0869344	0.199332	0.132825	0.0664968	0.125821	0.0869344	0.235911	0.06558	0.0869344	0.391261	0.523092	0.283358	0.10377	0.154135	0.089701	0.154135	0.0869344	2.43008e-37	0.0481769	0.199332	0.182176	0.233097	0.10377	0.648897	0.283358	0.125821	0.0869344	0.179341	0.0869344	0.102275	0.0481769	0.283358	0.154135
Asic2	0.140524	0.182176	0.154135	0.06558	0.140524	0.154135	0.0869344	0.154135	0.182176	0.199332	0.140524	0.125821	0.0869344	0.284476	0.44576	0.102275	0.140524	0.0869344	0.154135	0.154135	0.125821	0.199332	0.06558	0.44576	0.199332	0.102275	0.125821	0.154135	0.182176	0.154135	0.152288	0.089701	0.199332	0.233097	0.199332	0.0481769	0.0664968	0.10377	0.182176	0.235911	0.283358	0.0664968	0.118093	0.0481769	0.233097	0.511643	0.360884	0.511643	0.523092
Pik3r5	0.125821	0.233097	0.0664968	0.511643	0.125821	0.233097	0.154135	0.182176	0.233097	0.10377	0.125821	0.154135	0.199332	0.125821	0.235911	0.132825	0.140524	0.154135	0.331787	0.0664968	0.140524	0.199332	0.44576	0.235911	0.140524	0.391261	0.396989	0.331787	0.10377	0.0664968	0.089701	0.0664968	0.0664968	0.0664968	0.0198543	0.182176	0.154135	0.328647	0.10377	0.578101	0.44576	0.0869344	0.152288	0.199332	0.0664968	0.199332	0.10377	0.44576	0.396989
Nfkbia	0.140524	0.125821	0.0481769	0.391261	0.199332	0.182176	0.154135	0.10377	0.125821	0.0198543	0.125821	0.0869344	0.140524	0.0481769	0.102275	0.283358	0.0664968	0.154135	0.154135	0.0869344	0.125821	0.0869344	0.331787	0.06558	0.10377	0.44576	0.523092	0.199332	0.154135	0.10377	0.10377	0.152288	0.0481769	0.0198543	0.0198543	0.182176	0.182176	0.233097	0.154135	0.648897	0.235911	0.125821	0.118093	0.194815	0.125821	0.102275	0.0869344	0.283358	0.199332
Fos	0.140524	0.10377	0.44576	0.578101	0.44576	0.182176	0.72517	0.125821	0.10377	0.0869344	0.44576	0.284476	0.328647	0.199332	0.235911	0.878939	0.396989	0.72517	0.331787	0.199332	0.154135	0.0869344	0.511643	0.06558	0.140524	0.331787	0.360884	0.648897	0.284476	0.57568	0.125821	0.358962	0.199332	0.125821	0.260224	0.779933	0.624152	0.44576	0.284476	0.72517	0.959831	0.233097	0.125821	0.358962	0.260224	0.235911	0.125821	0.511643	0.154135
Prl7b1	0.182176	0.284476	0.0869344	0.331787	0.0481769	0.154135	0.0869344	0.199332	0.284476	0.260224	0.140524	0.233097	0.260224	0.199332	0.44576	0.102275	0.154135	0.0869344	0.391261	0.140524	0.199332	0.260224	0.391261	0.511643	0.199332	0.283358	0.154135	0.154135	0.284476	0.0198543	0.118093	0.0331261	0.125821	0.199332	0.10377	0.10377	0.0869344	0.125821	0.284476	0.235911	0.44576	0.10377	0.199332	0.125821	0.260224	0.648897	0.396989	0.511643	0.779933
Cdk20	0.0869344	0.154135	0.10377	0.102275	0.140524	0.233097	0.0198543	0.125821	0.154135	0.154135	0.140524	0.10377	0.0869344	0.199332	0.391261	0.06558	0.0869344	0.0198543	0.199332	0.199332	0.0664968	0.182176	0.132825	0.391261	0.182176	0.132825	0.140524	0.102275	0.199332	0.0869344	0.152288	0.089701	0.154135	0.199332	0.154135	2.43008e-37	0.10377	0.140524	0.199332	0.283358	0.154135	0.0481769	0.125821	0.0481769	0.233097	0.283358	0.284476	0.331787	0.481108
Slc4a7	0.182176	0.140524	0.182176	0.06558	0.199332	0.10377	0.0664968	0.125821	0.140524	0.328647	0.182176	0.140524	0.125821	0.284476	0.283358	0.283358	0.125821	0.0664968	0.154135	0.260224	0.140524	0.154135	0.154135	0.511643	0.233097	0.235911	0.0869344	0.06558	0.481108	0.154135	0.179341	0.199332	0.284476	0.260224	0.260224	0.0869344	0.199332	0.0664968	0.481108	0.132825	0.235911	0.199332	0.140524	0.0331261	0.779933	0.648897	0.66905	0.235911	0.523092
Chrna2	0.0869344	0.125821	0.199332	0.235911	0.10377	0.233097	0.260224	0.154135	0.125821	0.0869344	0.0869344	0.182176	0.140524	0.0869344	0.06558	0.283358	0.199332	0.260224	0.391261	0.182176	0.125821	0.140524	0.331787	0.102275	0.0869344	0.132825	0.328647	0.391261	0.125821	0.125821	0.118093	0.089701	0.199332	0.125821	0.154135	0.154135	0.182176	0.233097	0.125821	0.801805	0.72517	0.182176	0.10377	0.152288	0.0869344	0.154135	0.0481769	0.199332	0.154135
Tnfrsf10b	0.0869344	0.182176	0.10377	0.391261	0.0481769	0.182176	0.125821	0.10377	0.182176	0.182176	0.199332	0.182176	0.199332	0.154135	0.283358	0.06558	0.140524	0.125821	0.391261	0.154135	0.10377	0.154135	0.44576	0.331787	0.0664968	0.331787	0.154135	0.235911	0.284476	0.0481769	0.0481769	0.0664968	0.154135	0.10377	0.0869344	0.154135	0.233097	0.182176	0.284476	0.235911	0.511643	0.125821	0.125821	0.118093	0.182176	0.283358	0.140524	0.154135	0.481108
Acod1	0.182176	0.10377	0.140524	0.44576	0.125821	0.0481769	0.233097	0.125821	0.10377	0.154135	0.182176	0.199332	0.260224	0.0664968	0.132825	0.391261	0.182176	0.233097	0.283358	0.10377	0.199332	0.0869344	0.44576	0.132825	0.0869344	0.44576	0.199332	0.283358	0.44576	0.140524	0.06558	0.140524	0.125821	0.10377	0.10377	0.284476	0.233097	0.10377	0.44576	0.235911	0.578101	0.284476	0.118093	0.154135	0.360884	0.511643	0.233097	0.283358	0.284476
Osmr	0.284476	0.260224	0.0481769	0.44576	0.140524	0.140524	0.154135	0.233097	0.260224	0.140524	0.0869344	0.140524	0.199332	0.154135	0.331787	0.199332	0.125821	0.154135	0.199332	0.0198543	0.260224	0.199332	0.283358	0.283358	0.233097	0.44576	0.396989	0.235911	0.182176	0.10377	0.125821	0.0869344	0.0481769	0.0869344	0.0198543	0.182176	0.0664968	0.182176	0.182176	0.44576	0.331787	0.0869344	0.194815	0.229245	0.140524	0.511643	0.284476	0.878939	0.66905
Tgm1	0.233097	0.233097	0.125821	0.44576	0.140524	0.140524	0.284476	0.260224	0.233097	0.125821	0.0869344	0.182176	0.199332	0.140524	0.199332	0.283358	0.199332	0.284476	0.283358	0.0198543	0.260224	0.199332	0.331787	0.199332	0.182176	0.331787	0.44576	0.44576	0.10377	0.140524	0.118093	0.0869344	0.10377	0.0869344	0.0664968	0.233097	0.10377	0.233097	0.10377	0.648897	0.648897	0.140524	0.152288	0.240548	0.0869344	0.44576	0.154135	0.72517	0.360884
Osr2	0.182176	0.140524	0.182176	0.06558	0.199332	0.10377	0.0664968	0.125821	0.140524	0.328647	0.182176	0.140524	0.125821	0.284476	0.283358	0.283358	0.125821	0.0664968	0.154135	0.260224	0.140524	0.154135	0.154135	0.511643	0.233097	0.235911	0.0869344	0.06558	0.481108	0.154135	0.179341	0.199332	0.284476	0.260224	0.260224	0.0869344	0.199332	0.0664968	0.481108	0.132825	0.235911	0.199332	0.140524	0.0331261	0.779933	0.648897	0.66905	0.235911	0.523092
Myc	0.233097	0.199332	0.199332	0.06558	0.233097	0.10377	0.10377	0.182176	0.199332	0.360884	0.154135	0.140524	0.10377	0.44576	0.391261	0.235911	0.154135	0.10377	0.154135	0.182176	0.182176	0.233097	0.102275	0.648897	0.284476	0.199332	0.10377	0.154135	0.284476	0.199332	0.194815	0.179341	0.328647	0.260224	0.260224	0.0869344	0.140524	0.0869344	0.284476	0.154135	0.283358	0.154135	0.140524	0.0481769	0.57568	0.801805	0.66905	0.44576	0.624152
Parvb	0.154135	0.140524	0.154135	0.102275	0.125821	0.125821	0.0481769	0.140524	0.140524	0.233097	0.140524	0.154135	0.140524	0.199332	0.391261	0.154135	0.140524	0.0481769	0.199332	0.199332	0.140524	0.154135	0.132825	0.391261	0.199332	0.132825	0.0869344	0.102275	0.396989	0.140524	0.152288	0.10377	0.154135	0.284476	0.233097	0.0664968	0.0869344	0.0481769	0.396989	0.154135	0.235911	0.125821	0.140524	0.0481769	0.44576	0.648897	0.523092	0.44576	0.57568
Litaf	0.154135	0.154135	0.140524	0.283358	0.0481769	0.0869344	0.0869344	0.125821	0.154135	0.260224	0.199332	0.233097	0.260224	0.140524	0.283358	0.199332	0.154135	0.0869344	0.331787	0.199332	0.182176	0.140524	0.391261	0.331787	0.125821	0.283358	0.10377	0.132825	0.523092	0.0869344	0.0869344	0.089701	0.140524	0.199332	0.154135	0.154135	0.154135	0.0481769	0.523092	0.132825	0.44576	0.199332	0.152288	0.089701	0.481108	0.648897	0.396989	0.235911	0.523092
Mefv	0.125821	0.0869344	0.140524	0.391261	0.10377	0.125821	0.182176	0.0869344	0.0869344	0.125821	0.154135	0.199332	0.233097	0.0481769	0.06558	0.331787	0.154135	0.182176	0.391261	0.182176	0.140524	0.0664968	0.511643	0.102275	0.0481769	0.331787	0.233097	0.235911	0.44576	0.0869344	0.0664968	0.125821	0.140524	0.125821	0.125821	0.199332	0.260224	0.125821	0.44576	0.391261	0.511643	0.260224	0.118093	0.140524	0.284476	0.283358	0.140524	0.102275	0.199332
Samsn1	0.154135	0.328647	0.0869344	0.44576	0.125821	0.199332	0.182176	0.154135	0.328647	0.328647	0.44576	0.140524	0.182176	0.260224	0.331787	0.06558	0.125821	0.182176	0.283358	0.10377	0.182176	0.260224	0.648897	0.331787	0.125821	0.801805	0.199332	0.283358	0.396989	0.0869344	0.0481769	0.125821	0.199332	0.0481769	0.0481769	0.199332	0.260224	0.199332	0.396989	0.154135	0.44576	0.182176	0.154135	0.179341	0.284476	0.283358	0.233097	0.235911	0.779933
Prl2a1	0.182176	0.284476	0.0869344	0.331787	0.0481769	0.154135	0.0869344	0.199332	0.284476	0.260224	0.140524	0.233097	0.260224	0.199332	0.44576	0.102275	0.154135	0.0869344	0.391261	0.140524	0.199332	0.260224	0.391261	0.511643	0.199332	0.283358	0.154135	0.154135	0.284476	0.0198543	0.118093	0.0331261	0.125821	0.199332	0.10377	0.10377	0.0869344	0.125821	0.284476	0.235911	0.44576	0.10377	0.199332	0.125821	0.260224	0.648897	0.396989	0.511643	0.779933
Adamts1	0.199332	0.10377	0.182176	0.102275	0.260224	0.10377	0.154135	0.182176	0.10377	0.10377	0.0869344	0.10377	0.0869344	0.125821	0.154135	0.44576	0.140524	0.154135	0.102275	0.125821	0.182176	0.125821	0.06558	0.132825	0.233097	0.132825	0.284476	0.199332	0.154135	0.260224	0.194815	0.154135	0.125821	0.182176	0.199332	0.125821	0.0664968	0.10377	0.154135	0.511643	0.235911	0.154135	0.10377	0.118093	0.260224	0.44576	0.328647	0.648897	0.199332
Parp9	0.125821	0.140524	0.0869344	0.44576	0.140524	0.182176	0.199332	0.140524	0.140524	0.0664968	0.125821	0.140524	0.182176	0.0481769	0.102275	0.283358	0.125821	0.199332	0.283358	0.10377	0.140524	0.125821	0.44576	0.102275	0.10377	0.391261	0.44576	0.283358	0.154135	0.0869344	0.089701	0.118093	0.0869344	0.0481769	0.0481769	0.199332	0.199332	0.260224	0.154135	0.648897	0.44576	0.154135	0.125821	0.199332	0.125821	0.154135	0.0869344	0.283358	0.199332
Nr4a1	0.0869344	0.0664968	0.57568	0.44576	0.523092	0.199332	1	0.10377	0.0664968	0.140524	0.833853	0.328647	0.284476	0.44576	0.578101	0.878939	0.481108	1	0.391261	0.260224	0.125821	0.0869344	0.578101	0.102275	0.140524	0.44576	0.154135	0.72517	0.44576	0.624152	0.118093	0.471582	0.57568	0.154135	0.360884	0.72517	1	0.523092	0.44576	0.391261	0.878939	0.284476	0.118093	0.306901	0.44576	0.283358	0.182176	0.578101	0.284476
Mx2	0.125821	0.0198543	0.0869344	0.154135	0.284476	0.0869344	0.0869344	0.0198543	0.0198543	0.0664968	0.199332	0.0481769	0.0869344	0.0481769	0.102275	0.391261	0.0198543	0.0869344	0.06558	0.154135	0.0869344	2.43008e-37	0.154135	0.06558	0.10377	0.331787	0.260224	0.06558	0.360884	0.154135	0.118093	0.240548	0.0869344	0.10377	0.125821	0.125821	0.199332	0.0869344	0.360884	0.283358	0.06558	0.182176	0.0664968	0.0869344	0.44576	0.199332	0.233097	0.154135	0.125821
Clec4n	0.10377	0.140524	0.154135	0.391261	0.10377	0.0664968	0.182176	0.0869344	0.140524	0.199332	0.328647	0.140524	0.154135	0.182176	0.283358	0.132825	0.154135	0.182176	0.235911	0.10377	0.125821	0.125821	0.283358	0.283358	0.0198543	0.391261	0.125821	0.391261	0.260224	0.182176	0	0.125821	0.182176	0.0481769	0.10377	0.284476	0.284476	0.140524	0.260224	0.102275	0.511643	0.182176	0.06558	0.10377	0.233097	0.391261	0.140524	0.199332	0.360884
Nfkbie	0.199332	0.260224	0.0481769	0.44576	0.125821	0.125821	0.125821	0.154135	0.260224	0.199332	0.182176	0.140524	0.199332	0.233097	0.511643	0.06558	0.125821	0.125821	0.199332	0.0198543	0.182176	0.199332	0.283358	0.44576	0.154135	0.511643	0.199332	0.235911	0.233097	0.10377	0.0664968	0.0869344	0.0869344	0.0869344	0.0198543	0.182176	0.125821	0.154135	0.233097	0.154135	0.331787	0.0664968	0.152288	0.152288	0.182176	0.511643	0.284476	0.648897	0.833853
Cryaa	0.481108	0.199332	0.154135	0.199332	0.360884	0.0869344	0.140524	0.260224	0.199332	0.199332	0.10377	0.154135	0.199332	0.199332	0.283358	0.648897	0.140524	0.140524	0.102275	0.182176	0.360884	0.182176	0.132825	0.331787	0.481108	0.283358	0.396989	0.102275	0.284476	0.284476	0.283358	0.229245	0.0481769	0.284476	0.233097	0.182176	0.0869344	0.10377	0.284476	0.331787	0.154135	0.199332	0.229245	0.179341	0.624152	0.878939	0.833853	0.801805	0.481108
Eif2ak2	0.0664968	0.0869344	0.0664968	0.132825	0.199332	0.199332	0.0198543	0.0198543	0.0869344	0.0664968	0.182176	0.0664968	0.0869344	0.10377	0.154135	0.154135	0.0198543	0.0198543	0.132825	0.199332	0.0198543	0.0664968	0.199332	0.154135	0.10377	0.235911	0.260224	0	0.260224	0.0869344	0.125821	0.154135	0.10377	0.140524	0.125821	0.0481769	0.182176	0.140524	0.260224	0.391261	0.102275	0.0869344	0.089701	0.06558	0.260224	0.102275	0.154135	0.102275	0.182176
Nudt12	0.140524	0.0198543	0.233097	0.132825	0.233097	0.0481769	0.233097	0.0869344	0.0198543	0.125821	0.182176	0.10377	0.0869344	0.125821	0.132825	0.391261	0.154135	0.233097	0.102275	0.125821	0.125821	0.0481769	0.102275	0.102275	0.0869344	0.199332	0.154135	0.283358	0.284476	0.328647	0.089701	0.199332	0.199332	0.125821	0.199332	0.199332	0.199332	0.0869344	0.284476	0.235911	0.391261	0.233097	0.0331261	0.0869344	0.328647	0.391261	0.199332	0.283358	0.154135
Tapbp	0.233097	0.233097	0.0869344	0.511643	0.125821	0.154135	0.233097	0.260224	0.233097	0.125821	0.0664968	0.199332	0.260224	0.10377	0.199332	0.283358	0.182176	0.233097	0.331787	0.0481769	0.260224	0.199332	0.44576	0.199332	0.199332	0.391261	0.44576	0.331787	0.154135	0.0869344	0.125821	0.0664968	0.0664968	0.10377	0.0481769	0.199332	0.10377	0.233097	0.154135	0.648897	0.578101	0.140524	0.194815	0.262836	0.125821	0.44576	0.199332	0.72517	0.44576
Psmb8	0.10377	0.154135	0.0481769	0.391261	0.140524	0.140524	0.10377	0.0664968	0.154135	0.140524	0.260224	0.0869344	0.140524	0.154135	0.331787	0.06558	0.0664968	0.10377	0.154135	0.0869344	0.0869344	0.125821	0.283358	0.283358	0.0664968	0.511643	0.199332	0.199332	0.233097	0.10377	0.0331261	0.125821	0.10377	0.0198543	0.0198543	0.182176	0.233097	0.182176	0.233097	0.154135	0.235911	0.0869344	0.089701	0.118093	0.182176	0.199332	0.140524	0.235911	0.481108
Tnf	0.154135	0.199332	0.0664968	0.511643	0.140524	0.199332	0.199332	0.199332	0.199332	0.0869344	0.0869344	0.154135	0.199332	0.0869344	0.154135	0.235911	0.140524	0.199332	0.331787	0.0664968	0.182176	0.182176	0.44576	0.154135	0.154135	0.391261	0.481108	0.331787	0.125821	0.0664968	0.118093	0.0869344	0.0664968	0.0664968	0.0198543	0.182176	0.140524	0.284476	0.125821	0.72517	0.44576	0.125821	0.154135	0.240548	0.0869344	0.235911	0.125821	0.511643	0.328647
Mapk4	0.140524	0.199332	0.0198543	0.44576	0.182176	0.233097	0.125821	0.140524	0.199332	0.0664968	0.125821	0.10377	0.154135	0.125821	0.235911	0.132825	0.0869344	0.125821	0.199332	0.0481769	0.125821	0.154135	0.331787	0.199332	0.140524	0.44576	0.481108	0.235911	0.10377	0.0869344	0.10377	0.10377	0.0198543	0.0481769	2.43008e-37	0.154135	0.140524	0.284476	0.10377	0.578101	0.235911	0.0481769	0.140524	0.194815	0.0664968	0.132825	0.10377	0.44576	0.396989
Ms4a4c	0.125821	0.233097	0.10377	0.44576	0.140524	0.199332	0.199332	0.182176	0.233097	0.10377	0.140524	0.140524	0.154135	0.154135	0.235911	0.132825	0.154135	0.199332	0.283358	0.0481769	0.140524	0.199332	0.331787	0.235911	0.125821	0.331787	0.396989	0.44576	0.0481769	0.125821	0.0869344	0.0869344	0.10377	0.0481769	0.0481769	0.199332	0.154135	0.328647	0.0481769	0.578101	0.511643	0.0869344	0.118093	0.194815	0.0198543	0.199332	0.0664968	0.44576	0.328647
Ms4a6d	0.260224	0.284476	0.328647	0.72517	0.260224	0.284476	0.66905	0.284476	0.284476	0.182176	0.481108	0.396989	0.44576	0.833853	0.801805	0.578101	0.523092	0.66905	0.44576	0.0869344	0.284476	0.260224	0.391261	0.331787	0.523092	0.801805	0.328647	0.801805	0.199332	0.44576	0.199332	0.199332	0.328647	0.182176	0.182176	0.624152	0.396989	0.72517	0.199332	0.648897	0.959831	0.125821	0.331787	0.605509	0.182176	0.648897	0.44576	0.283358	0.945029
Slc15a3	0.125821	0.0869344	0.154135	0.391261	0.154135	0.0664968	0.260224	0.0869344	0.0869344	0.125821	0.233097	0.140524	0.154135	0.0869344	0.102275	0.331787	0.154135	0.260224	0.235911	0.10377	0.140524	0.0664968	0.331787	0.102275	0.0198543	0.391261	0.233097	0.391261	0.260224	0.182176	0.0331261	0.154135	0.154135	0.0481769	0.10377	0.284476	0.284476	0.140524	0.260224	0.283358	0.511643	0.260224	0.06558	0.140524	0.233097	0.283358	0.10377	0.154135	0.154135
Pik3ap1	0.182176	0.284476	0.125821	0.44576	0.0869344	0.10377	0.199332	0.199332	0.284476	0.260224	0.199332	0.182176	0.199332	0.284476	0.511643	0.06558	0.199332	0.199332	0.283358	0.0198543	0.199332	0.260224	0.283358	0.511643	0.140524	0.391261	0.154135	0.44576	0.154135	0.140524	0.0481769	0.06558	0.154135	0.0869344	0.0664968	0.233097	0.140524	0.182176	0.154135	0.154135	0.648897	0.10377	0.125821	0.152288	0.140524	0.648897	0.233097	0.648897	0.72517
Msr1	0.140524	0.10377	0.154135	0.391261	0.154135	0.10377	0.260224	0.125821	0.10377	0.0869344	0.154135	0.140524	0.154135	0.0664968	0.06558	0.391261	0.154135	0.260224	0.235911	0.10377	0.154135	0.0869344	0.331787	0.06558	0.0664968	0.331787	0.360884	0.391261	0.182176	0.182176	0.0664968	0.152288	0.125821	0.0481769	0.10377	0.284476	0.233097	0.182176	0.182176	0.511643	0.511643	0.233097	0.0869344	0.179341	0.154135	0.235911	0.0869344	0.235911	0.140524
Tasl	0.182176	0.140524	0.10377	0.391261	0.125821	0.0481769	0.125821	0.0869344	0.140524	0.199332	0.260224	0.140524	0.199332	0.154135	0.331787	0.154135	0.125821	0.125821	0.154135	0.0869344	0.154135	0.10377	0.283358	0.283358	0.0869344	0.511643	0.140524	0.199332	0.44576	0.154135	0.0331261	0.140524	0.10377	0.0869344	0.0869344	0.260224	0.199332	0.0869344	0.44576	0.06558	0.331787	0.154135	0.10377	0.118093	0.360884	0.511643	0.284476	0.331787	0.57568
Gfra1	0.0481769	0.154135	0.199332	0.235911	0.0481769	0.182176	0.182176	0.125821	0.154135	0.199332	0.199332	0.182176	0.140524	0.199332	0.283358	0.06558	0.199332	0.182176	0.391261	0.182176	0.0869344	0.182176	0.283358	0.331787	0.0481769	0.154135	0.10377	0.391261	0.182176	0.125821	0.0481769	0.0664968	0.284476	0.125821	0.154135	0.154135	0.233097	0.182176	0.182176	0.235911	0.72517	0.140524	0.0869344	0.0869344	0.140524	0.283358	0.10377	0.154135	0.396989
Sectm1a	0.154135	0.154135	0.182176	0.391261	0.140524	0.0664968	0.328647	0.125821	0.154135	0.260224	0.523092	0.182176	0.199332	0.396989	0.648897	0.199332	0.199332	0.328647	0.235911	0.0869344	0.182176	0.140524	0.391261	0.331787	0.10377	0.648897	0.10377	0.391261	0.396989	0.199332	0.0198543	0.154135	0.328647	0.0869344	0.125821	0.328647	0.396989	0.182176	0.396989	0	0.648897	0.199332	0.10377	0.152288	0.360884	0.648897	0.284476	0.511643	0.66905
Nfkb2	0.154135	0.154135	0.140524	0.44576	0.0664968	0.0481769	0.154135	0.125821	0.154135	0.260224	0.260224	0.199332	0.260224	0.154135	0.331787	0.154135	0.182176	0.154135	0.283358	0.10377	0.182176	0.140524	0.391261	0.331787	0.0869344	0.44576	0.10377	0.283358	0.44576	0.140524	0.0198543	0.10377	0.140524	0.10377	0.10377	0.284476	0.233097	0.10377	0.44576	0.06558	0.578101	0.199332	0.118093	0.125821	0.360884	0.648897	0.284476	0.331787	0.57568
Il23a	0.154135	0.10377	0.125821	0.132825	0.140524	0.0869344	0.0198543	0.0664968	0.10377	0.182176	0.199332	0.125821	0.140524	0.154135	0.283358	0.199332	0.0869344	0.0198543	0.132825	0.199332	0.125821	0.0869344	0.154135	0.283358	0.140524	0.235911	0.125821	0	0.523092	0.140524	0.118093	0.152288	0.125821	0.199332	0.182176	0.10377	0.140524	0.0198543	0.523092	0.132825	0.154135	0.140524	0.118093	0.0481769	0.523092	0.511643	0.44576	0.235911	0.396989
Adam8	0.260224	0.396989	0.125821	0.102275	0.233097	0.284476	0.125821	0.328647	0.396989	0.57568	0.199332	0.140524	0.125821	0.396989	0.72517	0.154135	0.125821	0.125821	0.199332	0.182176	0.233097	0.481108	0.283358	0.878939	0.360884	0.331787	0.125821	0.102275	0.396989	0.10377	0.283358	0.154135	0.481108	0.260224	0.182176	0.0198543	0.199332	0.199332	0.396989	0.283358	0.235911	0.182176	0.262836	0.089701	0.481108	0.959831	0.66905	0.578101	0.779933
Irf7	0.140524	0.10377	0.125821	0.44576	0.140524	0.125821	0.199332	0.125821	0.10377	0.0869344	0.140524	0.154135	0.199332	0.0198543	0.06558	0.391261	0.140524	0.199332	0.283358	0.125821	0.154135	0.0869344	0.44576	0.06558	0.0869344	0.391261	0.360884	0.283358	0.260224	0.125821	0.0869344	0.140524	0.0869344	0.0664968	0.0869344	0.260224	0.233097	0.182176	0.260224	0.511643	0.44576	0.233097	0.118093	0.194815	0.199332	0.235911	0.125821	0.235911	0.182176
Il6	0.154135	0.10377	0.125821	0.132825	0.140524	0.0869344	0.0198543	0.0664968	0.10377	0.182176	0.199332	0.125821	0.140524	0.154135	0.283358	0.199332	0.0869344	0.0198543	0.132825	0.199332	0.125821	0.0869344	0.154135	0.283358	0.140524	0.235911	0.125821	0	0.523092	0.140524	0.118093	0.152288	0.125821	0.199332	0.182176	0.10377	0.140524	0.0198543	0.523092	0.132825	0.154135	0.140524	0.118093	0.0481769	0.523092	0.511643	0.44576	0.235911	0.396989
Casp1	0.260224	0.182176	0.125821	0.511643	0.125821	0.10377	0.233097	0.233097	0.182176	0.140524	0.0869344	0.233097	0.284476	0.0869344	0.154135	0.391261	0.199332	0.233097	0.331787	0.0664968	0.284476	0.154135	0.44576	0.154135	0.182176	0.391261	0.360884	0.331787	0.260224	0.125821	0.118093	0.089701	0.0664968	0.125821	0.0869344	0.260224	0.125821	0.154135	0.260224	0.511643	0.578101	0.199332	0.179341	0.240548	0.199332	0.578101	0.260224	0.648897	0.396989
Tex30	0.125821	0.0869344	0.182176	0.06558	0.125821	0.10377	0.0481769	0.0869344	0.0869344	0.199332	0.182176	0.140524	0.125821	0.154135	0.283358	0.199332	0.125821	0.0481769	0.154135	0.260224	0.10377	0.10377	0.132825	0.283358	0.140524	0.132825	0.0664968	0.06558	0.481108	0.154135	0.125821	0.140524	0.182176	0.260224	0.260224	0.0869344	0.140524	0.0198543	0.481108	0.132825	0.235911	0.154135	0.10377	0.0198543	0.523092	0.511643	0.44576	0.235911	0.396989
Mitd1	0.0869344	0.233097	0.125821	0.235911	0.0481769	0.233097	0.0869344	0.182176	0.233097	0.233097	0.140524	0.199332	0.182176	0.182176	0.391261	0.06558	0.154135	0.0869344	0.44576	0.199332	0.125821	0.260224	0.331787	0.44576	0.154135	0.154135	0.125821	0.199332	0.199332	0.0198543	0.118093	0.0331261	0.182176	0.199332	0.140524	0.0664968	0.125821	0.154135	0.199332	0.283358	0.44576	0.10377	0.154135	0.089701	0.199332	0.391261	0.260224	0.331787	0.624152
Stat1	0.140524	0.260224	0.140524	0.235911	0.0198543	0.182176	0.10377	0.233097	0.260224	0.284476	0.125821	0.260224	0.233097	0.199332	0.44576	0.102275	0.199332	0.10377	0.44576	0.182176	0.182176	0.284476	0.331787	0.511643	0.199332	0.154135	0.10377	0.199332	0.260224	0.0481769	0.125821	0.0198543	0.182176	0.260224	0.154135	0.0869344	0.0869344	0.125821	0.260224	0.235911	0.578101	0.125821	0.194815	0.10377	0.260224	0.648897	0.396989	0.511643	0.779933
Col19a1	0.154135	0.0664968	0.182176	0.06558	0.140524	0.0869344	0.0869344	0.10377	0.0664968	0.182176	0.140524	0.140524	0.125821	0.125821	0.199332	0.331787	0.125821	0.0869344	0.154135	0.260224	0.140524	0.0869344	0.132825	0.199332	0.154135	0.132825	0.10377	0.06558	0.523092	0.154135	0.152288	0.152288	0.182176	0.260224	0.260224	0.0869344	0.125821	2.43008e-37	0.523092	0.199332	0.235911	0.199332	0.118093	0.0481769	0.57568	0.578101	0.481108	0.283358	0.328647
Ccl20	0.152288	0.0972446	0.260224	0.283358	0.125821	0.0664968	0.328647	0.154135	0.0972446	0.154135	0.152288	0.199332	0.182176	0.0972446	0.107801	0.416088	0.260224	0.328647	0.283358	0.125821	0.195009	0.118093	0.283358	0.107801	0.0869344	0.207932	0.182176	0.44576	0.240251	0.233097	0.0726971	0.132825	0.199332	0.125821	0.182176	0.284476	0.199332	0.125821	0.240251	0.331787	0.801805	0.302356	0.0869344	0.140524	0.240251	0.476984	0.166096	0.331787	0.214616
Bard1	0.0481769	0.0869344	0.199332	0.102275	0.0869344	0.140524	0.0664968	0.0869344	0.0869344	0.199332	0.199332	0.154135	0.125821	0.140524	0.235911	0.154135	0.140524	0.0664968	0.283358	0.328647	0.0664968	0.125821	0.199332	0.283358	0.10377	0.102275	0.0481769	0.132825	0.396989	0.125821	0.10377	0.118093	0.233097	0.233097	0.260224	0.0869344	0.199332	0.0869344	0.396989	0.154135	0.331787	0.182176	0.089701	0.0198543	0.44576	0.391261	0.284476	0.132825	0.284476
Sp100	0.125821	0.233097	0.0664968	0.511643	0.125821	0.233097	0.154135	0.182176	0.233097	0.10377	0.125821	0.154135	0.199332	0.125821	0.235911	0.132825	0.140524	0.154135	0.331787	0.0664968	0.140524	0.199332	0.44576	0.235911	0.140524	0.391261	0.396989	0.331787	0.10377	0.0664968	0.089701	0.0664968	0.0664968	0.0664968	0.0198543	0.182176	0.154135	0.328647	0.10377	0.578101	0.44576	0.0869344	0.152288	0.199332	0.0664968	0.199332	0.10377	0.44576	0.396989
4933407L21Rik	0.233097	0.199332	0.0869344	0.283358	0.10377	0.10377	0.0481769	0.140524	0.199332	0.233097	0.154135	0.182176	0.233097	0.182176	0.391261	0.154135	0.125821	0.0481769	0.235911	0.140524	0.199332	0.154135	0.283358	0.391261	0.182176	0.331787	0.154135	0.102275	0.44576	0.0869344	0.118093	0.089701	0.0869344	0.199332	0.125821	0.125821	0.0869344	0.0481769	0.44576	0.154135	0.235911	0.125821	0.179341	0.10377	0.396989	0.648897	0.481108	0.44576	0.72517
Rgs16	0.154135	0.10377	0.125821	0.132825	0.140524	0.0869344	0.0198543	0.0664968	0.10377	0.182176	0.199332	0.125821	0.140524	0.154135	0.283358	0.199332	0.0869344	0.0198543	0.132825	0.199332	0.125821	0.0869344	0.154135	0.283358	0.140524	0.235911	0.125821	0	0.523092	0.140524	0.118093	0.152288	0.125821	0.199332	0.182176	0.10377	0.140524	0.0198543	0.523092	0.132825	0.154135	0.140524	0.118093	0.0481769	0.523092	0.511643	0.44576	0.235911	0.396989
Niban1	0.260224	0.199332	0.0869344	0.391261	0.199332	0.140524	0.233097	0.199332	0.199332	0.0869344	0.0869344	0.125821	0.154135	0.140524	0.199332	0.283358	0.140524	0.233097	0.154135	2.43008e-37	0.233097	0.154135	0.235911	0.154135	0.182176	0.391261	0.523092	0.331787	0.10377	0.154135	0.125821	0.118093	0.0664968	0.0664968	0.0481769	0.199332	0.0869344	0.199332	0.10377	0.648897	0.391261	0.10377	0.140524	0.229245	0.0869344	0.331787	0.154135	0.72517	0.360884
Ifi211	0.125821	0.233097	0.0664968	0.511643	0.125821	0.233097	0.154135	0.182176	0.233097	0.10377	0.125821	0.154135	0.199332	0.125821	0.235911	0.132825	0.140524	0.154135	0.331787	0.0664968	0.140524	0.199332	0.44576	0.235911	0.140524	0.391261	0.396989	0.331787	0.10377	0.0664968	0.089701	0.0664968	0.0664968	0.0664968	0.0198543	0.182176	0.154135	0.328647	0.10377	0.578101	0.44576	0.0869344	0.152288	0.199332	0.0664968	0.199332	0.10377	0.44576	0.396989
Selp	0.233097	0.284476	0.0198543	0.331787	0.140524	0.154135	0.0664968	0.199332	0.284476	0.154135	0.125821	0.125821	0.182176	0.182176	0.44576	0.132825	0.0869344	0.0664968	0.154135	0.0664968	0.199332	0.233097	0.235911	0.391261	0.260224	0.391261	0.328647	0.132825	0.154135	0.0869344	0.140524	0.0869344	0.0198543	0.125821	0.0481769	0.125821	0.0481769	0.154135	0.154135	0.331787	0.199332	0.0481769	0.194815	0.154135	0.182176	0.44576	0.360884	0.801805	0.72517
Sec16b	0.260224	0.523092	0.10377	0.801805	0.0481769	0.44576	0.125821	0.360884	0.523092	0.233097	0.140524	0.328647	0.396989	0.260224	0.331787	0.06558	0.233097	0.125821	0.72517	0.154135	0.284476	0.44576	0.44576	0.391261	0.284476	0.511643	0.523092	0.44576	0.199332	0.0481769	0.154135	0.0481769	0.125821	0.182176	0.0869344	0.199332	0.125821	0.260224	0.199332	0.511643	0.511643	0.10377	0.331787	0.306901	0.10377	0.331787	0.233097	0.44576	0.884764
Pfkfb3	0.154135	0.140524	0.0481769	0.154135	0.233097	0.260224	0.0664968	0.140524	0.140524	0.0198543	0.0481769	0.0869344	0.10377	0.0869344	0.132825	0.283358	0.0481769	0.0664968	0.154135	0.154135	0.125821	0.125821	0.199332	0.132825	0.233097	0.199332	0.523092	0.06558	0.154135	0.0664968	0.229245	0.125821	0.0481769	0.154135	0.10377	0.0198543	0.0664968	0.182176	0.154135	0.878939	0.102275	0.0664968	0.154135	0.140524	0.154135	0.154135	0.199332	0.391261	0.199332
Ak8	0.154135	0.140524	0.154135	0.102275	0.125821	0.125821	0.0481769	0.140524	0.140524	0.233097	0.140524	0.154135	0.140524	0.199332	0.391261	0.154135	0.140524	0.0481769	0.199332	0.199332	0.140524	0.154135	0.132825	0.391261	0.199332	0.132825	0.0869344	0.102275	0.396989	0.140524	0.152288	0.10377	0.154135	0.284476	0.233097	0.0664968	0.0869344	0.0481769	0.396989	0.154135	0.235911	0.125821	0.140524	0.0481769	0.44576	0.648897	0.523092	0.44576	0.57568
Lcn2	0.154135	0.154135	0.140524	0.44576	0.0664968	0.0481769	0.154135	0.125821	0.154135	0.260224	0.260224	0.199332	0.260224	0.154135	0.331787	0.154135	0.182176	0.154135	0.283358	0.10377	0.182176	0.140524	0.391261	0.331787	0.0869344	0.44576	0.10377	0.283358	0.44576	0.140524	0.0198543	0.10377	0.140524	0.10377	0.10377	0.284476	0.233097	0.10377	0.44576	0.06558	0.578101	0.199332	0.118093	0.125821	0.360884	0.648897	0.284476	0.331787	0.57568
Hc	0.154135	0.199332	0.233097	0.331787	0.0664968	0.0664968	0.233097	0.199332	0.199332	0.328647	0.199332	0.233097	0.199332	0.260224	0.44576	0.132825	0.284476	0.233097	0.331787	0.0869344	0.199332	0.233097	0.235911	0.44576	0.125821	0.235911	0.0664968	0.511643	0.233097	0.199332	0.0481769	0.0664968	0.233097	0.140524	0.154135	0.260224	0.154135	0.125821	0.233097	0.102275	0.801805	0.182176	0.10377	0.118093	0.233097	0.801805	0.284476	0.578101	0.66905
Ifih1	0.182176	0.182176	0.0198543	0.44576	0.199332	0.199332	0.154135	0.154135	0.182176	0.0481769	0.0869344	0.10377	0.154135	0.0869344	0.154135	0.235911	0.0869344	0.154135	0.199332	0.0481769	0.154135	0.140524	0.331787	0.132825	0.154135	0.44576	0.57568	0.235911	0.125821	0.0869344	0.125821	0.118093	0.0198543	0.0481769	2.43008e-37	0.154135	0.125821	0.260224	0.125821	0.72517	0.235911	0.0869344	0.152288	0.229245	0.0869344	0.154135	0.125821	0.511643	0.328647
Tmem141	0.260224	0.396989	0.199332	0.199332	0.0869344	0.260224	0.199332	0.328647	0.396989	0.779933	0.481108	0.260224	0.233097	0.233097	0.511643	0.199332	0.199332	0.199332	0.391261	0.260224	0.360884	0.44576	0.801805	0.648897	0.182176	0.511643	0.0664968	0.154135	0.945029	0.10377	0.152288	0.140524	0.523092	0.260224	0.233097	0.140524	0.260224	0.10377	0.945029	0.154135	0.578101	0.481108	0.283358	0.140524	0.66905	0.959831	0.57568	0.283358	0.833853
Nmi	0.154135	0.154135	0.140524	0.44576	0.0664968	0.0481769	0.154135	0.125821	0.154135	0.260224	0.260224	0.199332	0.260224	0.154135	0.331787	0.154135	0.182176	0.154135	0.283358	0.10377	0.182176	0.140524	0.391261	0.331787	0.0869344	0.44576	0.10377	0.283358	0.44576	0.140524	0.0198543	0.10377	0.140524	0.10377	0.10377	0.284476	0.233097	0.10377	0.44576	0.06558	0.578101	0.199332	0.118093	0.125821	0.360884	0.648897	0.284476	0.331787	0.57568
Il1rn	0.260224	0.199332	0.125821	0.511643	0.0869344	0.0481769	0.199332	0.199332	0.199332	0.260224	0.154135	0.233097	0.284476	0.154135	0.331787	0.235911	0.199332	0.199332	0.331787	0.0664968	0.284476	0.182176	0.391261	0.331787	0.154135	0.44576	0.154135	0.331787	0.396989	0.125821	0.0664968	0.0869344	0.125821	0.125821	0.0869344	0.260224	0.140524	0.10377	0.396989	0.154135	0.578101	0.199332	0.154135	0.179341	0.328647	0.878939	0.396989	0.648897	0.66905
Mapk8ip1	0.140524	0.182176	0.154135	0.06558	0.140524	0.154135	0.0869344	0.154135	0.182176	0.199332	0.140524	0.125821	0.0869344	0.284476	0.44576	0.102275	0.140524	0.0869344	0.154135	0.154135	0.125821	0.199332	0.06558	0.44576	0.199332	0.102275	0.125821	0.154135	0.182176	0.154135	0.152288	0.089701	0.199332	0.233097	0.199332	0.0481769	0.0664968	0.10377	0.182176	0.235911	0.283358	0.0664968	0.118093	0.0481769	0.233097	0.511643	0.360884	0.511643	0.523092
Frmd5	0.0198543	0.125821	0.154135	0.102275	0.0869344	0.199332	0.0664968	0.10377	0.125821	0.182176	0.182176	0.140524	0.10377	0.154135	0.283358	0.102275	0.125821	0.0664968	0.283358	0.284476	0.0481769	0.154135	0.199332	0.331787	0.125821	0.102275	0.0869344	0.132825	0.260224	0.0869344	0.118093	0.089701	0.233097	0.199332	0.199332	0.0481769	0.182176	0.140524	0.260224	0.235911	0.331787	0.125821	0.10377	0.0331261	0.284476	0.283358	0.233097	0.154135	0.328647
Smox	0.140524	0.182176	0.125821	0.102275	0.125821	0.182176	0.0481769	0.154135	0.182176	0.199332	0.125821	0.140524	0.125821	0.233097	0.44576	0.102275	0.125821	0.0481769	0.199332	0.182176	0.125821	0.199332	0.132825	0.44576	0.233097	0.132825	0.125821	0.102275	0.260224	0.10377	0.154135	0.0869344	0.154135	0.260224	0.182176	0.0198543	0.0664968	0.10377	0.260224	0.235911	0.235911	0.0664968	0.152288	0.06558	0.284476	0.511643	0.44576	0.511643	0.624152
Rassf2	0.140524	0.154135	0.260224	0.102275	0.0869344	0.10377	0.125821	0.182176	0.154135	0.284476	0.154135	0.199332	0.140524	0.260224	0.391261	0.154135	0.233097	0.125821	0.283358	0.199332	0.154135	0.199332	0.132825	0.44576	0.182176	0.06558	0.0481769	0.235911	0.284476	0.182176	0.125821	0.0869344	0.260224	0.284476	0.284476	0.10377	0.10377	0.0664968	0.284476	0.154135	0.511643	0.154135	0.118093	0.0481769	0.360884	0.801805	0.44576	0.44576	0.481108
Dusp2	0.233097	0.284476	0.0481769	0.44576	0.125821	0.154135	0.125821	0.199332	0.284476	0.154135	0.125821	0.140524	0.199332	0.199332	0.44576	0.102275	0.125821	0.125821	0.199332	0.0198543	0.199332	0.233097	0.283358	0.391261	0.199332	0.44576	0.328647	0.235911	0.154135	0.10377	0.10377	0.0664968	0.0481769	0.0869344	0.0198543	0.182176	0.0869344	0.199332	0.154135	0.331787	0.331787	0.0481769	0.179341	0.194815	0.125821	0.44576	0.260224	0.801805	0.779933
Il1b	0.140524	0.0869344	0.260224	0.283358	0.125821	0.0481769	0.328647	0.140524	0.0869344	0.182176	0.182176	0.199332	0.182176	0.10377	0.132825	0.391261	0.260224	0.328647	0.283358	0.125821	0.182176	0.10377	0.283358	0.132825	0.0664968	0.235911	0.140524	0.44576	0.284476	0.233097	0.06558	0.140524	0.233097	0.125821	0.182176	0.284476	0.233097	0.10377	0.284476	0.235911	0.801805	0.328647	0.0664968	0.125821	0.284476	0.511643	0.182176	0.283358	0.233097
Il1a	0.140524	0.154135	0.260224	0.102275	0.0869344	0.10377	0.125821	0.182176	0.154135	0.284476	0.154135	0.199332	0.140524	0.260224	0.391261	0.154135	0.233097	0.125821	0.283358	0.199332	0.154135	0.199332	0.132825	0.44576	0.182176	0.06558	0.0481769	0.235911	0.284476	0.182176	0.125821	0.0869344	0.260224	0.284476	0.284476	0.10377	0.10377	0.0664968	0.284476	0.154135	0.511643	0.154135	0.118093	0.0481769	0.360884	0.801805	0.44576	0.44576	0.481108
Zbp1	0.125821	0.233097	0.0664968	0.511643	0.125821	0.233097	0.154135	0.182176	0.233097	0.10377	0.125821	0.154135	0.199332	0.125821	0.235911	0.132825	0.140524	0.154135	0.331787	0.0664968	0.140524	0.199332	0.44576	0.235911	0.140524	0.391261	0.396989	0.331787	0.10377	0.0664968	0.089701	0.0664968	0.0664968	0.0664968	0.0198543	0.182176	0.154135	0.328647	0.10377	0.578101	0.44576	0.0869344	0.152288	0.199332	0.0664968	0.199332	0.10377	0.44576	0.396989
Car13	0.0869344	0.10377	0.154135	0.391261	0.140524	0.0869344	0.199332	0.0664968	0.10377	0.140524	0.284476	0.140524	0.154135	0.125821	0.154135	0.199332	0.154135	0.199332	0.235911	0.10377	0.10377	0.0869344	0.331787	0.154135	2.43008e-37	0.391261	0.182176	0.391261	0.233097	0.182176	0.0045469	0.152288	0.154135	0.0481769	0.10377	0.284476	0.328647	0.154135	0.233097	0.199332	0.511643	0.199332	0.0481769	0.118093	0.199332	0.235911	0.0869344	0.132825	0.199332
Helz2	0.154135	0.0869344	0.125821	0.331787	0.233097	0.10377	0.199332	0.0869344	0.0869344	0.0481769	0.154135	0.0869344	0.125821	0.0664968	0.06558	0.391261	0.10377	0.199332	0.132825	0.0869344	0.140524	0.0481769	0.235911	0	0.0664968	0.391261	0.44576	0.283358	0.182176	0.199332	0.0869344	0.194815	0.0869344	0.0198543	0.0869344	0.260224	0.199332	0.154135	0.182176	0.511643	0.283358	0.182176	0.0664968	0.154135	0.154135	0.154135	0.0869344	0.235911	0.140524
Samhd1	0.233097	0.233097	0.125821	0.44576	0.140524	0.140524	0.284476	0.260224	0.233097	0.125821	0.0869344	0.182176	0.199332	0.140524	0.199332	0.283358	0.199332	0.284476	0.283358	0.0198543	0.260224	0.199332	0.331787	0.199332	0.182176	0.331787	0.44576	0.44576	0.10377	0.140524	0.118093	0.0869344	0.10377	0.0869344	0.0664968	0.233097	0.10377	0.233097	0.10377	0.648897	0.648897	0.140524	0.152288	0.240548	0.0869344	0.44576	0.154135	0.72517	0.360884
Slc7a11	0.233097	0.199332	0.0869344	0.44576	0.125821	0.0664968	0.125821	0.140524	0.199332	0.233097	0.199332	0.154135	0.233097	0.199332	0.44576	0.132825	0.140524	0.125821	0.199332	0.0481769	0.199332	0.154135	0.283358	0.391261	0.140524	0.511643	0.154135	0.235911	0.360884	0.140524	0.06558	0.10377	0.0869344	0.10377	0.0664968	0.233097	0.140524	0.10377	0.360884	0.102275	0.331787	0.125821	0.140524	0.140524	0.284476	0.648897	0.360884	0.578101	0.779933
Dclk1	0.182176	0.140524	0.260224	0.102275	0.10377	0.0869344	0.154135	0.199332	0.140524	0.260224	0.125821	0.199332	0.140524	0.199332	0.283358	0.283358	0.233097	0.154135	0.283358	0.199332	0.199332	0.182176	0.132825	0.331787	0.199332	0.06558	0.0869344	0.235911	0.328647	0.182176	0.152288	0.089701	0.260224	0.284476	0.284476	0.10377	0.0869344	0.0481769	0.328647	0.235911	0.511643	0.199332	0.125821	0.0664968	0.396989	0.878939	0.481108	0.511643	0.396989
Ptx3	0.140524	0.199332	0.0481769	0.154135	0.154135	0.260224	2.43008e-37	0.140524	0.199332	0.10377	0.10377	0.0869344	0.10377	0.182176	0.331787	0.102275	0.0481769	2.43008e-37	0.154135	0.154135	0.10377	0.182176	0.154135	0.331787	0.233097	0.199332	0.328647	0.06558	0.154135	0.0664968	0.179341	0.089701	0.0664968	0.154135	0.10377	0.0198543	0.0664968	0.182176	0.154135	0.511643	0.102275	2.43008e-37	0.154135	0.10377	0.154135	0.235911	0.260224	0.44576	0.44576
Vcam1	0.125821	0.125821	0.125821	0.331787	0.154135	0.0664968	0.140524	0.0481769	0.125821	0.154135	0.328647	0.0869344	0.125821	0.182176	0.283358	0.132825	0.10377	0.140524	0.132825	0.0869344	0.10377	0.0869344	0.199332	0.235911	0.0198543	0.44576	0.154135	0.283358	0.260224	0.199332	0.0045469	0.154135	0.140524	0.0198543	0.0869344	0.260224	0.260224	0.125821	0.260224	0.102275	0.283358	0.140524	0.0481769	0.089701	0.233097	0.283358	0.140524	0.199332	0.360884
Prss12	0.0664968	0.125821	0.182176	0.199332	0.0481769	0.140524	0.0869344	0.10377	0.125821	0.233097	0.199332	0.199332	0.182176	0.125821	0.235911	0.154135	0.154135	0.0869344	0.391261	0.284476	0.10377	0.140524	0.331787	0.283358	0.0869344	0.154135	0.0664968	0.154135	0.396989	0.0869344	0.0869344	0.089701	0.199332	0.199332	0.199332	0.125821	0.199332	0.0869344	0.396989	0.154135	0.44576	0.199332	0.118093	0.06558	0.396989	0.391261	0.260224	0.132825	0.396989
Tlr2	0.284476	0.260224	0.0481769	0.44576	0.140524	0.140524	0.154135	0.233097	0.260224	0.140524	0.0869344	0.140524	0.199332	0.154135	0.331787	0.199332	0.125821	0.154135	0.199332	0.0198543	0.260224	0.199332	0.283358	0.283358	0.233097	0.44576	0.396989	0.235911	0.182176	0.10377	0.125821	0.0869344	0.0481769	0.0869344	0.0198543	0.182176	0.0664968	0.182176	0.182176	0.44576	0.331787	0.0869344	0.194815	0.229245	0.140524	0.511643	0.284476	0.878939	0.66905
Ifi44	0.182176	0.182176	0.0664968	0.391261	0.233097	0.182176	0.199332	0.154135	0.182176	0.0481769	0.10377	0.0869344	0.125821	0.125821	0.154135	0.235911	0.10377	0.199332	0.154135	0.0198543	0.154135	0.140524	0.235911	0.132825	0.140524	0.391261	0.57568	0.331787	0.0664968	0.140524	0.118093	0.125821	0.0664968	0.0198543	0.0198543	0.182176	0.125821	0.260224	0.0664968	0.72517	0.283358	0.0869344	0.118093	0.199332	0.0481769	0.154135	0.0869344	0.511643	0.260224
Nfkb1	0.182176	0.182176	0.0198543	0.44576	0.199332	0.199332	0.154135	0.154135	0.182176	0.0481769	0.0869344	0.10377	0.154135	0.0869344	0.154135	0.235911	0.0869344	0.154135	0.199332	0.0481769	0.154135	0.140524	0.331787	0.132825	0.154135	0.44576	0.57568	0.235911	0.125821	0.0869344	0.125821	0.118093	0.0198543	0.0481769	2.43008e-37	0.154135	0.125821	0.260224	0.125821	0.72517	0.235911	0.0869344	0.152288	0.229245	0.0869344	0.154135	0.125821	0.511643	0.328647
Gem	0.140524	0.125821	0.0481769	0.391261	0.199332	0.182176	0.154135	0.10377	0.125821	0.0198543	0.125821	0.0869344	0.140524	0.0481769	0.102275	0.283358	0.0664968	0.154135	0.154135	0.0869344	0.125821	0.0869344	0.331787	0.06558	0.10377	0.44576	0.523092	0.199332	0.154135	0.10377	0.10377	0.152288	0.0481769	0.0198543	0.0198543	0.182176	0.182176	0.233097	0.154135	0.648897	0.235911	0.125821	0.118093	0.194815	0.125821	0.102275	0.0869344	0.283358	0.199332
Gbp3	0.125821	0.140524	0.0869344	0.44576	0.140524	0.182176	0.199332	0.140524	0.140524	0.0664968	0.125821	0.140524	0.182176	0.0481769	0.102275	0.283358	0.125821	0.199332	0.283358	0.10377	0.140524	0.125821	0.44576	0.102275	0.10377	0.391261	0.44576	0.283358	0.154135	0.0869344	0.089701	0.118093	0.0869344	0.0481769	0.0481769	0.199332	0.199332	0.260224	0.154135	0.648897	0.44576	0.154135	0.125821	0.199332	0.125821	0.154135	0.0869344	0.283358	0.199332
Gbp2	0.154135	0.199332	0.0664968	0.511643	0.140524	0.199332	0.199332	0.199332	0.199332	0.0869344	0.0869344	0.154135	0.199332	0.0869344	0.154135	0.235911	0.140524	0.199332	0.331787	0.0664968	0.182176	0.182176	0.44576	0.154135	0.154135	0.391261	0.481108	0.331787	0.125821	0.0664968	0.118093	0.0869344	0.0664968	0.0664968	0.0198543	0.182176	0.140524	0.284476	0.125821	0.72517	0.44576	0.125821	0.154135	0.240548	0.0869344	0.235911	0.125821	0.511643	0.328647
Nr4a3	0.154135	0.10377	0.154135	0.199332	0.182176	0.0198543	0.140524	0.0664968	0.10377	0.182176	0.284476	0.0869344	0.10377	0.233097	0.331787	0.154135	0.125821	0.140524	0.06558	0.0869344	0.125821	0.0869344	0.102275	0.283358	0.0869344	0.331787	0.125821	0.235911	0.328647	0.284476	0.0481769	0.179341	0.154135	0.0869344	0.140524	0.233097	0.199332	0.0869344	0.328647	0.06558	0.283358	0.140524	0.0481769	0.0664968	0.328647	0.511643	0.260224	0.331787	0.360884
Svep1	0.260224	0.396989	0.125821	0.102275	0.233097	0.284476	0.125821	0.328647	0.396989	0.57568	0.199332	0.140524	0.125821	0.396989	0.72517	0.154135	0.125821	0.125821	0.199332	0.182176	0.233097	0.481108	0.283358	0.878939	0.360884	0.331787	0.125821	0.102275	0.396989	0.10377	0.283358	0.154135	0.481108	0.260224	0.182176	0.0198543	0.199332	0.199332	0.396989	0.283358	0.235911	0.182176	0.262836	0.089701	0.481108	0.959831	0.66905	0.578101	0.779933
Pde4b	0.10377	0.182176	0.140524	0.06558	0.154135	0.260224	0.0664968	0.154135	0.182176	0.125821	0.10377	0.0869344	0.0481769	0.233097	0.331787	0.102275	0.10377	0.0664968	0.154135	0.182176	0.0869344	0.199332	0.06558	0.331787	0.199332	0.06558	0.233097	0.154135	0.0869344	0.140524	0.179341	0.089701	0.154135	0.182176	0.182176	0.0198543	0.0664968	0.182176	0.0869344	0.511643	0.199332	0.0198543	0.118093	0.0664968	0.125821	0.235911	0.199332	0.44576	0.360884
Ak4	0.154135	0.140524	0.154135	0.102275	0.125821	0.125821	0.0481769	0.140524	0.140524	0.233097	0.140524	0.154135	0.140524	0.199332	0.391261	0.154135	0.140524	0.0481769	0.199332	0.199332	0.140524	0.154135	0.132825	0.391261	0.199332	0.132825	0.0869344	0.102275	0.396989	0.140524	0.152288	0.10377	0.154135	0.284476	0.233097	0.0664968	0.0869344	0.0481769	0.396989	0.154135	0.235911	0.125821	0.140524	0.0481769	0.44576	0.648897	0.523092	0.44576	0.57568
Rnf19b	0.233097	0.233097	0.125821	0.44576	0.140524	0.140524	0.284476	0.260224	0.233097	0.125821	0.0869344	0.182176	0.199332	0.140524	0.199332	0.283358	0.199332	0.284476	0.283358	0.0198543	0.260224	0.199332	0.331787	0.199332	0.182176	0.331787	0.44576	0.44576	0.10377	0.140524	0.118093	0.0869344	0.10377	0.0869344	0.0664968	0.233097	0.10377	0.233097	0.10377	0.648897	0.648897	0.140524	0.152288	0.240548	0.0869344	0.44576	0.154135	0.72517	0.360884
Gbp9	0.10377	0.140524	0.0481769	0.391261	0.182176	0.199332	0.125821	0.0869344	0.140524	0.0481769	0.154135	0.0869344	0.140524	0.0869344	0.154135	0.154135	0.0664968	0.125821	0.154135	0.0869344	0.0869344	0.10377	0.331787	0.132825	0.0869344	0.44576	0.44576	0.199332	0.140524	0.10377	0.0869344	0.140524	0.0481769	0.0198543	0.0198543	0.182176	0.199332	0.260224	0.140524	0.511643	0.235911	0.0869344	0.10377	0.154135	0.10377	0.06558	0.0664968	0.235911	0.260224
Cxcl5	0.10377	0.154135	0.0481769	0.391261	0.140524	0.140524	0.10377	0.0664968	0.154135	0.140524	0.260224	0.0869344	0.140524	0.154135	0.331787	0.06558	0.0664968	0.10377	0.154135	0.0869344	0.0869344	0.125821	0.283358	0.283358	0.0664968	0.511643	0.199332	0.199332	0.233097	0.10377	0.0331261	0.125821	0.10377	0.0198543	0.0198543	0.182176	0.233097	0.182176	0.233097	0.154135	0.235911	0.0869344	0.089701	0.118093	0.182176	0.199332	0.140524	0.235911	0.481108
Cxcl3	0.125821	0.0869344	0.182176	0.06558	0.125821	0.10377	0.0481769	0.0869344	0.0869344	0.199332	0.182176	0.140524	0.125821	0.154135	0.283358	0.199332	0.125821	0.0481769	0.154135	0.260224	0.10377	0.10377	0.132825	0.283358	0.140524	0.132825	0.0664968	0.06558	0.481108	0.154135	0.125821	0.140524	0.182176	0.260224	0.260224	0.0869344	0.140524	0.0198543	0.481108	0.132825	0.235911	0.154135	0.10377	0.0198543	0.523092	0.511643	0.44576	0.235911	0.396989
Cxcl1	0.199332	0.154135	0.10377	0.154135	0.140524	0.10377	0.0198543	0.125821	0.154135	0.199332	0.154135	0.140524	0.154135	0.199332	0.391261	0.154135	0.10377	0.0198543	0.154135	0.154135	0.154135	0.140524	0.154135	0.391261	0.199332	0.235911	0.140524	0.06558	0.44576	0.125821	0.140524	0.118093	0.10377	0.233097	0.154135	0.0869344	0.0869344	0.0481769	0.44576	0.154135	0.154135	0.10377	0.152288	0.0664968	0.44576	0.648897	0.523092	0.44576	0.57568
Cxcl9	0.125821	0.140524	0.233097	0.283358	2.43008e-37	0.10377	0.154135	0.140524	0.140524	0.284476	0.182176	0.284476	0.260224	0.154135	0.283358	0.154135	0.260224	0.154135	0.44576	0.199332	0.154135	0.154135	0.391261	0.331787	0.0869344	0.199332	0.0481769	0.283358	0.481108	0.125821	0.06558	0.0664968	0.233097	0.199332	0.199332	0.199332	0.199332	0.0869344	0.481108	0.132825	0.801805	0.233097	0.125821	0.089701	0.360884	0.648897	0.284476	0.235911	0.57568
Oasl2	0.125821	0.233097	0.0664968	0.511643	0.125821	0.233097	0.154135	0.182176	0.233097	0.10377	0.125821	0.154135	0.199332	0.125821	0.235911	0.132825	0.140524	0.154135	0.331787	0.0664968	0.140524	0.199332	0.44576	0.235911	0.140524	0.391261	0.396989	0.331787	0.10377	0.0664968	0.089701	0.0664968	0.0664968	0.0664968	0.0198543	0.182176	0.154135	0.328647	0.10377	0.578101	0.44576	0.0869344	0.152288	0.199332	0.0664968	0.199332	0.10377	0.44576	0.396989
Oas1b	0.125821	0.0869344	0.0664968	0.132825	0.233097	0.233097	0.0664968	0.0869344	0.0869344	2.43008e-37	0.0869344	0.0664968	0.0869344	0.0481769	0.06558	0.331787	0.0198543	0.0664968	0.132825	0.199332	0.0869344	0.0664968	0.199332	0.06558	0.154135	0.199332	0.481108	0	0.199332	0.0869344	0.194815	0.154135	0.0664968	0.140524	0.125821	0.0481769	0.125821	0.154135	0.199332	0.801805	0.102275	0.10377	0.125821	0.118093	0.199332	0.102275	0.154135	0.199332	0.125821
Irf5	0.10377	0.154135	0.0869344	0.331787	0.154135	0.125821	0.140524	0.0664968	0.154135	0.140524	0.284476	0.0664968	0.10377	0.199332	0.331787	0.06558	0.0869344	0.140524	0.132825	0.0664968	0.0869344	0.125821	0.199332	0.283358	0.0481769	0.44576	0.199332	0.283358	0.154135	0.154135	0.0198543	0.140524	0.140524	2.43008e-37	0.0481769	0.199332	0.233097	0.182176	0.154135	0.154135	0.283358	0.0869344	0.06558	0.10377	0.140524	0.199332	0.10377	0.235911	0.396989
Adcyap1r1	0.0198543	0.125821	0.154135	0.283358	0.0664968	0.233097	0.154135	0.10377	0.125821	0.140524	0.154135	0.199332	0.182176	0.10377	0.154135	0.132825	0.182176	0.154135	0.44576	0.199332	0.0664968	0.140524	0.44576	0.199332	0.0481769	0.199332	0.154135	0.283358	0.233097	0.0664968	0.0664968	0.0869344	0.199332	0.140524	0.140524	0.140524	0.260224	0.199332	0.233097	0.391261	0.648897	0.154135	0.10377	0.10377	0.154135	0.154135	0.0869344	0.102275	0.284476
Herc6	0.260224	0.199332	0.0869344	0.391261	0.199332	0.140524	0.233097	0.199332	0.199332	0.0869344	0.0869344	0.125821	0.154135	0.140524	0.199332	0.283358	0.140524	0.233097	0.154135	2.43008e-37	0.233097	0.154135	0.235911	0.154135	0.182176	0.391261	0.523092	0.331787	0.10377	0.154135	0.125821	0.118093	0.0664968	0.0664968	0.0481769	0.199332	0.0869344	0.199332	0.10377	0.648897	0.391261	0.10377	0.140524	0.229245	0.0869344	0.331787	0.154135	0.72517	0.360884
Zc3hav1	0.140524	0.199332	0.0198543	0.44576	0.182176	0.233097	0.125821	0.140524	0.199332	0.0664968	0.125821	0.10377	0.154135	0.125821	0.235911	0.132825	0.0869344	0.125821	0.199332	0.0481769	0.125821	0.154135	0.331787	0.199332	0.140524	0.44576	0.481108	0.235911	0.10377	0.0869344	0.10377	0.10377	0.0198543	0.0481769	2.43008e-37	0.154135	0.140524	0.284476	0.10377	0.578101	0.235911	0.0481769	0.140524	0.194815	0.0664968	0.132825	0.10377	0.44576	0.396989
Ccdc184	0.0869344	0.182176	0.125821	0.391261	0.10377	0.125821	0.182176	0.10377	0.182176	0.182176	0.284476	0.125821	0.140524	0.199332	0.331787	0.06558	0.140524	0.182176	0.235911	0.0869344	0.10377	0.154135	0.283358	0.331787	0.0481769	0.391261	0.154135	0.391261	0.154135	0.140524	0.0045469	0.10377	0.182176	0.0198543	0.0664968	0.233097	0.260224	0.199332	0.154135	0.154135	0.511643	0.125821	0.0664968	0.118093	0.140524	0.283358	0.10377	0.235911	0.396989
Clec5a	0.125821	0.260224	0.0664968	0.511643	0.0869344	0.154135	0.140524	0.154135	0.260224	0.199332	0.199332	0.154135	0.199332	0.199332	0.44576	0	0.140524	0.140524	0.331787	0.0664968	0.140524	0.233097	0.391261	0.44576	0.125821	0.44576	0.182176	0.331787	0.182176	0.0664968	0.0481769	0.06558	0.125821	0.0664968	0.0198543	0.182176	0.182176	0.233097	0.182176	0.199332	0.44576	0.0869344	0.140524	0.152288	0.140524	0.391261	0.182176	0.44576	0.66905
Bmp10	0.140524	0.233097	0.199332	0.102275	0.182176	0.233097	0.140524	0.199332	0.233097	0.57568	0.328647	0.154135	0.125821	0.260224	0.44576	0.235911	0.140524	0.140524	0.283358	0.328647	0.154135	0.328647	0.391261	0.878939	0.182176	0.283358	0.0481769	0.132825	0.57568	0.125821	0.194815	0.199332	0.624152	0.233097	0.260224	0.0869344	0.44576	0.182176	0.57568	0.199332	0.331787	0.360884	0.179341	0.06558	0.66905	0.801805	0.481108	0.154135	0.396989
Usp18	0.140524	0.10377	0.125821	0.44576	0.140524	0.125821	0.199332	0.125821	0.10377	0.0869344	0.140524	0.154135	0.199332	0.0198543	0.06558	0.391261	0.140524	0.199332	0.283358	0.125821	0.154135	0.0869344	0.44576	0.06558	0.0869344	0.391261	0.360884	0.283358	0.260224	0.125821	0.0869344	0.140524	0.0869344	0.0664968	0.0869344	0.260224	0.233097	0.182176	0.260224	0.511643	0.44576	0.233097	0.118093	0.194815	0.199332	0.235911	0.125821	0.235911	0.182176
Tuba8	0.0664968	0.140524	0.0869344	0.44576	0.125821	0.154135	0.154135	0.0869344	0.140524	0.125821	0.233097	0.140524	0.182176	0.10377	0.199332	0.132825	0.125821	0.154135	0.283358	0.10377	0.0869344	0.125821	0.44576	0.199332	0.0481769	0.44576	0.233097	0.283358	0.199332	0.0869344	0.0331261	0.118093	0.125821	0.0481769	0.0481769	0.199332	0.284476	0.233097	0.199332	0.283358	0.44576	0.140524	0.089701	0.140524	0.154135	0.154135	0.0869344	0.154135	0.284476
Clec4e	0.140524	0.284476	0.0664968	0.511643	0.0869344	0.199332	0.140524	0.199332	0.284476	0.154135	0.140524	0.154135	0.199332	0.182176	0.391261	0.06558	0.140524	0.140524	0.331787	0.0664968	0.154135	0.260224	0.391261	0.391261	0.154135	0.391261	0.284476	0.331787	0.125821	0.0664968	0.0869344	0.0481769	0.0869344	0.0664968	0.0198543	0.182176	0.140524	0.284476	0.125821	0.391261	0.44576	0.0664968	0.154135	0.194815	0.0869344	0.331787	0.154135	0.578101	0.624152
Cd69	0.0481769	0.0869344	0.199332	0.283358	0.0664968	0.154135	0.154135	0.0869344	0.0869344	0.154135	0.182176	0.233097	0.199332	0.0869344	0.132825	0.199332	0.199332	0.154135	0.44576	0.233097	0.0869344	0.10377	0.44576	0.154135	0.0198543	0.199332	0.125821	0.283358	0.360884	0.10377	0.06558	0.10377	0.199332	0.154135	0.182176	0.182176	0.284476	0.140524	0.360884	0.283358	0.648897	0.233097	0.089701	0.089701	0.260224	0.235911	0.125821	0.06558	0.260224
Etv6	0.154135	0.10377	0.10377	0.154135	0.182176	0.0481769	0.0481769	0.0664968	0.10377	0.182176	0.260224	0.0869344	0.125821	0.154135	0.331787	0.199332	0.0664968	0.0481769	0.06558	0.140524	0.125821	0.0869344	0.132825	0.283358	0.140524	0.331787	0.125821	0.06558	0.44576	0.182176	0.089701	0.179341	0.10377	0.140524	0.140524	0.140524	0.154135	0.0481769	0.44576	0.06558	0.132825	0.140524	0.089701	0.06558	0.523092	0.511643	0.44576	0.331787	0.396989
Tnfrsf1a	0.10377	0.10377	0.233097	0.102275	0.0664968	0.10377	0.0869344	0.125821	0.10377	0.260224	0.182176	0.199332	0.154135	0.154135	0.283358	0.199332	0.182176	0.0869344	0.283358	0.284476	0.125821	0.140524	0.199332	0.331787	0.140524	0.102275	0.0198543	0.132825	0.481108	0.140524	0.118093	0.10377	0.233097	0.284476	0.284476	0.10377	0.154135	0.0481769	0.481108	0.132825	0.44576	0.199332	0.118093	0.0331261	0.523092	0.648897	0.44576	0.235911	0.396989
Sbk2	0.154135	0.140524	0.199332	0.06558	0.140524	0.10377	0.0869344	0.140524	0.140524	0.233097	0.154135	0.140524	0.10377	0.260224	0.391261	0.154135	0.154135	0.0869344	0.154135	0.182176	0.140524	0.154135	0.06558	0.391261	0.182176	0.102275	0.0869344	0.154135	0.284476	0.199332	0.140524	0.118093	0.199332	0.260224	0.260224	0.0869344	0.0869344	0.0481769	0.284476	0.154135	0.283358	0.125821	0.10377	0.0331261	0.360884	0.648897	0.44576	0.44576	0.481108
Zfp273	0.125821	0.0869344	0.233097	0	0.140524	0.0869344	0.0869344	0.0869344	0.0869344	0.199332	0.199332	0.125821	0.0869344	0.199332	0.283358	0.199332	0.140524	0.0869344	0.132825	0.233097	0.10377	0.10377	0.06558	0.283358	0.125821	0.102275	0.0664968	0.132825	0.360884	0.233097	0.118093	0.152288	0.233097	0.233097	0.284476	0.10377	0.140524	0.0198543	0.360884	0.132825	0.283358	0.154135	0.0664968	0.0045469	0.44576	0.511643	0.360884	0.235911	0.328647
Dbx1	0.154135	0.0331261	0.152023	0.0664968	0.215168	0.0510637	0.112138	0.081703	0.0331261	0.118093	0.152023	0.089701	0.089701	0.0869344	0.107801	0.44576	0.089701	0.112138	0.0664968	0.164299	0.132825	0.0331261	0.10377	0.102275	0.132825	0.170081	0.195009	0.0664968	0.38934	0.194815	0.132825	0.199332	0.132825	0.164299	0.194815	0.112138	0.152288	0.0331261	0.38934	0.283358	0.170081	0.214616	0.0679592	0.06558	0.479758	0.391261	0.326956	0.233097	0.154135
Acan	0.260224	0.140524	0.0869344	0.199332	0.199332	0.0481769	0.0869344	0.140524	0.140524	0.182176	0.154135	0.10377	0.140524	0.154135	0.331787	0.283358	0.0869344	0.0869344	0.102275	0.10377	0.199332	0.125821	0.132825	0.283358	0.233097	0.331787	0.182176	0.102275	0.396989	0.154135	0.140524	0.152288	0.0869344	0.154135	0.125821	0.125821	0.0869344	0.0481769	0.396989	0.154135	0.132825	0.140524	0.140524	0.10377	0.481108	0.72517	0.57568	0.648897	0.481108
Trim30a	0.182176	0.182176	0.0198543	0.44576	0.199332	0.199332	0.154135	0.154135	0.182176	0.0481769	0.0869344	0.10377	0.154135	0.0869344	0.154135	0.235911	0.0869344	0.154135	0.199332	0.0481769	0.154135	0.140524	0.331787	0.132825	0.154135	0.44576	0.57568	0.235911	0.125821	0.0869344	0.125821	0.118093	0.0198543	0.0481769	2.43008e-37	0.154135	0.125821	0.260224	0.125821	0.72517	0.235911	0.0869344	0.152288	0.229245	0.0869344	0.154135	0.125821	0.511643	0.328647
Trim21	0.10377	0.140524	0.140524	0.132825	0.140524	0.284476	0.125821	0.199332	0.140524	0.0869344	0.0198543	0.154135	0.125821	0.0869344	0.132825	0.283358	0.140524	0.125821	0.331787	0.233097	0.125821	0.182176	0.235911	0.154135	0.233097	0.06558	0.328647	0.154135	0.140524	0.0664968	0.229245	0.0869344	0.140524	0.233097	0.182176	0.0198543	0.0869344	0.199332	0.140524	0.878939	0.331787	0.125821	0.154135	0.125821	0.154135	0.235911	0.199332	0.391261	0.199332
Cdkl5	0.0664968	0.0664968	0.154135	0.06558	0.140524	0.140524	0.0198543	0.0481769	0.0664968	0.154135	0.199332	0.10377	0.0869344	0.140524	0.235911	0.154135	0.0869344	0.0198543	0.154135	0.284476	0.0481769	0.0869344	0.132825	0.235911	0.10377	0.132825	0.0869344	0.06558	0.396989	0.140524	0.118093	0.152288	0.182176	0.199332	0.233097	0.0664968	0.182176	0.0664968	0.396989	0.154135	0.154135	0.140524	0.0869344	0.0045469	0.44576	0.283358	0.284476	0.132825	0.284476
Ido1	0.182176	0.140524	0.154135	0.06558	0.199332	0.199332	0.140524	0.199332	0.140524	0.0869344	0.0198543	0.125821	0.0869344	0.140524	0.154135	0.331787	0.140524	0.140524	0.154135	0.154135	0.154135	0.154135	0.102275	0.154135	0.260224	0.06558	0.360884	0.154135	0.125821	0.154135	0.240548	0.118093	0.140524	0.233097	0.199332	0.0481769	0.0198543	0.140524	0.125821	0.801805	0.283358	0.10377	0.140524	0.118093	0.154135	0.331787	0.260224	0.578101	0.233097
Hpgd	0.260224	0.284476	0.0869344	0.511643	0.0869344	0.140524	0.199332	0.284476	0.284476	0.182176	0.0869344	0.199332	0.260224	0.154135	0.331787	0.199332	0.182176	0.199332	0.331787	0.0481769	0.284476	0.260224	0.391261	0.331787	0.233097	0.391261	0.328647	0.331787	0.182176	0.0869344	0.118093	0.0481769	0.0869344	0.10377	0.0481769	0.199332	0.0869344	0.199332	0.182176	0.44576	0.578101	0.125821	0.199332	0.240548	0.140524	0.648897	0.284476	0.878939	0.66905
Tlr3	0.0664968	0.0869344	0.154135	0.102275	0.140524	0.260224	0.125821	0.140524	0.0869344	0.0664968	0.0664968	0.140524	0.10377	0.0481769	0.06558	0.331787	0.125821	0.125821	0.283358	0.284476	0.0869344	0.125821	0.235911	0.102275	0.154135	0.06558	0.284476	0.132825	0.182176	0.0869344	0.194815	0.118093	0.154135	0.199332	0.199332	0.0481769	0.140524	0.182176	0.182176	0.801805	0.331787	0.154135	0.125821	0.10377	0.199332	0.154135	0.154135	0.199332	0.125821
Hp	0.0869344	0.10377	0.154135	0.391261	0.140524	0.0869344	0.199332	0.0664968	0.10377	0.140524	0.284476	0.140524	0.154135	0.125821	0.154135	0.199332	0.154135	0.199332	0.235911	0.10377	0.10377	0.0869344	0.331787	0.154135	2.43008e-37	0.391261	0.182176	0.391261	0.233097	0.182176	0.0045469	0.152288	0.154135	0.0481769	0.10377	0.284476	0.328647	0.154135	0.233097	0.199332	0.511643	0.199332	0.0481769	0.118093	0.199332	0.235911	0.0869344	0.132825	0.199332
Jak3	0.0869344	0.154135	0.10377	0.102275	0.140524	0.233097	0.0198543	0.125821	0.154135	0.154135	0.140524	0.10377	0.0869344	0.199332	0.391261	0.06558	0.0869344	0.0198543	0.199332	0.199332	0.0664968	0.182176	0.132825	0.391261	0.182176	0.132825	0.140524	0.102275	0.199332	0.0869344	0.152288	0.089701	0.154135	0.199332	0.154135	2.43008e-37	0.10377	0.140524	0.199332	0.283358	0.154135	0.0481769	0.125821	0.0481769	0.233097	0.283358	0.284476	0.331787	0.481108
Crispld2	0.182176	0.284476	0.0869344	0.331787	0.0481769	0.154135	0.0869344	0.199332	0.284476	0.260224	0.140524	0.233097	0.260224	0.199332	0.44576	0.102275	0.154135	0.0869344	0.391261	0.140524	0.199332	0.260224	0.391261	0.511643	0.199332	0.283358	0.154135	0.154135	0.284476	0.0198543	0.118093	0.0331261	0.125821	0.199332	0.10377	0.10377	0.0869344	0.125821	0.284476	0.235911	0.44576	0.10377	0.199332	0.125821	0.260224	0.648897	0.396989	0.511643	0.779933
Psmb10	0.125821	0.0869344	0.125821	0.44576	0.140524	0.0869344	0.199332	0.0869344	0.0869344	0.125821	0.199332	0.154135	0.199332	0.0481769	0.102275	0.331787	0.140524	0.199332	0.283358	0.125821	0.140524	0.0664968	0.44576	0.102275	0.0481769	0.44576	0.233097	0.283358	0.360884	0.125821	0.0481769	0.152288	0.125821	0.0664968	0.0869344	0.260224	0.284476	0.140524	0.360884	0.283358	0.44576	0.260224	0.089701	0.152288	0.284476	0.283358	0.140524	0.154135	0.199332
Adamts8	0.0481769	0.0869344	0.260224	0.154135	0.125821	0.0869344	0.182176	0.0869344	0.0869344	0.199332	0.284476	0.125821	0.0869344	0.199332	0.283358	0.132825	0.182176	0.182176	0.199332	0.154135	0.0664968	0.125821	0.132825	0.283358	0.0481769	0.154135	0.0481769	0.391261	0.233097	0.260224	0.0331261	0.140524	0.284476	0.10377	0.199332	0.199332	0.284476	0.140524	0.233097	0.102275	0.511643	0.182176	0.0198543	0.0481769	0.260224	0.391261	0.154135	0.199332	0.260224
Birc3	0.182176	0.182176	0.0198543	0.44576	0.199332	0.199332	0.154135	0.154135	0.182176	0.0481769	0.0869344	0.10377	0.154135	0.0869344	0.154135	0.235911	0.0869344	0.154135	0.199332	0.0481769	0.154135	0.140524	0.331787	0.132825	0.154135	0.44576	0.57568	0.235911	0.125821	0.0869344	0.125821	0.118093	0.0198543	0.0481769	2.43008e-37	0.154135	0.125821	0.260224	0.125821	0.72517	0.235911	0.0869344	0.152288	0.229245	0.0869344	0.154135	0.125821	0.511643	0.328647
Mpzl2	0.284476	0.328647	0.154135	0.102275	0.233097	0.199332	0.125821	0.284476	0.328647	0.624152	0.233097	0.154135	0.140524	0.360884	0.648897	0.235911	0.140524	0.125821	0.199332	0.199332	0.260224	0.396989	0.283358	0.959831	0.328647	0.331787	0.0869344	0.102275	0.57568	0.140524	0.262836	0.194815	0.481108	0.284476	0.233097	0.0664968	0.233097	0.140524	0.57568	0.199332	0.235911	0.260224	0.240548	0.0869344	0.66905	0.878939	0.779933	0.511643	0.72517
Elovl4	0.125821	0.284476	0.154135	0.102275	0.182176	0.328647	0.140524	0.233097	0.284476	0.523092	0.284476	0.140524	0.10377	0.284476	0.511643	0.154135	0.125821	0.140524	0.283358	0.284476	0.140524	0.396989	0.391261	0.959831	0.199332	0.283358	0.0869344	0.132825	0.396989	0.0869344	0.199332	0.179341	0.624152	0.199332	0.199332	0.0481769	0.396989	0.260224	0.396989	0.283358	0.331787	0.260224	0.194815	0.0664968	0.481108	0.648897	0.396989	0.199332	0.44576
Tmem266	0.140524	0.260224	0.199332	0.283358	0.0198543	0.154135	0.199332	0.233097	0.260224	0.284476	0.140524	0.260224	0.199332	0.284476	0.44576	0.06558	0.284476	0.199332	0.44576	0.125821	0.182176	0.284476	0.283358	0.511643	0.140524	0.154135	0.10377	0.44576	0.182176	0.125821	0.0869344	0.0198543	0.260224	0.182176	0.154135	0.154135	0.125821	0.154135	0.182176	0.235911	0.878939	0.125821	0.140524	0.118093	0.140524	0.648897	0.233097	0.511643	0.72517
Adamts7	0.199332	0.233097	0.0481769	0.199332	0.182176	0.154135	0.0481769	0.182176	0.233097	0.140524	0.125821	0.0869344	0.125821	0.199332	0.44576	0.132825	0.0664968	0.0481769	0.102275	0.0869344	0.154135	0.199332	0.132825	0.391261	0.284476	0.283358	0.284476	0.102275	0.154135	0.125821	0.154135	0.10377	0.0481769	0.140524	0.0869344	0.0869344	0.0481769	0.154135	0.154135	0.331787	0.132825	0.0198543	0.154135	0.125821	0.199332	0.44576	0.396989	0.801805	0.57568
Plscr2	0.182176	0.10377	0.182176	0.391261	0.140524	0.0198543	0.284476	0.125821	0.10377	0.154135	0.199332	0.182176	0.199332	0.10377	0.132825	0.391261	0.199332	0.284476	0.235911	0.0869344	0.199332	0.0869344	0.331787	0.132825	0.0664968	0.391261	0.199332	0.391261	0.328647	0.199332	0.0481769	0.152288	0.154135	0.0869344	0.125821	0.328647	0.233097	0.10377	0.328647	0.235911	0.648897	0.284476	0.0869344	0.152288	0.284476	0.511643	0.182176	0.283358	0.233097
Ptgs2	0.0869344	0.0664968	0.125821	0.06558	0.199332	0.260224	0.0869344	0.10377	0.0664968	0.0198543	0.0664968	0.0869344	0.0664968	0.0481769	0.06558	0.331787	0.0664968	0.0869344	0.154135	0.260224	0.0664968	0.0869344	0.154135	0.06558	0.154135	0.102275	0.360884	0.06558	0.182176	0.10377	0.199332	0.152288	0.125821	0.182176	0.182176	0.0198543	0.125821	0.154135	0.182176	0.801805	0.154135	0.125821	0.118093	0.089701	0.199332	0.102275	0.154135	0.199332	0.125821
Myd88	0.182176	0.284476	0.125821	0.44576	0.0869344	0.10377	0.199332	0.199332	0.284476	0.260224	0.199332	0.182176	0.199332	0.284476	0.511643	0.06558	0.199332	0.199332	0.283358	0.0198543	0.199332	0.260224	0.283358	0.511643	0.140524	0.391261	0.154135	0.44576	0.154135	0.140524	0.0481769	0.06558	0.154135	0.0869344	0.0664968	0.233097	0.140524	0.182176	0.154135	0.154135	0.648897	0.10377	0.125821	0.152288	0.140524	0.648897	0.233097	0.648897	0.72517
Uba7	0.125821	0.140524	0.10377	0.391261	0.10377	0.233097	0.182176	0.140524	0.140524	0.0664968	0.0869344	0.182176	0.199332	0.0481769	0.06558	0.283358	0.140524	0.182176	0.391261	0.154135	0.140524	0.125821	0.511643	0.102275	0.10377	0.283358	0.44576	0.235911	0.199332	0.0481769	0.118093	0.089701	0.10377	0.10377	0.0869344	0.154135	0.182176	0.233097	0.199332	0.801805	0.511643	0.154135	0.152288	0.194815	0.125821	0.154135	0.0869344	0.199332	0.199332
Oas3	0.396989	0.44576	0.10377	0.878939	0.125821	0.284476	0.233097	0.44576	0.44576	0.182176	0.10377	0.328647	0.44576	0.154135	0.199332	0.283358	0.260224	0.233097	0.578101	0.0869344	0.44576	0.360884	0.44576	0.199332	0.360884	0.648897	0.72517	0.511643	0.199332	0.10377	0.194815	0.089701	0.0869344	0.154135	0.0664968	0.284476	0.10377	0.233097	0.199332	0.648897	0.578101	0.182176	0.331787	0.44576	0.140524	0.44576	0.284476	0.72517	0.66905
Nlrp3	0.0869344	0.154135	0.0869344	0.44576	0.125821	0.199332	0.154135	0.125821	0.154135	0.0869344	0.154135	0.140524	0.182176	0.0869344	0.154135	0.154135	0.125821	0.154135	0.283358	0.10377	0.10377	0.140524	0.44576	0.154135	0.0869344	0.391261	0.360884	0.283358	0.140524	0.0869344	0.0664968	0.10377	0.0869344	0.0481769	0.0481769	0.199332	0.233097	0.284476	0.140524	0.511643	0.44576	0.125821	0.118093	0.179341	0.10377	0.132825	0.0664968	0.235911	0.260224
Lpcat2	0.154135	0.154135	0.154135	0.132825	0.125821	0.233097	0.140524	0.260224	0.154135	0.125821	2.43008e-37	0.199332	0.154135	0.10377	0.154135	0.331787	0.182176	0.140524	0.331787	0.199332	0.182176	0.199332	0.235911	0.199332	0.284476	0.06558	0.284476	0.154135	0.182176	0.0869344	0.240548	0.0664968	0.140524	0.284476	0.199332	0.0481769	0.0481769	0.154135	0.182176	0.801805	0.44576	0.140524	0.194815	0.140524	0.199332	0.44576	0.328647	0.578101	0.284476
Rac2	0.154135	0.199332	0.10377	0.44576	0.154135	0.182176	0.260224	0.199332	0.199332	0.0869344	0.10377	0.140524	0.154135	0.125821	0.154135	0.235911	0.154135	0.260224	0.283358	0.0481769	0.182176	0.182176	0.331787	0.154135	0.140524	0.331787	0.481108	0.44576	0.0664968	0.125821	0.10377	0.089701	0.10377	0.0481769	0.0481769	0.199332	0.140524	0.284476	0.0664968	0.72517	0.511643	0.125821	0.125821	0.229245	0.0481769	0.235911	0.0869344	0.511643	0.260224
Shf	0.140524	0.260224	0.125821	0.06558	0.260224	0.328647	0.10377	0.182176	0.260224	0.44576	0.284476	0.0869344	0.0664968	0.284476	0.511643	0.154135	0.0664968	0.10377	0.154135	0.260224	0.125821	0.328647	0.283358	0.878939	0.199332	0.331787	0.125821	0.06558	0.396989	0.10377	0.229245	0.229245	0.523092	0.182176	0.182176	0.0198543	0.360884	0.233097	0.396989	0.283358	0.154135	0.199332	0.179341	0.06558	0.481108	0.511643	0.396989	0.199332	0.44576
Casp4	0.284476	0.260224	0.0481769	0.44576	0.140524	0.140524	0.154135	0.233097	0.260224	0.140524	0.0869344	0.140524	0.199332	0.154135	0.331787	0.199332	0.125821	0.154135	0.199332	0.0198543	0.260224	0.199332	0.283358	0.283358	0.233097	0.44576	0.396989	0.235911	0.182176	0.10377	0.125821	0.0869344	0.0481769	0.0869344	0.0198543	0.182176	0.0664968	0.182176	0.182176	0.44576	0.331787	0.0869344	0.194815	0.229245	0.140524	0.511643	0.284476	0.878939	0.66905
Pank1	0.125821	0.233097	0.0664968	0.331787	0.10377	0.284476	0.0869344	0.182176	0.233097	0.10377	0.0869344	0.182176	0.199332	0.10377	0.199332	0.154135	0.125821	0.0869344	0.391261	0.154135	0.140524	0.199332	0.44576	0.235911	0.182176	0.235911	0.396989	0.154135	0.140524	2.43008e-37	0.152288	0.06558	0.0664968	0.154135	0.0869344	0.0869344	0.10377	0.233097	0.140524	0.72517	0.331787	0.0869344	0.194815	0.154135	0.125821	0.199332	0.154135	0.331787	0.360884
Rnf225	0.10377	0.140524	0.0481769	0.391261	0.182176	0.199332	0.125821	0.0869344	0.140524	0.0481769	0.154135	0.0869344	0.140524	0.0869344	0.154135	0.154135	0.0664968	0.125821	0.154135	0.0869344	0.0869344	0.10377	0.331787	0.132825	0.0869344	0.44576	0.44576	0.199332	0.140524	0.10377	0.0869344	0.140524	0.0481769	0.0198543	0.0198543	0.182176	0.199332	0.260224	0.140524	0.511643	0.235911	0.0869344	0.10377	0.154135	0.10377	0.06558	0.0664968	0.235911	0.260224
Slc66a2	0.154135	0.0869344	0.0869344	0.235911	0.182176	0.154135	0.0869344	0.0869344	0.0869344	0.0481769	0.10377	0.125821	0.154135	2.43008e-37	0	0.44576	0.0664968	0.0869344	0.199332	0.199332	0.140524	0.0481769	0.331787	0	0.125821	0.283358	0.44576	0.06558	0.328647	0.0869344	0.152288	0.154135	0.0481769	0.140524	0.125821	0.125821	0.140524	0.10377	0.328647	0.648897	0.154135	0.182176	0.140524	0.140524	0.284476	0.154135	0.182176	0.154135	0.154135
Atp2c2	0.140524	0.182176	0.154135	0.06558	0.140524	0.154135	0.0869344	0.154135	0.182176	0.199332	0.140524	0.125821	0.0869344	0.284476	0.44576	0.102275	0.140524	0.0869344	0.154135	0.154135	0.125821	0.199332	0.06558	0.44576	0.199332	0.102275	0.125821	0.154135	0.182176	0.154135	0.152288	0.089701	0.199332	0.233097	0.199332	0.0481769	0.0664968	0.10377	0.182176	0.235911	0.283358	0.0664968	0.118093	0.0481769	0.233097	0.511643	0.360884	0.511643	0.523092
Vav1	0.44576	0.523092	0.10377	0.878939	0.0869344	0.260224	0.199332	0.481108	0.523092	0.260224	0.125821	0.328647	0.44576	0.233097	0.331787	0.199332	0.260224	0.199332	0.578101	0.0869344	0.481108	0.44576	0.391261	0.331787	0.396989	0.648897	0.57568	0.511643	0.233097	0.10377	0.179341	0.0664968	0.10377	0.154135	0.0664968	0.284476	0.0869344	0.199332	0.233097	0.44576	0.578101	0.154135	0.358962	0.413479	0.154135	0.648897	0.396989	0.878939	0.945029
Batf	0.199332	0.328647	0.0869344	0.511643	0.0664968	0.154135	0.154135	0.260224	0.328647	0.199332	0.125821	0.199332	0.260224	0.199332	0.44576	0.102275	0.182176	0.154135	0.331787	0.0481769	0.233097	0.284476	0.391261	0.44576	0.199332	0.391261	0.260224	0.331787	0.154135	0.0869344	0.089701	0.0331261	0.0869344	0.10377	0.0481769	0.199332	0.10377	0.233097	0.154135	0.331787	0.578101	0.0869344	0.194815	0.199332	0.125821	0.578101	0.260224	0.801805	0.779933
Parp14	0.182176	0.182176	0.0198543	0.44576	0.199332	0.199332	0.154135	0.154135	0.182176	0.0481769	0.0869344	0.10377	0.154135	0.0869344	0.154135	0.235911	0.0869344	0.154135	0.199332	0.0481769	0.154135	0.140524	0.331787	0.132825	0.154135	0.44576	0.57568	0.235911	0.125821	0.0869344	0.125821	0.118093	0.0198543	0.0481769	2.43008e-37	0.154135	0.125821	0.260224	0.125821	0.72517	0.235911	0.0869344	0.152288	0.229245	0.0869344	0.154135	0.125821	0.511643	0.328647
Gbp8	0.0198543	0.125821	0.199332	0.235911	0.0869344	0.199332	0.199332	0.10377	0.125821	0.140524	0.182176	0.182176	0.140524	0.140524	0.154135	0.132825	0.199332	0.199332	0.391261	0.182176	0.0664968	0.140524	0.331787	0.199332	0.0198543	0.154135	0.154135	0.391261	0.154135	0.125821	0.06558	0.089701	0.260224	0.125821	0.154135	0.154135	0.260224	0.199332	0.154135	0.391261	0.72517	0.154135	0.0664968	0.089701	0.125821	0.154135	0.0481769	0.102275	0.233097
Ifit1	0.182176	0.182176	0.0198543	0.44576	0.199332	0.199332	0.154135	0.154135	0.182176	0.0481769	0.0869344	0.10377	0.154135	0.0869344	0.154135	0.235911	0.0869344	0.154135	0.199332	0.0481769	0.154135	0.140524	0.331787	0.132825	0.154135	0.44576	0.57568	0.235911	0.125821	0.0869344	0.125821	0.118093	0.0198543	0.0481769	2.43008e-37	0.154135	0.125821	0.260224	0.125821	0.72517	0.235911	0.0869344	0.152288	0.229245	0.0869344	0.154135	0.125821	0.511643	0.328647
Tiparp	0.199332	0.182176	0.154135	0.06558	0.154135	0.182176	0.125821	0.233097	0.182176	0.140524	0.0481769	0.125821	0.0869344	0.199332	0.283358	0.235911	0.140524	0.125821	0.154135	0.154135	0.182176	0.199332	0.06558	0.283358	0.284476	0.06558	0.260224	0.154135	0.140524	0.154135	0.229245	0.089701	0.154135	0.233097	0.199332	0.0481769	2.43008e-37	0.125821	0.140524	0.578101	0.283358	0.0869344	0.152288	0.10377	0.182176	0.511643	0.360884	0.72517	0.396989
Zyg11a	0.260224	0.199332	0.140524	0.44576	0.0481769	0.0869344	0.182176	0.199332	0.199332	0.260224	0.125821	0.284476	0.328647	0.154135	0.283358	0.235911	0.233097	0.182176	0.44576	0.125821	0.284476	0.182176	0.44576	0.331787	0.154135	0.331787	0.154135	0.283358	0.481108	0.0869344	0.089701	0.06558	0.140524	0.182176	0.125821	0.199332	0.125821	0.0869344	0.481108	0.235911	0.648897	0.199332	0.194815	0.154135	0.328647	0.878939	0.396989	0.511643	0.66905
Cxcl10	0.233097	0.199332	0.125821	0.391261	0.140524	0.0481769	0.154135	0.140524	0.199332	0.233097	0.233097	0.140524	0.182176	0.260224	0.44576	0.132825	0.154135	0.154135	0.154135	0.0198543	0.199332	0.154135	0.199332	0.391261	0.125821	0.44576	0.154135	0.331787	0.260224	0.199332	0.0481769	0.118093	0.125821	0.0869344	0.0869344	0.260224	0.140524	0.10377	0.260224	0.102275	0.391261	0.125821	0.10377	0.125821	0.233097	0.648897	0.284476	0.578101	0.66905
Igsf6	0.260224	0.199332	0.0481769	0.44576	0.182176	0.154135	0.182176	0.199332	0.199332	0.0869344	0.0664968	0.140524	0.199332	0.10377	0.199332	0.283358	0.125821	0.182176	0.199332	0.0198543	0.233097	0.154135	0.331787	0.154135	0.199332	0.44576	0.523092	0.235911	0.154135	0.10377	0.140524	0.10377	0.0198543	0.0869344	0.0198543	0.182176	0.0869344	0.199332	0.154135	0.648897	0.331787	0.10377	0.179341	0.240548	0.125821	0.331787	0.199332	0.72517	0.44576
Ccl5	0.199332	0.125821	0.182176	0.391261	0.140524	0.0664968	0.284476	0.154135	0.125821	0.125821	0.140524	0.182176	0.199332	0.0869344	0.102275	0.44576	0.199332	0.284476	0.235911	0.0869344	0.233097	0.10377	0.331787	0.102275	0.10377	0.331787	0.328647	0.391261	0.233097	0.199332	0.0869344	0.140524	0.125821	0.0869344	0.125821	0.328647	0.182176	0.140524	0.233097	0.44576	0.648897	0.260224	0.10377	0.194815	0.199332	0.44576	0.154135	0.391261	0.199332
Ubd	0.302356	0.182176	0.125821	0.391261	0.182176	0.081703	0.214616	0.195009	0.182176	0.132825	0.118093	0.140524	0.182176	0.152288	0.207932	0.331787	0.154135	0.214616	0.154135	0.0198543	0.275464	0.140524	0.207932	0.177126	0.166096	0.391261	0.380856	0.331787	0.195009	0.199332	0.10377	0.125821	0.081703	0.0869344	0.0869344	0.260224	0.0972446	0.132825	0.195009	0.416088	0.391261	0.152288	0.132825	0.199332	0.166096	0.541517	0.240251	0.72517	0.417368
Slfn8	0.140524	0.284476	0.10377	0.44576	0.10377	0.182176	0.182176	0.199332	0.284476	0.154135	0.154135	0.140524	0.154135	0.233097	0.391261	0.06558	0.154135	0.182176	0.283358	0.0481769	0.154135	0.260224	0.283358	0.391261	0.140524	0.331787	0.284476	0.44576	0.0664968	0.125821	0.0664968	0.06558	0.125821	0.0481769	0.0481769	0.199332	0.140524	0.284476	0.0664968	0.391261	0.511643	0.0664968	0.125821	0.179341	0.0481769	0.331787	0.125821	0.578101	0.523092
Ccl12	0.125821	0.0869344	0.154135	0.391261	0.154135	0.0664968	0.260224	0.0869344	0.0869344	0.125821	0.233097	0.140524	0.154135	0.0869344	0.102275	0.331787	0.154135	0.260224	0.235911	0.10377	0.140524	0.0664968	0.331787	0.102275	0.0198543	0.391261	0.233097	0.391261	0.260224	0.182176	0.0331261	0.154135	0.154135	0.0481769	0.10377	0.284476	0.284476	0.140524	0.260224	0.283358	0.511643	0.260224	0.06558	0.140524	0.233097	0.283358	0.10377	0.154135	0.154135
Nfkbiz	0.260224	0.125821	0.10377	0.154135	0.199332	0.140524	0.0869344	0.154135	0.125821	0.0869344	0.0481769	0.140524	0.154135	0.0869344	0.132825	0.44576	0.10377	0.0869344	0.154135	0.154135	0.199332	0.10377	0.199332	0.132825	0.260224	0.199332	0.396989	0.06558	0.328647	0.125821	0.229245	0.140524	0.0481769	0.233097	0.154135	0.0869344	0.0481769	0.0869344	0.328647	0.648897	0.154135	0.140524	0.179341	0.140524	0.328647	0.44576	0.396989	0.511643	0.260224
Ccl7	0.182176	0.284476	0.10377	0.44576	0.0198543	0.154135	0.140524	0.199332	0.284476	0.260224	0.140524	0.260224	0.284476	0.233097	0.44576	0.06558	0.199332	0.140524	0.44576	0.10377	0.199332	0.260224	0.44576	0.511643	0.154135	0.331787	0.154135	0.283358	0.284476	0.0481769	0.0869344	0.0198543	0.140524	0.154135	0.0869344	0.154135	0.125821	0.154135	0.284476	0.235911	0.648897	0.10377	0.194815	0.152288	0.182176	0.648897	0.284476	0.511643	0.833853
Ccl2	0.182176	0.140524	0.10377	0.391261	0.125821	0.0481769	0.125821	0.0869344	0.140524	0.199332	0.260224	0.140524	0.199332	0.154135	0.331787	0.154135	0.125821	0.125821	0.154135	0.0869344	0.154135	0.10377	0.283358	0.283358	0.0869344	0.511643	0.140524	0.199332	0.44576	0.154135	0.0331261	0.140524	0.10377	0.0869344	0.0869344	0.260224	0.199332	0.0869344	0.44576	0.06558	0.331787	0.154135	0.10377	0.118093	0.360884	0.511643	0.284476	0.331787	0.57568
Kank4	0.154135	0.10377	0.125821	0.132825	0.140524	0.0869344	0.0198543	0.0664968	0.10377	0.182176	0.199332	0.125821	0.140524	0.154135	0.283358	0.199332	0.0869344	0.0198543	0.132825	0.199332	0.125821	0.0869344	0.154135	0.283358	0.140524	0.235911	0.125821	0	0.523092	0.140524	0.118093	0.152288	0.125821	0.199332	0.182176	0.10377	0.140524	0.0198543	0.523092	0.132825	0.154135	0.140524	0.118093	0.0481769	0.523092	0.511643	0.44576	0.235911	0.396989
Tdrd7	0.125821	0.0869344	0.154135	0.391261	0.154135	0.0664968	0.260224	0.0869344	0.0869344	0.125821	0.233097	0.140524	0.154135	0.0869344	0.102275	0.331787	0.154135	0.260224	0.235911	0.10377	0.140524	0.0664968	0.331787	0.102275	0.0198543	0.391261	0.233097	0.391261	0.260224	0.182176	0.0331261	0.154135	0.154135	0.0481769	0.10377	0.284476	0.284476	0.140524	0.260224	0.283358	0.511643	0.260224	0.06558	0.140524	0.233097	0.283358	0.10377	0.154135	0.154135
Sbno2	0.182176	0.182176	0.0198543	0.44576	0.199332	0.199332	0.154135	0.154135	0.182176	0.0481769	0.0869344	0.10377	0.154135	0.0869344	0.154135	0.235911	0.0869344	0.154135	0.199332	0.0481769	0.154135	0.140524	0.331787	0.132825	0.154135	0.44576	0.57568	0.235911	0.125821	0.0869344	0.125821	0.118093	0.0198543	0.0481769	2.43008e-37	0.154135	0.125821	0.260224	0.125821	0.72517	0.235911	0.0869344	0.152288	0.229245	0.0869344	0.154135	0.125821	0.511643	0.328647
Isg15	0.125821	0.0869344	0.125821	0.44576	0.140524	0.0869344	0.199332	0.0869344	0.0869344	0.125821	0.199332	0.154135	0.199332	0.0481769	0.102275	0.331787	0.140524	0.199332	0.283358	0.125821	0.140524	0.0664968	0.44576	0.102275	0.0481769	0.44576	0.233097	0.283358	0.360884	0.125821	0.0481769	0.152288	0.125821	0.0664968	0.0869344	0.260224	0.284476	0.140524	0.360884	0.283358	0.44576	0.260224	0.089701	0.152288	0.284476	0.283358	0.140524	0.154135	0.199332
H2-Q4	0.140524	0.10377	0.154135	0.391261	0.154135	0.10377	0.260224	0.125821	0.10377	0.0869344	0.154135	0.140524	0.154135	0.0664968	0.06558	0.391261	0.154135	0.260224	0.235911	0.10377	0.154135	0.0869344	0.331787	0.06558	0.0664968	0.331787	0.360884	0.391261	0.182176	0.182176	0.0664968	0.152288	0.125821	0.0481769	0.10377	0.284476	0.233097	0.182176	0.182176	0.511643	0.511643	0.233097	0.0869344	0.179341	0.154135	0.235911	0.0869344	0.235911	0.140524
Slc2a6	0.199332	0.140524	0.140524	0.44576	0.0869344	0.0198543	0.199332	0.140524	0.140524	0.233097	0.199332	0.199332	0.260224	0.125821	0.235911	0.283358	0.182176	0.199332	0.283358	0.10377	0.233097	0.125821	0.391261	0.235911	0.10377	0.44576	0.140524	0.283358	0.481108	0.140524	0.0481769	0.118093	0.140524	0.10377	0.10377	0.284476	0.199332	0.0869344	0.481108	0.132825	0.578101	0.260224	0.125821	0.152288	0.396989	0.72517	0.328647	0.391261	0.481108
Rbm43	0.154135	0.284476	0.182176	0.331787	0.0664968	0.154135	0.233097	0.284476	0.284476	0.233097	0.125821	0.199332	0.182176	0.260224	0.44576	0.102275	0.260224	0.233097	0.331787	0.0664968	0.199332	0.328647	0.235911	0.44576	0.182176	0.199332	0.182176	0.511643	0.0869344	0.154135	0.089701	0.0331261	0.182176	0.125821	0.125821	0.199332	0.10377	0.233097	0.0869344	0.331787	0.801805	0.10377	0.140524	0.154135	0.0869344	0.578101	0.199332	0.801805	0.66905
Tmem255a	0.125821	0.0869344	0.233097	0	0.140524	0.0869344	0.0869344	0.0869344	0.0869344	0.199332	0.199332	0.125821	0.0869344	0.199332	0.283358	0.199332	0.140524	0.0869344	0.132825	0.233097	0.10377	0.10377	0.06558	0.283358	0.125821	0.102275	0.0664968	0.132825	0.360884	0.233097	0.118093	0.152288	0.233097	0.233097	0.284476	0.10377	0.140524	0.0198543	0.360884	0.132825	0.283358	0.154135	0.0664968	0.0045469	0.44576	0.511643	0.360884	0.235911	0.328647
Pml	0.154135	0.260224	0.0198543	0.283358	0.125821	0.260224	0.0198543	0.154135	0.260224	0.125821	0.10377	0.125821	0.154135	0.154135	0.331787	0.102275	0.0664968	0.0198543	0.235911	0.140524	0.140524	0.199332	0.283358	0.331787	0.199332	0.283358	0.360884	0.102275	0.154135	0.0198543	0.152288	0.0664968	0.0481769	0.140524	0.0664968	0.0664968	0.0664968	0.182176	0.154135	0.511643	0.154135	0.0198543	0.194815	0.140524	0.140524	0.235911	0.233097	0.44576	0.57568
Dzank1	0.10377	0.10377	0.233097	0.102275	0.0664968	0.10377	0.0869344	0.125821	0.10377	0.260224	0.182176	0.199332	0.154135	0.154135	0.283358	0.199332	0.182176	0.0869344	0.283358	0.284476	0.125821	0.140524	0.199332	0.331787	0.140524	0.102275	0.0198543	0.132825	0.481108	0.140524	0.118093	0.10377	0.233097	0.284476	0.284476	0.10377	0.154135	0.0481769	0.481108	0.132825	0.44576	0.199332	0.118093	0.0331261	0.523092	0.648897	0.44576	0.235911	0.396989
Tap1	0.154135	0.199332	0.10377	0.44576	0.154135	0.182176	0.260224	0.199332	0.199332	0.0869344	0.10377	0.140524	0.154135	0.125821	0.154135	0.235911	0.154135	0.260224	0.283358	0.0481769	0.182176	0.182176	0.331787	0.154135	0.140524	0.331787	0.481108	0.44576	0.0664968	0.125821	0.10377	0.089701	0.10377	0.0481769	0.0481769	0.199332	0.140524	0.284476	0.0664968	0.72517	0.511643	0.125821	0.125821	0.229245	0.0481769	0.235911	0.0869344	0.511643	0.260224
Icam1	0.233097	0.199332	0.0869344	0.44576	0.125821	0.0664968	0.125821	0.140524	0.199332	0.233097	0.199332	0.154135	0.233097	0.199332	0.44576	0.132825	0.140524	0.125821	0.199332	0.0481769	0.199332	0.154135	0.283358	0.391261	0.140524	0.511643	0.154135	0.235911	0.360884	0.140524	0.06558	0.10377	0.0869344	0.10377	0.0664968	0.233097	0.140524	0.10377	0.360884	0.102275	0.331787	0.125821	0.140524	0.140524	0.284476	0.648897	0.360884	0.578101	0.779933
Esyt3	0.0664968	0.0198543	0.284476	0.132825	0.140524	0.125821	0.233097	0.0869344	0.0198543	0.125821	0.154135	0.154135	0.10377	0.10377	0.06558	0.331787	0.199332	0.233097	0.283358	0.233097	0.0869344	0.0664968	0.199332	0.102275	0.0481769	0.102275	0.140524	0.331787	0.284476	0.199332	0.089701	0.152288	0.284476	0.154135	0.260224	0.154135	0.260224	0.125821	0.284476	0.391261	0.578101	0.260224	0.0481769	0.0664968	0.260224	0.283358	0.125821	0.102275	0.10377
Themis2	0.125821	0.140524	0.125821	0.391261	0.154135	0.154135	0.260224	0.140524	0.140524	0.0664968	0.140524	0.125821	0.140524	0.0869344	0.102275	0.283358	0.140524	0.260224	0.235911	0.0869344	0.140524	0.125821	0.331787	0.102275	0.0869344	0.331787	0.44576	0.391261	0.10377	0.140524	0.0869344	0.125821	0.125821	0.0198543	0.0664968	0.233097	0.199332	0.260224	0.10377	0.648897	0.511643	0.154135	0.089701	0.194815	0.0869344	0.154135	0.0481769	0.283358	0.154135
Fbxw17	0.182176	0.140524	0.0869344	0.283358	0.140524	0.0481769	0.0664968	0.0869344	0.140524	0.199332	0.260224	0.125821	0.182176	0.140524	0.331787	0.199332	0.0869344	0.0664968	0.132825	0.125821	0.154135	0.10377	0.235911	0.283358	0.125821	0.44576	0.140524	0.102275	0.44576	0.140524	0.0664968	0.152288	0.0869344	0.125821	0.10377	0.182176	0.154135	0.0481769	0.44576	0.06558	0.199332	0.154135	0.118093	0.089701	0.481108	0.511643	0.396989	0.331787	0.523092
Ppm1k	0.0869344	0.0664968	0.154135	0.132825	0.260224	0.182176	0.199332	0.10377	0.0664968	0.0198543	0.125821	0.0481769	0.0198543	0.10377	0.102275	0.283358	0.10377	0.199332	0.102275	0.125821	0.0664968	0.0869344	0.102275	0.06558	0.10377	0.154135	0.360884	0.283358	0.0869344	0.233097	0.125821	0.179341	0.154135	0.0664968	0.140524	0.140524	0.182176	0.233097	0.0869344	0.648897	0.283358	0.125821	0.0481769	0.118093	0.10377	0.102275	0.0664968	0.283358	0.10377
Ifi206	0.154135	0.260224	0.0198543	0.44576	0.140524	0.199332	0.10377	0.154135	0.260224	0.125821	0.140524	0.10377	0.154135	0.182176	0.391261	0.06558	0.0869344	0.10377	0.199332	0.0481769	0.140524	0.199332	0.283358	0.331787	0.154135	0.44576	0.360884	0.235911	0.125821	0.0869344	0.089701	0.0869344	0.0481769	0.0481769	2.43008e-37	0.154135	0.125821	0.260224	0.125821	0.391261	0.235911	0.0198543	0.152288	0.179341	0.0869344	0.235911	0.154135	0.578101	0.624152
Socs1	0.154135	0.199332	0.10377	0.44576	0.154135	0.182176	0.260224	0.199332	0.199332	0.0869344	0.10377	0.140524	0.154135	0.125821	0.154135	0.235911	0.154135	0.260224	0.283358	0.0481769	0.182176	0.182176	0.331787	0.154135	0.140524	0.331787	0.481108	0.44576	0.0664968	0.125821	0.10377	0.089701	0.10377	0.0481769	0.0481769	0.199332	0.140524	0.284476	0.0664968	0.72517	0.511643	0.125821	0.125821	0.229245	0.0481769	0.235911	0.0869344	0.511643	0.260224
Csf3	0.154135	0.10377	0.10377	0.154135	0.182176	0.0481769	0.0481769	0.0664968	0.10377	0.182176	0.260224	0.0869344	0.125821	0.154135	0.331787	0.199332	0.0664968	0.0481769	0.06558	0.140524	0.125821	0.0869344	0.132825	0.283358	0.140524	0.331787	0.125821	0.06558	0.44576	0.182176	0.089701	0.179341	0.10377	0.140524	0.140524	0.140524	0.154135	0.0481769	0.44576	0.06558	0.132825	0.140524	0.089701	0.06558	0.523092	0.511643	0.44576	0.331787	0.396989
Slamf7	0.154135	0.199332	0.10377	0.44576	0.154135	0.182176	0.260224	0.199332	0.199332	0.0869344	0.10377	0.140524	0.154135	0.125821	0.154135	0.235911	0.154135	0.260224	0.283358	0.0481769	0.182176	0.182176	0.331787	0.154135	0.140524	0.331787	0.481108	0.44576	0.0664968	0.125821	0.10377	0.089701	0.10377	0.0481769	0.0481769	0.199332	0.140524	0.284476	0.0664968	0.72517	0.511643	0.125821	0.125821	0.229245	0.0481769	0.235911	0.0869344	0.511643	0.260224
Snx10	0.10377	0.10377	0.233097	0.102275	0.0664968	0.10377	0.0869344	0.125821	0.10377	0.260224	0.182176	0.199332	0.154135	0.154135	0.283358	0.199332	0.182176	0.0869344	0.283358	0.284476	0.125821	0.140524	0.199332	0.331787	0.140524	0.102275	0.0198543	0.132825	0.481108	0.140524	0.118093	0.10377	0.233097	0.284476	0.284476	0.10377	0.154135	0.0481769	0.481108	0.132825	0.44576	0.199332	0.118093	0.0331261	0.523092	0.648897	0.44576	0.235911	0.396989
Ankrd35	0.140524	0.182176	0.154135	0.06558	0.140524	0.154135	0.0869344	0.154135	0.182176	0.199332	0.140524	0.125821	0.0869344	0.284476	0.44576	0.102275	0.140524	0.0869344	0.154135	0.154135	0.125821	0.199332	0.06558	0.44576	0.199332	0.102275	0.125821	0.154135	0.182176	0.154135	0.152288	0.089701	0.199332	0.233097	0.199332	0.0481769	0.0664968	0.10377	0.182176	0.235911	0.283358	0.0664968	0.118093	0.0481769	0.233097	0.511643	0.360884	0.511643	0.523092
Parp12	0.154135	0.199332	0.0664968	0.511643	0.140524	0.199332	0.199332	0.199332	0.199332	0.0869344	0.0869344	0.154135	0.199332	0.0869344	0.154135	0.235911	0.140524	0.199332	0.331787	0.0664968	0.182176	0.182176	0.44576	0.154135	0.154135	0.391261	0.481108	0.331787	0.125821	0.0664968	0.118093	0.0869344	0.0664968	0.0664968	0.0198543	0.182176	0.140524	0.284476	0.125821	0.72517	0.44576	0.125821	0.154135	0.240548	0.0869344	0.235911	0.125821	0.511643	0.328647
Shfl	0.140524	0.284476	0.10377	0.44576	0.10377	0.182176	0.182176	0.199332	0.284476	0.154135	0.154135	0.140524	0.154135	0.233097	0.391261	0.06558	0.154135	0.182176	0.283358	0.0481769	0.154135	0.260224	0.283358	0.391261	0.140524	0.331787	0.284476	0.44576	0.0664968	0.125821	0.0664968	0.06558	0.125821	0.0481769	0.0481769	0.199332	0.140524	0.284476	0.0664968	0.391261	0.511643	0.0664968	0.125821	0.179341	0.0481769	0.331787	0.125821	0.578101	0.523092
Stx11	0.260224	0.199332	0.0481769	0.44576	0.182176	0.154135	0.182176	0.199332	0.199332	0.0869344	0.0664968	0.140524	0.199332	0.10377	0.199332	0.283358	0.125821	0.182176	0.199332	0.0198543	0.233097	0.154135	0.331787	0.154135	0.199332	0.44576	0.523092	0.235911	0.154135	0.10377	0.140524	0.10377	0.0198543	0.0869344	0.0198543	0.182176	0.0869344	0.199332	0.154135	0.648897	0.331787	0.10377	0.179341	0.240548	0.125821	0.331787	0.199332	0.72517	0.44576
Znfx1	0.140524	0.125821	0.0869344	0.331787	0.233097	0.154135	0.199332	0.10377	0.125821	0.0198543	0.140524	0.0664968	0.10377	0.0869344	0.102275	0.283358	0.0869344	0.199332	0.132825	0.0664968	0.125821	0.0869344	0.235911	0.06558	0.0869344	0.391261	0.523092	0.283358	0.10377	0.154135	0.089701	0.154135	0.0869344	2.43008e-37	0.0481769	0.199332	0.182176	0.233097	0.10377	0.648897	0.283358	0.125821	0.0869344	0.179341	0.0869344	0.102275	0.0481769	0.283358	0.154135
Gabbr2	0.0481769	0.0869344	0.199332	0.102275	0.0869344	0.140524	0.0664968	0.0869344	0.0869344	0.199332	0.199332	0.154135	0.125821	0.140524	0.235911	0.154135	0.140524	0.0664968	0.283358	0.328647	0.0664968	0.125821	0.199332	0.283358	0.10377	0.102275	0.0481769	0.132825	0.396989	0.125821	0.10377	0.118093	0.233097	0.233097	0.260224	0.0869344	0.199332	0.0869344	0.396989	0.154135	0.331787	0.182176	0.089701	0.0198543	0.44576	0.391261	0.284476	0.132825	0.284476
Ifi203	0.284476	0.396989	0.182176	0.878939	0.154135	0.481108	0.260224	0.360884	0.396989	0.140524	0.199332	0.328647	0.396989	0.328647	0.331787	0.331787	0.360884	0.260224	0.72517	0.10377	0.328647	0.328647	0.331787	0.154135	0.396989	0.801805	0.779933	0.959831	0.0869344	0.233097	0.229245	0.152288	0.182176	0.140524	0.10377	0.44576	0.199332	0.523092	0.0869344	0.959831	0.511643	0.154135	0.306901	0.574109	0.0481769	0.235911	0.154135	0.878939	0.57568
Saa3	0.182176	0.10377	0.182176	0.391261	0.140524	0.0198543	0.284476	0.125821	0.10377	0.154135	0.199332	0.182176	0.199332	0.10377	0.132825	0.391261	0.199332	0.284476	0.235911	0.0869344	0.199332	0.0869344	0.331787	0.132825	0.0664968	0.391261	0.199332	0.391261	0.328647	0.199332	0.0481769	0.152288	0.154135	0.0869344	0.125821	0.328647	0.233097	0.10377	0.328647	0.235911	0.648897	0.284476	0.0869344	0.152288	0.284476	0.511643	0.182176	0.283358	0.233097
Stat2	0.0869344	0.199332	0.140524	0.132825	0.0869344	0.284476	0.0664968	0.199332	0.199332	0.154135	0.0869344	0.154135	0.125821	0.182176	0.331787	0.102275	0.140524	0.0664968	0.331787	0.233097	0.10377	0.260224	0.199332	0.391261	0.233097	0.06558	0.182176	0.154135	0.140524	0.0664968	0.179341	0.0481769	0.154135	0.233097	0.182176	0.0198543	0.0869344	0.199332	0.140524	0.511643	0.331787	0.0664968	0.154135	0.089701	0.154135	0.331787	0.260224	0.44576	0.44576
Gbp7	0.182176	0.182176	0.0198543	0.44576	0.199332	0.199332	0.154135	0.154135	0.182176	0.0481769	0.0869344	0.10377	0.154135	0.0869344	0.154135	0.235911	0.0869344	0.154135	0.199332	0.0481769	0.154135	0.140524	0.331787	0.132825	0.154135	0.44576	0.57568	0.235911	0.125821	0.0869344	0.125821	0.118093	0.0198543	0.0481769	2.43008e-37	0.154135	0.125821	0.260224	0.125821	0.72517	0.235911	0.0869344	0.152288	0.229245	0.0869344	0.154135	0.125821	0.511643	0.328647
Ddx58	0.140524	0.233097	0.0198543	0.44576	0.140524	0.154135	0.10377	0.125821	0.233097	0.154135	0.199332	0.10377	0.154135	0.199332	0.44576	0	0.0869344	0.10377	0.199332	0.0481769	0.125821	0.182176	0.283358	0.391261	0.125821	0.511643	0.233097	0.235911	0.182176	0.0869344	0.06558	0.089701	0.0869344	0.0481769	2.43008e-37	0.154135	0.154135	0.199332	0.182176	0.199332	0.235911	0.0481769	0.125821	0.140524	0.140524	0.283358	0.182176	0.44576	0.66905
Olfr56	0.125821	0.125821	0.125821	0.331787	0.154135	0.0664968	0.140524	0.0481769	0.125821	0.154135	0.328647	0.0869344	0.125821	0.182176	0.283358	0.132825	0.10377	0.140524	0.132825	0.0869344	0.10377	0.0869344	0.199332	0.235911	0.0198543	0.44576	0.154135	0.283358	0.260224	0.199332	0.0045469	0.154135	0.140524	0.0198543	0.0869344	0.260224	0.260224	0.125821	0.260224	0.102275	0.283358	0.140524	0.0481769	0.089701	0.233097	0.283358	0.140524	0.199332	0.360884
Tex45	0.182176	0.360884	0.10377	0.102275	0.260224	0.360884	0.10377	0.260224	0.360884	0.481108	0.233097	0.10377	0.0869344	0.360884	0.648897	0.132825	0.0869344	0.10377	0.199332	0.199332	0.154135	0.44576	0.283358	0.959831	0.284476	0.331787	0.140524	0.102275	0.328647	0.0869344	0.262836	0.179341	0.481108	0.199332	0.154135	2.43008e-37	0.260224	0.260224	0.328647	0.331787	0.154135	0.154135	0.229245	0.0869344	0.396989	0.648897	0.481108	0.391261	0.624152
Hipk4	0.199332	0.154135	0.10377	0.154135	0.140524	0.10377	0.0198543	0.125821	0.154135	0.199332	0.154135	0.140524	0.154135	0.199332	0.391261	0.154135	0.10377	0.0198543	0.154135	0.154135	0.154135	0.140524	0.154135	0.391261	0.199332	0.235911	0.140524	0.06558	0.44576	0.125821	0.140524	0.118093	0.10377	0.233097	0.154135	0.0869344	0.0869344	0.0481769	0.44576	0.154135	0.154135	0.10377	0.152288	0.0664968	0.44576	0.648897	0.523092	0.44576	0.57568
Milr1	0.0869344	0.182176	0.125821	0.391261	0.10377	0.125821	0.182176	0.10377	0.182176	0.182176	0.284476	0.125821	0.140524	0.199332	0.331787	0.06558	0.140524	0.182176	0.235911	0.0869344	0.10377	0.154135	0.283358	0.331787	0.0481769	0.391261	0.154135	0.391261	0.154135	0.140524	0.0045469	0.10377	0.182176	0.0198543	0.0664968	0.233097	0.260224	0.199332	0.154135	0.154135	0.511643	0.125821	0.0664968	0.118093	0.140524	0.283358	0.10377	0.235911	0.396989
Serpina3g	0.284476	0.260224	0.0869344	0.391261	0.154135	0.125821	0.199332	0.233097	0.260224	0.140524	0.10377	0.125821	0.154135	0.199332	0.331787	0.199332	0.140524	0.199332	0.154135	2.43008e-37	0.260224	0.199332	0.199332	0.283358	0.199332	0.391261	0.396989	0.331787	0.125821	0.154135	0.118093	0.089701	0.0869344	0.0664968	0.0481769	0.199332	0.0664968	0.182176	0.125821	0.44576	0.391261	0.0869344	0.152288	0.199332	0.10377	0.511643	0.233097	0.878939	0.57568
Oasl1	0.154135	0.0869344	0.125821	0.331787	0.233097	0.10377	0.199332	0.0869344	0.0869344	0.0481769	0.154135	0.0869344	0.125821	0.0664968	0.06558	0.391261	0.10377	0.199332	0.132825	0.0869344	0.140524	0.0481769	0.235911	0	0.0664968	0.391261	0.44576	0.283358	0.182176	0.199332	0.0869344	0.194815	0.0869344	0.0198543	0.0869344	0.260224	0.199332	0.154135	0.182176	0.511643	0.283358	0.182176	0.0664968	0.154135	0.154135	0.154135	0.0869344	0.235911	0.140524
Crtac1	0.0869344	0.140524	0.140524	0.06558	0.199332	0.284476	0.0869344	0.140524	0.140524	0.0664968	0.0869344	0.0869344	0.0481769	0.154135	0.199332	0.154135	0.10377	0.0869344	0.154135	0.182176	0.0664968	0.154135	0.102275	0.199332	0.182176	0.06558	0.328647	0.154135	0.0664968	0.140524	0.194815	0.118093	0.140524	0.182176	0.182176	0.0198543	0.0869344	0.199332	0.0664968	0.72517	0.199332	0.0481769	0.10377	0.0869344	0.10377	0.132825	0.140524	0.331787	0.199332
Kcnj12	0.125821	0.182176	0.154135	0.331787	0.140524	0.199332	0.284476	0.233097	0.182176	0.10377	0.0869344	0.154135	0.140524	0.125821	0.154135	0.235911	0.199332	0.284476	0.331787	0.0869344	0.154135	0.199332	0.283358	0.154135	0.140524	0.199332	0.360884	0.511643	0.0481769	0.140524	0.118093	0.0869344	0.154135	0.0869344	0.10377	0.182176	0.140524	0.284476	0.0481769	0.72517	0.648897	0.140524	0.118093	0.194815	0.0481769	0.235911	0.0869344	0.511643	0.260224
Zc3h12a	0.260224	0.125821	0.140524	0.235911	0.260224	0.0869344	0.199332	0.154135	0.125821	0.0869344	0.10377	0.10377	0.125821	0.140524	0.154135	0.391261	0.140524	0.199332	0.102275	0.0481769	0.199332	0.10377	0.132825	0.132825	0.182176	0.283358	0.396989	0.283358	0.182176	0.260224	0.140524	0.154135	0.0869344	0.10377	0.125821	0.199332	0.10377	0.140524	0.182176	0.511643	0.283358	0.140524	0.10377	0.154135	0.182176	0.44576	0.233097	0.648897	0.233097
Ifi209	0.233097	0.233097	0.125821	0.44576	0.140524	0.140524	0.284476	0.260224	0.233097	0.125821	0.0869344	0.182176	0.199332	0.140524	0.199332	0.283358	0.199332	0.284476	0.283358	0.0198543	0.260224	0.199332	0.331787	0.199332	0.182176	0.331787	0.44576	0.44576	0.10377	0.140524	0.118093	0.0869344	0.10377	0.0869344	0.0664968	0.233097	0.10377	0.233097	0.10377	0.648897	0.648897	0.140524	0.152288	0.240548	0.0869344	0.44576	0.154135	0.72517	0.360884
Hilpda	0.125821	0.125821	0.140524	0.06558	0.233097	0.260224	0.125821	0.154135	0.125821	0.0481769	0.0481769	0.0869344	0.0481769	0.125821	0.132825	0.283358	0.10377	0.125821	0.154135	0.182176	0.10377	0.140524	0.102275	0.132825	0.199332	0.06558	0.396989	0.154135	0.0869344	0.140524	0.229245	0.125821	0.140524	0.182176	0.182176	0.0198543	0.0664968	0.182176	0.0869344	0.878939	0.199332	0.0869344	0.118093	0.10377	0.125821	0.154135	0.154135	0.391261	0.154135
B430306N03Rik	0.233097	0.233097	0.125821	0.44576	0.140524	0.140524	0.284476	0.260224	0.233097	0.125821	0.0869344	0.182176	0.199332	0.140524	0.199332	0.283358	0.199332	0.284476	0.283358	0.0198543	0.260224	0.199332	0.331787	0.199332	0.182176	0.331787	0.44576	0.44576	0.10377	0.140524	0.118093	0.0869344	0.10377	0.0869344	0.0664968	0.233097	0.10377	0.233097	0.10377	0.648897	0.648897	0.140524	0.152288	0.240548	0.0869344	0.44576	0.154135	0.72517	0.360884
Rtn4r	0.328647	0.199332	0.125821	0.391261	0.154135	0.0664968	0.199332	0.199332	0.199332	0.154135	0.125821	0.140524	0.182176	0.182176	0.283358	0.283358	0.154135	0.199332	0.154135	0.0198543	0.284476	0.154135	0.199332	0.235911	0.182176	0.391261	0.328647	0.331787	0.199332	0.199332	0.10377	0.118093	0.0869344	0.0869344	0.0869344	0.260224	0.0869344	0.125821	0.199332	0.331787	0.391261	0.140524	0.140524	0.194815	0.182176	0.648897	0.284476	0.801805	0.523092
Ccrl2	0.154135	0.140524	0.154135	0.102275	0.125821	0.125821	0.0481769	0.140524	0.140524	0.233097	0.140524	0.154135	0.140524	0.199332	0.391261	0.154135	0.140524	0.0481769	0.199332	0.199332	0.140524	0.154135	0.132825	0.391261	0.199332	0.132825	0.0869344	0.102275	0.396989	0.140524	0.152288	0.10377	0.154135	0.284476	0.233097	0.0664968	0.0869344	0.0481769	0.396989	0.154135	0.235911	0.125821	0.140524	0.0481769	0.44576	0.648897	0.523092	0.44576	0.57568
Tnip3	0.199332	0.125821	0.140524	0.44576	0.125821	0.0869344	0.233097	0.154135	0.125821	0.125821	0.125821	0.199332	0.260224	0.0481769	0.102275	0.44576	0.182176	0.233097	0.283358	0.10377	0.233097	0.10377	0.44576	0.102275	0.125821	0.391261	0.328647	0.283358	0.328647	0.140524	0.089701	0.125821	0.0869344	0.10377	0.10377	0.284476	0.182176	0.140524	0.328647	0.44576	0.578101	0.260224	0.140524	0.199332	0.260224	0.44576	0.199332	0.391261	0.260224
Adig	0.199332	0.260224	0.0198543	0.331787	0.140524	0.125821	0.0664968	0.154135	0.260224	0.199332	0.182176	0.125821	0.182176	0.199332	0.511643	0.102275	0.0869344	0.0664968	0.154135	0.0664968	0.182176	0.199332	0.235911	0.44576	0.199332	0.44576	0.199332	0.132825	0.233097	0.0869344	0.10377	0.089701	0.0664968	0.125821	0.0481769	0.125821	0.0869344	0.125821	0.233097	0.154135	0.199332	0.0664968	0.154135	0.125821	0.260224	0.511643	0.396989	0.648897	0.779933
Zfp612	0.182176	0.140524	0.199332	0.132825	0.0869344	0.10377	0.125821	0.199332	0.140524	0.260224	0.10377	0.233097	0.182176	0.154135	0.283358	0.283358	0.199332	0.125821	0.331787	0.233097	0.199332	0.182176	0.199332	0.331787	0.233097	0.102275	0.0869344	0.154135	0.44576	0.125821	0.154135	0.0869344	0.199332	0.328647	0.260224	0.0869344	0.0869344	0.0481769	0.44576	0.235911	0.44576	0.199332	0.154135	0.0869344	0.481108	0.878939	0.57568	0.511643	0.481108
Phf11a	0.260224	0.284476	0.0869344	0.511643	0.0869344	0.140524	0.199332	0.284476	0.284476	0.182176	0.0869344	0.199332	0.260224	0.154135	0.331787	0.199332	0.182176	0.199332	0.331787	0.0481769	0.284476	0.260224	0.391261	0.331787	0.233097	0.391261	0.328647	0.331787	0.182176	0.0869344	0.118093	0.0481769	0.0869344	0.10377	0.0481769	0.199332	0.0869344	0.199332	0.182176	0.44576	0.578101	0.125821	0.199332	0.240548	0.140524	0.648897	0.284476	0.878939	0.66905
Olfr545	0.0869344	0.199332	0.182176	0.199332	0.125821	0.199332	0.182176	0.199332	0.199332	0.154135	0.140524	0.125821	0.0869344	0.260224	0.391261	0.06558	0.182176	0.182176	0.235911	0.10377	0.10377	0.260224	0.132825	0.391261	0.154135	0.132825	0.182176	0.44576	0.0481769	0.182176	0.10377	0.0664968	0.199332	0.10377	0.140524	0.140524	0.140524	0.284476	0.0481769	0.391261	0.511643	0.0664968	0.089701	0.118093	0.0664968	0.331787	0.140524	0.578101	0.396989
Ucn3	0.0664968	0.0869344	0.164299	0.107801	0.089701	0.142142	0.089701	0.125821	0.0869344	0.125821	0.0664968	0.164299	0.132825	0.0869344	0.125821	0.154135	0.152023	0.089701	0.300981	0.241192	0.0869344	0.125821	0.207932	0.154135	0.142142	0.0743973	0.118093	0.140524	0.233097	0.089701	0.140524	0.0664968	0.164299	0.241192	0.215168	0.0510637	0.0869344	0.0869344	0.233097	0.334238	0.391261	0.125821	0.119267	0.0611759	0.260256	0.334238	0.260256	0.231436	0.243725
Dcaf12l1	0.0664968	0.154135	0.199332	0.154135	0.125821	0.284476	0.182176	0.182176	0.154135	0.10377	0.0869344	0.154135	0.10377	0.182176	0.199332	0.132825	0.199332	0.182176	0.331787	0.154135	0.0869344	0.199332	0.199332	0.235911	0.140524	0.06558	0.260224	0.391261	0.0664968	0.140524	0.140524	0.0664968	0.199332	0.154135	0.182176	0.10377	0.140524	0.284476	0.0664968	0.72517	0.578101	0.0869344	0.10377	0.118093	0.0481769	0.199332	0.0869344	0.331787	0.233097
Gprin3	0.140524	0.154135	0.199332	0.132825	0.0664968	0.125821	0.0869344	0.182176	0.154135	0.284476	0.140524	0.233097	0.182176	0.199332	0.391261	0.154135	0.199332	0.0869344	0.331787	0.233097	0.154135	0.199332	0.199332	0.44576	0.199332	0.102275	0.0481769	0.154135	0.396989	0.125821	0.140524	0.0664968	0.199332	0.328647	0.260224	0.0869344	0.10377	0.0664968	0.396989	0.154135	0.44576	0.154135	0.152288	0.06558	0.44576	0.801805	0.523092	0.44576	0.57568
Hcar2	0.199332	0.10377	0.199332	0.06558	0.199332	0.140524	0.140524	0.182176	0.10377	0.10377	0.0481769	0.140524	0.10377	0.125821	0.132825	0.44576	0.154135	0.140524	0.154135	0.182176	0.182176	0.125821	0.102275	0.132825	0.233097	0.06558	0.284476	0.154135	0.199332	0.199332	0.229245	0.140524	0.140524	0.260224	0.260224	0.0869344	0.0481769	0.0869344	0.199332	0.648897	0.283358	0.154135	0.125821	0.10377	0.260224	0.44576	0.328647	0.511643	0.199332
Fpr1	0.396989	0.523092	0.182176	0.511643	0.233097	0.72517	0.284476	0.44576	0.523092	0.182176	0.284476	0.481108	0.66905	0.284476	0.331787	0.331787	0.396989	0.284476	0.959831	0.199332	0.44576	0.396989	0.801805	0.154135	0.523092	0.878939	0.945029	0.959831	0.233097	0.199332	0.306901	0.199332	0.182176	0.199332	0.125821	0.57568	0.199332	0.523092	0.233097	0.959831	0.511643	0.260224	0.507558	0.799299	0.140524	0.235911	0.233097	0.878939	0.72517
Ifit2	0.140524	0.125821	0.0481769	0.391261	0.199332	0.182176	0.154135	0.10377	0.125821	0.0198543	0.125821	0.0869344	0.140524	0.0481769	0.102275	0.283358	0.0664968	0.154135	0.154135	0.0869344	0.125821	0.0869344	0.331787	0.06558	0.10377	0.44576	0.523092	0.199332	0.154135	0.10377	0.10377	0.152288	0.0481769	0.0198543	0.0198543	0.182176	0.182176	0.233097	0.154135	0.648897	0.235911	0.125821	0.118093	0.194815	0.125821	0.102275	0.0869344	0.283358	0.199332
Spin2c	0.154135	0.10377	0.125821	0.132825	0.140524	0.0869344	0.0198543	0.0664968	0.10377	0.182176	0.199332	0.125821	0.140524	0.154135	0.283358	0.199332	0.0869344	0.0198543	0.132825	0.199332	0.125821	0.0869344	0.154135	0.283358	0.140524	0.235911	0.125821	0	0.523092	0.140524	0.118093	0.152288	0.125821	0.199332	0.182176	0.10377	0.140524	0.0198543	0.523092	0.132825	0.154135	0.140524	0.118093	0.0481769	0.523092	0.511643	0.44576	0.235911	0.396989
Tifa	0.182176	0.140524	0.140524	0.331787	0.140524	0.0198543	0.154135	0.0869344	0.140524	0.199332	0.284476	0.125821	0.154135	0.199332	0.331787	0.154135	0.140524	0.154135	0.132825	0.0664968	0.154135	0.10377	0.199332	0.283358	0.0664968	0.44576	0.140524	0.283358	0.328647	0.233097	0.0198543	0.152288	0.140524	0.0664968	0.10377	0.284476	0.199332	0.0869344	0.328647	0.06558	0.391261	0.154135	0.0664968	0.10377	0.284476	0.511643	0.233097	0.331787	0.481108
Mpeg1	0.154135	0.199332	0.10377	0.44576	0.154135	0.182176	0.260224	0.199332	0.199332	0.0869344	0.10377	0.140524	0.154135	0.125821	0.154135	0.235911	0.154135	0.260224	0.283358	0.0481769	0.182176	0.182176	0.331787	0.154135	0.140524	0.331787	0.481108	0.44576	0.0664968	0.125821	0.10377	0.089701	0.10377	0.0481769	0.0481769	0.199332	0.140524	0.284476	0.0664968	0.72517	0.511643	0.125821	0.125821	0.229245	0.0481769	0.235911	0.0869344	0.511643	0.260224
Irgm1	0.140524	0.125821	0.0869344	0.331787	0.233097	0.154135	0.199332	0.10377	0.125821	0.0198543	0.140524	0.0664968	0.10377	0.0869344	0.102275	0.283358	0.0869344	0.199332	0.132825	0.0664968	0.125821	0.0869344	0.235911	0.06558	0.0869344	0.391261	0.523092	0.283358	0.10377	0.154135	0.089701	0.154135	0.0869344	2.43008e-37	0.0481769	0.199332	0.182176	0.233097	0.10377	0.648897	0.283358	0.125821	0.0869344	0.179341	0.0869344	0.102275	0.0481769	0.283358	0.154135
Cldn14	0.125821	0.0869344	0.112138	0.207932	0.215168	0.0664968	0.152023	0.0664968	0.0869344	0.0664968	0.142142	0.0510637	0.0714374	0.142142	0.154135	0.125821	0.089701	0.152023	0.0743973	0.0510637	0.0869344	0.0664968	0.107801	0.125821	0.0869344	0.300981	0.233097	0.259861	0.139131	0.215168	0.0664968	0.140524	0.112138	0.0510637	0.089701	0.164299	0.125821	0.125821	0.139131	0.231436	0.233097	0.0664968	0.0481769	0.089701	0.139131	0.231436	0.139131	0.334238	0.214825
Neurl3	0.233097	0.154135	0.140524	0.132825	0.328647	0.0198543	0.10377	0.10377	0.154135	0.284476	0.284476	0.0664968	0.0869344	0.360884	0.331787	0.283358	0.0869344	0.10377	0	0.125821	0.154135	0.140524	0.102275	0.511643	0.199332	0.44576	0.140524	0.132825	0.328647	0.260224	0.125821	0.283358	0.233097	0.125821	0.154135	0.154135	0.233097	0.0869344	0.328647	0.06558	0.154135	0.182176	0.089701	0.06558	0.66905	0.648897	0.57568	0.331787	0.44576
Antxrl	0.125821	0.125821	0.0869344	0.235911	0.125821	0.125821	0.0198543	0.0481769	0.125821	0.154135	0.233097	0.125821	0.154135	0.125821	0.235911	0.154135	0.0664968	0.0198543	0.199332	0.199332	0.10377	0.0869344	0.283358	0.235911	0.0869344	0.331787	0.154135	0.06558	0.44576	0.0869344	0.0869344	0.140524	0.10377	0.140524	0.125821	0.125821	0.182176	0.0664968	0.44576	0.154135	0.154135	0.140524	0.118093	0.0664968	0.396989	0.283358	0.260224	0.132825	0.396989
Samd9l	0.182176	0.182176	2.43008e-37	0.331787	0.233097	0.199332	0.10377	0.154135	0.182176	0.0481769	0.0869344	0.0869344	0.140524	0.0664968	0.154135	0.283358	0.0481769	0.10377	0.154135	0.0869344	0.154135	0.140524	0.283358	0.132825	0.199332	0.391261	0.57568	0.132825	0.125821	0.0664968	0.154135	0.125821	2.43008e-37	0.0869344	0.0198543	0.10377	0.0869344	0.199332	0.125821	0.72517	0.132825	0.0869344	0.154135	0.194815	0.140524	0.154135	0.182176	0.511643	0.284476
Flrt1	0.140524	0.233097	0.0198543	0.283358	0.125821	0.199332	0.0198543	0.125821	0.233097	0.154135	0.154135	0.125821	0.154135	0.182176	0.391261	0.06558	0.0664968	0.0198543	0.235911	0.140524	0.125821	0.182176	0.283358	0.391261	0.154135	0.331787	0.233097	0.102275	0.233097	0.0198543	0.118093	0.0869344	0.0869344	0.140524	0.0664968	0.0664968	0.10377	0.140524	0.233097	0.283358	0.154135	0.0481769	0.154135	0.10377	0.199332	0.283358	0.260224	0.331787	0.624152
Cd300lf	0.396989	0.199332	0.199332	0.44576	0.182176	0.125821	0.360884	0.260224	0.199332	0.199332	0.182176	0.360884	0.481108	0.0869344	0.102275	0.44576	0.284476	0.360884	0.283358	0.154135	0.44576	0.154135	0.44576	0.102275	0.199332	0.391261	0.481108	0.283358	0.57568	0.199332	0.140524	0.179341	0.0869344	0.182176	0.154135	0.481108	0.182176	0.140524	0.57568	0.44576	0.801805	0.44576	0.229245	0.331787	0.44576	0.44576	0.360884	0.391261	0.396989
Ccdc88b	0.182176	0.182176	0.0664968	0.391261	0.233097	0.182176	0.199332	0.154135	0.182176	0.0481769	0.10377	0.0869344	0.125821	0.125821	0.154135	0.235911	0.10377	0.199332	0.154135	0.0198543	0.154135	0.140524	0.235911	0.132825	0.140524	0.391261	0.57568	0.331787	0.0664968	0.140524	0.118093	0.125821	0.0664968	0.0198543	0.0198543	0.182176	0.125821	0.260224	0.0664968	0.72517	0.283358	0.0869344	0.118093	0.199332	0.0481769	0.154135	0.0869344	0.511643	0.260224
Stx19	0.154135	0.10377	0.140524	0.132825	0.199332	0.0198543	0.0869344	0.0664968	0.10377	0.182176	0.284476	0.0664968	0.0869344	0.199332	0.331787	0.199332	0.0869344	0.0869344	0	0.125821	0.125821	0.0869344	0.06558	0.283358	0.125821	0.283358	0.125821	0.132825	0.328647	0.260224	0.0869344	0.194815	0.140524	0.125821	0.154135	0.154135	0.154135	0.0481769	0.328647	0.06558	0.154135	0.140524	0.06558	0.0481769	0.44576	0.511643	0.360884	0.331787	0.328647
Npy4r	0.182176	0.125821	0.199332	0.132825	0.125821	0.154135	0.140524	0.233097	0.125821	0.140524	0.0198543	0.233097	0.182176	0.0869344	0.132825	0.44576	0.199332	0.140524	0.331787	0.233097	0.199332	0.154135	0.235911	0.154135	0.260224	0.06558	0.233097	0.154135	0.284476	0.125821	0.229245	0.089701	0.140524	0.328647	0.260224	0.0869344	0.0664968	0.10377	0.284476	0.648897	0.44576	0.199332	0.179341	0.125821	0.328647	0.578101	0.396989	0.511643	0.260224
Gm6377	0.0869344	0.0664968	0.260224	0.235911	0.10377	0.125821	0.260224	0.10377	0.0664968	0.140524	0.154135	0.199332	0.154135	0.0869344	0.06558	0.331787	0.233097	0.260224	0.391261	0.199332	0.125821	0.0869344	0.331787	0.102275	0.0198543	0.154135	0.154135	0.391261	0.284476	0.154135	0.0664968	0.125821	0.260224	0.140524	0.199332	0.199332	0.260224	0.125821	0.284476	0.391261	0.72517	0.284476	0.0664968	0.10377	0.233097	0.283358	0.10377	0.102275	0.154135
Dtx3l	0.182176	0.182176	0.0198543	0.44576	0.199332	0.199332	0.154135	0.154135	0.182176	0.0481769	0.0869344	0.10377	0.154135	0.0869344	0.154135	0.235911	0.0869344	0.154135	0.199332	0.0481769	0.154135	0.140524	0.331787	0.132825	0.154135	0.44576	0.57568	0.235911	0.125821	0.0869344	0.125821	0.118093	0.0198543	0.0481769	2.43008e-37	0.154135	0.125821	0.260224	0.125821	0.72517	0.235911	0.0869344	0.152288	0.229245	0.0869344	0.154135	0.125821	0.511643	0.328647
Rasd1	0.154135	0.0664968	0.233097	0	0.154135	0.0664968	0.125821	0.10377	0.0664968	0.182176	0.154135	0.125821	0.0869344	0.154135	0.199332	0.331787	0.140524	0.125821	0.132825	0.233097	0.140524	0.0869344	0.06558	0.199332	0.140524	0.102275	0.10377	0.132825	0.396989	0.233097	0.140524	0.154135	0.233097	0.233097	0.284476	0.10377	0.125821	2.43008e-37	0.396989	0.199332	0.283358	0.199332	0.0869344	0.0331261	0.481108	0.578101	0.396989	0.283358	0.260224
Lpar4	0.154135	0.0664968	0.182176	0.06558	0.140524	0.0869344	0.0869344	0.10377	0.0664968	0.182176	0.140524	0.140524	0.125821	0.125821	0.199332	0.331787	0.125821	0.0869344	0.154135	0.260224	0.140524	0.0869344	0.132825	0.199332	0.154135	0.132825	0.10377	0.06558	0.523092	0.154135	0.152288	0.152288	0.182176	0.260224	0.260224	0.0869344	0.125821	2.43008e-37	0.523092	0.199332	0.235911	0.199332	0.118093	0.0481769	0.57568	0.578101	0.481108	0.283358	0.328647
Lrrc4	0.140524	0.182176	0.125821	0.102275	0.125821	0.182176	0.0481769	0.154135	0.182176	0.199332	0.125821	0.140524	0.125821	0.233097	0.44576	0.102275	0.125821	0.0481769	0.199332	0.182176	0.125821	0.199332	0.132825	0.44576	0.233097	0.132825	0.125821	0.102275	0.260224	0.10377	0.154135	0.0869344	0.154135	0.260224	0.182176	0.0198543	0.0664968	0.10377	0.260224	0.235911	0.235911	0.0664968	0.152288	0.06558	0.284476	0.511643	0.44576	0.511643	0.624152
Lrrc25	0.182176	0.10377	0.328647	0.391261	0.233097	0.0481769	0.523092	0.125821	0.10377	0.154135	0.328647	0.284476	0.328647	0.182176	0.235911	0.648897	0.360884	0.523092	0.235911	0.125821	0.199332	0.0869344	0.331787	0.132825	0.125821	0.391261	0.199332	0.391261	0.44576	0.396989	0.0869344	0.229245	0.154135	0.140524	0.199332	0.57568	0.360884	0.154135	0.44576	0.283358	0.959831	0.284476	0.118093	0.229245	0.396989	0.511643	0.260224	0.511643	0.284476
Apol10b	0.182176	0.140524	0.10377	0.391261	0.125821	0.0481769	0.125821	0.0869344	0.140524	0.199332	0.260224	0.140524	0.199332	0.154135	0.331787	0.154135	0.125821	0.125821	0.154135	0.0869344	0.154135	0.10377	0.283358	0.283358	0.0869344	0.511643	0.140524	0.199332	0.44576	0.154135	0.0331261	0.140524	0.10377	0.0869344	0.0869344	0.260224	0.199332	0.0869344	0.44576	0.06558	0.331787	0.154135	0.10377	0.118093	0.360884	0.511643	0.284476	0.331787	0.57568
Amz1	0.0869344	0.154135	0.10377	0.102275	0.140524	0.233097	0.0198543	0.125821	0.154135	0.154135	0.140524	0.10377	0.0869344	0.199332	0.391261	0.06558	0.0869344	0.0198543	0.199332	0.199332	0.0664968	0.182176	0.132825	0.391261	0.182176	0.132825	0.140524	0.102275	0.199332	0.0869344	0.152288	0.089701	0.154135	0.199332	0.154135	2.43008e-37	0.10377	0.140524	0.199332	0.283358	0.154135	0.0481769	0.125821	0.0481769	0.233097	0.283358	0.284476	0.331787	0.481108
Hamp	0.199332	0.0869344	0.140524	0.331787	0.199332	0.0198543	0.233097	0.0869344	0.0869344	0.125821	0.199332	0.125821	0.154135	0.10377	0.132825	0.391261	0.140524	0.233097	0.132825	0.0664968	0.182176	0.0481769	0.235911	0.102275	0.0664968	0.44576	0.260224	0.283358	0.328647	0.233097	0.06558	0.194815	0.125821	0.0664968	0.10377	0.284476	0.199332	0.0869344	0.328647	0.235911	0.391261	0.233097	0.0664968	0.140524	0.284476	0.391261	0.182176	0.283358	0.233097
Mmp13	0.284476	0.233097	0.154135	0.44576	0.10377	0.0664968	0.260224	0.260224	0.233097	0.199332	0.125821	0.199332	0.233097	0.182176	0.283358	0.283358	0.233097	0.260224	0.283358	0.0481769	0.328647	0.199332	0.283358	0.283358	0.182176	0.331787	0.260224	0.44576	0.199332	0.182176	0.089701	0.0869344	0.125821	0.10377	0.10377	0.284476	0.10377	0.140524	0.199332	0.331787	0.648897	0.182176	0.152288	0.199332	0.182176	0.801805	0.284476	0.801805	0.523092
Plekho2	0.154135	0.140524	0.154135	0.102275	0.125821	0.125821	0.0481769	0.140524	0.140524	0.233097	0.140524	0.154135	0.140524	0.199332	0.391261	0.154135	0.140524	0.0481769	0.199332	0.199332	0.140524	0.154135	0.132825	0.391261	0.199332	0.132825	0.0869344	0.102275	0.396989	0.140524	0.152288	0.10377	0.154135	0.284476	0.233097	0.0664968	0.0869344	0.0481769	0.396989	0.154135	0.235911	0.125821	0.140524	0.0481769	0.44576	0.648897	0.523092	0.44576	0.57568
Rtn4rl2	0.182176	0.0481769	0.125821	0.132825	0.199332	0.0869344	0.0869344	0.0664968	0.0481769	0.10377	0.140524	0.125821	0.140524	0.0664968	0.102275	0.44576	0.0869344	0.0869344	0.132825	0.199332	0.140524	0.0198543	0.199332	0.102275	0.140524	0.235911	0.233097	0	0.523092	0.140524	0.152288	0.194815	0.10377	0.199332	0.182176	0.10377	0.140524	0.0198543	0.523092	0.331787	0.154135	0.199332	0.118093	0.0869344	0.523092	0.391261	0.360884	0.199332	0.182176
Ankrd37	0.10377	0.182176	0.140524	0.06558	0.154135	0.260224	0.0664968	0.154135	0.182176	0.125821	0.10377	0.0869344	0.0481769	0.233097	0.331787	0.102275	0.10377	0.0664968	0.154135	0.182176	0.0869344	0.199332	0.06558	0.331787	0.199332	0.06558	0.233097	0.154135	0.0869344	0.140524	0.179341	0.089701	0.154135	0.182176	0.182176	0.0198543	0.0664968	0.182176	0.0869344	0.511643	0.199332	0.0198543	0.118093	0.0664968	0.125821	0.235911	0.199332	0.44576	0.360884
Ttc24	0.154135	0.199332	0.0664968	0.511643	0.140524	0.199332	0.199332	0.199332	0.199332	0.0869344	0.0869344	0.154135	0.199332	0.0869344	0.154135	0.235911	0.140524	0.199332	0.331787	0.0664968	0.182176	0.182176	0.44576	0.154135	0.154135	0.391261	0.481108	0.331787	0.125821	0.0664968	0.118093	0.0869344	0.0664968	0.0664968	0.0198543	0.182176	0.140524	0.284476	0.125821	0.72517	0.44576	0.125821	0.154135	0.240548	0.0869344	0.235911	0.125821	0.511643	0.328647
Mblac2	0.125821	0.0869344	0.182176	0.06558	0.125821	0.10377	0.0481769	0.0869344	0.0869344	0.199332	0.182176	0.140524	0.125821	0.154135	0.283358	0.199332	0.125821	0.0481769	0.154135	0.260224	0.10377	0.10377	0.132825	0.283358	0.140524	0.132825	0.0664968	0.06558	0.481108	0.154135	0.125821	0.140524	0.182176	0.260224	0.260224	0.0869344	0.140524	0.0198543	0.481108	0.132825	0.235911	0.154135	0.10377	0.0198543	0.523092	0.511643	0.44576	0.235911	0.396989
Cd14	0.233097	0.199332	0.0869344	0.283358	0.10377	0.10377	0.0481769	0.140524	0.199332	0.233097	0.154135	0.182176	0.233097	0.182176	0.391261	0.154135	0.125821	0.0481769	0.235911	0.140524	0.199332	0.154135	0.283358	0.391261	0.182176	0.331787	0.154135	0.102275	0.44576	0.0869344	0.118093	0.089701	0.0869344	0.199332	0.125821	0.125821	0.0869344	0.0481769	0.44576	0.154135	0.235911	0.125821	0.179341	0.10377	0.396989	0.648897	0.481108	0.44576	0.72517
Lax1	0.125821	0.182176	0.0481769	0.154135	0.154135	0.199332	2.43008e-37	0.10377	0.182176	0.140524	0.154135	0.0869344	0.10377	0.199332	0.391261	0.06558	0.0481769	2.43008e-37	0.154135	0.154135	0.0869344	0.154135	0.154135	0.391261	0.182176	0.235911	0.199332	0.06558	0.233097	0.0664968	0.140524	0.10377	0.10377	0.154135	0.10377	0.0198543	0.10377	0.140524	0.233097	0.283358	0.102275	0.0198543	0.140524	0.0664968	0.233097	0.283358	0.284476	0.331787	0.481108
Zfp217	0.125821	0.0198543	0.125821	0.132825	0.328647	0.0664968	0.125821	0.0198543	0.0198543	0.0664968	0.233097	0.0198543	0.0481769	0.0869344	0.102275	0.391261	0.0481769	0.125821	0	0.140524	0.0869344	2.43008e-37	0.102275	0.06558	0.0869344	0.283358	0.260224	0.132825	0.260224	0.233097	0.10377	0.262836	0.125821	0.0869344	0.140524	0.140524	0.199332	0.0869344	0.260224	0.283358	0.102275	0.182176	0.0331261	0.0664968	0.360884	0.199332	0.182176	0.154135	0.0869344
Mtcl1	0.233097	0.199332	0.154135	0.102275	0.199332	0.125821	0.0664968	0.182176	0.199332	0.360884	0.140524	0.154135	0.140524	0.360884	0.391261	0.235911	0.140524	0.0664968	0.199332	0.199332	0.182176	0.233097	0.154135	0.648897	0.328647	0.235911	0.10377	0.102275	0.396989	0.140524	0.199332	0.154135	0.260224	0.284476	0.233097	0.0664968	0.140524	0.0869344	0.396989	0.154135	0.235911	0.154135	0.179341	0.06558	0.66905	0.801805	0.779933	0.44576	0.72517
F730043M19Rik	0.10377	0.182176	0.10377	0.102275	0.140524	0.284476	0.0198543	0.154135	0.182176	0.125821	0.0869344	0.10377	0.0869344	0.182176	0.331787	0.102275	0.0869344	0.0198543	0.199332	0.199332	0.0869344	0.199332	0.132825	0.331787	0.233097	0.102275	0.233097	0.102275	0.140524	0.0869344	0.194815	0.0869344	0.125821	0.199332	0.154135	2.43008e-37	0.0664968	0.182176	0.140524	0.511643	0.154135	0.0198543	0.152288	0.0869344	0.154135	0.235911	0.260224	0.44576	0.44576
Gm9869	0.154135	0.0869344	0.0664968	0.283358	0.233097	0.125821	0.10377	0.0869344	0.0869344	0.0481769	0.140524	0.0869344	0.140524	2.43008e-37	0.06558	0.44576	0.0481769	0.10377	0.132825	0.140524	0.140524	0.0481769	0.283358	0	0.125821	0.391261	0.44576	0.102275	0.260224	0.125821	0.125821	0.194815	0.0198543	0.0869344	0.0869344	0.154135	0.154135	0.125821	0.260224	0.511643	0.132825	0.182176	0.118093	0.152288	0.284476	0.154135	0.182176	0.235911	0.154135
Fpr2	0.199332	0.140524	0.182176	0.391261	0.10377	2.43008e-37	0.260224	0.140524	0.140524	0.233097	0.233097	0.182176	0.199332	0.154135	0.235911	0.283358	0.199332	0.260224	0.235911	0.0869344	0.233097	0.125821	0.283358	0.235911	0.0869344	0.391261	0.140524	0.391261	0.360884	0.199332	0.0331261	0.125821	0.182176	0.0869344	0.125821	0.328647	0.199332	0.0869344	0.360884	0.132825	0.648897	0.260224	0.089701	0.140524	0.328647	0.72517	0.260224	0.391261	0.396989
Oas1a	0.0869344	0.10377	0.125821	0.44576	0.125821	0.10377	0.154135	0.0664968	0.10377	0.140524	0.260224	0.154135	0.199332	0.0869344	0.154135	0.199332	0.140524	0.154135	0.283358	0.125821	0.10377	0.0869344	0.44576	0.154135	0.0198543	0.44576	0.182176	0.283358	0.328647	0.125821	0.0198543	0.140524	0.125821	0.0664968	0.0869344	0.260224	0.328647	0.154135	0.328647	0.199332	0.44576	0.199332	0.0869344	0.125821	0.260224	0.235911	0.125821	0.132825	0.260224
Junb	0.233097	0.10377	0.140524	0.331787	0.199332	0.0664968	0.233097	0.125821	0.10377	0.0869344	0.140524	0.125821	0.154135	0.0869344	0.102275	0.44576	0.140524	0.233097	0.132825	0.0664968	0.199332	0.0664968	0.235911	0.06558	0.10377	0.391261	0.396989	0.283358	0.233097	0.233097	0.089701	0.179341	0.0869344	0.0664968	0.10377	0.284476	0.154135	0.125821	0.233097	0.44576	0.391261	0.199332	0.089701	0.179341	0.199332	0.331787	0.154135	0.391261	0.199332
Smarca5-ps	0.0869344	0.0664968	0.182176	0.199332	0.10377	0.140524	0.140524	0.10377	0.0664968	0.140524	0.140524	0.199332	0.182176	0.0198543	0.06558	0.391261	0.154135	0.140524	0.391261	0.284476	0.125821	0.0869344	0.391261	0.102275	0.0869344	0.154135	0.154135	0.154135	0.396989	0.0869344	0.118093	0.125821	0.182176	0.199332	0.199332	0.125821	0.199332	0.0869344	0.396989	0.391261	0.44576	0.284476	0.118093	0.089701	0.396989	0.283358	0.199332	0.102275	0.182176
Sv2b	0.284476	0.233097	0.154135	0.44576	0.10377	0.0664968	0.260224	0.260224	0.233097	0.199332	0.125821	0.199332	0.233097	0.182176	0.283358	0.283358	0.233097	0.260224	0.283358	0.0481769	0.328647	0.199332	0.283358	0.283358	0.182176	0.331787	0.260224	0.44576	0.199332	0.182176	0.089701	0.0869344	0.125821	0.10377	0.10377	0.284476	0.10377	0.140524	0.199332	0.331787	0.648897	0.182176	0.152288	0.199332	0.182176	0.801805	0.284476	0.801805	0.523092
Socs3	0.125821	0.233097	0.0664968	0.511643	0.125821	0.233097	0.154135	0.182176	0.233097	0.10377	0.125821	0.154135	0.199332	0.125821	0.235911	0.132825	0.140524	0.154135	0.331787	0.0664968	0.140524	0.199332	0.44576	0.235911	0.140524	0.391261	0.396989	0.331787	0.10377	0.0664968	0.089701	0.0664968	0.0664968	0.0664968	0.0198543	0.182176	0.154135	0.328647	0.10377	0.578101	0.44576	0.0869344	0.152288	0.199332	0.0664968	0.199332	0.10377	0.44576	0.396989
Bcl3	0.233097	0.233097	0.0869344	0.511643	0.125821	0.154135	0.233097	0.260224	0.233097	0.125821	0.0664968	0.199332	0.260224	0.10377	0.199332	0.283358	0.182176	0.233097	0.331787	0.0481769	0.260224	0.199332	0.44576	0.199332	0.199332	0.391261	0.44576	0.331787	0.154135	0.0869344	0.125821	0.0664968	0.0664968	0.10377	0.0481769	0.199332	0.10377	0.233097	0.154135	0.648897	0.578101	0.140524	0.194815	0.262836	0.125821	0.44576	0.199332	0.72517	0.44576
Krt16	0.779933	0.624152	0.199332	0.878939	0.140524	0.233097	0.328647	0.624152	0.624152	0.44576	0.199332	0.57568	0.779933	0.260224	0.283358	0.283358	0.44576	0.328647	0.578101	0.154135	0.833853	0.481108	0.391261	0.283358	0.523092	0.648897	0.66905	0.511643	0.624152	0.199332	0.229245	0.140524	0.10377	0.284476	0.154135	0.57568	0.10377	0.140524	0.624152	0.331787	0.801805	0.396989	0.507558	0.574109	0.44576	0.801805	0.72517	0.801805	0.884764
Iigp1	0.140524	0.125821	0.0869344	0.331787	0.233097	0.154135	0.199332	0.10377	0.125821	0.0198543	0.140524	0.0664968	0.10377	0.0869344	0.102275	0.283358	0.0869344	0.199332	0.132825	0.0664968	0.125821	0.0869344	0.235911	0.06558	0.0869344	0.391261	0.523092	0.283358	0.10377	0.154135	0.089701	0.154135	0.0869344	2.43008e-37	0.0481769	0.199332	0.182176	0.233097	0.10377	0.648897	0.283358	0.125821	0.0869344	0.179341	0.0869344	0.102275	0.0481769	0.283358	0.154135
Ifi205	0.199332	0.328647	0.0869344	0.511643	0.0664968	0.154135	0.154135	0.260224	0.328647	0.199332	0.125821	0.199332	0.260224	0.199332	0.44576	0.102275	0.182176	0.154135	0.331787	0.0481769	0.233097	0.284476	0.391261	0.44576	0.199332	0.391261	0.260224	0.331787	0.154135	0.0869344	0.089701	0.0331261	0.0869344	0.10377	0.0481769	0.199332	0.10377	0.233097	0.154135	0.331787	0.578101	0.0869344	0.194815	0.199332	0.125821	0.578101	0.260224	0.801805	0.779933
Phactr1	0.154135	0.140524	0.154135	0.102275	0.125821	0.125821	0.0481769	0.140524	0.140524	0.233097	0.140524	0.154135	0.140524	0.199332	0.391261	0.154135	0.140524	0.0481769	0.199332	0.199332	0.140524	0.154135	0.132825	0.391261	0.199332	0.132825	0.0869344	0.102275	0.396989	0.140524	0.152288	0.10377	0.154135	0.284476	0.233097	0.0664968	0.0869344	0.0481769	0.396989	0.154135	0.235911	0.125821	0.140524	0.0481769	0.44576	0.648897	0.523092	0.44576	0.57568
Rnd1	0.199332	0.0869344	0.0869344	0.283358	0.199332	0.0481769	0.125821	0.0869344	0.0869344	0.125821	0.182176	0.125821	0.182176	0.0481769	0.132825	0.44576	0.0869344	0.125821	0.132825	0.125821	0.182176	0.0481769	0.283358	0.102275	0.125821	0.44576	0.260224	0.102275	0.44576	0.140524	0.10377	0.194815	0.0664968	0.125821	0.10377	0.182176	0.154135	0.0481769	0.44576	0.235911	0.199332	0.233097	0.118093	0.125821	0.481108	0.391261	0.328647	0.283358	0.260224
H2-Q5	0.260224	0.199332	0.0481769	0.44576	0.182176	0.154135	0.182176	0.199332	0.199332	0.0869344	0.0664968	0.140524	0.199332	0.10377	0.199332	0.283358	0.125821	0.182176	0.199332	0.0198543	0.233097	0.154135	0.331787	0.154135	0.199332	0.44576	0.523092	0.235911	0.154135	0.10377	0.140524	0.10377	0.0198543	0.0869344	0.0198543	0.182176	0.0869344	0.199332	0.154135	0.648897	0.331787	0.10377	0.179341	0.240548	0.125821	0.331787	0.199332	0.72517	0.44576
Kbtbd11	0.233097	0.199332	0.154135	0.102275	0.199332	0.125821	0.0664968	0.182176	0.199332	0.360884	0.140524	0.154135	0.140524	0.360884	0.391261	0.235911	0.140524	0.0664968	0.199332	0.199332	0.182176	0.233097	0.154135	0.648897	0.328647	0.235911	0.10377	0.102275	0.396989	0.140524	0.199332	0.154135	0.260224	0.284476	0.233097	0.0664968	0.140524	0.0869344	0.396989	0.154135	0.235911	0.154135	0.179341	0.06558	0.66905	0.801805	0.779933	0.44576	0.72517
Tafa3	0.140524	0.182176	0.125821	0.102275	0.125821	0.182176	0.0481769	0.154135	0.182176	0.199332	0.125821	0.140524	0.125821	0.233097	0.44576	0.102275	0.125821	0.0481769	0.199332	0.182176	0.125821	0.199332	0.132825	0.44576	0.233097	0.132825	0.125821	0.102275	0.260224	0.10377	0.154135	0.0869344	0.154135	0.260224	0.182176	0.0198543	0.0664968	0.10377	0.260224	0.235911	0.235911	0.0664968	0.152288	0.06558	0.284476	0.511643	0.44576	0.511643	0.624152
Nod2	0.182176	0.199332	0.0481769	0.199332	0.182176	0.125821	0.0481769	0.140524	0.199332	0.182176	0.182176	0.0869344	0.125821	0.233097	0.511643	0.102275	0.0664968	0.0481769	0.102275	0.0869344	0.140524	0.182176	0.132825	0.44576	0.233097	0.331787	0.182176	0.102275	0.233097	0.125821	0.125821	0.118093	0.0869344	0.140524	0.0869344	0.0869344	0.0869344	0.125821	0.233097	0.154135	0.132825	0.0481769	0.140524	0.089701	0.284476	0.511643	0.44576	0.648897	0.624152
S100a8	0.233097	0.199332	0.0869344	0.44576	0.125821	0.0664968	0.125821	0.140524	0.199332	0.233097	0.199332	0.154135	0.233097	0.199332	0.44576	0.132825	0.140524	0.125821	0.199332	0.0481769	0.199332	0.154135	0.283358	0.391261	0.140524	0.511643	0.154135	0.235911	0.360884	0.140524	0.06558	0.10377	0.0869344	0.10377	0.0664968	0.233097	0.140524	0.10377	0.360884	0.102275	0.331787	0.125821	0.140524	0.140524	0.284476	0.648897	0.360884	0.578101	0.779933
Cngb3	0.154135	0.118093	0.302356	0.140524	0.0869344	0.081703	0.233097	0.166096	0.118093	0.240251	0.140524	0.214616	0.152288	0.199332	0.233097	0.259861	0.275464	0.233097	0.300981	0.182176	0.182176	0.152288	0.154135	0.283358	0.132825	0.102275	0.081703	0.358636	0.358962	0.214616	0.10377	0.0992864	0.302356	0.214616	0.275464	0.166096	0.152288	0.081703	0.358962	0.207932	0.72517	0.233097	0.0992864	0.0869344	0.326956	0.801805	0.326956	0.391261	0.358962
Tsnax	0.140524	0.154135	0.284476	0.154135	0.0664968	0.10377	0.182176	0.182176	0.154135	0.284476	0.154135	0.233097	0.154135	0.284476	0.391261	0.132825	0.284476	0.182176	0.331787	0.154135	0.154135	0.199332	0.154135	0.44576	0.140524	0.102275	0.0481769	0.391261	0.284476	0.199332	0.089701	0.0664968	0.284476	0.233097	0.260224	0.154135	0.140524	0.10377	0.284476	0.154135	0.72517	0.154135	0.10377	0.0664968	0.260224	0.801805	0.328647	0.44576	0.523092
Trim30d	0.182176	0.182176	0.0198543	0.44576	0.199332	0.199332	0.154135	0.154135	0.182176	0.0481769	0.0869344	0.10377	0.154135	0.0869344	0.154135	0.235911	0.0869344	0.154135	0.199332	0.0481769	0.154135	0.140524	0.331787	0.132825	0.154135	0.44576	0.57568	0.235911	0.125821	0.0869344	0.125821	0.118093	0.0198543	0.0481769	2.43008e-37	0.154135	0.125821	0.260224	0.125821	0.72517	0.235911	0.0869344	0.152288	0.229245	0.0869344	0.154135	0.125821	0.511643	0.328647
Adgrf2	0.125821	0.0198543	0.125821	0.132825	0.328647	0.0664968	0.125821	0.0198543	0.0198543	0.0664968	0.233097	0.0198543	0.0481769	0.0869344	0.102275	0.391261	0.0481769	0.125821	0	0.140524	0.0869344	2.43008e-37	0.102275	0.06558	0.0869344	0.283358	0.260224	0.132825	0.260224	0.233097	0.10377	0.262836	0.125821	0.0869344	0.140524	0.140524	0.199332	0.0869344	0.260224	0.283358	0.102275	0.182176	0.0331261	0.0664968	0.360884	0.199332	0.182176	0.154135	0.0869344
Septin11	0.154135	0.140524	0.154135	0.102275	0.125821	0.125821	0.0481769	0.140524	0.140524	0.233097	0.140524	0.154135	0.140524	0.199332	0.391261	0.154135	0.140524	0.0481769	0.199332	0.199332	0.140524	0.154135	0.132825	0.391261	0.199332	0.132825	0.0869344	0.102275	0.396989	0.140524	0.152288	0.10377	0.154135	0.284476	0.233097	0.0664968	0.0869344	0.0481769	0.396989	0.154135	0.235911	0.125821	0.140524	0.0481769	0.44576	0.648897	0.523092	0.44576	0.57568
Cxcl2	0.182176	0.199332	0.0664968	0.154135	0.140524	0.154135	0.0198543	0.140524	0.199332	0.182176	0.140524	0.125821	0.140524	0.233097	0.44576	0.102275	0.0869344	0.0198543	0.154135	0.140524	0.140524	0.182176	0.154135	0.44576	0.233097	0.235911	0.182176	0.06558	0.284476	0.0869344	0.152288	0.089701	0.10377	0.199332	0.125821	0.0481769	0.0664968	0.10377	0.284476	0.235911	0.154135	0.0481769	0.154135	0.0869344	0.284476	0.511643	0.44576	0.511643	0.624152
Fcgr4	0.140524	0.284476	0.10377	0.44576	0.10377	0.182176	0.182176	0.199332	0.284476	0.154135	0.154135	0.140524	0.154135	0.233097	0.391261	0.06558	0.154135	0.182176	0.283358	0.0481769	0.154135	0.260224	0.283358	0.391261	0.140524	0.331787	0.284476	0.44576	0.0664968	0.125821	0.0664968	0.06558	0.125821	0.0481769	0.0481769	0.199332	0.140524	0.284476	0.0664968	0.391261	0.511643	0.0664968	0.125821	0.179341	0.0481769	0.331787	0.125821	0.578101	0.523092
Gm10076	0.10377	0.0869344	0.10377	0.132825	0.154135	0.125821	2.43008e-37	0.0198543	0.0869344	0.140524	0.233097	0.0869344	0.10377	0.140524	0.235911	0.154135	0.0481769	2.43008e-37	0.132825	0.233097	0.0664968	0.0664968	0.154135	0.235911	0.10377	0.235911	0.140524	0	0.44576	0.125821	0.10377	0.154135	0.125821	0.154135	0.154135	0.0869344	0.182176	0.0664968	0.44576	0.154135	0.102275	0.125821	0.089701	0.0331261	0.44576	0.283358	0.284476	0.132825	0.284476
Cxcl11	0.132825	0.194815	0.132825	0.416088	0.0972446	0.0714374	0.195009	0.132825	0.194815	0.215168	0.241192	0.152023	0.164299	0.215168	0.361494	0.0664968	0.164299	0.195009	0.259861	0.0510637	0.152023	0.164299	0.283358	0.361494	0.0714374	0.391261	0.132825	0.416088	0.194815	0.152023	0.00469156	0.0869344	0.166096	0.0510637	0.0714374	0.241192	0.194815	0.152023	0.194815	0.10377	0.578101	0.132825	0.0869344	0.125821	0.164299	0.488938	0.164299	0.361494	0.511643
Tor3a	0.154135	0.199332	0.0664968	0.511643	0.140524	0.199332	0.199332	0.199332	0.199332	0.0869344	0.0869344	0.154135	0.199332	0.0869344	0.154135	0.235911	0.140524	0.199332	0.331787	0.0664968	0.182176	0.182176	0.44576	0.154135	0.154135	0.391261	0.481108	0.331787	0.125821	0.0664968	0.118093	0.0869344	0.0664968	0.0664968	0.0198543	0.182176	0.140524	0.284476	0.125821	0.72517	0.44576	0.125821	0.154135	0.240548	0.0869344	0.235911	0.125821	0.511643	0.328647
H2-K1	0.284476	0.233097	0.125821	0.511643	0.0869344	0.0869344	0.199332	0.260224	0.233097	0.199332	0.10377	0.233097	0.284476	0.140524	0.283358	0.283358	0.199332	0.199332	0.331787	0.0664968	0.328647	0.199332	0.391261	0.283358	0.199332	0.391261	0.260224	0.331787	0.284476	0.125821	0.10377	0.0664968	0.0869344	0.125821	0.0869344	0.260224	0.10377	0.140524	0.284476	0.331787	0.578101	0.182176	0.194815	0.229245	0.233097	0.801805	0.360884	0.801805	0.624152
Hsh2d	0.0481769	0.140524	0.199332	0.235911	0.0869344	0.260224	0.199332	0.140524	0.140524	0.10377	0.125821	0.182176	0.140524	0.125821	0.132825	0.154135	0.199332	0.199332	0.391261	0.182176	0.0869344	0.154135	0.331787	0.154135	0.0664968	0.132825	0.260224	0.391261	0.10377	0.125821	0.089701	0.0869344	0.199332	0.125821	0.154135	0.154135	0.199332	0.260224	0.10377	0.648897	0.72517	0.140524	0.089701	0.125821	0.0664968	0.132825	0.0198543	0.154135	0.199332
Ifit3b	0.10377	0.140524	0.0481769	0.391261	0.182176	0.199332	0.125821	0.0869344	0.140524	0.0481769	0.154135	0.0869344	0.140524	0.0869344	0.154135	0.154135	0.0664968	0.125821	0.154135	0.0869344	0.0869344	0.10377	0.331787	0.132825	0.0869344	0.44576	0.44576	0.199332	0.140524	0.10377	0.0869344	0.140524	0.0481769	0.0198543	0.0198543	0.182176	0.199332	0.260224	0.140524	0.511643	0.235911	0.0869344	0.10377	0.154135	0.10377	0.06558	0.0664968	0.235911	0.260224
Nrg1	0.0481769	0.0198543	0.199332	0.132825	0.233097	0.10377	0.154135	0.0198543	0.0198543	0.10377	0.260224	0.0664968	0.0481769	0.140524	0.154135	0.199332	0.125821	0.154135	0.102275	0.140524	0.0198543	0.0481769	0.102275	0.132825	0.0198543	0.199332	0.140524	0.283358	0.199332	0.284476	0.06558	0.199332	0.199332	0.0869344	0.182176	0.182176	0.284476	0.140524	0.199332	0.199332	0.283358	0.154135	0	0.0481769	0.233097	0.154135	0.10377	0.132825	0.140524
Parp10	0.140524	0.10377	0.125821	0.44576	0.140524	0.125821	0.199332	0.125821	0.10377	0.0869344	0.140524	0.154135	0.199332	0.0198543	0.06558	0.391261	0.140524	0.199332	0.283358	0.125821	0.154135	0.0869344	0.44576	0.06558	0.0869344	0.391261	0.360884	0.283358	0.260224	0.125821	0.0869344	0.140524	0.0869344	0.0664968	0.0869344	0.260224	0.233097	0.182176	0.260224	0.511643	0.44576	0.233097	0.118093	0.194815	0.199332	0.235911	0.125821	0.235911	0.182176
BC023105	0.0869344	0.182176	0.125821	0.391261	0.10377	0.125821	0.182176	0.10377	0.182176	0.182176	0.284476	0.125821	0.140524	0.199332	0.331787	0.06558	0.140524	0.182176	0.235911	0.0869344	0.10377	0.154135	0.283358	0.331787	0.0481769	0.391261	0.154135	0.391261	0.154135	0.140524	0.0045469	0.10377	0.182176	0.0198543	0.0664968	0.233097	0.260224	0.199332	0.154135	0.154135	0.511643	0.125821	0.0664968	0.118093	0.140524	0.283358	0.10377	0.235911	0.396989
Chil1	0.199332	0.233097	0.154135	0.44576	0.140524	0.0869344	0.328647	0.182176	0.233097	0.284476	0.44576	0.199332	0.233097	0.481108	0.801805	0.154135	0.233097	0.328647	0.283358	0.0481769	0.233097	0.199332	0.391261	0.44576	0.154135	0.648897	0.125821	0.44576	0.328647	0.182176	0.0481769	0.125821	0.284476	0.10377	0.10377	0.284476	0.284476	0.199332	0.328647	0.06558	0.648897	0.154135	0.140524	0.179341	0.284476	0.801805	0.360884	0.801805	0.884764
Mir365-2	0.0481769	0.10377	0.154135	0.132825	0.182176	0.140524	0.140524	0.0664968	0.10377	0.140524	0.260224	0.0481769	0.0198543	0.233097	0.331787	0.06558	0.10377	0.140524	0.102275	0.125821	0.0198543	0.125821	0.06558	0.283358	0.0664968	0.199332	0.125821	0.283358	0.140524	0.233097	0.06558	0.152288	0.233097	0.0664968	0.140524	0.140524	0.233097	0.182176	0.140524	0.154135	0.283358	0.0869344	0.0198543	0.0481769	0.154135	0.199332	0.125821	0.235911	0.284476
Serpina3f	0.10377	0.154135	0.0869344	0.331787	0.154135	0.125821	0.140524	0.0664968	0.154135	0.140524	0.284476	0.0664968	0.10377	0.199332	0.331787	0.06558	0.0869344	0.140524	0.132825	0.0664968	0.0869344	0.125821	0.199332	0.283358	0.0481769	0.44576	0.199332	0.283358	0.154135	0.154135	0.0198543	0.140524	0.140524	2.43008e-37	0.0481769	0.199332	0.233097	0.182176	0.154135	0.154135	0.283358	0.0869344	0.06558	0.10377	0.140524	0.199332	0.10377	0.235911	0.396989
Ifi208	0.199332	0.328647	0.125821	0.44576	0.0869344	0.140524	0.199332	0.260224	0.328647	0.199332	0.140524	0.182176	0.199332	0.260224	0.44576	0.102275	0.199332	0.199332	0.283358	0.0198543	0.233097	0.284476	0.283358	0.44576	0.182176	0.331787	0.260224	0.44576	0.10377	0.140524	0.0869344	0.0481769	0.125821	0.0869344	0.0664968	0.233097	0.10377	0.233097	0.10377	0.331787	0.648897	0.0869344	0.152288	0.194815	0.0869344	0.578101	0.199332	0.801805	0.66905
Oas1g	0.233097	0.233097	0.125821	0.44576	0.140524	0.140524	0.284476	0.260224	0.233097	0.125821	0.0869344	0.182176	0.199332	0.140524	0.199332	0.283358	0.199332	0.284476	0.283358	0.0198543	0.260224	0.199332	0.331787	0.199332	0.182176	0.331787	0.44576	0.44576	0.10377	0.140524	0.118093	0.0869344	0.10377	0.0869344	0.0664968	0.233097	0.10377	0.233097	0.10377	0.648897	0.648897	0.140524	0.152288	0.240548	0.0869344	0.44576	0.154135	0.72517	0.360884
H2-K2	0.284476	0.154135	0.125821	0.391261	0.199332	0.0869344	0.233097	0.182176	0.154135	0.10377	0.10377	0.140524	0.182176	0.125821	0.154135	0.391261	0.154135	0.233097	0.154135	0.0198543	0.260224	0.125821	0.235911	0.132825	0.154135	0.391261	0.44576	0.331787	0.182176	0.199332	0.118093	0.140524	0.0664968	0.0869344	0.0869344	0.260224	0.10377	0.140524	0.182176	0.511643	0.391261	0.154135	0.125821	0.199332	0.154135	0.44576	0.199332	0.648897	0.328647
Ifit1bl2	0.199332	0.182176	0.0869344	0.648897	0.328647	0.284476	0.233097	0.140524	0.182176	0.0664968	0.199332	0.140524	0.233097	0.0664968	0.102275	0.283358	0.10377	0.233097	0.283358	0.154135	0.182176	0.125821	0.648897	0.06558	0.140524	0.44576	0.779933	0.283358	0.260224	0.140524	0.140524	0.229245	0.0869344	0.0664968	0.0664968	0.284476	0.182176	0.233097	0.260224	0.648897	0.283358	0.199332	0.154135	0.283358	0.182176	0.102275	0.10377	0.283358	0.233097
Tuba3b	0.154135	0.140524	0.199332	0.06558	0.140524	0.10377	0.0869344	0.140524	0.140524	0.233097	0.154135	0.140524	0.10377	0.260224	0.391261	0.154135	0.154135	0.0869344	0.154135	0.182176	0.140524	0.154135	0.06558	0.391261	0.182176	0.102275	0.0869344	0.154135	0.284476	0.199332	0.140524	0.118093	0.199332	0.260224	0.260224	0.0869344	0.0869344	0.0481769	0.284476	0.154135	0.283358	0.125821	0.10377	0.0331261	0.360884	0.648897	0.44576	0.44576	0.481108
Dmrtc1c1	0.154135	0.125821	0.233097	0.283358	0.0198543	0.0869344	0.199332	0.154135	0.125821	0.260224	0.140524	0.284476	0.260224	0.125821	0.199332	0.283358	0.260224	0.199332	0.44576	0.199332	0.199332	0.140524	0.391261	0.235911	0.10377	0.199332	0.0869344	0.283358	0.523092	0.125821	0.0869344	0.0869344	0.233097	0.199332	0.199332	0.199332	0.182176	0.0664968	0.523092	0.199332	0.801805	0.284476	0.140524	0.118093	0.396989	0.72517	0.328647	0.283358	0.481108
Insm1	0.199332	0.260224	0.284476	0.06558	0.182176	0.154135	0.199332	0.260224	0.260224	0.66905	0.328647	0.182176	0.125821	0.360884	0.511643	0.283358	0.199332	0.199332	0.235911	0.260224	0.233097	0.360884	0.283358	0.959831	0.199332	0.235911	0.0198543	0.199332	0.523092	0.199332	0.194815	0.199332	0.72517	0.260224	0.328647	0.125821	0.360884	0.140524	0.523092	0.154135	0.511643	0.396989	0.154135	0.06558	0.66905	0.878939	0.57568	0.283358	0.44576
Phf11d	0.182176	0.182176	0.125821	0.648897	0.233097	0.284476	0.199332	0.154135	0.182176	0.0481769	0.154135	0.140524	0.182176	0.233097	0.331787	0.331787	0.182176	0.199332	0.283358	0.0481769	0.154135	0.140524	0.235911	0.132825	0.233097	0.578101	0.57568	0.648897	0.0481769	0.233097	0.154135	0.154135	0.125821	0.0664968	0.0664968	0.284476	0.182176	0.481108	0.0481769	0.959831	0.283358	0.0869344	0.154135	0.331787	0.0198543	0.154135	0.10377	0.878939	0.360884
Adgrv1	0.10377	0.140524	0.154135	0.391261	0.10377	0.0664968	0.182176	0.0869344	0.140524	0.199332	0.328647	0.140524	0.154135	0.182176	0.283358	0.132825	0.154135	0.182176	0.235911	0.10377	0.125821	0.125821	0.283358	0.283358	0.0198543	0.391261	0.125821	0.391261	0.260224	0.182176	0	0.125821	0.182176	0.0481769	0.10377	0.284476	0.284476	0.140524	0.260224	0.102275	0.511643	0.182176	0.06558	0.10377	0.233097	0.391261	0.140524	0.199332	0.360884
Gm5152	0.199332	0.125821	0.140524	0.44576	0.125821	0.0869344	0.233097	0.154135	0.125821	0.125821	0.125821	0.199332	0.260224	0.0481769	0.102275	0.44576	0.182176	0.233097	0.283358	0.10377	0.233097	0.10377	0.44576	0.102275	0.125821	0.391261	0.328647	0.283358	0.328647	0.140524	0.089701	0.125821	0.0869344	0.10377	0.10377	0.284476	0.182176	0.140524	0.328647	0.44576	0.578101	0.260224	0.140524	0.199332	0.260224	0.44576	0.199332	0.391261	0.260224
Prdm6	0.125821	0.0869344	0.182176	0.06558	0.125821	0.10377	0.0481769	0.0869344	0.0869344	0.199332	0.182176	0.140524	0.125821	0.154135	0.283358	0.199332	0.125821	0.0481769	0.154135	0.260224	0.10377	0.10377	0.132825	0.283358	0.140524	0.132825	0.0664968	0.06558	0.481108	0.154135	0.125821	0.140524	0.182176	0.260224	0.260224	0.0869344	0.140524	0.0198543	0.481108	0.132825	0.235911	0.154135	0.10377	0.0198543	0.523092	0.511643	0.44576	0.235911	0.396989
Wfdc17	0.0869344	0.182176	0.125821	0.391261	0.10377	0.125821	0.182176	0.10377	0.182176	0.182176	0.284476	0.125821	0.140524	0.199332	0.331787	0.06558	0.140524	0.182176	0.235911	0.0869344	0.10377	0.154135	0.283358	0.331787	0.0481769	0.391261	0.154135	0.391261	0.154135	0.140524	0.0045469	0.10377	0.182176	0.0198543	0.0664968	0.233097	0.260224	0.199332	0.154135	0.154135	0.511643	0.125821	0.0664968	0.118093	0.140524	0.283358	0.10377	0.235911	0.396989
4930438A08Rik	0.10377	0.140524	0.0869344	0.331787	0.199332	0.182176	0.154135	0.0869344	0.140524	0.0481769	0.182176	0.0664968	0.10377	0.125821	0.154135	0.154135	0.0869344	0.154135	0.132825	0.0664968	0.0869344	0.10377	0.235911	0.132825	0.0664968	0.391261	0.44576	0.283358	0.0869344	0.154135	0.0664968	0.152288	0.0869344	2.43008e-37	0.0481769	0.199332	0.199332	0.260224	0.0869344	0.511643	0.283358	0.0869344	0.0664968	0.152288	0.0664968	0.06558	0.0198543	0.235911	0.199332
Irgm2	0.182176	0.182176	0.0198543	0.44576	0.199332	0.199332	0.154135	0.154135	0.182176	0.0481769	0.0869344	0.10377	0.154135	0.0869344	0.154135	0.235911	0.0869344	0.154135	0.199332	0.0481769	0.154135	0.140524	0.331787	0.132825	0.154135	0.44576	0.57568	0.235911	0.125821	0.0869344	0.125821	0.118093	0.0198543	0.0481769	2.43008e-37	0.154135	0.125821	0.260224	0.125821	0.72517	0.235911	0.0869344	0.152288	0.229245	0.0869344	0.154135	0.125821	0.511643	0.328647
Sp140	0.233097	0.10377	0.10377	0.391261	0.182176	0.0869344	0.182176	0.125821	0.10377	0.0869344	0.125821	0.140524	0.199332	0.0481769	0.102275	0.44576	0.125821	0.182176	0.154135	0.0869344	0.199332	0.0664968	0.331787	0.06558	0.125821	0.44576	0.396989	0.199332	0.328647	0.154135	0.10377	0.154135	0.0481769	0.0869344	0.0869344	0.260224	0.154135	0.125821	0.328647	0.44576	0.331787	0.199332	0.125821	0.194815	0.260224	0.331787	0.199332	0.391261	0.260224
Rnf213	0.10377	0.140524	0.0481769	0.391261	0.182176	0.199332	0.125821	0.0869344	0.140524	0.0481769	0.154135	0.0869344	0.140524	0.0869344	0.154135	0.154135	0.0664968	0.125821	0.154135	0.0869344	0.0869344	0.10377	0.331787	0.132825	0.0869344	0.44576	0.44576	0.199332	0.140524	0.10377	0.0869344	0.140524	0.0481769	0.0198543	0.0198543	0.182176	0.199332	0.260224	0.140524	0.511643	0.235911	0.0869344	0.10377	0.154135	0.10377	0.06558	0.0664968	0.235911	0.260224
Stfa1	0.57568	0.260224	0.360884	0.648897	0.57568	0.233097	0.66905	0.260224	0.260224	0.199332	0.44576	0.523092	0.779933	0.182176	0.199332	0.72517	0.44576	0.66905	0.283358	0.284476	0.523092	0.154135	0.648897	0.06558	0.360884	0.44576	0.833853	0.283358	0.945029	0.523092	0.240548	0.471582	0.0869344	0.284476	0.284476	0.945029	0.260224	0.182176	0.945029	0.511643	0.878939	0.523092	0.358962	0.605509	0.72517	0.331787	0.523092	0.648897	0.523092
Ncf4	0.0869344	0.154135	0.0869344	0.44576	0.125821	0.199332	0.154135	0.125821	0.154135	0.0869344	0.154135	0.140524	0.182176	0.0869344	0.154135	0.154135	0.125821	0.154135	0.283358	0.10377	0.10377	0.140524	0.44576	0.154135	0.0869344	0.391261	0.360884	0.283358	0.140524	0.0869344	0.0664968	0.10377	0.0869344	0.0481769	0.0481769	0.199332	0.233097	0.284476	0.140524	0.511643	0.44576	0.125821	0.118093	0.179341	0.10377	0.132825	0.0664968	0.235911	0.260224
Gm10384	0.0481769	0.0869344	0.199332	0.283358	0.0664968	0.154135	0.154135	0.0869344	0.0869344	0.154135	0.182176	0.233097	0.199332	0.0869344	0.132825	0.199332	0.199332	0.154135	0.44576	0.233097	0.0869344	0.10377	0.44576	0.154135	0.0198543	0.199332	0.125821	0.283358	0.360884	0.10377	0.06558	0.10377	0.199332	0.154135	0.182176	0.182176	0.284476	0.140524	0.360884	0.283358	0.648897	0.233097	0.089701	0.089701	0.260224	0.235911	0.125821	0.06558	0.260224
Slfn2	0.154135	0.199332	0.0869344	0.648897	0.284476	0.328647	0.182176	0.125821	0.199332	0.0869344	0.260224	0.140524	0.233097	0.10377	0.154135	0.154135	0.10377	0.182176	0.283358	0.154135	0.140524	0.140524	0.648897	0.132825	0.125821	0.44576	0.66905	0.283358	0.233097	0.140524	0.118093	0.199332	0.0869344	0.0664968	0.0664968	0.284476	0.199332	0.260224	0.233097	0.511643	0.283358	0.154135	0.152288	0.240548	0.154135	0.06558	0.0869344	0.235911	0.284476
Adam1a	0.125821	0.0869344	0.182176	0.06558	0.125821	0.10377	0.0481769	0.0869344	0.0869344	0.199332	0.182176	0.140524	0.125821	0.154135	0.283358	0.199332	0.125821	0.0481769	0.154135	0.260224	0.10377	0.10377	0.132825	0.283358	0.140524	0.132825	0.0664968	0.06558	0.481108	0.154135	0.125821	0.140524	0.182176	0.260224	0.260224	0.0869344	0.140524	0.0198543	0.481108	0.132825	0.235911	0.154135	0.10377	0.0198543	0.523092	0.511643	0.44576	0.235911	0.396989
Drc1	0.154135	0.199332	0.10377	0.44576	0.154135	0.182176	0.260224	0.199332	0.199332	0.0869344	0.10377	0.140524	0.154135	0.125821	0.154135	0.235911	0.154135	0.260224	0.283358	0.0481769	0.182176	0.182176	0.331787	0.154135	0.140524	0.331787	0.481108	0.44576	0.0664968	0.125821	0.10377	0.089701	0.10377	0.0481769	0.0481769	0.199332	0.140524	0.284476	0.0664968	0.72517	0.511643	0.125821	0.125821	0.229245	0.0481769	0.235911	0.0869344	0.511643	0.260224
Trim40	0.125821	0.0869344	0.233097	0	0.140524	0.0869344	0.0869344	0.0869344	0.0869344	0.199332	0.199332	0.125821	0.0869344	0.199332	0.283358	0.199332	0.140524	0.0869344	0.132825	0.233097	0.10377	0.10377	0.06558	0.283358	0.125821	0.102275	0.0664968	0.132825	0.360884	0.233097	0.118093	0.152288	0.233097	0.233097	0.284476	0.10377	0.140524	0.0198543	0.360884	0.132825	0.283358	0.154135	0.0664968	0.0045469	0.44576	0.511643	0.360884	0.235911	0.328647
H2-D1	0.284476	0.233097	0.125821	0.511643	0.0869344	0.0869344	0.199332	0.260224	0.233097	0.199332	0.10377	0.233097	0.284476	0.140524	0.283358	0.283358	0.199332	0.199332	0.331787	0.0664968	0.328647	0.199332	0.391261	0.283358	0.199332	0.391261	0.260224	0.331787	0.284476	0.125821	0.10377	0.0664968	0.0869344	0.125821	0.0869344	0.260224	0.10377	0.140524	0.284476	0.331787	0.578101	0.182176	0.194815	0.229245	0.233097	0.801805	0.360884	0.801805	0.624152
[truncated: 119 more rows]
[truncated: 65 more columns]

## Sheet: Uterus-Heatmap_Coefficient
ID	Ile-Glu	Psychosine	Kynurenic acid	Nicotinamide N-oxide	Nitrobenzene	Cytidine 2',3'-cyclic phosphate	N1-Methyl-2-pyridone-5-carboxamide	1-palmitoyl-2-thiopalmitoyl phosphatidylcholine	Juglone	1,3-benzenediol, 4-chloro-6-[5-[[2-(4-morpholinyl)ethyl]amino]-1,2-benzisoxazol-3-yl]-	N1-Acetylspermidine	5-(galactosylhydroxy)-l-lysine	Adenosine 2'-monophosphate	Aniline	Trimethylamine	2-arachidonoylglycerol	1,2-di-(9z,12z,15z-octadecatrienoyl)-sn-glycero-3-phosphocholine	Threonine	Tomatidin	Niacinamide	L-homocitrulline	Lpc 18:2	1,2-diarachidonoyl-sn-glycero-3-phosphocholine	1,5-pentanediamine	1,2-dioleoyl-sn-glycero-3-phosphatidylcholine	Arachidoyl ethanolamide	12s-hydroxy-5z,8z,10e,14z-eicosatetraenoic acid	N-acetyl-d-lactosamine	Acadesine (drug)	1,2-didocosahexaenoyl-sn-glycero-3-phosphocholine	1-docosahexaenoyl-2-stearoyl-sn-glycero-3-phosphocholine	Pro-Asp	19-hydroxyandrost-4-ene-3,17-dione	Trans-3'-hydroxycotinine o-.beta.-d-glucuronide	L-dihydroorotate	Humulone	N-acetylglutamine	Curcumin	D-quinovose	2-docosahexaenoyl-1-stearoyl-sn-glycero-3-phosphoserine	3'-AMP	3,4-dihydroxyhydrocinnamic acid	Phe-met-arg-phe-amide	Cis,cis-muconic acid	1-palmitoyl-2-oleoyl-phosphatidylglycerol	Adenosine 5'-triphosphate (atp)	PGF2a	Ethyl 3-hydroxybenzoate	Pentobarbital
[truncated: 2,132 more rows]
[truncated: 5 more columns]

[truncated: 1 more sheets: Uterus-Heatmap_Pvalue]
